# Supplementary material for: Urinary tract colonization is enhanced by a plasmid that regulates uropathogenic Acinetobacter baumannii chromosomal genes
Source: Nat Commun. 2019 Jun 24;10:2763. doi: 10.1038/s41467-019-10706-y (PMC6591400; doi:10.1038/s41467-019-10706-y)
Supplement: Supplementary file 4 — Supplementary Data 1 [file 41467_2019_10706_MOESM4_ESM.xlsx]

## Sheet: Sheet1
Supplemetary Data 1. Proteins differentially regulated by pAB5 on STc.
D1G37	Name	Function	Fold change
Up-regulated proteins
80	T1SS secreted agglutinin RTX	T1SS	2.34
85	Cell envelope biogenesis protein OmpA		4.42
335	Bifunctional aconitate hydratase 2/2-methylisocitrate dehydratase		1.68
625	DNA-binding transcriptional regulator Fis		2.33
5055	DEAD/DEAH box helicase		2.43
5710	Acetyl-CoA hydrolase/transferase family protein		3.79
9895	Molecular chaperone		6.22
11645	DNA-methyltransferase subunit M		2.83
11990	Inorganic phosphate transporter		2.27
Down-regulated proteins
440	3-hydroxyacyl-CoA dehydrogenase		3.64
935	TetR/AcrR family transcriptional regulator		2.71
1565	Alpha/beta hydrolase		2.72
2155	NADP-dependent isocitrate dehydrogenase		2.22
2505	NGG1p interacting factor NIF3		3.06
2940	MBL fold metallo-hydrolase		1.57
4065	Peroxiredoxin		2.37
5000	NAD-dependent epimerase/dehydratase family protein		1.35
5265	Superoxide dismutase		1.91
5320	Hemerythrin domain-containing protein		3.31
10870	Small-conductance mechanosensitive channel		2.61
11345	EcsC family protein		1.47
12180	Copper resistance protein NlpE		1.93
12595	Curli production assembly transport component CsgG		6.94
12640	Polyketide cyclase		3.62
13005	OmpA family protein		2.8
13335	Site-specific integrase		3.88
14000	Hypothetical protein	T6SS	2.14
14005	TssB	T6SS	4.38
14010	TssC	T6SS	4.71
14015	Hcp	T6SS	5.19
14060	ClpV	T6SS	6.13
14340	Alpha/beta hydrolase		2.81
14615	Enoyl-CoA hydratase/isomerase family protein		2.16
14695	Catalase HPII		3.26
14700	NAD(P)-dependent oxidoreductase		3.05
14710	Stress-induced protein		3.21
14850	Glutathione-dependent disulfide-bond oxidoreductase		2.05
15250	Amino acid ABC transporter substrate-binding protein		2.14
15440	Polyisoprenoid-binding protein		2.86
16515	D-beta-hydroxybutyrate dehydrogenase		2.41
17135	Non-heme chloroperoxidase		2.65
17695	CBS domain-containing protein		1.77
17785	Quinoprotein glucose dehydrogenase		2.03
18240	Class A beta-lactamase-related serine hydrolase		2.67
18310	Universal stress protein		1.88
