# Supplementary material for: Urinary tract colonization is enhanced by a plasmid that regulates uropathogenic Acinetobacter baumannii chromosomal genes
Source: Nat Commun. 2019 Jun 24;10:2763. doi: 10.1038/s41467-019-10706-y (PMC6591400; doi:10.1038/s41467-019-10706-y)
Supplement: Supplementary file 5 — Supplementary Data 2 [file 41467_2019_10706_MOESM5_ESM.xlsx]

## Sheet: Sheet1
Supplementary Data 2. Genes differently regulated by pAB5 in SHc.
D1G37	FoldChange	Name	Function
15260	5.64	amino acid ABC transporter permease
15265	4.68	amino acid ABC transporter ATP-binding protein
5255	2.3	amino acid ABC transporter permease
3490	2.07	hypothetical protein
1455	1.98	OmpW family protein
330	1.85	hypothetical protein
9890	1.79	hypothetical protein
9900	1.69	hypothetical protein
14065	-5.17	TssA	T6SS
14070	-4.91	TssK	T6SS
14075	-4.81	tssL	T6SS
14020	-4.77	TssE	T6SS
14060	-4.65	ClpV	T6SS
14025	-4.57	TssF	T6SS
14015	-4.54	Hcp	T6SS
14080	-4.44	hypothetical protein	T6SS
14010	-4.35	TssC	T6SS
14035	-4.22	hypothetical protein	T6SS
11640	-4.1	hypothetical protein	T6SS?
14085	-4.03	tagX	T6SS
14005	-3.9	tssB	T6SS
5445	-3.9	Type IV pilin PilA
14040	-3.81	TssM	T6SS
13955	-3.74	hypothetical protein	T6SS?
14030	-3.62	TssG	T6SS
14045	-3.61	TagF	T6SS
14050	-3.51	tagN	T6SS
13960	-3.48	hypothetical protein	T6SS?
14055	-3.48	PAAR domain-containing protein	T6SS
14000	-3.44	hypothetical protein	T6SS
12600	-3.13	Probable lipoprotein
13965	-3.04	hypothetical protein	T6SS
14595	-2.92	indolepyruvate ferredoxin oxidoreductase family protein
12605	-2.9	hypothetical protein
495	-2.61	poly-beta-1,2C6-N-acetyl-D-glucosamine biosynthesis protein PgaD	PNAG
500	-2.58	poly-beta-1,2C6 N-acetyl-D-glucosamine synthase	PNAG
510	-2.3	poly-beta-1,2C6 N-acetyl-D-glucosamine export porin PgaA	PNAG
505	-2.21	poly-beta-1,2C6-N-acetyl-D-glucosamine N-deacetylase PgaB	PNAG
16725	-2	type 1 fimbrial protein	CUP2
16710	-1.99	fimbrial protein	CUP2
16715	-1.89	fimbrial biogenesis outer membrane usher protein	CUP2
12595	-1.66	Curli production assembly transport component CsgG
