# Supplementary material for: Urinary tract colonization is enhanced by a plasmid that regulates uropathogenic Acinetobacter baumannii chromosomal genes
Source: Nat Commun. 2019 Jun 24;10:2763. doi: 10.1038/s41467-019-10706-y (PMC6591400; doi:10.1038/s41467-019-10706-y)
Supplement: Supplementary file 6 — Supplementary Data 3 [file 41467_2019_10706_MOESM6_ESM.xlsx]

## Sheet: SHc
LFQ intensity 1	LFQ intensity 2	LFQ intensity 3	LFQ intensity 4	LFQ intensity 5	LFQ intensity 6	LFQ intensity 7	LFQ intensity 8	C: Only identified by site	C: Reverse	C: Potential contaminant	C: Student's T-test Significant plasmid_negative_plasmid_positiveplasmid_minus_plus	C: Student's T-test significant	N: Peptides	N: Razor + unique peptides	N: Unique peptides	N: Sequence coverage [%]	N: Unique + razor sequence coverage [%]	N: Unique sequence coverage [%]	N: Mol. weight [kDa]	N: Q-value	N: Score	N: Intensity	N: MS/MS Count	N: Peptide counts (all)	N: Peptide counts (razor+unique)	N: Peptide counts (unique)	N: -Log Student's T-test p-value plasmid_negative_plasmid_positiveplasmid_minus_plus	N: Student's T-test q-value plasmid_negative_plasmid_positiveplasmid_minus_plus	N: Student's T-test Difference plasmid_negative_plasmid_positiveplasmid_minus_plus	N: Student's T-test Test statistic plasmid_negative_plasmid_positiveplasmid_minus_plus	T: Protein IDs	T: Majority protein IDs	T: Identification type 1	T: Identification type 2	T: Identification type 3	T: Identification type 4	T: Identification type 5	T: Identification type 6	T: Identification type 7	T: Identification type 8	T: Fasta headers
22.1013	23.359	23.792	20.7174	24.8899	23.9901	21.9501	20.5638						2	2	2	12.3	12.3	12.3	18.655	0	7.5849	111110000	9	NaN	NaN	NaN	0.109882	0.900929	-0.356032	-0.161933	D1G37_00040|D1G37_00040|cupindomain-containingprotein|5349:5840Reverse;unitig_0|quiver|quiver:False:5869	D1G37_00040|D1G37_00040|cupindomain-containingprotein|5349:5840Reverse;unitig_0|quiver|quiver:False:5869	By MS/MS	By MS/MS	By MS/MS		By MS/MS	By MS/MS	By MS/MS	By MS/MS	;
26.769	26.3677	19.5613	21.8015	21.0077	19.6415	20.758	18.7359						4	4	4	14.9	14.9	14.9	30.841	0	17.053	357830000	10	NaN	NaN	NaN	1.00548	0.317505	3.5891	1.26448	D1G37_00085|D1G37_00085|cellenvelopebiogenesisproteinOmpA|19799:20644Reverse;unitig_0|quiver|quiver:False:20679	D1G37_00085|D1G37_00085|cellenvelopebiogenesisproteinOmpA|19799:20644Reverse;unitig_0|quiver|quiver:False:20679	By MS/MS	By MS/MS	By MS/MS	By MS/MS	By MS/MS	By MS/MS	By MS/MS	By MS/MS	;
20.0046	20.8459	19.4715	22.1381	19.0075	21.3373	20.5092	22.2703						1	1	1	3.3	3.3	3.3	30.016	0.0019108	3.6331	52589000	1	NaN	NaN	NaN	0.0653673	0.940722	-0.166047	-0.087224	D1G37_00090|D1G37_00090|hypotheticalprotein|21103:21921Reverse;unitig_0|quiver|quiver:False:21983	D1G37_00090|D1G37_00090|hypotheticalprotein|21103:21921Reverse;unitig_0|quiver|quiver:False:21983	By matching	By matching	By matching	By matching	By MS/MS	By matching	By matching	By matching	;
20.9493	20.414	21.02	20.1801	21.6708	22.5613	22.5259	18.3451						2	2	2	37.1	37.1	37.1	11.87	0.00064893	4.0752	19659000	3	NaN	NaN	NaN	0.254768	0.7604	-0.634908	-0.314451	unitig_0|quiver|quiver:False:23678;D1G37_00100|D1G37_00100|hypotheticalprotein|22784:23607Reverse	unitig_0|quiver|quiver:False:23678;D1G37_00100|D1G37_00100|hypotheticalprotein|22784:23607Reverse	By matching	By matching			By MS/MS	By matching	By MS/MS	By matching	;
20.8737	20.7279	21.2849	22.2501	21.1776	20.5148	20.5104	22.9053						1	1	1	8.3	8.3	8.3	31.566	0	13.881	38129000	5	NaN	NaN	NaN	0.00359768	0.997118	0.00712252	0.00428845	D1G37_00105|bamE|outermembraneproteinassemblyfactorBamE|24036:24866Reverse;unitig_0|quiver|quiver:False:24922	D1G37_00105|bamE|outermembraneproteinassemblyfactorBamE|24036:24866Reverse;unitig_0|quiver|quiver:False:24922	By MS/MS		By matching		By MS/MS	By MS/MS	By MS/MS	By MS/MS	;
25.2989	25.3857	26.2475	26.0208	25.4612	25.632	24.9107	25.6181						9	9	9	44.9	44.9	44.9	21.19	0	30.919	361580000	25	NaN	NaN	NaN	0.533028	0.557467	0.332762	0.258194	unitig_0|quiver|quiver:False:33795;D1G37_00130|D1G37_00130|chorismatemutase|33239:33796Reverse	unitig_0|quiver|quiver:False:33795;D1G37_00130|D1G37_00130|chorismatemutase|33239:33796Reverse	By MS/MS	By MS/MS	By MS/MS	By MS/MS	By MS/MS	By MS/MS	By matching	By MS/MS	;
28.7668	28.5395	28.4163	28.5461	30.2733	30.1687	30.2256	30.077				+	plasmid_negative_plasmid_positive	41	41	41	56.3	56.3	56.3	98.184	0	323.31	6176500000	219	NaN	NaN	NaN	5.89061	0.000358487	-1.619	-1.49317	D1G37_00150|D1G37_00150|aminopeptidaseN|36210:38816Reverse;unitig_0|quiver|quiver:False:38824	D1G37_00150|D1G37_00150|aminopeptidaseN|36210:38816Reverse;unitig_0|quiver|quiver:False:38824	By MS/MS	By MS/MS	By MS/MS	By MS/MS	By MS/MS	By MS/MS	By MS/MS	By MS/MS	;
24.3924	25.0133	25.3303	25.0977	25.3961	25.217	25.8354	25.6707						5	5	5	28	28	28	29.217	0	57.46	303620000	36	NaN	NaN	NaN	1.243	0.223252	-0.571331	-0.459551	D1G37_00165|D1G37_00165|hydroxyethylthiazolekinase|40736:41563Forward;unitig_0|quiver|quiver:True:40702	D1G37_00165|D1G37_00165|hydroxyethylthiazolekinase|40736:41563Forward;unitig_0|quiver|quiver:True:40702	By MS/MS	By MS/MS	By MS/MS	By MS/MS	By MS/MS	By MS/MS	By MS/MS	By MS/MS	;
24.5497	25.024	25.1969	25.4792	26.5982	26.2807	26.3528	26.1206				+	plasmid_negative_plasmid_positive	5	5	5	53.7	53.7	53.7	13.861	0	71.629	443930000	21	NaN	NaN	NaN	2.95018	0.0220618	-1.27561	-1.04659	D1G37_00175|D1G37_00175|5-carboxymethyl-2-hydroxymuconateDelta-isomerase|42525:42890Reverse;unitig_0|quiver|quiver:False:42895	D1G37_00175|D1G37_00175|5-carboxymethyl-2-hydroxymuconateDelta-isomerase|42525:42890Reverse;unitig_0|quiver|quiver:False:42895	By MS/MS	By MS/MS	By MS/MS	By MS/MS	By MS/MS	By MS/MS	By MS/MS	By MS/MS	;
23.3853	19.8649	20.7588	21.0143	23.8361	23.9256	22.9073	23.8042						5	5	5	12.5	12.5	12.5	64.394	0	20.262	68836000	6	NaN	NaN	NaN	1.61793	0.13127	-2.36248	-1.32108	D1G37_00180|D1G37_00180|helicase|42928:44640Reverse;unitig_0|quiver|quiver:False:44657	D1G37_00180|D1G37_00180|helicase|42928:44640Reverse;unitig_0|quiver|quiver:False:44657	By matching	By matching	By matching	By matching	By MS/MS	By MS/MS	By MS/MS	By MS/MS	;
26.0591	27.1374	26.1877	27.0977	27.9061	27.8681	27.8707	27.8709						14	14	14	49.2	49.2	49.2	41.018	0	131.68	1347300000	67	NaN	NaN	NaN	2.32284	0.0526531	-1.25848	-0.976742	D1G37_00185|D1G37_00185|iron-containingalcoholdehydrogenase|44871:46043Forward;unitig_0|quiver|quiver:True:44789	D1G37_00185|D1G37_00185|iron-containingalcoholdehydrogenase|44871:46043Forward;unitig_0|quiver|quiver:True:44789	By MS/MS	By MS/MS	By MS/MS	By MS/MS	By MS/MS	By MS/MS	By MS/MS	By MS/MS	;
20.3917	19.6345	20.4175	20.896	23.5133	23.7844	21.1288	23.6521						1	1	1	6.2	6.2	6.2	36.815	0.00067522	5.4199	56892000	6	NaN	NaN	NaN	2.10946	0.0717962	-2.68472	-1.59397	D1G37_00190|D1G37_00190|alpha/betahydrolase|46240:47208Forward;unitig_0|quiver|quiver:True:46215	D1G37_00190|D1G37_00190|alpha/betahydrolase|46240:47208Forward;unitig_0|quiver|quiver:True:46215	By matching	By matching	By matching		By MS/MS	By MS/MS	By MS/MS	By matching	;
19.9108	20.7853	19.8201	20.6405	20.7985	19.9398	19.8323	23.0357						2	2	2	5.8	5.8	5.8	44.061	0	7.8192	33188000	1	NaN	NaN	NaN	0.333371	0.693482	-0.612436	-0.343394	D1G37_00195|D1G37_00195|transcriptionalregulator|47205:48395Reverse;unitig_0|quiver|quiver:False:48421	D1G37_00195|D1G37_00195|transcriptionalregulator|47205:48395Reverse;unitig_0|quiver|quiver:False:48421		By matching	By matching		By MS/MS	By MS/MS	By matching	By matching	;
27.9307	28.7063	28.098	28.5228	30.0132	29.9723	29.6774	29.9967				+	plasmid_negative_plasmid_positive	26	26	26	71	71	71	55.317	0	309.83	5168100000	180	NaN	NaN	NaN	3.72493	0.00768293	-1.60043	-1.33669	D1G37_00200|D1G37_00200|aldehydedehydrogenasefamilyprotein|48539:50050Forward;unitig_0|quiver|quiver:True:48505	D1G37_00200|D1G37_00200|aldehydedehydrogenasefamilyprotein|48539:50050Forward;unitig_0|quiver|quiver:True:48505	By MS/MS	By MS/MS	By MS/MS	By MS/MS	By MS/MS	By MS/MS	By MS/MS	By MS/MS	;
24.0327	23.7391	24.2544	23.8439	24.6992	24.732	24.7942	24.2371						3	3	3	22.5	22.5	22.5	26.774	0	21.776	158540000	19	NaN	NaN	NaN	2.0456	0.0775952	-0.648076	-0.553581	D1G37_00220|D1G37_00220|glutamineamidotransferase|54100:54822Forward;unitig_0|quiver|quiver:True:54090	D1G37_00220|D1G37_00220|glutamineamidotransferase|54100:54822Forward;unitig_0|quiver|quiver:True:54090	By MS/MS	By MS/MS	By MS/MS	By MS/MS	By MS/MS	By MS/MS	By MS/MS	By MS/MS	;
27.7755	27.3833	27.3509	27.4614	28.8957	28.786	28.6736	28.6407				+	plasmid_negative_plasmid_positive	32	32	32	64.2	64.2	64.2	65.379	0	311.2	2444300000	138	NaN	NaN	NaN	4.49982	0.00220395	-1.25628	-1.12869	D1G37_00225|D1G37_00225|glutamine--tRNAligase/YqeYdomainfusionprotein|55250:56977Reverse;unitig_0|quiver|quiver:False:56982	D1G37_00225|D1G37_00225|glutamine--tRNAligase/YqeYdomainfusionprotein|55250:56977Reverse;unitig_0|quiver|quiver:False:56982	By MS/MS	By MS/MS	By MS/MS	By MS/MS	By MS/MS	By MS/MS	By MS/MS	By MS/MS	;
31.7489	31.9815	32.0492	31.974	32.9189	32.9546	33.2103	33.0076				+	plasmid_negative_plasmid_positive	24	24	24	99.4	99.4	99.4	18.545	0	323.31	48930000000	470	NaN	NaN	NaN	4.64025	0.00191408	-1.08444	-0.992838	D1G37_00230|D1G37_00230|peptidyl-prolylcis-transisomerase|57146:57655Forward;unitig_0|quiver|quiver:True:57133	D1G37_00230|D1G37_00230|peptidyl-prolylcis-transisomerase|57146:57655Forward;unitig_0|quiver|quiver:True:57133	By MS/MS	By MS/MS	By MS/MS	By MS/MS	By MS/MS	By MS/MS	By MS/MS	By MS/MS	;
28.7047	28.7766	28.8875	28.9881	29.8724	29.8267	29.894	29.8497				+	plasmid_negative_plasmid_positive	18	18	18	65.9	65.9	65.9	24.841	0	221.08	5442000000	163	NaN	NaN	NaN	5.41831	0.000797693	-1.02146	-0.96008	D1G37_00245|D1G37_00245|oxygen-insensitiveNAD(P)Hnitroreductase|58756:59409Forward;unitig_0|quiver|quiver:True:58752	D1G37_00245|D1G37_00245|oxygen-insensitiveNAD(P)Hnitroreductase|58756:59409Forward;unitig_0|quiver|quiver:True:58752	By MS/MS	By MS/MS	By MS/MS	By MS/MS	By MS/MS	By MS/MS	By MS/MS	By MS/MS	;
28.2766	27.9497	27.7311	27.6814	28.7436	28.6103	28.7315	28.642				+	plasmid_negative_plasmid_positive	8	8	8	38.4	38.4	38.4	17.263	0	74.806	2573600000	68	NaN	NaN	NaN	2.83545	0.0257078	-0.772143	-0.677677	D1G37_00255|D1G37_00255|RNAchaperoneHfq|60437:60955Reverse;unitig_0|quiver|quiver:False:60969	D1G37_00255|D1G37_00255|RNAchaperoneHfq|60437:60955Reverse;unitig_0|quiver|quiver:False:60969	By MS/MS	By MS/MS	By MS/MS	By MS/MS	By MS/MS	By MS/MS	By MS/MS	By MS/MS	;
23.6903	23.744	23.6802	24.3909	24.8687	24.8227	24.7617	24.8155				+	plasmid_negative_plasmid_positive	6	6	6	27.4	27.4	27.4	35.851	0	50.76	170920000	19	NaN	NaN	NaN	2.78853	0.0274836	-0.940824	-0.801746	D1G37_00260|miaA|tRNA(adenosine(37)-N6)-dimethylallyltransferaseMiaA|61038:61982Reverse;unitig_0|quiver|quiver:False:61987	D1G37_00260|miaA|tRNA(adenosine(37)-N6)-dimethylallyltransferaseMiaA|61038:61982Reverse;unitig_0|quiver|quiver:False:61987	By MS/MS	By MS/MS	By MS/MS	By MS/MS	By MS/MS	By MS/MS	By MS/MS	By MS/MS	;
23.9689	21.3446	23.7487	21.613	24.7174	24.944	24.9231	25.1261						11	11	11	26.9	26.9	26.9	73.049	0	34.987	161450000	21	NaN	NaN	NaN	1.75604	0.110234	-2.25887	-1.3321	D1G37_00265|mutL|DNAmismatchrepairendonucleaseMutL|61989:63941Reverse;unitig_0|quiver|quiver:False:63985	D1G37_00265|mutL|DNAmismatchrepairendonucleaseMutL|61989:63941Reverse;unitig_0|quiver|quiver:False:63985	By MS/MS	By matching	By matching		By MS/MS	By MS/MS	By MS/MS	By MS/MS	;
19.3846	20.4344	20.4988	21.6416	23.6157	23.9031	24.0559	23.4413				+	plasmid_negative_plasmid_positive	5	5	5	43.9	43.9	43.9	18.102	0	23.555	66224000	10	NaN	NaN	NaN	3.29801	0.0129514	-3.26414	-2.20332	D1G37_00270|tsaE|tRNA(adenosine(37)-N6)-threonylcarbamoyltransferasecomplexATPasesubunittype1TsaE|63934:64407Reverse;unitig_0|quiver|quiver:False:64463	D1G37_00270|tsaE|tRNA(adenosine(37)-N6)-threonylcarbamoyltransferasecomplexATPasesubunittype1TsaE|63934:64407Reverse;unitig_0|quiver|quiver:False:64463	By matching	By matching	By matching	By matching	By MS/MS	By MS/MS	By MS/MS	By MS/MS	;
25.9604	25.7756	25.5774	25.8028	25.8082	26.0385	26.2436	26.1168						6	6	6	85.3	85.3	85.3	11.669	0	64.23	477040000	40	NaN	NaN	NaN	1.19041	0.244562	-0.272727	-0.243365	D1G37_00280|D1G37_00280|typeIItoxin-antitoxinsystemRelB/DinJfamilyantitoxin|65547:65855Forward;unitig_0|quiver|quiver:True:65504	D1G37_00280|D1G37_00280|typeIItoxin-antitoxinsystemRelB/DinJfamilyantitoxin|65547:65855Forward;unitig_0|quiver|quiver:True:65504	By MS/MS	By MS/MS	By MS/MS	By MS/MS	By MS/MS	By MS/MS	By MS/MS	By MS/MS	;
26.2913	25.3634	25.6523	25.7699	26.8156	26.5959	26.0731	26.8763						6	6	6	47.6	47.6	47.6	17.371	0	70.961	604560000	47	NaN	NaN	NaN	1.66584	0.124023	-0.820982	-0.648326	D1G37_00285|D1G37_00285|GNATfamilyN-acetyltransferase|65953:66396Forward;unitig_0|quiver|quiver:True:65922	D1G37_00285|D1G37_00285|GNATfamilyN-acetyltransferase|65953:66396Forward;unitig_0|quiver|quiver:True:65922	By MS/MS	By MS/MS	By MS/MS	By MS/MS	By MS/MS	By MS/MS	By MS/MS	By MS/MS	;
22.1428	20.509	22.3148	22.1918	22.5293	20.3335	22.7664	22.6481						3	3	3	21.4	21.4	21.4	26.758	0	14.323	28383000	10	NaN	NaN	NaN	0.147729	0.861615	-0.279713	-0.162476	D1G37_00290|D1G37_00290|rRNApseudouridinesynthase|66389:67093Reverse;unitig_0|quiver|quiver:False:67104	D1G37_00290|D1G37_00290|rRNApseudouridinesynthase|66389:67093Reverse;unitig_0|quiver|quiver:False:67104	By MS/MS		By MS/MS	By MS/MS	By MS/MS	By MS/MS	By MS/MS	By MS/MS	;
26.4072	26.6327	26.7867	26.0613	27.829	27.9733	28.4861	28.0098				+	plasmid_negative_plasmid_positive	6	6	6	87.5	87.5	87.5	8.5817	0	123.44	1475200000	35	NaN	NaN	NaN	3.55007	0.00981576	-1.60255	-1.32171	D1G37_00295|D1G37_00295|hypotheticalprotein|67194:67412Reverse;unitig_0|quiver|quiver:False:67489	D1G37_00295|D1G37_00295|hypotheticalprotein|67194:67412Reverse;unitig_0|quiver|quiver:False:67489	By MS/MS	By MS/MS	By MS/MS	By MS/MS	By MS/MS	By MS/MS	By MS/MS	By MS/MS	;
22.6193	23.0416	22.6536	22.3249	23.4317	23.5963	23.9109	23.4961				+	plasmid_negative_plasmid_positive	4	4	4	19.6	19.6	19.6	35.109	0	19.29	74504000	15	NaN	NaN	NaN	2.70817	0.0311802	-0.948888	-0.803157	D1G37_00305|D1G37_00305|LysRfamilytranscriptionalregulator|68169:69089Reverse;unitig_0|quiver|quiver:False:69112	D1G37_00305|D1G37_00305|LysRfamilytranscriptionalregulator|68169:69089Reverse;unitig_0|quiver|quiver:False:69112	By MS/MS	By MS/MS	By MS/MS	By MS/MS	By MS/MS	By MS/MS	By MS/MS	By MS/MS	;
20.4197	24.6795	24.4067	25.3587	24.8025	24.8867	24.9099	25.1429						6	6	6	28.4	28.4	28.4	29.858	0	21.579	218120000	24	NaN	NaN	NaN	0.497872	0.578791	-1.21934	-0.57536	D1G37_00310|D1G37_00310|DUF4198domain-containingprotein|69316:70110Reverse;unitig_0|quiver|quiver:False:70115	D1G37_00310|D1G37_00310|DUF4198domain-containingprotein|69316:70110Reverse;unitig_0|quiver|quiver:False:70115	By MS/MS	By MS/MS	By MS/MS	By MS/MS	By MS/MS	By MS/MS	By MS/MS	By MS/MS	;
31.8334	31.5608	31.443	31.5274	32.7192	32.697	32.523	32.6523				+	plasmid_negative_plasmid_positive	64	64	64	73.8	73.8	73.8	94.754	0	323.31	37596000000	609	NaN	NaN	NaN	4.49724	0.00212843	-1.05671	-0.964871	D1G37_00335|D1G37_00335|bifunctionalaconitatehydratase2/2-methylisocitratedehydratase|73935:76574Reverse;unitig_0|quiver|quiver:False:76600	D1G37_00335|D1G37_00335|bifunctionalaconitatehydratase2/2-methylisocitratedehydratase|73935:76574Reverse;unitig_0|quiver|quiver:False:76600	By MS/MS	By MS/MS	By MS/MS	By MS/MS	By MS/MS	By MS/MS	By MS/MS	By MS/MS	;
25.9994	26.097	25.9451	25.3803	27.3267	26.976	27.0965	27.0448				+	plasmid_negative_plasmid_positive	7	7	7	46.7	46.7	46.7	13.943	0	40.643	788660000	36	NaN	NaN	NaN	3.38473	0.0118873	-1.25553	-1.06538	D1G37_00345|D1G37_00345|hypotheticalprotein|76833:77195Reverse;unitig_0|quiver|quiver:False:77221	D1G37_00345|D1G37_00345|hypotheticalprotein|76833:77195Reverse;unitig_0|quiver|quiver:False:77221	By MS/MS	By MS/MS	By MS/MS	By MS/MS	By MS/MS	By MS/MS	By MS/MS	By MS/MS	;
27.5616	27.4368	27.6065	27.8172	28.3712	28.2963	28.2196	28.363				+	plasmid_negative_plasmid_positive	42	42	42	41.2	41.2	41.2	164.24	0	271.83	1998700000	145	NaN	NaN	NaN	3.73921	0.00762027	-0.706966	-0.650597	D1G37_00350|D1G37_00350|DUF490domain-containingprotein|77338:81843Reverse;unitig_0|quiver|quiver:False:81851	D1G37_00350|D1G37_00350|DUF490domain-containingprotein|77338:81843Reverse;unitig_0|quiver|quiver:False:81851	By MS/MS	By MS/MS	By MS/MS	By MS/MS	By MS/MS	By MS/MS	By MS/MS	By MS/MS	;
27.6788	27.9688	28.0865	28.0867	28.8821	28.7671	28.9405	28.8551				+	plasmid_negative_plasmid_positive	36	36	36	63.6	63.6	63.6	100.1	0	323.31	2822100000	143	NaN	NaN	NaN	3.92707	0.00565061	-0.906012	-0.821576	D1G37_00355|D1G37_00355|outermembraneproteinassemblyfactor|81870:84545Reverse;unitig_0|quiver|quiver:False:84610	D1G37_00355|D1G37_00355|outermembraneproteinassemblyfactor|81870:84545Reverse;unitig_0|quiver|quiver:False:84610	By MS/MS	By MS/MS	By MS/MS	By MS/MS	By MS/MS	By MS/MS	By MS/MS	By MS/MS	;
26.2793	25.9986	26.1227	26.3099	26.3914	25.9818	26.3044	25.6839						11	11	11	53.1	53.1	53.1	23.589	0	39.516	525310000	39	NaN	NaN	NaN	0.19397	0.815328	0.0872397	0.0741148	D1G37_00365|coq7|2-polyprenyl-3-methyl-6-methoxy-1,4-benzoquinonemonooxygenase|86082:86717Forward;unitig_0|quiver|quiver:True:86078	D1G37_00365|coq7|2-polyprenyl-3-methyl-6-methoxy-1,4-benzoquinonemonooxygenase|86082:86717Forward;unitig_0|quiver|quiver:True:86078	By MS/MS	By MS/MS	By MS/MS	By MS/MS	By MS/MS	By MS/MS	By MS/MS	By MS/MS	;
23.0414	19.9572	23.4391	22.4994	23.1746	23.3518	23.4029	23.2485						2	2	2	14.3	14.3	14.3	21.324	0.00067751	5.5066	65513000	8	NaN	NaN	NaN	0.647009	0.484449	-1.06018	-0.594023	D1G37_00370|D1G37_00370|DUF2799domain-containingprotein|86764:87312Reverse;unitig_0|quiver|quiver:False:87335	D1G37_00370|D1G37_00370|DUF2799domain-containingprotein|86764:87312Reverse;unitig_0|quiver|quiver:False:87335	By MS/MS	By matching	By MS/MS	By matching	By MS/MS	By MS/MS	By MS/MS	By MS/MS	;
19.7534	20.0868	23.7651	21.3793	24.0885	24.2852	24.0703	24.0512						4	4	4	42.9	42.9	42.9	14.184	0	37.769	95136000	9	NaN	NaN	NaN	1.70685	0.116864	-2.87768	-1.50543	D1G37_00410|folB|dihydroneopterinaldolase|97674:98054Reverse;unitig_0|quiver|quiver:False:98068	D1G37_00410|folB|dihydroneopterinaldolase|97674:98054Reverse;unitig_0|quiver|quiver:False:98068	By MS/MS	By matching	By matching	By MS/MS	By MS/MS	By MS/MS	By MS/MS	By MS/MS	;
26.37	25.6393	25.9009	25.712	27.1935	27.0538	27.0898	27.0589				+	plasmid_negative_plasmid_positive	17	17	17	45.6	45.6	45.6	48.659	0	102.55	782250000	70	NaN	NaN	NaN	3.41479	0.0116974	-1.19344	-1.02221	D1G37_00415|D1G37_00415|AarF/ABC1/UbiBkinasefamilyprotein|98070:99368Reverse;unitig_0|quiver|quiver:False:99373	D1G37_00415|D1G37_00415|AarF/ABC1/UbiBkinasefamilyprotein|98070:99368Reverse;unitig_0|quiver|quiver:False:99373	By MS/MS	By MS/MS	By MS/MS	By MS/MS	By MS/MS	By MS/MS	By MS/MS	By MS/MS	;
23.2275	23.4	23.604	23.6125	24.4651	24.3422	24.5348	24.1474				+	plasmid_negative_plasmid_positive	6	6	6	33.7	33.7	33.7	28.855	0	21.718	126600000	14	NaN	NaN	NaN	3.46552	0.011224	-0.911409	-0.809987	D1G37_00420|D1G37_00420|HesA/MoeB/ThiFfamilyprotein|99427:100203Reverse;unitig_0|quiver|quiver:False:100205	D1G37_00420|D1G37_00420|HesA/MoeB/ThiFfamilyprotein|99427:100203Reverse;unitig_0|quiver|quiver:False:100205	By matching	By matching	By matching	By matching	By MS/MS	By MS/MS	By MS/MS	By MS/MS	;
23.3885	23.9284	24.1614	24.3899	25.4089	25.8281	25.8413	25.6089				+	plasmid_negative_plasmid_positive	5	5	5	26	26	26	21.429	0	22.27	270370000	16	NaN	NaN	NaN	3.42874	0.0115372	-1.70474	-1.37716	D1G37_00425|D1G37_00425|flavinreductase|100373:100951Forward;unitig_0|quiver|quiver:True:100339	D1G37_00425|D1G37_00425|flavinreductase|100373:100951Forward;unitig_0|quiver|quiver:True:100339	By MS/MS	By matching	By MS/MS	By MS/MS	By MS/MS	By MS/MS	By MS/MS	By MS/MS	;
24.2666	18.9889	20.177	20.8935	22.4211	20.899	19.7315	19.8557						5	5	5	15.5	15.5	15.5	61.31	0	17.72	29354000	4	NaN	NaN	NaN	0.100786	0.907402	0.354645	0.154741	D1G37_00430|D1G37_00430|AMP-bindingprotein|100996:102639Reverse;unitig_0|quiver|quiver:False:102710	D1G37_00430|D1G37_00430|AMP-bindingprotein|100996:102639Reverse;unitig_0|quiver|quiver:False:102710	By MS/MS				By matching	By MS/MS	By matching	By matching	;
25.1238	24.117	23.8783	23.9264	23.9496	21.8172	20.8083	18.8047						3	3	3	10.3	10.3	10.3	40.657	0	10.253	115320000	6	NaN	NaN	NaN	1.40749	0.175403	2.91647	1.38255	D1G37_00435|D1G37_00435|acyl-CoAdehydrogenase|102860:103996Reverse;unitig_0|quiver|quiver:False:104010	D1G37_00435|D1G37_00435|acyl-CoAdehydrogenase|102860:103996Reverse;unitig_0|quiver|quiver:False:104010	By MS/MS	By MS/MS	By MS/MS	By MS/MS	By MS/MS	By MS/MS	By MS/MS	By matching	;
29.5417	29.7989	29.5782	29.6498	29.5009	29.5079	29.6555	29.701						20	20	20	93	93	93	27.077	0	323.31	6034000000	201	NaN	NaN	NaN	0.275501	0.74008	0.0508866	0.0472737	D1G37_00440|D1G37_00440|3-hydroxyacyl-CoAdehydrogenase|104015:104785Reverse;unitig_0|quiver|quiver:False:104856	D1G37_00440|D1G37_00440|3-hydroxyacyl-CoAdehydrogenase|104015:104785Reverse;unitig_0|quiver|quiver:False:104856	By MS/MS	By MS/MS	By MS/MS	By MS/MS	By MS/MS	By MS/MS	By MS/MS	By MS/MS	;
24.6231	24.8699	24.4908	24.1913	24.0844	24.4534	24.3713	24.0423						8	8	8	25.1	25.1	25.1	40.585	0	28.551	164130000	20	NaN	NaN	NaN	0.885085	0.361272	0.305902	0.260435	D1G37_00455|prfA|peptidechainreleasefactor1|106808:107896Reverse;unitig_0|quiver|quiver:False:107925	D1G37_00455|prfA|peptidechainreleasefactor1|106808:107896Reverse;unitig_0|quiver|quiver:False:107925	By MS/MS	By MS/MS	By MS/MS	By MS/MS	By MS/MS	By MS/MS	By MS/MS	By MS/MS	;
20.9238	20.054	20.3822	20.664	19.7651	21.3328	21.5105	23.4476						1	1	1	19.3	19.3	19.3	13.537	0	11.058	34625000	2	NaN	NaN	NaN	0.615612	0.500813	-1.00798	-0.567155	D1G37_00470|D1G37_00470|hypotheticalprotein|110146:110568Forward;unitig_0|quiver|quiver:True:110142	D1G37_00470|D1G37_00470|hypotheticalprotein|110146:110568Forward;unitig_0|quiver|quiver:True:110142					By matching	By matching	By MS/MS	By MS/MS	;
20.6388	19.5631	20.5463	19.8818	23.5283	23.7842	24.9846	24.7589				+	plasmid_negative_plasmid_positive	2	2	2	26.3	26.3	26.3	17.236	0	22.166	91072000	5	NaN	NaN	NaN	4.05384	0.00476473	-4.10647	-2.84711	D1G37_00480|D1G37_00480|hypotheticalprotein|110803:111306Forward;unitig_0|quiver|quiver:True:110652	D1G37_00480|D1G37_00480|hypotheticalprotein|110803:111306Forward;unitig_0|quiver|quiver:True:110652					By matching	By MS/MS	By MS/MS	By MS/MS	;
23.4634	23.8659	23.7579	24.0115	23.7757	23.6608	23.778	23.8731						3	3	3	15.9	15.9	15.9	37.172	0	8.1277	106580000	5	NaN	NaN	NaN	0.00754026	0.994084	0.00278616	0.00247902	D1G37_00485|D1G37_00485|LLMclassflavin-dependentoxidoreductase|111441:112445Forward;unitig_0|quiver|quiver:True:111392	D1G37_00485|D1G37_00485|LLMclassflavin-dependentoxidoreductase|111441:112445Forward;unitig_0|quiver|quiver:True:111392	By matching	By matching	By matching	By MS/MS	By matching	By MS/MS	By MS/MS	By matching	;
20.9923	20.5843	21.3702	20.2645	21.4399	20.2544	20.8768	19.0324						1	1	1	3	3	3	68.843	0.00065833	4.5864	3311200	1	NaN	NaN	NaN	0.295024	0.725099	0.401961	0.256064	D1G37_00505|pgaB|poly-beta-1,6-N-acetyl-D-glucosamineN-deacetylasePgaB|114905:116734Reverse;unitig_0|quiver|quiver:False:116745	D1G37_00505|pgaB|poly-beta-1,6-N-acetyl-D-glucosamineN-deacetylasePgaB|114905:116734Reverse;unitig_0|quiver|quiver:False:116745	By matching		By MS/MS						;
22.8849	19.4012	23.1557	19.7885	20.9727	20.3836	20.9247	19.4427						2	2	2	4.2	4.2	4.2	94.238	0.00067659	5.4743	25029000	5	NaN	NaN	NaN	0.358622	0.673572	0.876641	0.426546	D1G37_00510|pgaA|poly-beta-1,6N-acetyl-D-glucosamineexportporinPgaA|116734:119172Reverse;unitig_0|quiver|quiver:False:119213	D1G37_00510|pgaA|poly-beta-1,6N-acetyl-D-glucosamineexportporinPgaA|116734:119172Reverse;unitig_0|quiver|quiver:False:119213	By MS/MS	By MS/MS	By MS/MS	By MS/MS					;
24.6137	24.6489	24.8154	25.3635	25.1281	25.5164	25.2074	25.1273						8	8	8	39.9	39.9	39.9	31.216	0	41.325	272090000	19	NaN	NaN	NaN	1.00796	0.316308	-0.384394	-0.321271	D1G37_00515|D1G37_00515|phosphoenolpyruvatesynthaseregulatoryprotein|119558:120394Reverse;unitig_0|quiver|quiver:False:120417	D1G37_00515|D1G37_00515|phosphoenolpyruvatesynthaseregulatoryprotein|119558:120394Reverse;unitig_0|quiver|quiver:False:120417	By MS/MS	By MS/MS	By MS/MS	By matching	By MS/MS	By MS/MS	By MS/MS	By MS/MS	;
31.195	30.9627	30.875	30.8528	31.4657	31.4163	31.2642	31.4166				+	plasmid_negative_plasmid_positive	68	68	68	70.1	70.1	70.1	86.663	0	323.31	18264000000	494	NaN	NaN	NaN	2.46887	0.0430326	-0.419345	-0.384858	D1G37_00520|D1G37_00520|phosphoenolpyruvatesynthase|120550:122928Forward;unitig_0|quiver|quiver:True:120525	D1G37_00520|D1G37_00520|phosphoenolpyruvatesynthase|120550:122928Forward;unitig_0|quiver|quiver:True:120525	By MS/MS	By MS/MS	By MS/MS	By MS/MS	By MS/MS	By MS/MS	By MS/MS	By MS/MS	;
29.37	29.3405	28.8913	28.9101	29.668	29.7518	29.2248	29.7413						14	14	14	38.9	38.9	38.9	38.905	0	233.71	5328800000	143	NaN	NaN	NaN	1.37923	0.184719	-0.468501	-0.396504	D1G37_00530|cyoA|ubiquinoloxidasesubunitII|124065:125117Forward;unitig_0|quiver|quiver:True:124031	D1G37_00530|cyoA|ubiquinoloxidasesubunitII|124065:125117Forward;unitig_0|quiver|quiver:True:124031	By MS/MS	By MS/MS	By MS/MS	By MS/MS	By MS/MS	By MS/MS	By MS/MS	By MS/MS	;
25.1991	25.5121	24.7369	25.8782	25.1968	25.6567	25.4342	18.9164						4	4	4	10	10	10	74.541	0	45.004	288560000	13	NaN	NaN	NaN	0.409979	0.630344	1.53057	0.577842	D1G37_00535|cyoB|cytochromeoubiquinoloxidasesubunitI|125121:127112Forward;unitig_0|quiver|quiver:True:125117	D1G37_00535|cyoB|cytochromeoubiquinoloxidasesubunitI|125121:127112Forward;unitig_0|quiver|quiver:True:125117	By MS/MS	By MS/MS	By MS/MS	By MS/MS	By MS/MS	By MS/MS	By MS/MS	By MS/MS	;
31.6281	31.6442	31.6434	31.2585	31.4066	31.436	31.6639	31.5752						22	22	22	98.4	98.4	98.4	14.979	0	323.31	23140000000	290	NaN	NaN	NaN	0.0736074	0.934038	0.0231256	0.0207848	D1G37_00555|D1G37_00555|30SribosomalproteinS6|129140:129523Forward;unitig_0|quiver|quiver:True:129088	D1G37_00555|D1G37_00555|30SribosomalproteinS6|129140:129523Forward;unitig_0|quiver|quiver:True:129088	By MS/MS	By MS/MS	By MS/MS	By MS/MS	By MS/MS	By MS/MS	By MS/MS	By MS/MS	;
31.0171	31.0347	30.9668	30.7456	30.6614	30.7248	30.6113	30.7785						9	9	9	81.3	81.3	81.3	8.9923	0	128.75	13944000000	147	NaN	NaN	NaN	1.75655	0.110519	0.24703	0.229569	D1G37_00560|rpsR|30SribosomalproteinS18|129535:129762Forward;unitig_0|quiver|quiver:True:129519	D1G37_00560|rpsR|30SribosomalproteinS18|129535:129762Forward;unitig_0|quiver|quiver:True:129519	By MS/MS	By MS/MS	By MS/MS	By MS/MS	By MS/MS	By MS/MS	By MS/MS	By MS/MS	;
31.3752	30.9503	31.0767	30.6935	30.7734	31.006	31.1238	30.8497						16	16	16	81.1	81.1	81.1	15.781	0	321.48	15770000000	179	NaN	NaN	NaN	0.210545	0.800042	0.0856829	0.0737384	D1G37_00565|D1G37_00565|50SribosomalproteinL9|129771:130217Forward;unitig_0|quiver|quiver:True:129767	D1G37_00565|D1G37_00565|50SribosomalproteinL9|129771:130217Forward;unitig_0|quiver|quiver:True:129767	By MS/MS	By MS/MS	By MS/MS	By MS/MS	By MS/MS	By MS/MS	By MS/MS	By MS/MS	;
26.0306	25.6994	25.8544	25.2543	26.0021	25.9365	25.9059	25.9846						10	10	10	34.4	34.4	34.4	27.34	0	45.705	451320000	45	NaN	NaN	NaN	0.720963	0.442124	-0.247597	-0.212052	D1G37_00580|D1G37_00580|peptidase|133019:133753Reverse;unitig_0|quiver|quiver:False:133797	D1G37_00580|D1G37_00580|peptidase|133019:133753Reverse;unitig_0|quiver|quiver:False:133797	By MS/MS	By MS/MS	By MS/MS	By MS/MS	By MS/MS	By MS/MS	By MS/MS	By MS/MS	;
20.3675	23.8158	18.9353	22.4278	23.3254	23.3594	23.264	23.377						4	4	4	18.2	18.2	18.2	38.609	0	11.958	63690000	9	NaN	NaN	NaN	0.912631	0.348311	-1.94486	-0.934286	D1G37_00600|D1G37_00600|WYLdomain-containingprotein|136947:137954Forward;unitig_0|quiver|quiver:True:136862	D1G37_00600|D1G37_00600|WYLdomain-containingprotein|136947:137954Forward;unitig_0|quiver|quiver:True:136862	By MS/MS	By MS/MS		By matching	By MS/MS	By MS/MS	By MS/MS	By MS/MS	;
32.2009	32.9081	33.0127	32.2047	32.5276	32.7204	32.6653	32.4606						7	7	7	51.3	51.3	51.3	8.3465	0	323.31	48025000000	141	NaN	NaN	NaN	0.0177013	0.984195	-0.0118923	-0.00968584	D1G37_00610|D1G37_00610|hypotheticalprotein|140455:140685Forward;unitig_0|quiver|quiver:True:140442	D1G37_00610|D1G37_00610|hypotheticalprotein|140455:140685Forward;unitig_0|quiver|quiver:True:140442	By MS/MS	By MS/MS	By MS/MS	By MS/MS	By MS/MS	By MS/MS	By MS/MS	By MS/MS	;
20.6735	21.2621	20.76	22.1942	20.7905	21.0945	20.5529	22.5959						2	2	2	18.3	18.3	18.3	33.593	0.00065189	4.2102	50502000	4	NaN	NaN	NaN	0.0212433	0.983436	-0.0360031	-0.022832	D1G37_00615|D1G37_00615|50SribosomalproteinL11methyltransferase|140842:141747Forward;unitig_0|quiver|quiver:True:140832	D1G37_00615|D1G37_00615|50SribosomalproteinL11methyltransferase|140842:141747Forward;unitig_0|quiver|quiver:True:140832	By MS/MS	By MS/MS	By matching	By matching	By matching	By matching	By MS/MS	By MS/MS	;
25.6704	24.4263	24.5691	25.3352	24.2704	24.2557	24.5099	24.7122						7	7	7	83.1	83.1	83.1	10.054	0	41.222	212870000	13	NaN	NaN	NaN	0.894246	0.357286	0.563189	0.427097	D1G37_00625|D1G37_00625|DNA-bindingtranscriptionalregulatorFis|142980:143249Forward;unitig_0|quiver|quiver:True:142955	D1G37_00625|D1G37_00625|DNA-bindingtranscriptionalregulatorFis|142980:143249Forward;unitig_0|quiver|quiver:True:142955	By MS/MS	By MS/MS	By matching	By MS/MS	By matching	By matching	By MS/MS	By MS/MS	;
28.85	28.6235	28.4377	28.3217	28.5892	28.7444	28.2585	28.649						23	23	23	59.2	59.2	59.2	56.036	0	253.76	2937600000	172	NaN	NaN	NaN	0.00443507	0.996395	-0.00207615	-0.00179534	D1G37_00630|purH|bifunctionalphosphoribosylaminoimidazolecarboxamideformyltransferase/IMPcyclohydrolasePurH|143339:144913Forward;unitig_0|quiver|quiver:True:143296	D1G37_00630|purH|bifunctionalphosphoribosylaminoimidazolecarboxamideformyltransferase/IMPcyclohydrolasePurH|143339:144913Forward;unitig_0|quiver|quiver:True:143296	By MS/MS	By MS/MS	By MS/MS	By MS/MS	By MS/MS	By MS/MS	By MS/MS	By MS/MS	;
28.1681	27.7086	28.1061	28.6365	28.3442	28.0227	28.2728	27.8118						20	20	20	61.7	61.7	61.7	45.599	0	186.52	2142100000	87	NaN	NaN	NaN	0.0661322	0.940913	0.0419345	0.0342115	D1G37_00635|D1G37_00635|phosphoribosylamine--glycineligase|145039:146325Forward;unitig_0|quiver|quiver:True:144990	D1G37_00635|D1G37_00635|phosphoribosylamine--glycineligase|145039:146325Forward;unitig_0|quiver|quiver:True:144990	By MS/MS	By MS/MS	By MS/MS	By MS/MS	By MS/MS	By MS/MS	By MS/MS	By MS/MS	;
28.5931	28.6192	28.476	28.3049	28.6179	28.6335	28.417	28.5116						12	12	12	62.2	62.2	62.2	31.265	0	123.61	2834800000	102	NaN	NaN	NaN	0.212352	0.798582	-0.0466986	-0.0429359	D1G37_00640|D1G37_00640|NLPAlipoprotein|146574:147440Forward;unitig_0|quiver|quiver:True:146537	D1G37_00640|D1G37_00640|NLPAlipoprotein|146574:147440Forward;unitig_0|quiver|quiver:True:146537	By MS/MS	By MS/MS	By MS/MS	By MS/MS	By MS/MS	By MS/MS	By MS/MS	By MS/MS	;
24.4558	24.4791	24.5787	25.2415	24.5865	24.5332	24.5366	24.4607						5	5	5	22	22	22	38.605	0	17.443	189430000	24	NaN	NaN	NaN	0.367911	0.669794	0.159501	0.134265	D1G37_00645|D1G37_00645|methionineABCtransporterATP-bindingprotein|147516:148541Forward;unitig_0|quiver|quiver:True:147443	D1G37_00645|D1G37_00645|methionineABCtransporterATP-bindingprotein|147516:148541Forward;unitig_0|quiver|quiver:True:147443	By MS/MS	By MS/MS	By MS/MS	By MS/MS	By MS/MS	By MS/MS	By MS/MS	By MS/MS	;
26.3259	26.5432	26.8371	26.5398	26.5576	26.7387	26.7429	26.714						7	7	7	33.3	33.3	33.3	27.771	0	79.976	765750000	34	NaN	NaN	NaN	0.511409	0.570347	-0.126796	-0.113836	D1G37_00655|gloB|hydroxyacylglutathionehydrolase|149391:150122Forward;unitig_0|quiver|quiver:True:149375	D1G37_00655|gloB|hydroxyacylglutathionehydrolase|149391:150122Forward;unitig_0|quiver|quiver:True:149375	By MS/MS	By MS/MS	By MS/MS	By MS/MS	By MS/MS	By MS/MS	By MS/MS	By MS/MS	;
28.3055	28.9443	28.8555	28.7188	28.5709	28.6285	28.7996	28.6049						23	23	23	73.4	73.4	73.4	49.457	0	298.82	3148200000	159	NaN	NaN	NaN	0.138636	0.872267	0.0550332	0.0478448	D1G37_00715|D1G37_00715|sorbosonedehydrogenasefamilyprotein|161259:162626Reverse;unitig_0|quiver|quiver:False:162628	D1G37_00715|D1G37_00715|sorbosonedehydrogenasefamilyprotein|161259:162626Reverse;unitig_0|quiver|quiver:False:162628	By MS/MS	By MS/MS	By MS/MS	By MS/MS	By MS/MS	By MS/MS	By MS/MS	By MS/MS	;
23.2557	20.5495	20.8127	21.3089	19.5099	19.7203	19.428	18.5188						2	2	2	17.4	17.4	17.4	26.561	0	7.2965	23633000	3	NaN	NaN	NaN	1.77352	0.110022	2.18744	1.3121	D1G37_00725|D1G37_00725|aspartate/glutamateracemasefamilyprotein|163903:164631Reverse;unitig_0|quiver|quiver:False:164633	D1G37_00725|D1G37_00725|aspartate/glutamateracemasefamilyprotein|163903:164631Reverse;unitig_0|quiver|quiver:False:164633	By MS/MS	By matching	By matching			By MS/MS	By matching	By matching	;
25.5627	25.9464	26.0447	25.8238	25.4331	25.2232	25.4113	25.2321						6	6	6	59.7	59.7	59.7	25.6	0	83.153	371390000	32	NaN	NaN	NaN	2.33294	0.0517849	0.519462	0.464436	D1G37_00740|D1G37_00740|membraneintegrity-associatedtransportersubunitPqiC|166495:167205Reverse;unitig_0|quiver|quiver:False:167267	D1G37_00740|D1G37_00740|membraneintegrity-associatedtransportersubunitPqiC|166495:167205Reverse;unitig_0|quiver|quiver:False:167267	By MS/MS	By MS/MS	By MS/MS	By MS/MS	By MS/MS	By MS/MS	By MS/MS	By MS/MS	;
25.5695	25.9779	25.6104	25.9553	25.4142	25.3629	25.3752	25.5241						9	9	9	29.7	29.7	29.7	61.237	0	36.032	373780000	28	NaN	NaN	NaN	1.68624	0.119564	0.359196	0.322108	D1G37_00745|D1G37_00745|MCEfamilyprotein|167195:168862Reverse;unitig_0|quiver|quiver:False:168897	D1G37_00745|D1G37_00745|MCEfamilyprotein|167195:168862Reverse;unitig_0|quiver|quiver:False:168897	By MS/MS	By MS/MS	By MS/MS	By MS/MS	By MS/MS	By MS/MS	By MS/MS	By MS/MS	;
24.5377	24.001	24.2142	23.8984	24.2964	24.319	20.6486	24.0035						3	3	3	15.7	15.7	15.7	34.056	0	13.36	138260000	8	NaN	NaN	NaN	0.414287	0.627161	0.845932	0.444428	D1G37_00835|D1G37_00835|ATP-bindingprotein|183958:184860Forward;unitig_0|quiver|quiver:True:183885	D1G37_00835|D1G37_00835|ATP-bindingprotein|183958:184860Forward;unitig_0|quiver|quiver:True:183885	By MS/MS	By MS/MS	By matching	By matching	By MS/MS	By MS/MS	By MS/MS	By MS/MS	;
20.6207	24.1153	19.981	18.9079	24.167	21.5787	19.024	23.4931						1	1	1	5.1	5.1	5.1	43.746	0	7.5473	110350000	3	NaN	NaN	NaN	0.301962	0.721633	-1.15951	-0.443965	D1G37_00840|gltS|sodium/glutamatesymporter|184913:186148Reverse;unitig_0|quiver|quiver:False:186171	D1G37_00840|gltS|sodium/glutamatesymporter|184913:186148Reverse;unitig_0|quiver|quiver:False:186171	By matching	By MS/MS	By matching	By matching	By MS/MS	By matching	By MS/MS	By MS/MS	;
31.6621	31.721	31.6613	32.1646	30.5232	30.6576	30.398	30.2769				+	plasmid_negative_plasmid_positive	14	14	14	70	70	70	13.058	0	236.82	18226000000	169	NaN	NaN	NaN	4.01298	0.0050711	1.33835	1.16726	D1G37_00870|D1G37_00870|NirD/YgiW/YdeIfamilystresstoleranceprotein|190833:191195Reverse;unitig_0|quiver|quiver:False:191227	D1G37_00870|D1G37_00870|NirD/YgiW/YdeIfamilystresstoleranceprotein|190833:191195Reverse;unitig_0|quiver|quiver:False:191227	By MS/MS	By MS/MS	By MS/MS	By MS/MS	By MS/MS	By MS/MS	By MS/MS	By MS/MS	;
20.7693	21.9516	20.3724	20.8981	20.7979	19.0915	23.0462	18.6472						3	3	3	21.1	21.1	21.1	23.681	0.00070373	6.9144	47126000	3	NaN	NaN	NaN	0.23045	0.77934	0.60214	0.293284	unitig_0|quiver|quiver:False:192721;D1G37_00880|D1G37_00880|classISAM-dependentmethyltransferase|192123:192722Reverse	unitig_0|quiver|quiver:False:192721;D1G37_00880|D1G37_00880|classISAM-dependentmethyltransferase|192123:192722Reverse	By MS/MS		By matching	By MS/MS	By matching	By matching	By matching	By MS/MS	;
24.7652	22.2577	22.6201	20.8361	19.8775	20.217	20.2609	19.6269						2	2	2	12.5	12.5	12.5	29.557	0	7.0403	43677000	3	NaN	NaN	NaN	1.71812	0.114276	2.62419	1.43722	D1G37_00885|D1G37_00885|PIG-Lfamilydeacetylase|192697:193491Reverse;unitig_0|quiver|quiver:False:193514	D1G37_00885|D1G37_00885|PIG-Lfamilydeacetylase|192697:193491Reverse;unitig_0|quiver|quiver:False:193514	By MS/MS	By matching	By matching	By matching	By matching				;
23.5633	20.4686	20.5673	22.4616	20.3684	21.7574	20.883	19.274						2	2	2	9.6	9.6	9.6	36.419	0	9.8162	16787000	2	NaN	NaN	NaN	0.62001	0.500094	1.19449	0.623526	D1G37_00890|D1G37_00890|acyl-CoAdehydrogenase|193479:194453Reverse;unitig_0|quiver|quiver:False:194500	D1G37_00890|D1G37_00890|acyl-CoAdehydrogenase|193479:194453Reverse;unitig_0|quiver|quiver:False:194500	By MS/MS	By matching		By matching		By matching			;
33.4759	33.7051	34.0694	33.5638	34.1165	34.2936	34.9196	34.0869						20	20	20	100	100	100	8.7186	0	323.31	142730000000	659	NaN	NaN	NaN	1.4958	0.153853	-0.65062	-0.527287	D1G37_00895|D1G37_00895|DUF2171domain-containingprotein|194752:194985Forward;unitig_0|quiver|quiver:True:194676	D1G37_00895|D1G37_00895|DUF2171domain-containingprotein|194752:194985Forward;unitig_0|quiver|quiver:True:194676	By MS/MS	By MS/MS	By MS/MS	By MS/MS	By MS/MS	By MS/MS	By MS/MS	By MS/MS	;
24.0669	23.8771	23.4391	23.663	23.7392	20.1932	20.8486	19.7024						2	2	2	14.1	14.1	14.1	18.012	0.00068446	5.7001	80997000	8	NaN	NaN	NaN	1.55727	0.143471	2.64064	1.37971	D1G37_00960|D1G37_00960|hypotheticalprotein|206367:206837Reverse;unitig_0|quiver|quiver:False:206845	D1G37_00960|D1G37_00960|hypotheticalprotein|206367:206837Reverse;unitig_0|quiver|quiver:False:206845	By MS/MS	By MS/MS	By MS/MS	By MS/MS	By matching	By MS/MS	By MS/MS	By MS/MS	;
24.9028	24.0192	20.4074	24.2599	21.5704	19.7517	21.4326	20.5791						8	8	8	2.8	2.8	2.8	509.56	0	19.841	86584000	8	NaN	NaN	NaN	1.23448	0.226089	2.56387	1.22191	D1G37_00965|D1G37_00965|hemagglutinin|206839:221481Reverse;unitig_0|quiver|quiver:False:221489	D1G37_00965|D1G37_00965|hemagglutinin|206839:221481Reverse;unitig_0|quiver|quiver:False:221489	By MS/MS	By MS/MS	By matching	By MS/MS		By matching	By matching	By matching	;
27.6899	27.9241	27.8754	27.59	26.6301	26.7585	26.7128	26.8507				+	plasmid_negative_plasmid_positive	23	23	23	56.2	56.2	56.2	65.575	0	233.95	1207600000	105	NaN	NaN	NaN	4.55388	0.00203063	1.03186	0.945907	D1G37_00970|D1G37_00970|ShlB/FhaC/HecBfamilyhemolysinsecretion/activationprotein|221545:223302Reverse;unitig_0|quiver|quiver:False:223307	D1G37_00970|D1G37_00970|ShlB/FhaC/HecBfamilyhemolysinsecretion/activationprotein|221545:223302Reverse;unitig_0|quiver|quiver:False:223307	By MS/MS	By MS/MS	By MS/MS	By MS/MS	By MS/MS	By MS/MS	By MS/MS	By MS/MS	;
23.2223	22.6965	20.7287	23.2281	22.607	22.8909	20.682	22.4657						5	5	5	13.1	13.1	13.1	57.723	0	18.015	45520000	10	NaN	NaN	NaN	0.151296	0.85705	0.307476	0.173075	D1G37_01000|D1G37_01000|DUF3336domain-containingprotein|224875:226383Reverse;unitig_0|quiver|quiver:False:226391	D1G37_01000|D1G37_01000|DUF3336domain-containingprotein|224875:226383Reverse;unitig_0|quiver|quiver:False:226391	By MS/MS	By MS/MS	By matching	By MS/MS	By MS/MS	By MS/MS	By MS/MS	By MS/MS	;
25.8859	25.8733	25.7694	26.5234	25.8164	25.8335	25.4812	25.6884						8	8	8	44	44	44	33.777	0	39.682	438510000	31	NaN	NaN	NaN	0.805135	0.400427	0.308125	0.258853	D1G37_01005|D1G37_01005|ATP-bindingprotein|226562:227443Forward;unitig_0|quiver|quiver:True:226555	D1G37_01005|D1G37_01005|ATP-bindingprotein|226562:227443Forward;unitig_0|quiver|quiver:True:226555	By MS/MS	By MS/MS	By MS/MS	By MS/MS	By MS/MS	By MS/MS	By MS/MS	By MS/MS	;
30.476	30.3648	30.4614	29.918	29.7007	30.0618	30.0812	29.799						10	10	10	53.5	53.5	53.5	8.4509	0	86.447	8726000000	108	NaN	NaN	NaN	1.29234	0.208534	0.394371	0.339347	D1G37_01020|D1G37_01020|30SribosomalproteinS21|229809:230024Forward;unitig_0|quiver|quiver:True:229793	D1G37_01020|D1G37_01020|30SribosomalproteinS21|229809:230024Forward;unitig_0|quiver|quiver:True:229793	By MS/MS	By MS/MS	By MS/MS	By MS/MS	By MS/MS	By MS/MS	By MS/MS	By MS/MS	;
27.1903	27.0784	27.4345	26.9784	26.0388	27.0883	27.2957	26.612						5	5	5	32.4	32.4	32.4	16.243	0	33.129	953900000	39	NaN	NaN	NaN	0.669891	0.471089	0.411661	0.317611	D1G37_01025|D1G37_01025|GatB/YqeYdomain-containingprotein|230051:230497Forward;unitig_0|quiver|quiver:True:230035	D1G37_01025|D1G37_01025|GatB/YqeYdomain-containingprotein|230051:230497Forward;unitig_0|quiver|quiver:True:230035	By MS/MS	By MS/MS	By MS/MS	By MS/MS	By MS/MS	By MS/MS	By MS/MS	By MS/MS	;
24.805	20.3587	21.0331	20.6715	19.0773	22.1306	20.3602	19.026						4	4	4	13.5	13.5	13.5	52.855	0	27.676	97195000	10	NaN	NaN	NaN	0.580673	0.520878	1.56854	0.691304	D1G37_01030|D1G37_01030|hypotheticalprotein|230589:232016Reverse;unitig_0|quiver|quiver:False:232045	D1G37_01030|D1G37_01030|hypotheticalprotein|230589:232016Reverse;unitig_0|quiver|quiver:False:232045	By MS/MS	By MS/MS	By MS/MS	By MS/MS	By matching	By MS/MS	By MS/MS	By MS/MS	;
26.8253	26.8765	26.7709	27.0364	27.1666	26.9231	26.759	27.0567						14	14	14	65.7	65.7	65.7	35.818	0	111.33	933950000	72	NaN	NaN	NaN	0.418528	0.62779	-0.0990701	-0.089663	D1G37_01035|D1G37_01035|D-glyceratedehydrogenase|232163:233128Reverse;unitig_0|quiver|quiver:False:233142	D1G37_01035|D1G37_01035|D-glyceratedehydrogenase|232163:233128Reverse;unitig_0|quiver|quiver:False:233142	By MS/MS	By MS/MS	By MS/MS	By MS/MS	By MS/MS	By MS/MS	By MS/MS	By MS/MS	;
28.4364	28.4652	28.295	28.347	28.7794	28.7103	28.6118	28.7138				+	plasmid_negative_plasmid_positive	24	24	24	62.4	62.4	62.4	57.028	0	258.89	2935000000	168	NaN	NaN	NaN	3.04153	0.0202604	-0.317971	-0.302139	D1G37_01050|D1G37_01050|amidophosphoribosyltransferase|235859:237400Reverse;unitig_0|quiver|quiver:False:237417	D1G37_01050|D1G37_01050|amidophosphoribosyltransferase|235859:237400Reverse;unitig_0|quiver|quiver:False:237417	By MS/MS	By MS/MS	By MS/MS	By MS/MS	By MS/MS	By MS/MS	By MS/MS	By MS/MS	;
26.1247	26.2368	26.1845	26.6244	26.6998	26.6249	26.5961	26.3279						14	14	14	62	62	62	36.118	0	95.244	664710000	76	NaN	NaN	NaN	0.997432	0.318544	-0.269565	-0.236662	D1G37_01060|D1G37_01060|quinone-dependentdihydroorotatedehydrogenase|238020:239024Reverse;unitig_0|quiver|quiver:False:239035	D1G37_01060|D1G37_01060|quinone-dependentdihydroorotatedehydrogenase|238020:239024Reverse;unitig_0|quiver|quiver:False:239035	By MS/MS	By MS/MS	By MS/MS	By MS/MS	By MS/MS	By MS/MS	By MS/MS	By MS/MS	;
20.7637	20.0073	20.6473	21.1587	19.9604	21.3328	19.6739	19.5616						1	1	1	4	4	4	42.871	0.001287	3.837	8728800	2	NaN	NaN	NaN	0.493385	0.581004	0.512085	0.347514	D1G37_01070|D1G37_01070|generalsecretionpathwayproteinGspL|239593:240732Reverse;unitig_0|quiver|quiver:False:240749	D1G37_01070|D1G37_01070|generalsecretionpathwayproteinGspL|239593:240732Reverse;unitig_0|quiver|quiver:False:240749	By MS/MS	By MS/MS				By matching			;
25.1191	25.5409	25.2284	25.4948	25.0489	24.9657	25.4444	25.3143						4	4	4	46.4	46.4	46.4	16.779	0	35.712	300510000	15	NaN	NaN	NaN	0.451937	0.601433	0.152503	0.132428	D1G37_01075|D1G37_01075|phosphohistidinephosphatase|240755:241210Reverse;unitig_0|quiver|quiver:False:241236	D1G37_01075|D1G37_01075|phosphohistidinephosphatase|240755:241210Reverse;unitig_0|quiver|quiver:False:241236	By MS/MS	By MS/MS	By MS/MS	By MS/MS	By MS/MS	By MS/MS	By MS/MS	By MS/MS	;
24.9418	24.9049	24.8601	25.4735	24.492	24.7427	24.5485	24.8668						6	6	6	30.3	30.3	30.3	38.536	0	32.859	229070000	26	NaN	NaN	NaN	1.20128	0.240701	0.382606	0.3276	D1G37_01080|D1G37_01080|glycerol-3-phosphatedehydrogenase(NAD(P)(+))|241267:242340Reverse;unitig_0|quiver|quiver:False:242342	D1G37_01080|D1G37_01080|glycerol-3-phosphatedehydrogenase(NAD(P)(+))|241267:242340Reverse;unitig_0|quiver|quiver:False:242342	By MS/MS	By MS/MS	By MS/MS	By MS/MS	By MS/MS	By MS/MS	By MS/MS	By MS/MS	;
26.7842	26.5863	26.7833	27.1259	26.5316	26.3642	26.8994	26.4369						8	8	8	60.7	60.7	60.7	21.019	0	82.182	796310000	30	NaN	NaN	NaN	0.795807	0.406016	0.261919	0.225136	D1G37_01085|D1G37_01085|nitroreductase|242374:242949Reverse;unitig_0|quiver|quiver:False:242963	D1G37_01085|D1G37_01085|nitroreductase|242374:242949Reverse;unitig_0|quiver|quiver:False:242963	By MS/MS	By MS/MS	By MS/MS	By MS/MS	By MS/MS	By MS/MS	By MS/MS	By MS/MS	;
29.6696	29.5653	30.128	29.5247	29.6013	29.2727	29.7086	29.3963						13	13	13	65.1	65.1	65.1	13.268	0	241.31	5786900000	185	NaN	NaN	NaN	0.638046	0.490141	0.227176	0.194151	D1G37_01090|D1G37_01090|hypotheticalprotein|243153:243533Forward;unitig_0|quiver|quiver:True:243140	D1G37_01090|D1G37_01090|hypotheticalprotein|243153:243533Forward;unitig_0|quiver|quiver:True:243140	By MS/MS	By MS/MS	By MS/MS	By MS/MS	By MS/MS	By MS/MS	By MS/MS	By MS/MS	;
25.4412	25.3776	25.5097	25.3911	25.7085	25.4868	25.3563	25.5331						10	10	10	37.5	37.5	37.5	44.364	0	51.946	346780000	32	NaN	NaN	NaN	0.537072	0.55356	-0.0912614	-0.0846018	D1G37_01095|rhlB|ATP-dependentRNAhelicaseRhlB|243571:244740Reverse;unitig_0|quiver|quiver:False:244760	D1G37_01095|rhlB|ATP-dependentRNAhelicaseRhlB|243571:244740Reverse;unitig_0|quiver|quiver:False:244760	By MS/MS	By MS/MS	By MS/MS	By MS/MS	By MS/MS	By MS/MS	By MS/MS	By MS/MS	;
31.9739	31.9188	32.1285	31.6251	31.5433	31.6595	31.7533	31.5332						12	12	12	87.1	87.1	87.1	7.8807	0	243.35	26943000000	214	NaN	NaN	NaN	1.30933	0.204025	0.289255	0.258832	D1G37_01100|D1G37_01100|cold-shockprotein|244826:245038Reverse;unitig_0|quiver|quiver:False:245040	D1G37_01100|D1G37_01100|cold-shockprotein|244826:245038Reverse;unitig_0|quiver|quiver:False:245040	By MS/MS	By MS/MS	By MS/MS	By MS/MS	By MS/MS	By MS/MS	By MS/MS	By MS/MS	;
22.4084	20.8842	22.0027	20.0846	20.5854	19.4009	20.2855	17.7517						1	1	1	9.4	9.4	9.4	32.832	0.0037712	3.3856	10284000	2	NaN	NaN	NaN	1.167	0.251268	1.8391	1.0061	D1G37_01110|rpoH|RNApolymerasesigmafactorRpoH|245792:246658Forward;unitig_0|quiver|quiver:True:245782	D1G37_01110|rpoH|RNApolymerasesigmafactorRpoH|245792:246658Forward;unitig_0|quiver|quiver:True:245782	By matching		By matching		By MS/MS	By MS/MS	By matching		;
23.6358	18.8787	21.6969	21.0647	23.5921	23.8717	24.6533	24.0596						1	1	1	18.5	18.5	18.5	7.2892	0.0019133	3.6402	109980000	7	NaN	NaN	NaN	1.45457	0.163065	-2.72517	-1.35876	D1G37_01120|thiS|sulfurcarrierproteinThiS|247149:247346Forward;unitig_0|quiver|quiver:True:247100	D1G37_01120|thiS|sulfurcarrierproteinThiS|247149:247346Forward;unitig_0|quiver|quiver:True:247100	By MS/MS	By matching	By matching	By matching	By MS/MS	By MS/MS	By MS/MS	By MS/MS	;
26.0277	26.2226	26.247	26.3017	25.4016	25.8451	25.8755	26.097						7	7	7	41	41	41	27.739	0	32.647	492860000	30	NaN	NaN	NaN	1.33748	0.1966	0.394957	0.341237	D1G37_01125|D1G37_01125|thiazolesynthase|247360:248145Forward;unitig_0|quiver|quiver:True:247284	D1G37_01125|D1G37_01125|thiazolesynthase|247360:248145Forward;unitig_0|quiver|quiver:True:247284	By MS/MS	By MS/MS	By MS/MS	By MS/MS	By MS/MS	By MS/MS	By MS/MS	By MS/MS	;
24.7836	24.7865	25.1241	25.0491	23.5787	24.2445	24.1978	24.3018				+	plasmid_negative_plasmid_positive	6	6	6	35.4	35.4	35.4	29.651	0	32.066	178040000	21	NaN	NaN	NaN	2.3823	0.0495237	0.855156	0.718349	D1G37_01135|yaaA|peroxidestressproteinYaaA|248926:249699Reverse;unitig_0|quiver|quiver:False:249749	D1G37_01135|yaaA|peroxidestressproteinYaaA|248926:249699Reverse;unitig_0|quiver|quiver:False:249749	By MS/MS	By MS/MS	By MS/MS	By MS/MS	By MS/MS	By MS/MS	By MS/MS	By MS/MS	;
24.6517	24.4274	24.3034	25.412	24.3427	24.8762	25.5168	24.6867						2	2	2	18.6	18.6	18.6	23.192	0	7.0256	222320000	12	NaN	NaN	NaN	0.174255	0.831642	-0.157002	-0.116297	D1G37_01140|D1G37_01140|hydrolase|249826:250458Forward;unitig_0|quiver|quiver:True:249789	D1G37_01140|D1G37_01140|hydrolase|249826:250458Forward;unitig_0|quiver|quiver:True:249789	By MS/MS	By MS/MS	By MS/MS	By MS/MS	By MS/MS	By MS/MS	By MS/MS	By MS/MS	;
20.5667	18.9207	20.7442	21.4054	19.7709	22.0038	20.79	20.6607						2	2	2	13.2	13.2	13.2	17.366	0.0012845	3.7882	15469000	3	NaN	NaN	NaN	0.22848	0.782264	-0.397058	-0.233624	unitig_0|quiver|quiver:True:255207;D1G37_01165|D1G37_01165|septicolysin|255208:255666Forward	unitig_0|quiver|quiver:True:255207;D1G37_01165|D1G37_01165|septicolysin|255208:255666Forward	By MS/MS	By matching	By MS/MS	By matching	By matching	By matching	By matching	By matching	;
25.7616	25.5185	25.8825	25.4309	25.215	24.7871	25.1116	24.6525						8	8	8	19.1	19.1	19.1	52.865	0	34.4	308630000	23	NaN	NaN	NaN	2.23597	0.0592143	0.706801	0.60459	D1G37_01175|D1G37_01175|aminoacyl-histidinedipeptidase|257008:258468Reverse;unitig_0|quiver|quiver:False:258479	D1G37_01175|D1G37_01175|aminoacyl-histidinedipeptidase|257008:258468Reverse;unitig_0|quiver|quiver:False:258479	By MS/MS	By MS/MS	By MS/MS	By MS/MS	By MS/MS	By MS/MS	By MS/MS	By MS/MS	;
25.253	25.233	25.9475	26.5677	25.6939	25.4847	25.748	25.7105						3	3	3	44.1	44.1	44.1	14.549	0	10.871	394840000	20	NaN	NaN	NaN	0.103165	0.904302	0.0910196	0.0687167	D1G37_01180|D1G37_01180|hypotheticalprotein|258639:259022Reverse;unitig_0|quiver|quiver:False:259054	D1G37_01180|D1G37_01180|hypotheticalprotein|258639:259022Reverse;unitig_0|quiver|quiver:False:259054	By MS/MS	By MS/MS	By MS/MS	By MS/MS	By MS/MS	By MS/MS	By MS/MS	By MS/MS	;
27.8499	27.6694	27.6174	27.6379	27.8484	27.8964	27.7182	27.7854						24	24	24	39.8	39.8	39.8	80.631	0	232.6	1684300000	106	NaN	NaN	NaN	0.915019	0.348778	-0.118475	-0.111167	D1G37_01185|D1G37_01185|bifunctionalprephenatedehydrogenase/3-phosphoshikimate1-carboxyvinyltransferase|259150:261420Reverse;unitig_0|quiver|quiver:False:261425	D1G37_01185|D1G37_01185|bifunctionalprephenatedehydrogenase/3-phosphoshikimate1-carboxyvinyltransferase|259150:261420Reverse;unitig_0|quiver|quiver:False:261425	By MS/MS	By MS/MS	By MS/MS	By MS/MS	By MS/MS	By MS/MS	By MS/MS	By MS/MS	;
27.0371	27.1426	27.1706	26.9343	27.3199	27.3493	27.3462	27.3465				+	plasmid_negative_plasmid_positive	13	13	13	46.6	46.6	46.6	41.292	0	98.462	1154600000	61	NaN	NaN	NaN	2.59074	0.0369862	-0.26937	-0.25548	D1G37_01190|D1G37_01190|prephenatedehydratase|261505:262614Reverse;unitig_0|quiver|quiver:False:262625	D1G37_01190|D1G37_01190|prephenatedehydratase|261505:262614Reverse;unitig_0|quiver|quiver:False:262625	By MS/MS	By MS/MS	By MS/MS	By MS/MS	By MS/MS	By MS/MS	By MS/MS	By MS/MS	;
26.8427	27.1908	26.766	26.8277	26.7201	26.8904	26.7095	26.9188						10	10	10	49.9	49.9	49.9	42.272	0	91.633	918530000	55	NaN	NaN	NaN	0.382348	0.655863	0.0970931	0.0874073	D1G37_01200|D1G37_01200|acyl-CoAdehydrogenase|263788:264933Reverse;unitig_0|quiver|quiver:False:264986	D1G37_01200|D1G37_01200|acyl-CoAdehydrogenase|263788:264933Reverse;unitig_0|quiver|quiver:False:264986	By MS/MS	By MS/MS	By MS/MS	By MS/MS	By MS/MS	By MS/MS	By MS/MS	By MS/MS	;
25.4143	25.2616	25.5629	25.2203	25.258	25.3072	24.9692	25.5924						3	3	3	16.6	16.6	16.6	38.277	0	16.856	309610000	11	NaN	NaN	NaN	0.222725	0.787089	0.083076	0.0722642	D1G37_01215|D1G37_01215|glycosyltransferasefamilyprotein|266952:267965Forward;unitig_0|quiver|quiver:True:266945	D1G37_01215|D1G37_01215|glycosyltransferasefamilyprotein|266952:267965Forward;unitig_0|quiver|quiver:True:266945	By MS/MS	By MS/MS	By MS/MS	By matching	By MS/MS	By MS/MS	By MS/MS	By MS/MS	;
20.1255	20.0699	21.3942	21.6757	20.5071	21.8009	20.1085	22.8295						1	1	1	3.3	3.3	3.3	33.415	0.0067443	3.026	36405000	1	NaN	NaN	NaN	0.272894	0.742676	-0.495179	-0.283004	D1G37_01225|D1G37_01225|NAD(+)kinase|268436:269344Reverse;unitig_0|quiver|quiver:False:269367	D1G37_01225|D1G37_01225|NAD(+)kinase|268436:269344Reverse;unitig_0|quiver|quiver:False:269367	By MS/MS	By matching	By matching	By matching	By matching	By MS/MS		By matching	;
24.9669	25.3199	25.0948	25.0586	25.6338	25.5597	25.3995	25.5569				+	plasmid_negative_plasmid_positive	8	8	8	17.7	17.7	17.7	88.24	0	35.975	315820000	34	NaN	NaN	NaN	2.50658	0.0423402	-0.427424	-0.392231	D1G37_01230|mrcB|penicillin-bindingprotein1B|269530:271926Forward;unitig_0|quiver|quiver:True:269481	D1G37_01230|mrcB|penicillin-bindingprotein1B|269530:271926Forward;unitig_0|quiver|quiver:True:269481	By MS/MS	By MS/MS	By MS/MS	By MS/MS	By MS/MS	By MS/MS	By MS/MS	By MS/MS	;
26.4408	26.4819	26.718	26.11	26.8954	26.5845	26.6596	26.8421						13	13	13	65	65	65	20.644	0	55.16	757870000	52	NaN	NaN	NaN	1.10571	0.274798	-0.307685	-0.268672	D1G37_01235|D1G37_01235|tetratricopeptiderepeatprotein|271947:272498Forward;unitig_0|quiver|quiver:True:271919	D1G37_01235|D1G37_01235|tetratricopeptiderepeatprotein|271947:272498Forward;unitig_0|quiver|quiver:True:271919	By MS/MS	By MS/MS	By MS/MS	By MS/MS	By MS/MS	By MS/MS	By MS/MS	By MS/MS	;
19.5888	20.3908	23.5674	23.958	25.6427	23.5369	23.4553	19.6359						3	3	3	69.6	69.6	69.6	6.5235	0	15.444	101930000	7	NaN	NaN	NaN	0.299267	0.722375	-1.19143	-0.446458	D1G37_01245|hemP|heminuptakeproteinHemP|273556:273726Forward;unitig_0|quiver|quiver:True:273378	D1G37_01245|hemP|heminuptakeproteinHemP|273556:273726Forward;unitig_0|quiver|quiver:True:273378	By matching	By matching	By MS/MS	By MS/MS	By MS/MS	By MS/MS	By MS/MS	By matching	;
20.4754	23.0916	22.825	21.1955	20.8671	20.3456	22.3873	19.3648						2	2	2	10.1	10.1	10.1	12.874	0.00066138	4.7739	28571000	4	NaN	NaN	NaN	0.613711	0.500536	1.15567	0.610366	D1G37_01260|D1G37_01260|NirD/YgiW/YdeIfamilystresstoleranceprotein|275917:276276Reverse;unitig_0|quiver|quiver:False:276323	D1G37_01260|D1G37_01260|NirD/YgiW/YdeIfamilystresstoleranceprotein|275917:276276Reverse;unitig_0|quiver|quiver:False:276323		By MS/MS	By MS/MS	By MS/MS	By matching	By matching	By MS/MS	By matching	;
26.7124	26.3894	26.5025	26.0924	26.1603	26.5295	26.3534	26.3748						9	9	9	47.1	47.1	47.1	29.334	0	49.769	652560000	45	NaN	NaN	NaN	0.181619	0.824397	0.0696716	0.0605952	D1G37_01280|D1G37_01280|ferredoxin--NADPreductase|280514:281293Forward;unitig_0|quiver|quiver:True:280501	D1G37_01280|D1G37_01280|ferredoxin--NADPreductase|280514:281293Forward;unitig_0|quiver|quiver:True:280501	By MS/MS	By MS/MS	By MS/MS	By MS/MS	By MS/MS	By MS/MS	By MS/MS	By MS/MS	;
19.9634	19.1632	20.4027	21.1047	21.1884	19.2848	19.861	23.3135						2	2	2	11.1	11.1	11.1	31.111	0.00067204	5.2693	59795000	2	NaN	NaN	NaN	0.325901	0.700505	-0.753446	-0.380082	D1G37_01285|D1G37_01285|PhzFfamilyphenazinebiosynthesisprotein|281348:282217Reverse;unitig_0|quiver|quiver:False:282225	D1G37_01285|D1G37_01285|PhzFfamilyphenazinebiosynthesisprotein|281348:282217Reverse;unitig_0|quiver|quiver:False:282225	By MS/MS	By MS/MS	By MS/MS	By MS/MS	By MS/MS	By MS/MS	By MS/MS	By MS/MS	;
30.4557	30.4436	30.3268	30.2667	30.6428	30.6781	30.6274	30.5828				+	plasmid_negative_plasmid_positive	33	33	33	71.2	71.2	71.2	44.994	0	323.31	11219000000	306	NaN	NaN	NaN	2.69435	0.0318845	-0.25956	-0.247212	D1G37_01350|D1G37_01350|serinehydroxymethyltransferase|296614:297867Reverse;unitig_0|quiver|quiver:False:297884	D1G37_01350|D1G37_01350|serinehydroxymethyltransferase|296614:297867Reverse;unitig_0|quiver|quiver:False:297884	By MS/MS	By MS/MS	By MS/MS	By MS/MS	By MS/MS	By MS/MS	By MS/MS	By MS/MS	;
25.7265	26.2917	26.1825	26.3059	26.0822	26.2217	26.5484	26.1457						6	6	6	23.5	23.5	23.5	42.779	0	42.777	571570000	40	NaN	NaN	NaN	0.301216	0.722249	-0.12287	-0.104914	D1G37_01360|D1G37_01360|alpha/betafoldhydrolase|298113:299342Reverse;unitig_0|quiver|quiver:False:299386	D1G37_01360|D1G37_01360|alpha/betafoldhydrolase|298113:299342Reverse;unitig_0|quiver|quiver:False:299386	By MS/MS	By MS/MS	By MS/MS	By MS/MS	By MS/MS	By MS/MS	By MS/MS	By MS/MS	;
23.2475	23.2534	20.8123	23.635	20.5942	22.8783	23.0685	23.2791						3	3	3	10	10	10	35.136	0	10.386	69771000	8	NaN	NaN	NaN	0.116453	0.892976	0.282017	0.148375	D1G37_01380|D1G37_01380|ABCtransporterATP-bindingprotein|301352:302287Forward;unitig_0|quiver|quiver:True:301339	D1G37_01380|D1G37_01380|ABCtransporterATP-bindingprotein|301352:302287Forward	By MS/MS	By MS/MS	By matching	By MS/MS	By MS/MS	By MS/MS	By MS/MS	By MS/MS
24.1369	20.9297	24.2172	24.4195	24.421	24.3257	24.2232	24.1066						3	3	3	14.4	14.4	14.4	30.947	0	8.9292	134570000	8	NaN	NaN	NaN	0.452828	0.601425	-0.843303	-0.459093	unitig_0|quiver|quiver:True:303053;D1G37_01390|queF|NADPH-dependent7-cyano-7-deazaguaninereductaseQueF|303054:303866Forward	unitig_0|quiver|quiver:True:303053;D1G37_01390|queF|NADPH-dependent7-cyano-7-deazaguaninereductaseQueF|303054:303866Forward	By MS/MS	By MS/MS	By MS/MS	By matching	By matching	By MS/MS	By MS/MS	By MS/MS	;
26.3366	26.3905	26.5828	26.7308	26.4289	26.3217	26.5168	26.3525						11	11	11	68.1	68.1	68.1	23.835	0	103.15	669280000	60	NaN	NaN	NaN	0.47462	0.590677	0.105239	0.0956308	D1G37_01395|D1G37_01395|hypotheticalprotein|303890:304540Forward;unitig_0|quiver|quiver:True:303880	D1G37_01395|D1G37_01395|hypotheticalprotein|303890:304540Forward;unitig_0|quiver|quiver:True:303880	By MS/MS	By MS/MS	By MS/MS	By MS/MS	By MS/MS	By MS/MS	By MS/MS	By MS/MS	;
20.1092	23.4574	23.7182	23.3184	19.634	23.3452	23.724	23.6452						3	3	3	19.8	19.8	19.8	36.813	0	9.9337	90561000	10	NaN	NaN	NaN	0.0165439	0.985613	0.0636997	0.0276483	D1G37_01405|mltB|lyticmureintransglycosylaseB|305831:306832Forward;unitig_0|quiver|quiver:True:305785	D1G37_01405|mltB|lyticmureintransglycosylaseB|305831:306832Forward;unitig_0|quiver|quiver:True:305785	By matching	By MS/MS	By MS/MS	By MS/MS	By matching	By MS/MS	By MS/MS	By MS/MS	;
31.4546	31.1588	31.092	30.933	31.1342	31.3357	31.3642	31.1145						45	45	45	84.2	84.2	84.2	30.71	0	323.31	18196000000	407	NaN	NaN	NaN	0.248047	0.764754	-0.0775266	-0.0687714	D1G37_01440|D1G37_01440|elongationfactorTs|311394:312269Reverse;unitig_0|quiver|quiver:False:312277	D1G37_01440|D1G37_01440|elongationfactorTs|311394:312269Reverse;unitig_0|quiver|quiver:False:312277	By MS/MS	By MS/MS	By MS/MS	By MS/MS	By MS/MS	By MS/MS	By MS/MS	By MS/MS	;
31.4764	31.0335	31.1045	30.9934	30.9539	30.9106	31.0601	30.9193						38	38	38	99.6	99.6	99.6	27.642	0	323.31	16825000000	392	NaN	NaN	NaN	0.823579	0.389132	0.190997	0.171177	D1G37_01445|rpsB|30SribosomalproteinS2|312407:313159Reverse;unitig_0|quiver|quiver:False:313290	D1G37_01445|rpsB|30SribosomalproteinS2|312407:313159Reverse;unitig_0|quiver|quiver:False:313290	By MS/MS	By MS/MS	By MS/MS	By MS/MS	By MS/MS	By MS/MS	By MS/MS	By MS/MS	;
27.7962	27.4583	27.665	27.5368	27.8212	27.8931	27.9698	27.9936						15	15	15	58.5	58.5	58.5	30.373	0	154.71	1717200000	101	NaN	NaN	NaN	1.96574	0.0878277	-0.305339	-0.281714	D1G37_01450|map|typeImethionylaminopeptidase|313369:314196Forward;unitig_0|quiver|quiver:True:313335	D1G37_01450|map|typeImethionylaminopeptidase|313369:314196Forward;unitig_0|quiver|quiver:True:313335	By MS/MS	By MS/MS	By MS/MS	By MS/MS	By MS/MS	By MS/MS	By MS/MS	By MS/MS	;
25.3106	26.4311	26.5627	25.8524	27.7869	27.7641	27.9115	27.684				+	plasmid_negative_plasmid_positive	10	10	10	59.1	59.1	59.1	39.52	0	87.457	1154800000	48	NaN	NaN	NaN	3.01321	0.0207937	-1.74741	-1.35295	D1G37_01455|D1G37_01455|OmpWfamilyprotein|314401:315519Forward;unitig_0|quiver|quiver:True:314373	D1G37_01455|D1G37_01455|OmpWfamilyprotein|314401:315519Forward;unitig_0|quiver|quiver:True:314373	By MS/MS	By MS/MS	By MS/MS	By MS/MS	By MS/MS	By MS/MS	By MS/MS	By MS/MS	;
27.8357	27.4018	27.2483	27.1	27.7095	27.6619	27.2019	27.7121						16	16	16	48.3	48.3	48.3	52.264	0	143.53	1423400000	86	NaN	NaN	NaN	0.378499	0.658587	-0.174929	-0.145613	D1G37_01470|D1G37_01470|Si-specificNAD(P)(+)transhydrogenase|318912:320324Reverse;unitig_0|quiver|quiver:False:320356	D1G37_01470|D1G37_01470|Si-specificNAD(P)(+)transhydrogenase|318912:320324Reverse;unitig_0|quiver|quiver:False:320356	By MS/MS	By MS/MS	By MS/MS	By MS/MS	By MS/MS	By MS/MS	By MS/MS	By MS/MS	;
24.3786	20.8871	23.6213	23.9377	19.5024	23.8872	23.8314	23.4847						6	6	6	26.7	26.7	26.7	38.206	0	24.113	106410000	11	NaN	NaN	NaN	0.153289	0.855612	0.529765	0.228101	D1G37_01475|lipA|lipoylsynthase|320521:321534Forward;unitig_0|quiver|quiver:True:320466	D1G37_01475|lipA|lipoylsynthase|320521:321534Forward;unitig_0|quiver|quiver:True:320466	By MS/MS	By MS/MS	By matching	By MS/MS	By MS/MS	By MS/MS	By MS/MS	By MS/MS	;
25.8729	25.8701	25.4921	25.3862	24.9795	25.3909	24.9708	25.3401						8	8	8	12.8	12.8	12.8	91.166	0	62.061	326340000	29	NaN	NaN	NaN	1.53789	0.145951	0.484979	0.414564	D1G37_01480|D1G37_01480|acyl-CoAdehydrogenase|321818:324283Forward;unitig_0|quiver|quiver:True:321805	D1G37_01480|D1G37_01480|acyl-CoAdehydrogenase|321818:324283Forward;unitig_0|quiver|quiver:True:321805	By MS/MS	By MS/MS	By MS/MS	By MS/MS	By MS/MS	By MS/MS	By MS/MS	By MS/MS	;
27.3544	27.501	27.8453	28.0602	26.8762	27.16	27.5416	27.1898						10	10	10	96.9	96.9	96.9	14.417	0	100.95	1314700000	70	NaN	NaN	NaN	1.25295	0.219733	0.498333	0.411622	D1G37_01485|D1G37_01485|4-carboxymuconolactonedecarboxylase|324387:324770Forward;unitig_0|quiver|quiver:True:324377	D1G37_01485|D1G37_01485|4-carboxymuconolactonedecarboxylase|324387:324770Forward;unitig_0|quiver|quiver:True:324377	By MS/MS	By MS/MS	By MS/MS	By MS/MS	By MS/MS	By MS/MS	By MS/MS	By MS/MS	;
29.2384	29.0139	28.7571	28.7029	29.4002	29.3235	29.0396	29.3733						30	30	30	70.2	70.2	70.2	50.386	0	228.27	4326900000	163	NaN	NaN	NaN	1.26763	0.215989	-0.356134	-0.309956	D1G37_01495|D1G37_01495|adenosylhomocysteinase|325567:326949Forward;unitig_0|quiver|quiver:True:325557	D1G37_01495|D1G37_01495|adenosylhomocysteinase|325567:326949Forward;unitig_0|quiver|quiver:True:325557	By MS/MS	By MS/MS	By MS/MS	By MS/MS	By MS/MS	By MS/MS	By MS/MS	By MS/MS	;
27.9116	28.0158	28.3122	28.6192	28.0078	27.8823	28.2337	27.9468						16	16	16	82.7	82.7	82.7	30.816	0	190.83	2080200000	97	NaN	NaN	NaN	0.512312	0.569793	0.197079	0.167484	D1G37_01500|metF|methylenetetrahydrofolatereductase[NAD(P)H]|327021:327857Forward;unitig_0|quiver|quiver:True:326957	D1G37_01500|metF|methylenetetrahydrofolatereductase[NAD(P)H]|327021:327857Forward;unitig_0|quiver|quiver:True:326957	By MS/MS	By MS/MS	By MS/MS	By MS/MS	By MS/MS	By MS/MS	By MS/MS	By MS/MS	;
21.7649	19.1794	20.5656	20.9372	20.4651	20.3829	19.6046	19.3374						1	1	1	1.4	1.4	1.4	110.65	0.0006566	4.5138	15177000	3	NaN	NaN	NaN	0.49957	0.577161	0.664279	0.413094	D1G37_01510|D1G37_01510|EALdomain-containingprotein|328733:331582Forward;unitig_0|quiver|quiver:True:328723	D1G37_01510|D1G37_01510|EALdomain-containingprotein|328733:331582Forward;unitig_0|quiver|quiver:True:328723	By MS/MS	By matching	By matching	By MS/MS	By MS/MS	By matching		By matching	;
30.2324	30.2255	29.9557	30.2598	30.2423	30.4301	30.0537	30.3736						43	43	43	70.8	70.8	70.8	82.812	0	323.31	9211300000	350	NaN	NaN	NaN	0.432644	0.616819	-0.106583	-0.0960357	D1G37_01515|D1G37_01515|NADP-dependentmalicenzyme|331819:334089Forward;unitig_0|quiver|quiver:True:331785	D1G37_01515|D1G37_01515|NADP-dependentmalicenzyme|331819:334089Forward;unitig_0|quiver|quiver:True:331785	By MS/MS	By MS/MS	By MS/MS	By MS/MS	By MS/MS	By MS/MS	By MS/MS	By MS/MS	;
20.8006	21.3253	21.959	18.6195	19.6932	19.2492	20.6273	22.2052						1	1	1	2.7	2.7	2.7	47.176	0.0067859	3.0833	21258000	2	NaN	NaN	NaN	0.0862928	0.923655	0.23237	0.117576	D1G37_01520|D1G37_01520|multifunctionalCCAaddition/repairprotein|334181:335419Forward;unitig_0|quiver|quiver:True:334150	D1G37_01520|D1G37_01520|multifunctionalCCAaddition/repairprotein|334181:335419Forward;unitig_0|quiver|quiver:True:334150	By MS/MS	By matching	By matching	By MS/MS	By matching	By MS/MS	By matching	By matching	;
24.8952	24.6531	24.0674	23.4561	24.3646	24.8362	24.5665	24.7404						3	3	3	10.5	10.5	10.5	41.704	0	13.62	180380000	22	NaN	NaN	NaN	0.482837	0.585779	-0.35896	-0.268299	D1G37_01525|D1G37_01525|PDZdomain-containingprotein|335470:336645Reverse;unitig_0|quiver|quiver:False:336671	D1G37_01525|D1G37_01525|PDZdomain-containingprotein|335470:336645Reverse;unitig_0|quiver|quiver:False:336671	By MS/MS	By MS/MS	By MS/MS	By MS/MS	By MS/MS	By MS/MS	By MS/MS	By MS/MS	;
25.6648	25.9944	25.8158	25.9362	26.1327	26.0844	26.2033	26.2088						7	7	7	52.8	52.8	52.8	28.043	0	42.196	493870000	20	NaN	NaN	NaN	2.0807	0.0754611	-0.304468	-0.28224	D1G37_01530|D1G37_01530|Nif3-likedinuclearmetalcenterhexamericprotein|336840:337598Forward;unitig_0|quiver|quiver:True:336776	D1G37_01530|D1G37_01530|Nif3-likedinuclearmetalcenterhexamericprotein|336840:337598Forward;unitig_0|quiver|quiver:True:336776	By MS/MS	By MS/MS	By MS/MS	By MS/MS	By MS/MS	By MS/MS	By MS/MS	By MS/MS	;
33.1261	32.716	33.4485	33.159	33.7333	33.4924	33.7532	33.4021						18	18	18	99.5	99.5	99.5	22.892	0	323.31	82580000000	573	NaN	NaN	NaN	1.48975	0.154673	-0.482835	-0.411188	D1G37_01535|D1G37_01535|superoxidedismutase|337744:338370Forward;unitig_0|quiver|quiver:True:337710	D1G37_01535|D1G37_01535|superoxidedismutase|337744:338370Forward;unitig_0|quiver|quiver:True:337710	By MS/MS	By MS/MS	By MS/MS	By MS/MS	By MS/MS	By MS/MS	By MS/MS	By MS/MS	;
29.0935	29.6698	29.5586	29.427	29.1453	29.2845	29.4744	29.3089						28	28	28	76.8	76.8	76.8	46.365	0	323.31	5094500000	205	NaN	NaN	NaN	0.418261	0.627559	0.133961	0.11731	D1G37_01565|D1G37_01565|alpha/betahydrolase|339741:341048Reverse;unitig_0|quiver|quiver:False:341059	D1G37_01565|D1G37_01565|alpha/betahydrolase|339741:341048Reverse;unitig_0|quiver|quiver:False:341059	By MS/MS	By MS/MS	By MS/MS	By MS/MS	By MS/MS	By MS/MS	By MS/MS	By MS/MS	;
30.0388	30.9073	29.8721	30.2797	30.3392	30.7273	30.3559	30.4078						33	33	33	69.9	69.9	69.9	52.187	0	323.31	10472000000	263	NaN	NaN	NaN	0.316654	0.7068	-0.183083	-0.147111	D1G37_01580|glnA|typeIglutamate--ammonialigase|342668:344077Reverse;unitig_0|quiver|quiver:False:344136	D1G37_01580|glnA|typeIglutamate--ammonialigase|342668:344077Reverse;unitig_0|quiver|quiver:False:344136	By MS/MS	By MS/MS	By MS/MS	By MS/MS	By MS/MS	By MS/MS	By MS/MS	By MS/MS	;
24.8234	24.2113	24.357	24.2743	24.6951	24.895	24.4388	24.9965						7	7	7	22.3	22.3	22.3	67.607	0	33.17	187580000	26	NaN	NaN	NaN	0.933243	0.348181	-0.33989	-0.286707	D1G37_01590|D1G37_01590|aminopeptidasePfamilyprotein|346401:348203Forward;unitig_0|quiver|quiver:True:346388	D1G37_01590|D1G37_01590|aminopeptidasePfamilyprotein|346401:348203Forward;unitig_0|quiver|quiver:True:346388	By MS/MS	By MS/MS	By MS/MS	By MS/MS	By MS/MS	By MS/MS	By MS/MS	By MS/MS	;
27	26.9357	26.9796	27.1097	26.8218	26.9053	27.1854	26.7823						9	9	9	57.7	57.7	57.7	21.706	0	76.678	942560000	45	NaN	NaN	NaN	0.364021	0.670806	0.0825639	0.0751842	D1G37_01595|D1G37_01595|aminodeoxychorismate/anthranilatesynthasecomponentII|348496:349080Forward;unitig_0|quiver|quiver:True:348462	D1G37_01595|D1G37_01595|aminodeoxychorismate/anthranilatesynthasecomponentII|348496:349080Forward;unitig_0|quiver|quiver:True:348462	By MS/MS	By MS/MS	By MS/MS	By MS/MS	By MS/MS	By MS/MS	By MS/MS	By MS/MS	;
24.443	21.4472	20.3559	25.1951	21.3535	20.8082	20.329	18.6423						5	5	5	10.2	10.2	10.2	102.92	0	13.593	58898000	4	NaN	NaN	NaN	1.02178	0.309381	2.57704	1.1195	D1G37_01600|D1G37_01600|M1familypeptidase|349176:351941Reverse;unitig_0|quiver|quiver:False:352009	D1G37_01600|D1G37_01600|M1familypeptidase|349176:351941Reverse;unitig_0|quiver|quiver:False:352009	By MS/MS	By MS/MS	By matching	By MS/MS	By matching	By matching	By matching	By matching	;
19.0455	21.2561	20.926	19.9559	20.5245	20.2608	20.306	24.8906						2	2	2	2.5	2.5	2.5	100.87	0.0073394	2.9971	190240000	1	NaN	NaN	NaN	0.431623	0.617039	-1.19962	-0.535902	D1G37_01605|D1G37_01605|TonB-dependentreceptor|351955:354687Reverse;unitig_0|quiver|quiver:False:354743	D1G37_01605|D1G37_01605|TonB-dependentreceptor|351955:354687Reverse;unitig_0|quiver|quiver:False:354743	By matching	By MS/MS	By matching	By matching	By matching	By matching	By matching	By MS/MS	;
25.1077	25.2643	24.8564	25.8992	25.1409	25.228	25.0274	25.173						6	6	6	27.2	27.2	27.2	37.403	0	26.998	283850000	33	NaN	NaN	NaN	0.251863	0.761146	0.139587	0.113832	D1G37_01610|trpD|anthranilatephosphoribosyltransferase|355043:356092Forward;unitig_0|quiver|quiver:True:355033	D1G37_01610|trpD|anthranilatephosphoribosyltransferase|355043:356092Forward;unitig_0|quiver|quiver:True:355033	By MS/MS	By MS/MS	By MS/MS	By MS/MS	By MS/MS	By MS/MS	By MS/MS	By MS/MS	;
26.3592	26.4821	26.4879	25.8986	25.8006	26.159	25.9774	26.2144						9	9	9	50.7	50.7	50.7	29.941	0	59.764	545750000	42	NaN	NaN	NaN	0.795087	0.405459	0.269108	0.230403	D1G37_01615|D1G37_01615|indole-3-glycerol-phosphatesynthase|356102:356908Forward;unitig_0|quiver|quiver:True:356092	D1G37_01615|D1G37_01615|indole-3-glycerol-phosphatesynthase|356102:356908Forward;unitig_0|quiver|quiver:True:356092	By MS/MS	By MS/MS	By MS/MS	By MS/MS	By MS/MS	By MS/MS	By MS/MS	By MS/MS	;
25.025	24.6225	25.1988	25.736	24.8906	24.9608	25.0534	24.9179						6	6	6	57.6	57.6	57.6	20.545	0	60.684	248280000	26	NaN	NaN	NaN	0.349417	0.681109	0.189899	0.153941	D1G37_01640|folE|GTPcyclohydrolaseIFolE|362747:363301Forward;unitig_0|quiver|quiver:True:362728	D1G37_01640|folE|GTPcyclohydrolaseIFolE|362747:363301Forward;unitig_0|quiver|quiver:True:362728	By MS/MS	By MS/MS	By MS/MS	By MS/MS	By MS/MS	By MS/MS	By MS/MS	By MS/MS	;
34.2321	34.4245	34.4567	34.1753	34.3659	34.1864	34.5991	34.414						58	58	58	79.1	79.1	79.1	43.144	0	323.31	163130000000	1039	NaN	NaN	NaN	0.25819	0.758151	-0.0691738	-0.0623313	D1G37_01650|blaADC|ADCfamilyextended-spectrumclassCbeta-lactamase|364652:365803Forward;unitig_0|quiver|quiver:True:364573	D1G37_01650|blaADC|ADCfamilyextended-spectrumclassCbeta-lactamase|364652:365803Forward;unitig_0|quiver|quiver:True:364573	By MS/MS	By MS/MS	By MS/MS	By MS/MS	By MS/MS	By MS/MS	By MS/MS	By MS/MS	;
20.8513	21.8087	19.3422	21.377	21.1724	20.306	18.6076	21.495						2	2	2	6.2	6.2	6.2	67.294	0.00064977	4.1152	21316000	3	NaN	NaN	NaN	0.213129	0.799022	0.449568	0.244198	D1G37_01655|D1G37_01655|DUF4105domain-containingprotein|365869:367614Reverse;unitig_0|quiver|quiver:False:367808	D1G37_01655|D1G37_01655|DUF4105domain-containingprotein|365869:367614Reverse;unitig_0|quiver|quiver:False:367808	By matching	By MS/MS	By matching	By matching	By MS/MS	By matching	By matching	By MS/MS	;
25.9131	26.1189	25.3142	26.0554	25.4961	25.6781	25.688	25.7894						12	12	12	56.6	56.6	56.6	39.422	0	56.073	440050000	27	NaN	NaN	NaN	0.431333	0.616836	0.187521	0.157091	D1G37_01670|D1G37_01670|uroporphyrinogendecarboxylase|369243:370316Reverse;unitig_0|quiver|quiver:False:370324	D1G37_01670|D1G37_01670|uroporphyrinogendecarboxylase|369243:370316Reverse;unitig_0|quiver|quiver:False:370324	By MS/MS	By MS/MS	By MS/MS	By MS/MS	By MS/MS	By MS/MS	By MS/MS	By MS/MS	;
29.6466	29.9768	29.8155	29.9719	29.7388	29.5786	29.7615	29.8249						22	22	22	72.2	72.2	72.2	31.259	0	323.31	6681800000	177	NaN	NaN	NaN	0.643938	0.486635	0.12672	0.115814	unitig_0|quiver|quiver:True:370594;D1G37_01675|D1G37_01675|mureinL,D-transpeptidase|370616:371859Forward	unitig_0|quiver|quiver:True:370594;D1G37_01675|D1G37_01675|mureinL,D-transpeptidase|370616:371859Forward	By MS/MS	By MS/MS	By MS/MS	By MS/MS	By MS/MS	By MS/MS	By MS/MS	By MS/MS	;
25.8019	26.3136	26.1533	25.5769	23.3264	23.5933	23.3892	23.825				+	plasmid_negative_plasmid_positive	14	14	14	22.7	22.7	22.7	83.021	0	52.188	272280000	30	NaN	NaN	NaN	4.70463	0.0017372	2.42797	2.02104	D1G37_01735|D1G37_01735|TonB-dependentsiderophorereceptor|386607:388910Reverse;unitig_0|quiver|quiver:False:388912	D1G37_01735|D1G37_01735|TonB-dependentsiderophorereceptor|386607:388910Reverse;unitig_0|quiver|quiver:False:388912	By MS/MS	By MS/MS	By MS/MS	By MS/MS	By matching	By matching	By matching	By MS/MS	;
20.234	21.0616	22.9282	21.0556	20.5291	20.4851	20.6818	18.8916						2	2	2	8.7	8.7	8.7	36.009	0	9.8783	25405000	5	NaN	NaN	NaN	0.827038	0.388455	1.17297	0.686522	D1G37_01740|D1G37_01740|siderophoreABCtransportersubstrate-bindingprotein|388996:389964Reverse;unitig_0|quiver|quiver:False:389969	D1G37_01740|D1G37_01740|siderophoreABCtransportersubstrate-bindingprotein|388996:389964Reverse;unitig_0|quiver|quiver:False:389969	By MS/MS	By MS/MS	By MS/MS	By MS/MS				By matching	;
23.5384	22.6519	22.3194	22.5815	22.5015	22.5804	22.639	22.6209						4	4	4	19.6	19.6	19.6	32.847	0	9.7515	52016000	8	NaN	NaN	NaN	0.293382	0.725984	0.187326	0.147875	D1G37_01770|D1G37_01770|siderophore-interactingprotein|397595:398455Forward;unitig_0|quiver|quiver:True:397489	D1G37_01770|D1G37_01770|siderophore-interactingprotein|397595:398455Forward;unitig_0|quiver|quiver:True:397489	By MS/MS	By MS/MS	By matching	By matching	By MS/MS	By MS/MS	By MS/MS	By MS/MS	;
20.9502	19.718	21.88	21.117	19.9382	21.2334	21.8533	19.8557						1	1	1	11.6	11.6	11.6	23.013	0.0043915	3.3651	2026000	1	NaN	NaN	NaN	0.108998	0.901514	0.196179	0.117801	D1G37_01775|D1G37_01775|transcriptionalregulator|398452:399075Reverse;unitig_0|quiver|quiver:False:399104	D1G37_01775|D1G37_01775|transcriptionalregulator|398452:399075Reverse;unitig_0|quiver|quiver:False:399104	By MS/MS								;
22.9443	22.9397	22.8163	22.663	22.9521	22.7433	22.2793	22.8744						2	2	2	8.1	8.1	8.1	35.048	0.0012853	3.7928	53247000	10	NaN	NaN	NaN	0.333133	0.693243	0.128558	0.110392	D1G37_01780|D1G37_01780|threo-3-hydroxy-L-aspartateammonia-lyase|399328:400296Forward;unitig_0|quiver|quiver:True:399309	D1G37_01780|D1G37_01780|threo-3-hydroxy-L-aspartateammonia-lyase|399328:400296Forward;unitig_0|quiver|quiver:True:399309	By MS/MS	By MS/MS	By MS/MS	By MS/MS	By MS/MS	By matching	By MS/MS	By MS/MS	;
27.9054	27.6838	28.2362	27.6834	27.6167	27.7774	28.1802	27.7929						12	12	12	58.3	58.3	58.3	25.652	0	135.77	1805100000	87	NaN	NaN	NaN	0.0714631	0.934332	0.0353737	0.0300518	D1G37_01785|D1G37_01785|pirinfamilyprotein|400541:401227Forward;unitig_0|quiver|quiver:True:400528	D1G37_01785|D1G37_01785|pirinfamilyprotein|400541:401227Forward;unitig_0|quiver|quiver:True:400528	By MS/MS	By MS/MS	By MS/MS	By MS/MS	By MS/MS	By MS/MS	By MS/MS	By MS/MS	;
19.4229	20.2189	20.4896	20.2969	21.091	20.0837	19.907	19.985						1	1	1	1.4	1.4	1.4	72.565	0.0067692	3.0676	9264000	1	NaN	NaN	NaN	0.170143	0.83521	-0.159621	-0.117076	D1G37_01810|D1G37_01810|hypotheticalprotein|404724:406601Forward;unitig_0|quiver|quiver:True:404714	D1G37_01810|D1G37_01810|hypotheticalprotein|404724:406601Forward;unitig_0|quiver|quiver:True:404714	By matching	By MS/MS	By matching		By matching	By matching	By matching	By matching	;
24.4809	19.9822	19.9105	20.2732	20.6357	18.4584	20.7001	19.1573						2	2	2	9.4	9.4	9.4	38.243	0.0097205	2.8803	100490000	2	NaN	NaN	NaN	0.53048	0.56011	1.42382	0.63546	unitig_0|quiver|quiver:True:406587;D1G37_01815|D1G37_01815|hypotheticalprotein|406588:407580Forward	unitig_0|quiver|quiver:True:406587;D1G37_01815|D1G37_01815|hypotheticalprotein|406588:407580Forward	By MS/MS	By matching	By matching	By matching	By matching	By matching	By MS/MS		;
23.769	23.6034	19.4708	20.2587	24.0455	24.0691	23.6246	23.9882						2	2	2	5	5	5	74.747	0	41.577	94186000	11	NaN	NaN	NaN	0.989073	0.3229	-2.15634	-1.01707	D1G37_01835|D1G37_01835|carbonstarvationproteinA|409289:411385Reverse;unitig_0|quiver|quiver:False:411405	D1G37_01835|D1G37_01835|carbonstarvationproteinA|409289:411385Reverse;unitig_0|quiver|quiver:False:411405	By MS/MS	By MS/MS		By MS/MS	By MS/MS	By MS/MS	By MS/MS	By MS/MS	;
29.8009	29.9653	30.0716	29.3561	29.7668	29.9629	30.3551	29.6462						11	11	11	56.6	56.6	56.6	20.891	0	92.943	7340900000	82	NaN	NaN	NaN	0.24715	0.765096	-0.134279	-0.109958	D1G37_01840|efp|elongationfactorP|411552:412121Reverse;unitig_0|quiver|quiver:False:412138	D1G37_01840|efp|elongationfactorP|411552:412121Reverse;unitig_0|quiver|quiver:False:412138	By MS/MS	By MS/MS	By MS/MS	By MS/MS	By MS/MS	By MS/MS	By MS/MS	By MS/MS	;
30.1875	30.2995	30.1802	29.458	30.0868	30.3813	29.8371	30.1783						12	12	12	83.8	83.8	83.8	8.3276	0	182.79	8690000000	134	NaN	NaN	NaN	0.153268	0.855031	-0.0895681	-0.073199	D1G37_01860|D1G37_01860|50SribosomalproteinL31|417140:417364Reverse;unitig_0|quiver|quiver:False:417369	D1G37_01860|D1G37_01860|50SribosomalproteinL31|417140:417364Reverse;unitig_0|quiver|quiver:False:417369	By MS/MS	By MS/MS	By MS/MS	By MS/MS	By MS/MS	By MS/MS	By MS/MS	By MS/MS	;
27.3107	27.865	28.0723	28.1115	27.7432	27.9264	28.0902	27.7028						8	8	8	47.4	47.4	47.4	14.95	0	121.2	1774400000	58	NaN	NaN	NaN	0.0437388	0.962324	-0.0257325	-0.0213554	D1G37_01870|gloA|lactoylglutathionelyase|418662:419063Reverse;unitig_0|quiver|quiver:False:419083	D1G37_01870|gloA|lactoylglutathionelyase|418662:419063Reverse;unitig_0|quiver|quiver:False:419083	By MS/MS	By MS/MS	By MS/MS	By MS/MS	By MS/MS	By MS/MS	By MS/MS	By MS/MS	;
30.1743	20.3723	29.7961	20.9662	20.6001	20.1235	19.4731	29.7686						3	3	3	4.1	4.1	4.1	98.094	0.00068306	5.6492	6116700000	4	NaN	NaN	NaN	0.332936	0.692938	2.83589	0.612255	D1G37_01880|D1G37_01880|ATP-bindingprotein|421423:424041Forward;unitig_0|quiver|quiver:True:421386	D1G37_01880|D1G37_01880|ATP-bindingprotein|421423:424041Forward;unitig_0|quiver|quiver:True:421386	By MS/MS	By matching	By MS/MS	By matching	By matching	By matching	By matching	By MS/MS	;
27.0535	26.8866	26.7369	26.8686	25.6689	25.8482	25.7096	25.9391				+	plasmid_negative_plasmid_positive	11	11	11	47.6	47.6	47.6	34.516	0	80.373	654980000	48	NaN	NaN	NaN	4.72513	0.00174919	1.09492	1.00446	D1G37_01885|D1G37_01885|LysRfamilytranscriptionalregulator|424099:425028Reverse;unitig_0|quiver|quiver:False:425066	D1G37_01885|D1G37_01885|LysRfamilytranscriptionalregulator|424099:425028Reverse;unitig_0|quiver|quiver:False:425066	By MS/MS	By MS/MS	By MS/MS	By MS/MS	By MS/MS	By MS/MS	By MS/MS	By MS/MS	;
28.219	28.5891	28.5718	28.4483	28.4426	28.3548	28.7523	28.7141						12	12	12	74.6	74.6	74.6	29.619	0	108.74	2857800000	99	NaN	NaN	NaN	0.361157	0.672747	-0.1089	-0.0963444	D1G37_01890|D1G37_01890|LysMpeptidoglycan-bindingdomain-containingprotein|425130:425960Reverse;unitig_0|quiver|quiver:False:425968	D1G37_01890|D1G37_01890|LysMpeptidoglycan-bindingdomain-containingprotein|425130:425960Reverse;unitig_0|quiver|quiver:False:425968	By MS/MS	By MS/MS	By MS/MS	By MS/MS	By MS/MS	By MS/MS	By MS/MS	By MS/MS	;
22.5541	23.2037	23.0126	22.8821	22.6096	22.7191	23.0385	22.9368						4	4	4	19.6	19.6	19.6	27.406	0	11.5	57704000	8	NaN	NaN	NaN	0.205401	0.803952	0.0871401	0.0745868	D1G37_01895|D1G37_01895|5'-nucleotidaseSurE|426075:426842Reverse;unitig_0|quiver|quiver:False:426925	D1G37_01895|D1G37_01895|5'-nucleotidaseSurE|426075:426842Reverse;unitig_0|quiver|quiver:False:426925	By MS/MS	By MS/MS	By MS/MS	By MS/MS	By MS/MS	By matching	By MS/MS	By matching	;
28.6159	28.3247	28.5055	28.5056	28.0126	28.0469	28.2102	27.6455						8	8	8	38.6	38.6	38.6	15.414	0	92.787	2264700000	52	NaN	NaN	NaN	2.05342	0.0766056	0.509122	0.449137	D1G37_01905|D1G37_01905|hypotheticalprotein|427464:427886Forward;unitig_0|quiver|quiver:True:427409	D1G37_01905|D1G37_01905|hypotheticalprotein|427464:427886Forward;unitig_0|quiver|quiver:True:427409	By MS/MS	By MS/MS	By MS/MS	By MS/MS	By MS/MS	By MS/MS	By MS/MS	By MS/MS	;
28.816	28.7878	28.8116	28.4601	28.8701	28.6143	28.5628	28.7844						24	24	24	85.1	85.1	85.1	41.783	0	231.1	3214800000	142	NaN	NaN	NaN	0.0336474	0.971954	0.0109696	0.00986102	D1G37_01910|D1G37_01910|D-alanyl-D-alaninecarboxypeptidase|428013:429161Forward;unitig_0|quiver|quiver:True:427943	D1G37_01910|D1G37_01910|D-alanyl-D-alaninecarboxypeptidase|428013:429161Forward;unitig_0|quiver|quiver:True:427943	By MS/MS	By MS/MS	By MS/MS	By MS/MS	By MS/MS	By MS/MS	By MS/MS	By MS/MS	;
23.8581	24.7254	24.1406	23.8362	23.478	23.9729	24.1674	23.8342						4	4	4	37.6	37.6	37.6	19.957	0	21.07	120800000	14	NaN	NaN	NaN	0.500767	0.576201	0.276957	0.221032	D1G37_01915|D1G37_01915|gammacarbonicanhydrasefamilyprotein|429261:429806Forward;unitig_0|quiver|quiver:True:429212	D1G37_01915|D1G37_01915|gammacarbonicanhydrasefamilyprotein|429261:429806Forward;unitig_0|quiver|quiver:True:429212	By MS/MS	By MS/MS	By MS/MS	By MS/MS	By MS/MS	By MS/MS	By MS/MS	By MS/MS	;
25.1684	25.0999	25.5235	25.6202	25.5564	25.1573	25.5808	25.0302						2	2	2	30.2	30.2	30.2	18.208	0	24.405	315170000	26	NaN	NaN	NaN	0.0399373	0.965255	0.0218449	0.0183596	D1G37_01920|D1G37_01920|NUDIXhydrolase|429926:430414Forward;unitig_0|quiver|quiver:True:429871	D1G37_01920|D1G37_01920|NUDIXhydrolase|429926:430414Forward;unitig_0|quiver|quiver:True:429871	By MS/MS	By MS/MS	By MS/MS	By MS/MS	By MS/MS	By MS/MS	By MS/MS	By MS/MS	;
26.6697	26.6411	26.3095	26.7247	26.4646	26.3584	26.0597	26.5776						8	8	8	39.5	39.5	39.5	41.882	0	46.504	701210000	45	NaN	NaN	NaN	0.746398	0.424653	0.221197	0.193097	D1G37_01925|mnmA|tRNA2-thiouridine(34)synthaseMnmA|430419:431552Forward;unitig_0|quiver|quiver:True:430394	D1G37_01925|mnmA|tRNA2-thiouridine(34)synthaseMnmA|430419:431552Forward;unitig_0|quiver|quiver:True:430394	By MS/MS	By MS/MS	By MS/MS	By MS/MS	By MS/MS	By MS/MS	By MS/MS	By MS/MS	;
28.7219	28.5967	28.4799	28.9273	28.5935	28.7214	28.4943	28.7657						24	24	24	58.2	58.2	58.2	51.41	0	253.96	3149500000	132	NaN	NaN	NaN	0.123954	0.884481	0.0377259	0.0338689	D1G37_01935|D1G37_01935|adenylosuccinatelyase|432355:433743Forward;unitig_0|quiver|quiver:True:432345	D1G37_01935|D1G37_01935|adenylosuccinatelyase|432355:433743Forward;unitig_0|quiver|quiver:True:432345	By MS/MS	By MS/MS	By MS/MS	By MS/MS	By MS/MS	By MS/MS	By MS/MS	By MS/MS	;
24.9958	25.1345	25.2019	24.5641	24.1355	24.2769	24.6321	24.4227						4	4	4	5.9	5.9	5.9	75.064	0	11.178	202970000	18	NaN	NaN	NaN	1.84241	0.10141	0.607273	0.515402	D1G37_01945|D1G37_01945|BapAprefix-likedomain-containingprotein|434511:436697Reverse;unitig_0|quiver|quiver:False:436714	D1G37_01945|D1G37_01945|BapAprefix-likedomain-containingprotein|434511:436697Reverse;unitig_0|quiver|quiver:False:436714	By MS/MS	By MS/MS	By MS/MS	By MS/MS	By matching	By MS/MS	By MS/MS	By MS/MS	;
25.1278	22.7939	22.6515	23.4403	22.5563	22.8224	22.724	22.6459						5	5	5	20.6	20.6	20.6	35.661	0	29.341	80832000	11	NaN	NaN	NaN	0.693156	0.459223	0.816234	0.519614	D1G37_01950|sohB|proteaseSohB|436973:437935Reverse;unitig_0|quiver|quiver:False:437940	D1G37_01950|sohB|proteaseSohB|436973:437935Reverse;unitig_0|quiver|quiver:False:437940	By MS/MS	By MS/MS	By matching	By MS/MS	By matching	By MS/MS	By matching	By matching	;
24.1076	22.3925	21.2826	21.3813	19.2059	19.9179	20.431	19.9759						3	3	3	12.5	12.5	12.5	37.011	0.00066489	4.9516	67154000	2	NaN	NaN	NaN	1.8536	0.101396	2.40827	1.4145	D1G37_01970|D1G37_01970|phosphonateABCtransportersubstrate-bindingprotein|441875:442906Reverse;unitig_0|quiver|quiver:False:443007	D1G37_01970|D1G37_01970|phosphonateABCtransportersubstrate-bindingprotein|441875:442906Reverse;unitig_0|quiver|quiver:False:443007	By MS/MS	By MS/MS	By matching	By matching	By MS/MS	By matching	By matching	By matching	;
27.0586	24.9936	25.1778	25.0178	26.3354	26.6363	26.579	26.6273						12	12	12	40.1	40.1	40.1	62.839	0	92.098	627720000	44	NaN	NaN	NaN	1.00024	0.317093	-0.982535	-0.652618	D1G37_01980|D1G37_01980|alpha-ketoaciddecarboxylasefamilyprotein|444882:446603Reverse;unitig_0|quiver|quiver:False:446662	D1G37_01980|D1G37_01980|alpha-ketoaciddecarboxylasefamilyprotein|444882:446603Reverse;unitig_0|quiver|quiver:False:446662	By MS/MS	By MS/MS	By MS/MS	By MS/MS	By MS/MS	By MS/MS	By MS/MS	By MS/MS	;
31.5998	30.2524	30.431	30.8017	30.3731	30.1695	30.2035	30.1299						31	31	31	80.5	80.5	80.5	51.088	0	323.31	11496000000	238	NaN	NaN	NaN	0.924866	0.349348	0.552233	0.42359	D1G37_01990|D1G37_01990|aldehydedehydrogenasefamilyprotein|447294:448724Reverse;unitig_0|quiver|quiver:False:448738	D1G37_01990|D1G37_01990|aldehydedehydrogenasefamilyprotein|447294:448724Reverse;unitig_0|quiver|quiver:False:448738	By MS/MS	By MS/MS	By MS/MS	By MS/MS	By MS/MS	By MS/MS	By MS/MS	By MS/MS	;
28.7379	28.8223	28.8385	28.7938	28.2734	28.4673	28.5631	28.3371				+	plasmid_negative_plasmid_positive	28	28	28	62.7	62.7	62.7	56.236	0	323.31	2973600000	153	NaN	NaN	NaN	2.88034	0.0239394	0.387894	0.36298	D1G37_01995|D1G37_01995|aspartateaminotransferasefamilyprotein|449001:450533Reverse;unitig_0|quiver|quiver:False:450577	D1G37_01995|D1G37_01995|aspartateaminotransferasefamilyprotein|449001:450533Reverse;unitig_0|quiver|quiver:False:450577	By MS/MS	By MS/MS	By MS/MS	By MS/MS	By MS/MS	By MS/MS	By MS/MS	By MS/MS	;
30.4464	30.3004	30.2985	30.4495	30.1624	30.1282	29.9215	30.1782						27	27	27	56.5	56.5	56.5	48.84	0	323.31	9145500000	240	NaN	NaN	NaN	2.02746	0.0796735	0.276135	0.257248	D1G37_02000|D1G37_02000|diaminobutyrate--2-oxoglutaratetransaminase|450536:451909Reverse;unitig_0|quiver|quiver:False:451914	D1G37_02000|D1G37_02000|diaminobutyrate--2-oxoglutaratetransaminase|450536:451909Reverse;unitig_0|quiver|quiver:False:451914	By MS/MS	By MS/MS	By MS/MS	By MS/MS	By MS/MS	By MS/MS	By MS/MS	By MS/MS	;
29.1529	29.2995	29.4837	28.9252	29.4131	29.2602	29.403	29.22						20	20	20	78.1	78.1	78.1	26.154	0	323.31	4743700000	165	NaN	NaN	NaN	0.368906	0.668886	-0.108757	-0.0964267	D1G37_02005|D1G37_02005|DUF541domain-containingprotein|452377:453078Forward;unitig_0|quiver|quiver:True:452358	D1G37_02005|D1G37_02005|DUF541domain-containingprotein|452377:453078Forward;unitig_0|quiver|quiver:True:452358	By MS/MS	By MS/MS	By MS/MS	By MS/MS	By MS/MS	By MS/MS	By MS/MS	By MS/MS	;
23.3737	22.3569	20.6131	20.8869	22.5939	22.6417	22.4579	22.5981						2	2	2	4.7	4.7	4.7	42.202	0.00067889	5.5337	60756000	2	NaN	NaN	NaN	0.548663	0.545827	-0.765257	-0.464188	D1G37_02020|D1G37_02020|acyl-CoAdesaturase|454384:455478Reverse;unitig_0|quiver|quiver:False:455489	D1G37_02020|D1G37_02020|acyl-CoAdesaturase|454384:455478Reverse;unitig_0|quiver|quiver:False:455489	By MS/MS	By matching	By matching	By matching	By matching	By matching	By matching	By MS/MS	;
26.0007	25.6941	25.9494	26.2637	26.3941	26.1313	25.6367	26.2439						11	11	11	18	18	18	108.25	0	59.189	507980000	44	NaN	NaN	NaN	0.252632	0.761657	-0.124524	-0.103657	D1G37_02040|rapA|RNApolymerase-associatedproteinRapA|458636:461473Reverse;unitig_0|quiver|quiver:False:461490	D1G37_02040|rapA|RNApolymerase-associatedproteinRapA|458636:461473Reverse;unitig_0|quiver|quiver:False:461490	By MS/MS	By MS/MS	By MS/MS	By MS/MS	By MS/MS	By MS/MS	By MS/MS	By MS/MS	;
28.0512	27.9527	27.921	27.9446	28.1625	28.0481	28.0266	27.98						17	17	17	53.5	53.5	53.5	46.347	0	115.34	1983200000	100	NaN	NaN	NaN	0.914597	0.348519	-0.0869226	-0.0829213	D1G37_02055|hemL|glutamate-1-semialdehyde-2,1-aminomutase|463155:464453Reverse;unitig_0|quiver|quiver:False:464473	D1G37_02055|hemL|glutamate-1-semialdehyde-2,1-aminomutase|463155:464453Reverse;unitig_0|quiver|quiver:False:464473	By MS/MS	By MS/MS	By MS/MS	By MS/MS	By MS/MS	By MS/MS	By MS/MS	By MS/MS	;
22.671	21.197	22.9929	22.6704	22.9024	22.643	23.3468	19.5575						2	2	2	9.9	9.9	9.9	21.778	0.00066094	4.7655	47086000	9	NaN	NaN	NaN	0.104479	0.90219	0.270393	0.138442	D1G37_02060|D1G37_02060|thiaminephosphatesynthase|464496:465107Reverse;unitig_0|quiver|quiver:False:465154	D1G37_02060|D1G37_02060|thiaminephosphatesynthase|464496:465107Reverse;unitig_0|quiver|quiver:False:465154	By matching	By MS/MS	By MS/MS	By MS/MS	By MS/MS	By matching	By MS/MS	By MS/MS	;
24.674	24.3974	24.2466	23.9979	24.9768	24.811	24.7259	24.8143						5	5	5	27.1	27.1	27.1	24.053	0	17.402	194560000	12	NaN	NaN	NaN	1.80372	0.106801	-0.503038	-0.437102	D1G37_02065|cas6f|typeI-FCRISPR-associatedendoribonucleaseCas6/Csy4|468252:468863Reverse;unitig_0|quiver|quiver:False:468871	D1G37_02065|cas6f|typeI-FCRISPR-associatedendoribonucleaseCas6/Csy4|468252:468863Reverse;unitig_0|quiver|quiver:False:468871	By MS/MS	By MS/MS	By MS/MS	By MS/MS	By MS/MS	By MS/MS	By MS/MS	By MS/MS	;
28.8223	28.2559	28.2413	28.274	28.7672	28.7283	28.4543	28.8622						18	18	18	57	57	57	37.49	0	139.8	2961700000	117	NaN	NaN	NaN	0.932345	0.34766	-0.304587	-0.261141	D1G37_02070|csy3|typeI-FCRISPR-associatedproteinCsy3|468866:469879Reverse;unitig_0|quiver|quiver:False:469944	D1G37_02070|csy3|typeI-FCRISPR-associatedproteinCsy3|468866:469879Reverse;unitig_0|quiver|quiver:False:469944	By MS/MS	By MS/MS	By MS/MS	By MS/MS	By MS/MS	By MS/MS	By MS/MS	By MS/MS	;
23.7646	23.2574	23.4563	21.1743	23.7371	24.1013	23.857	23.8776						3	3	3	15.3	15.3	15.3	33.275	0	9.4417	96199000	10	NaN	NaN	NaN	0.824159	0.389217	-0.980103	-0.614951	D1G37_02075|csy2|typeI-FCRISPR-associatedproteinCsy2|469905:470789Reverse;unitig_0|quiver|quiver:False:470875	D1G37_02075|csy2|typeI-FCRISPR-associatedproteinCsy2|469905:470789Reverse;unitig_0|quiver|quiver:False:470875	By MS/MS	By MS/MS	By matching	By matching	By MS/MS	By MS/MS	By MS/MS	By MS/MS	;
25.557	25.2814	25.3828	24.6358	25.2966	25.5482	25.3426	25.1788						8	8	8	28.6	28.6	28.6	47.943	0	44.837	305380000	23	NaN	NaN	NaN	0.239647	0.770334	-0.127291	-0.104742	D1G37_02080|csy1|typeI-FCRISPR-associatedproteinCsy1|470789:472039Reverse;unitig_0|quiver|quiver:False:472050	D1G37_02080|csy1|typeI-FCRISPR-associatedproteinCsy1|470789:472039Reverse;unitig_0|quiver|quiver:False:472050	By MS/MS	By MS/MS	By MS/MS	By MS/MS	By MS/MS	By MS/MS	By MS/MS	By MS/MS	;
26.2795	26.6858	26.7268	26.5552	26.8666	26.6697	26.2808	26.6196						12	12	12	23.8	23.8	23.8	55.907	0	113.8	753950000	51	NaN	NaN	NaN	0.110837	0.900199	-0.0473471	-0.0408815	D1G37_02100|D1G37_02100|CHADdomain-containingprotein|477405:478868Forward;unitig_0|quiver|quiver:True:477380	D1G37_02100|D1G37_02100|CHADdomain-containingprotein|477405:478868Forward;unitig_0|quiver|quiver:True:477380	By MS/MS	By MS/MS	By MS/MS	By MS/MS	By MS/MS	By MS/MS	By MS/MS	By MS/MS	;
23.8414	24.4273	23.8582	24.1843	23.8273	24.4396	24.1625	24.3515						7	7	7	37.1	37.1	37.1	24.727	0	24.578	143100000	18	NaN	NaN	NaN	0.244113	0.767983	-0.11738	-0.0981925	D1G37_02105|D1G37_02105|hypotheticalprotein|478904:479536Reverse;unitig_0|quiver|quiver:False:479568	D1G37_02105|D1G37_02105|hypotheticalprotein|478904:479536Reverse;unitig_0|quiver|quiver:False:479568	By MS/MS	By MS/MS	By matching	By MS/MS	By MS/MS	By MS/MS	By matching	By MS/MS	;
24.7218	21.162	24.4205	20.7302	20.0537	20.7911	18.8616	19.1061						8	8	8	13.4	13.4	13.4	104.04	0	28.587	65023000	7	NaN	NaN	NaN	1.43466	0.167461	3.05549	1.42644	D1G37_02115|D1G37_02115|insulinasefamilyprotein|480081:482843Reverse;unitig_0|quiver|quiver:False:482914	D1G37_02115|D1G37_02115|insulinasefamilyprotein|480081:482843Reverse;unitig_0|quiver|quiver:False:482914	By MS/MS	By matching	By matching	By MS/MS					;
24.6164	24.7222	24.9313	24.7085	24.4535	24.1262	24.2631	24.1402				+	plasmid_negative_plasmid_positive	4	4	4	16.2	16.2	16.2	30.579	0	27.638	170470000	21	NaN	NaN	NaN	2.5876	0.0369357	0.49885	0.453158	D1G37_02120|D1G37_02120|PhzFfamilyphenazinebiosynthesisprotein|482966:483781Reverse;unitig_0|quiver|quiver:False:483822	D1G37_02120|D1G37_02120|PhzFfamilyphenazinebiosynthesisprotein|482966:483781Reverse;unitig_0|quiver|quiver:False:483822	By MS/MS	By MS/MS	By MS/MS	By MS/MS	By MS/MS	By MS/MS	By MS/MS	By MS/MS	;
29.9874	29.931	29.8991	29.9043	29.9177	29.9835	29.7899	29.825						30	30	30	72.7	72.7	72.7	45.61	0	204.32	7486600000	178	NaN	NaN	NaN	0.48225	0.585324	0.0514269	0.04905	D1G37_02155|D1G37_02155|NADP-dependentisocitratedehydrogenase|489028:490284Reverse;unitig_0|quiver|quiver:False:490313	D1G37_02155|D1G37_02155|NADP-dependentisocitratedehydrogenase|489028:490284Reverse;unitig_0|quiver|quiver:False:490313	By MS/MS	By MS/MS	By MS/MS	By MS/MS	By MS/MS	By MS/MS	By MS/MS	By MS/MS	;
23.6863	23.5095	23.5174	23.7204	23.6725	22.8915	23.3248	23.4423						4	4	4	29.7	29.7	29.7	29.827	0	19.975	84338000	12	NaN	NaN	NaN	0.790257	0.406916	0.275637	0.234996	D1G37_02160|D1G37_02160|rRNAlargesubunitpseudouridinesynthaseE|490485:491276Forward;unitig_0|quiver|quiver:True:490466	D1G37_02160|D1G37_02160|rRNAlargesubunitpseudouridinesynthaseE|490485:491276Forward;unitig_0|quiver|quiver:True:490466	By MS/MS	By MS/MS	By MS/MS	By MS/MS	By MS/MS	By MS/MS	By MS/MS	By MS/MS	;
31.235	31.0407	30.6726	30.7409	30.9937	31.0904	30.8478	31.0887						59	59	59	81.5	81.5	81.5	82.639	0	323.31	15732000000	509	NaN	NaN	NaN	0.23365	0.778553	-0.0828762	-0.0724925	D1G37_02165|D1G37_02165|NADP-dependentisocitratedehydrogenase|491394:493631Reverse;unitig_0|quiver|quiver:False:493684	D1G37_02165|D1G37_02165|NADP-dependentisocitratedehydrogenase|491394:493631Reverse;unitig_0|quiver|quiver:False:493684	By MS/MS	By MS/MS	By MS/MS	By MS/MS	By MS/MS	By MS/MS	By MS/MS	By MS/MS	;
25.0699	25.3939	24.9707	24.9632	25.3622	25.4837	25.0413	25.2205						7	7	7	15.7	15.7	15.7	64.891	0	41.063	288750000	41	NaN	NaN	NaN	0.604855	0.505254	-0.177517	-0.15587	D1G37_02170|D1G37_02170|M61familypeptidase|494032:495735Reverse;unitig_0|quiver|quiver:False:495746	D1G37_02170|D1G37_02170|M61familypeptidase|494032:495735Reverse;unitig_0|quiver|quiver:False:495746	By MS/MS	By MS/MS	By MS/MS	By MS/MS	By MS/MS	By MS/MS	By MS/MS	By MS/MS	;
25.2329	24.6344	24.9951	24.7912	24.218	24.2934	24.2591	24.1259				+	plasmid_negative_plasmid_positive	4	4	4	12.9	12.9	12.9	47.635	0	16.914	181150000	8	NaN	NaN	NaN	2.66305	0.0339475	0.689293	0.607544	D1G37_02180|D1G37_02180|NAD(P)/FAD-dependentoxidoreductase|497326:498612Forward;unitig_0|quiver|quiver:True:497316	D1G37_02180|D1G37_02180|NAD(P)/FAD-dependentoxidoreductase|497326:498612Forward;unitig_0|quiver|quiver:True:497316	By MS/MS	By MS/MS	By MS/MS	By MS/MS	By matching	By matching	By MS/MS	By MS/MS	;
28.7669	29.6527	29.8912	29.5106	29.2385	29.71	30.0712	28.8116						3	3	3	44.4	44.4	44.4	17.154	0	65.737	5637500000	61	NaN	NaN	NaN	0.00228471	0.997737	-0.00251198	-0.0018383	D1G37_02185|D1G37_02185|peptidylprolylisomerase|498748:499230Forward;unitig_0|quiver|quiver:True:498726	D1G37_02185|D1G37_02185|peptidylprolylisomerase|498748:499230Forward;unitig_0|quiver|quiver:True:498726	By MS/MS	By MS/MS	By MS/MS	By MS/MS	By MS/MS	By MS/MS	By MS/MS	By MS/MS	;
25.205	25.1675	24.8045	24.9498	24.9547	25.028	24.5137	24.8398						4	4	4	22.9	22.9	22.9	33.971	0	11.876	238260000	16	NaN	NaN	NaN	0.639969	0.488597	0.197675	0.172244	unitig_0|quiver|quiver:True:503844;D1G37_02210|D1G37_02210|hypotheticalprotein|503845:505688Forward	unitig_0|quiver|quiver:True:503844;D1G37_02210|D1G37_02210|hypotheticalprotein|503845:505688Forward	By MS/MS	By MS/MS	By MS/MS	By matching	By MS/MS	By MS/MS	By MS/MS	By MS/MS	;
25.9918	25.9902	25.4576	25.3216	25.138	25.1895	24.6696	25.2816						7	7	7	32	32	32	42.51	0	37.674	328380000	14	NaN	NaN	NaN	1.4991	0.15313	0.620612	0.507594	D1G37_02220|D1G37_02220|UDP-N-acetylglucosamine2-epimerase(non-hydrolyzing)|506578:507714Reverse;unitig_0|quiver|quiver:False:507725	D1G37_02220|D1G37_02220|UDP-N-acetylglucosamine2-epimerase(non-hydrolyzing)|506578:507714Reverse;unitig_0|quiver|quiver:False:507725	By MS/MS	By MS/MS	By MS/MS	By MS/MS	By matching	By MS/MS	By MS/MS	By MS/MS	;
25.8205	26.2	26.3372	27.2475	26.089	25.7291	26.0943	25.932						9	9	9	40	40	40	44.789	0	92.645	569600000	38	NaN	NaN	NaN	0.675543	0.469326	0.440228	0.334906	D1G37_02225|D1G37_02225|hypotheticalprotein|507717:508889Reverse;unitig_0|quiver|quiver:False:508954	D1G37_02225|D1G37_02225|hypotheticalprotein|507717:508889Reverse;unitig_0|quiver|quiver:False:508954	By MS/MS	By MS/MS	By MS/MS	By MS/MS	By MS/MS	By MS/MS	By MS/MS	By MS/MS	;
27.4827	28.0568	28.1478	28.0745	27.9023	27.5055	28.01	27.7701						17	17	17	73	73	73	37.819	0	131.82	1784700000	85	NaN	NaN	NaN	0.32301	0.699597	0.143476	0.120725	D1G37_02235|D1G37_02235|nitronatemonooxygenase|510002:511048Forward;unitig_0|quiver|quiver:True:509977	D1G37_02235|D1G37_02235|nitronatemonooxygenase|510002:511048Forward;unitig_0|quiver|quiver:True:509977	By MS/MS	By MS/MS	By MS/MS	By MS/MS	By MS/MS	By MS/MS	By MS/MS	By MS/MS	;
23.904	23.6583	21.2991	21.2209	19.9604	23.8418	21.6066	23.8047						5	5	5	26.6	26.6	26.6	44.125	0	7.5555	83582000	5	NaN	NaN	NaN	0.0649235	0.93984	0.217212	0.099196	D1G37_02245|D1G37_02245|DUF1615domain-containingprotein|512246:513409Forward;unitig_0|quiver|quiver:True:512071	D1G37_02245|D1G37_02245|DUF1615domain-containingprotein|512246:513409Forward;unitig_0|quiver|quiver:True:512071	By MS/MS	By MS/MS	By matching	By matching	By MS/MS	By MS/MS	By MS/MS	By matching	;
25.9763	25.5124	25.5881	26.0379	25.4564	25.611	25.5446	25.6984						9	9	9	40.3	40.3	40.3	40.892	0	45.666	393220000	38	NaN	NaN	NaN	0.679899	0.46838	0.201068	0.175932	D1G37_02255|D1G37_02255|glutamate5-kinase|514059:515192Reverse;unitig_0|quiver|quiver:False:515206	D1G37_02255|D1G37_02255|glutamate5-kinase|514059:515192Reverse;unitig_0|quiver|quiver:False:515206	By MS/MS	By MS/MS	By MS/MS	By MS/MS	By MS/MS	By MS/MS	By MS/MS	By MS/MS	;
27.7398	28.241	28.0129	28.1459	28.6532	28.6397	28.5484	28.6349				+	plasmid_negative_plasmid_positive	20	20	20	70.9	70.9	70.9	44.461	0	191.35	2559500000	124	NaN	NaN	NaN	2.71228	0.0311837	-0.584173	-0.525573	D1G37_02260|D1G37_02260|GTPaseObgE|515208:516428Reverse;unitig_0|quiver|quiver:False:516457	D1G37_02260|D1G37_02260|GTPaseObgE|515208:516428Reverse;unitig_0|quiver|quiver:False:516457	By MS/MS	By MS/MS	By MS/MS	By MS/MS	By MS/MS	By MS/MS	By MS/MS	By MS/MS	;
30.1469	30.0032	29.6433	29.5958	30.0728	30.0788	29.6861	30.0256						32	32	32	73.2	73.2	73.2	52.906	0	323.31	7502200000	259	NaN	NaN	NaN	0.302432	0.721476	-0.118536	-0.101787	D1G37_02275|D1G37_02275|glyceraldehyde-3-phosphatedehydrogenase|518163:519620Reverse;unitig_0|quiver|quiver:False:519634	D1G37_02275|D1G37_02275|glyceraldehyde-3-phosphatedehydrogenase|518163:519620Reverse;unitig_0|quiver|quiver:False:519634	By MS/MS	By MS/MS	By MS/MS	By MS/MS	By MS/MS	By MS/MS	By MS/MS	By MS/MS	;
28.8564	29.2544	29.2198	28.9787	29.1081	29.1481	29.0801	29.2086						11	11	11	54.9	54.9	54.9	22.508	0	77.912	4259100000	140	NaN	NaN	NaN	0.239102	0.770685	-0.0588903	-0.0535469	D1G37_02285|D1G37_02285|hypotheticalprotein|520893:521480Reverse;unitig_0|quiver|quiver:False:521524	D1G37_02285|D1G37_02285|hypotheticalprotein|520893:521480Reverse;unitig_0|quiver|quiver:False:521524	By MS/MS	By MS/MS	By MS/MS	By MS/MS	By MS/MS	By MS/MS	By MS/MS	By MS/MS	;
25.0405	24.5144	24.4765	24.3869	24.9287	24.945	24.9885	24.931						7	7	7	12.8	12.8	12.8	77.277	0	26.837	216950000	15	NaN	NaN	NaN	1.2236	0.230755	-0.343722	-0.299305	D1G37_02290|uvrB|excinucleaseABCsubunitUvrB|521574:523595Reverse;unitig_0|quiver|quiver:False:523606	D1G37_02290|uvrB|excinucleaseABCsubunitUvrB|521574:523595Reverse;unitig_0|quiver|quiver:False:523606	By MS/MS	By MS/MS	By MS/MS	By matching	By MS/MS	By MS/MS	By MS/MS	By MS/MS	;
24.5648	24.8611	24.9123	24.9152	24.7466	24.5476	25.3246	24.3338						6	6	6	62	62	62	29.851	0	41.231	206410000	26	NaN	NaN	NaN	0.122825	0.884294	0.0751615	0.0611682	D1G37_02295|D1G37_02295|hypotheticalprotein|523775:524566Forward;unitig_0|quiver|quiver:True:523759	D1G37_02295|D1G37_02295|hypotheticalprotein|523775:524566Forward;unitig_0|quiver|quiver:True:523759	By MS/MS	By MS/MS	By MS/MS	By MS/MS	By MS/MS	By MS/MS	By MS/MS	By MS/MS	;
29.962	29.9048	29.9031	30.0571	30.1666	30.0847	29.9295	30.0373						30	30	30	82.7	82.7	82.7	44.278	0	323.31	7902800000	267	NaN	NaN	NaN	0.791114	0.406724	-0.0977864	-0.0921385	D1G37_02310|D1G37_02310|pyridoxalphosphate-dependentaminotransferase|526598:527833Forward;unitig_0|quiver|quiver:True:526576	D1G37_02310|D1G37_02310|pyridoxalphosphate-dependentaminotransferase|526598:527833Forward;unitig_0|quiver|quiver:True:526576	By MS/MS	By MS/MS	By MS/MS	By MS/MS	By MS/MS	By MS/MS	By MS/MS	By MS/MS	;
21.5038	21.7368	20.9269	23.5315	20.1811	20.6994	21.3279	19.1002						3	3	3	30.1	30.1	30.1	15.558	0.00069493	6.4694	52598000	4	NaN	NaN	NaN	1.14108	0.259836	1.59759	0.921586	D1G37_02315|D1G37_02315|GFAfamilyprotein|527885:528295Reverse;unitig_0|quiver|quiver:False:528363	D1G37_02315|D1G37_02315|GFAfamilyprotein|527885:528295Reverse;unitig_0|quiver|quiver:False:528363	By MS/MS	By MS/MS	By matching	By MS/MS	By matching	By MS/MS	By MS/MS	By MS/MS	;
20.3809	20.8379	21.6721	19.8171	20.5881	20.9587	19.4459	23.3753						1	1	1	11	11	11	15.375	0.0012788	3.6998	75959000	3	NaN	NaN	NaN	0.176562	0.829083	-0.415021	-0.216766	D1G37_02320|D1G37_02320|PaaIfamilythioesterase|528481:528918Forward;unitig_0|quiver|quiver:True:528468	D1G37_02320|D1G37_02320|PaaIfamilythioesterase|528481:528918Forward;unitig_0|quiver|quiver:True:528468	By matching	By matching	By MS/MS	By MS/MS	By matching	By matching	By matching	By MS/MS	;
27.1631	27.1678	27.1522	26.9553	26.8853	27.3463	27.1136	27.3162						14	14	14	69.4	69.4	69.4	27.635	0	79.807	1092400000	64	NaN	NaN	NaN	0.18408	0.822819	-0.055769	-0.0498608	D1G37_02340|D1G37_02340|SDRfamilyoxidoreductase|529853:530611Reverse;unitig_0|quiver|quiver:False:530649	D1G37_02340|D1G37_02340|SDRfamilyoxidoreductase|529853:530611Reverse;unitig_0|quiver|quiver:False:530649	By MS/MS	By MS/MS	By MS/MS	By MS/MS	By MS/MS	By MS/MS	By MS/MS	By MS/MS	;
27.3766	27.5145	28.0793	27.7529	27.0991	27.222	27.162	27.0983						12	12	12	53.1	53.1	53.1	25.922	0	90.852	1306200000	61	NaN	NaN	NaN	1.84765	0.101046	0.535468	0.462918	D1G37_02350|D1G37_02350|pyridoxine5'-phosphatesynthase|531555:532280Reverse;unitig_0|quiver|quiver:False:532288	D1G37_02350|D1G37_02350|pyridoxine5'-phosphatesynthase|531555:532280Reverse;unitig_0|quiver|quiver:False:532288	By MS/MS	By MS/MS	By MS/MS	By MS/MS	By MS/MS	By MS/MS	By MS/MS	By MS/MS	;
26.1676	26.3812	26.0217	26.4939	25.8226	26.2366	25.9371	26.2938						15	15	15	49.1	49.1	49.1	38.572	0	75.201	560770000	56	NaN	NaN	NaN	0.584301	0.518389	0.193557	0.167467	D1G37_02365|D1G37_02365|GTPaseEra|533236:534258Reverse;unitig_0|quiver|quiver:False:534335	D1G37_02365|D1G37_02365|GTPaseEra|533236:534258Reverse;unitig_0|quiver|quiver:False:534335	By MS/MS	By MS/MS	By MS/MS	By MS/MS	By MS/MS	By MS/MS	By MS/MS	By MS/MS	;
19.3843	20.4999	20.6979	22.0702	21.5202	20.236	19.9427	22.9933						1	1	1	7.8	7.8	7.8	26.285	0.0067568	3.0454	61538000	3	NaN	NaN	NaN	0.231535	0.77863	-0.509963	-0.270065	D1G37_02370|D1G37_02370|ribonuclease3|534270:534962Reverse;unitig_0|quiver|quiver:False:534976	D1G37_02370|D1G37_02370|ribonuclease3|534270:534962Reverse;unitig_0|quiver|quiver:False:534976	By MS/MS	By matching	By matching	By MS/MS	By matching	By matching	By MS/MS	By matching	;
25.7914	25.5006	25.2163	24.9077	25.5861	25.7716	25.2383	25.4695						7	7	7	43.3	43.3	43.3	31.747	0	20.045	343020000	11	NaN	NaN	NaN	0.311452	0.711576	-0.162392	-0.133116	D1G37_02380|lepB|signalpeptidaseI|535332:536159Reverse;unitig_0|quiver|quiver:False:536164	D1G37_02380|lepB|signalpeptidaseI|535332:536159Reverse;unitig_0|quiver|quiver:False:536164	By MS/MS	By MS/MS	By matching	By MS/MS	By MS/MS	By MS/MS	By matching	By MS/MS	;
24.1477	23.7969	23.5759	24.0572	23.6046	23.8455	23.7922	19.6925						4	4	4	9.1	9.1	9.1	66.657	0	8.8474	109360000	5	NaN	NaN	NaN	0.522972	0.564743	1.16073	0.573688	D1G37_02385|D1G37_02385|elongationfactor4|536230:538047Reverse;unitig_0|quiver|quiver:False:538049	D1G37_02385|D1G37_02385|elongationfactor4|536230:538047Reverse;unitig_0|quiver|quiver:False:538049	By MS/MS	By matching	By matching	By matching	By matching	By MS/MS	By matching	By MS/MS	;
29.6592	30.0006	30.0422	30.2484	29.6233	29.8066	29.9581	29.9038						27	27	27	65.4	65.4	65.4	49.676	0	323.31	7401400000	227	NaN	NaN	NaN	0.534415	0.556323	0.164634	0.14409	D1G37_02395|D1G37_02395|Dofamilyserineendopeptidase|538795:540186Reverse;unitig_0|quiver|quiver:False:540254	D1G37_02395|D1G37_02395|Dofamilyserineendopeptidase|538795:540186Reverse;unitig_0|quiver|quiver:False:540254	By MS/MS	By MS/MS	By MS/MS	By MS/MS	By MS/MS	By MS/MS	By MS/MS	By MS/MS	;
24.7545	24.7436	24.5188	24.7643	24.5616	24.9215	24.6625	24.4613						5	5	5	13.9	13.9	13.9	61.324	0	22.326	200660000	23	NaN	NaN	NaN	0.143691	0.865278	0.0435424	0.0390468	D1G37_02400|D1G37_02400|L-aspartateoxidase|540402:542045Forward;unitig_0|quiver|quiver:True:540359	D1G37_02400|D1G37_02400|L-aspartateoxidase|540402:542045Forward;unitig_0|quiver|quiver:True:540359	By MS/MS	By MS/MS	By MS/MS	By MS/MS	By MS/MS	By MS/MS	By MS/MS	By MS/MS	;
22.0004	22.0254	21.9974	19.5627	20.5998	21.8476	19.7594	18.3786						2	2	2	19.1	19.1	19.1	22.803	0.00065104	4.1838	24914000	3	NaN	NaN	NaN	0.625629	0.497387	1.25011	0.640668	D1G37_02410|D1G37_02410|dTMPkinase|542652:543251Reverse;unitig_0|quiver|quiver:False:543259	D1G37_02410|D1G37_02410|dTMPkinase|542652:543251Reverse;unitig_0|quiver|quiver:False:543259	By matching	By matching	By MS/MS	By MS/MS	By matching	By matching		By matching	;
25.7292	25.7103	25.6171	25.8947	25.7302	25.6657	25.5559	25.7573						6	6	6	25.7	25.7	25.7	34.469	0	38.202	400190000	30	NaN	NaN	NaN	0.357331	0.672484	0.0605373	0.0564142	unitig_0|quiver|quiver:True:549992;D1G37_02450|D1G37_02450|CysBfamilyHTH-typetranscriptionalregulator|549993:550916Forward	unitig_0|quiver|quiver:True:549992;D1G37_02450|D1G37_02450|CysBfamilyHTH-typetranscriptionalregulator|549993:550916Forward	By MS/MS	By MS/MS	By MS/MS	By MS/MS	By MS/MS	By MS/MS	By MS/MS	By MS/MS	;
33.4874	34.055	34.0271	33.2994	33.9232	33.87	34.0737	33.8494						16	16	16	50.2	50.2	50.2	26.872	0	323.31	116380000000	584	NaN	NaN	NaN	0.488471	0.584452	-0.211867	-0.176917	D1G37_02455|D1G37_02455|hypotheticalprotein|551007:551756Reverse;unitig_0|quiver|quiver:False:551836	D1G37_02455|D1G37_02455|hypotheticalprotein|551007:551756Reverse;unitig_0|quiver|quiver:False:551836	By MS/MS	By MS/MS	By MS/MS	By MS/MS	By MS/MS	By MS/MS	By MS/MS	By MS/MS	;
27.8254	27.4499	27.4265	27.4905	28.1939	28.1234	28.0431	27.8287						9	9	9	22	22	22	30.611	0	172.49	1775000000	78	NaN	NaN	NaN	2.1866	0.0628916	-0.499185	-0.444759	D1G37_02460|dapD|2,3,4,5-tetrahydropyridine-2,6-dicarboxylateN-succinyltransferase|552051:552871Forward;unitig_0|quiver|quiver:True:552014	D1G37_02460|dapD|2,3,4,5-tetrahydropyridine-2,6-dicarboxylateN-succinyltransferase|552051:552871Forward;unitig_0|quiver|quiver:True:552014	By MS/MS	By MS/MS	By MS/MS	By MS/MS	By MS/MS	By MS/MS	By MS/MS	By MS/MS	;
22.7445	22.8556	23.0536	23.8962	23.4095	23.03	23.1576	23.1042						4	4	4	24.6	24.6	24.6	26.461	0	12.362	70348000	10	NaN	NaN	NaN	0.0484046	0.954471	-0.0378318	-0.0297056	D1G37_02465|queE|7-carboxy-7-deazaguaninesynthaseQueE|552949:553659Forward;unitig_0|quiver|quiver:True:552933	D1G37_02465|queE|7-carboxy-7-deazaguaninesynthaseQueE|552949:553659Forward;unitig_0|quiver|quiver:True:552933	By MS/MS	By MS/MS	By MS/MS	By MS/MS	By MS/MS	By MS/MS	By MS/MS	By MS/MS	;
26.4885	26.1315	26.2808	27.3406	26.0596	26.245	25.8098	26.298						6	6	6	48.5	48.5	48.5	24.628	0	60.934	629660000	41	NaN	NaN	NaN	0.774127	0.413011	0.457244	0.353947	D1G37_02470|queC|7-cyano-7-deazaguaninesynthaseQueC|553688:554371Forward;unitig_0|quiver|quiver:True:553675	D1G37_02470|queC|7-cyano-7-deazaguaninesynthaseQueC|553688:554371Forward;unitig_0|quiver|quiver:True:553675	By MS/MS	By MS/MS	By MS/MS	By MS/MS	By MS/MS	By MS/MS	By MS/MS	By MS/MS	;
31.8201	31.9938	31.9786	31.3577	31.978	31.9377	31.9797	31.868						26	26	26	73.9	73.9	73.9	14.705	0	323.31	28868000000	376	NaN	NaN	NaN	0.457497	0.59866	-0.153293	-0.1332	D1G37_02475|D1G37_02475|hypotheticalprotein|554385:554801Forward;unitig_0|quiver|quiver:True:554375	D1G37_02475|D1G37_02475|hypotheticalprotein|554385:554801Forward;unitig_0|quiver|quiver:True:554375	By MS/MS	By MS/MS	By MS/MS	By MS/MS	By MS/MS	By MS/MS	By MS/MS	By MS/MS	;
26.3104	26.3916	26.4071	26.7567	26.399	26.6432	26.871	26.5139						6	6	6	45.8	45.8	45.8	17.298	0	50.705	718180000	32	NaN	NaN	NaN	0.443729	0.607342	-0.140342	-0.122932	D1G37_02485|D1G37_02485|peroxiredoxin|555596:556057Forward;unitig_0|quiver|quiver:True:555592	D1G37_02485|D1G37_02485|peroxiredoxin|555596:556057Forward;unitig_0|quiver|quiver:True:555592	By MS/MS	By MS/MS	By MS/MS	By MS/MS	By MS/MS	By MS/MS	By MS/MS	By MS/MS	;
21.8158	19.0655	20.3803	23.1608	19.9328	18.8712	20.2123	19.6387						3	3	3	24.9	24.9	24.9	20.779	0	9.7225	54239000	1	NaN	NaN	NaN	0.762641	0.417943	1.44184	0.746383	D1G37_02490|D1G37_02490|CAPdomain-containingprotein|556180:556749Forward;unitig_0|quiver|quiver:True:556155	D1G37_02490|D1G37_02490|CAPdomain-containingprotein|556180:556749Forward;unitig_0|quiver|quiver:True:556155	By MS/MS	By MS/MS	By MS/MS	By MS/MS	By MS/MS	By MS/MS	By MS/MS	By MS/MS	;
25.931	26.0614	26.0138	25.9134	26.0636	26.0382	26.1929	26.2534						10	10	10	65	65	65	28.928	0	95.937	526110000	59	NaN	NaN	NaN	1.34788	0.194937	-0.157129	-0.147929	D1G37_02500|D1G37_02500|enoyl-CoAhydratase|557520:558320Forward;unitig_0|quiver|quiver:True:557504	D1G37_02500|D1G37_02500|enoyl-CoAhydratase|557520:558320Forward;unitig_0|quiver|quiver:True:557504	By MS/MS	By MS/MS	By MS/MS	By MS/MS	By MS/MS	By MS/MS	By MS/MS	By MS/MS	;
29.0179	28.7311	28.6176	28.9869	29.0917	29.0303	28.6138	28.8575						48	48	48	67.1	67.1	67.1	139.41	0	323.31	3609100000	252	NaN	NaN	NaN	0.158941	0.848877	-0.0599332	-0.0523482	D1G37_02515|D1G37_02515|phosphoribosylformylglycinamidinesynthase|560316:564149Reverse;unitig_0|quiver|quiver:False:564199	D1G37_02515|D1G37_02515|phosphoribosylformylglycinamidinesynthase|560316:564149Reverse;unitig_0|quiver|quiver:False:564199	By MS/MS	By MS/MS	By MS/MS	By MS/MS	By MS/MS	By MS/MS	By MS/MS	By MS/MS	;
23.5819	23.4434	23.2946	21.9243	23.7715	23.6522	23.6724	23.0381						6	6	6	19.7	19.7	19.7	50.609	0	19.668	84499000	10	NaN	NaN	NaN	0.520296	0.565052	-0.472496	-0.333142	unitig_0|quiver|quiver:True:564458;D1G37_02520|D1G37_02520|deoxyguanosinetriphosphatetriphosphohydrolase|564459:565799Forward	unitig_0|quiver|quiver:True:564458;D1G37_02520|D1G37_02520|deoxyguanosinetriphosphatetriphosphohydrolase|564459:565799Forward	By matching	By MS/MS	By MS/MS	By matching	By MS/MS	By MS/MS	By MS/MS	By MS/MS	;
25.6111	25.8195	25.8568	26.1925	25.5373	25.3157	25.6151	25.5936						11	11	11	55.1	55.1	55.1	36.815	0	55.423	399710000	31	NaN	NaN	NaN	1.36728	0.188874	0.35455	0.311415	D1G37_02530|ruvB|HollidayjunctionbranchmigrationDNAhelicaseRuvB|566499:567503Forward;unitig_0|quiver|quiver:True:566474	D1G37_02530|ruvB|HollidayjunctionbranchmigrationDNAhelicaseRuvB|566499:567503Forward;unitig_0|quiver|quiver:True:566474	By MS/MS	By MS/MS	By MS/MS	By MS/MS	By MS/MS	By MS/MS	By MS/MS	By MS/MS	;
24.3884	26.6589	25.0052	26.241	26.5761	26.5707	26.5968	26.7515						12	12	12	42.6	42.6	42.6	48.46	0	54.119	629510000	40	NaN	NaN	NaN	1.02286	0.309213	-1.05038	-0.686438	D1G37_02535|D1G37_02535|amidohydrolase|567708:569042Forward;unitig_0|quiver|quiver:True:567698	D1G37_02535|D1G37_02535|amidohydrolase|567708:569042Forward;unitig_0|quiver|quiver:True:567698	By matching	By MS/MS	By MS/MS	By MS/MS	By MS/MS	By MS/MS	By MS/MS	By MS/MS	;
27.2131	26.9639	27.2718	27.659	26.3683	26.5053	27.0387	26.4195						5	5	5	45.9	45.9	45.9	15.964	0	39.048	933400000	24	NaN	NaN	NaN	1.77833	0.109667	0.69398	0.573027	D1G37_02540|ybgC|tol-palsystem-associatedacyl-CoAthioesterase|569253:569660Forward;unitig_0|quiver|quiver:True:569120	D1G37_02540|ybgC|tol-palsystem-associatedacyl-CoAthioesterase|569253:569660Forward;unitig_0|quiver|quiver:True:569120	By MS/MS	By MS/MS	By MS/MS	By MS/MS	By MS/MS	By MS/MS	By MS/MS	By MS/MS	;
24.7859	24.6729	24.7299	24.3008	24.9832	24.9783	24.7739	24.7077						5	5	5	22	22	22	25.369	0	39.555	209640000	31	NaN	NaN	NaN	0.93084	0.348247	-0.238407	-0.210906	D1G37_02545|tolQ|proteinTolQ|569684:570382Forward;unitig_0|quiver|quiver:True:569641	D1G37_02545|tolQ|proteinTolQ|569684:570382Forward;unitig_0|quiver|quiver:True:569641	By MS/MS	By MS/MS	By MS/MS	By MS/MS	By MS/MS	By MS/MS	By MS/MS	By MS/MS	;
20.4724	19.6117	20.2264	21.871	20.1723	20.6195	20.129	20.3622						1	1	1	3.6	3.6	3.6	50.587	0.009697	2.8179	10043000	3	NaN	NaN	NaN	0.178489	0.828498	0.224657	0.150736	D1G37_02555|tolA|cellenvelopeintegrityproteinTolA|570838:572241Forward;unitig_0|quiver|quiver:True:570834	D1G37_02555|tolA|cellenvelopeintegrityproteinTolA|570838:572241Forward;unitig_0|quiver|quiver:True:570834	By MS/MS	By MS/MS	By matching	By matching	By matching	By matching	By matching	By MS/MS	;
28.6607	29.1461	29.0129	28.6369	28.8752	28.7774	29.137	28.8685						34	34	34	85.9	85.9	85.9	46.572	0	256.07	3682900000	181	NaN	NaN	NaN	0.126611	0.883437	-0.0503302	-0.0438014	D1G37_02560|tolB|Tol-PalsystembetapropellerrepeatproteinTolB|572335:573615Forward;unitig_0|quiver|quiver:True:572283	D1G37_02560|tolB|Tol-PalsystembetapropellerrepeatproteinTolB|572335:573615Forward;unitig_0|quiver|quiver:True:572283	By MS/MS	By MS/MS	By MS/MS	By MS/MS	By MS/MS	By MS/MS	By MS/MS	By MS/MS	;
31.1429	31.4966	31.5602	31.3468	31.5924	31.6555	31.7525	31.7756						19	19	19	66.8	66.8	66.8	20.073	0	323.31	23197000000	294	NaN	NaN	NaN	1.62569	0.129791	-0.307384	-0.278909	D1G37_02565|pal|peptidoglycan-associatedlipoproteinPal|573643:574206Forward;unitig_0|quiver|quiver:True:573615	D1G37_02565|pal|peptidoglycan-associatedlipoproteinPal|573643:574206Forward;unitig_0|quiver|quiver:True:573615	By MS/MS	By MS/MS	By MS/MS	By MS/MS	By MS/MS	By MS/MS	By MS/MS	By MS/MS	;
26.4338	27.3748	28.1119	27.1182	27.5994	28.3378	28.3535	27.3715						1	1	1	35.5	35.5	35.5	7.1748	0	61.142	1624800000	19	NaN	NaN	NaN	0.751782	0.423016	-0.655874	-0.459	D1G37_02570|D1G37_02570|hypotheticalprotein|574261:574449Reverse;unitig_0|quiver|quiver:False:574565	D1G37_02570|D1G37_02570|hypotheticalprotein|574261:574449Reverse;unitig_0|quiver|quiver:False:574565	By MS/MS	By MS/MS	By MS/MS	By MS/MS	By MS/MS	By MS/MS	By MS/MS	By MS/MS	;
27.79	27.5475	27.3699	27.6084	27.8111	27.6359	27.5603	27.1869						16	16	16	51.4	51.4	51.4	35.456	0	84.839	1449900000	74	NaN	NaN	NaN	0.0689651	0.937252	0.0304255	0.0262862	D1G37_02575|D1G37_02575|fructose1,6-bisphosphatase|574632:575603Forward;unitig_0|quiver|quiver:True:574574	D1G37_02575|D1G37_02575|fructose1,6-bisphosphatase|574632:575603Forward;unitig_0|quiver|quiver:True:574574	By MS/MS	By MS/MS	By MS/MS	By MS/MS	By MS/MS	By MS/MS	By MS/MS	By MS/MS	;
21.0204	20.9032	20.7974	20.6891	19.7156	21.5338	20.6044	22.7927						2	2	2	8.1	8.1	8.1	28.484	0.0006592	4.6306	41307000	2	NaN	NaN	NaN	0.182367	0.823594	-0.309087	-0.185959	D1G37_02580|D1G37_02580|RNAmethyltransferase|575660:576436Forward;unitig_0|quiver|quiver:True:575638	D1G37_02580|D1G37_02580|RNAmethyltransferase|575660:576436Forward;unitig_0|quiver|quiver:True:575638	By matching	By MS/MS	By matching	By matching	By matching	By MS/MS	By matching	By matching	;
20.594	20.517	20.8769	19.9804	22.3046	19.3494	21.6267	19.5568						1	1	1	13.2	13.2	13.2	23.226	0	11.429	6888300	2	NaN	NaN	NaN	0.104928	0.903117	-0.217291	-0.123255	D1G37_02585|D1G37_02585|RNApolymerasesigmafactor|576596:577210Forward;unitig_0|quiver|quiver:True:576493	D1G37_02585|D1G37_02585|RNApolymerasesigmafactor|576596:577210Forward;unitig_0|quiver|quiver:True:576493						By MS/MS	By MS/MS		;
24.2882	24.2479	24.6069	24.4967	24.1097	23.6659	23.8399	23.894						3	3	3	34.1	34.1	34.1	15.353	0	22.046	133400000	5	NaN	NaN	NaN	2.27269	0.0561237	0.532535	0.473328	D1G37_02595|D1G37_02595|DUF3106domain-containingprotein|577510:577899Forward;unitig_0|quiver|quiver:True:577473	D1G37_02595|D1G37_02595|DUF3106domain-containingprotein|577510:577899Forward;unitig_0|quiver|quiver:True:577473	By MS/MS	By matching	By MS/MS	By MS/MS	By matching	By matching	By matching	By MS/MS	;
26.7441	27.6093	27.3743	27.1764	27.2178	27.2273	27.4044	27.3048						26	26	26	37.1	37.1	37.1	87.952	0	173.29	1197400000	96	NaN	NaN	NaN	0.124281	0.885059	-0.0625691	-0.0526487	D1G37_02600|D1G37_02600|CSLREAdomain-containingprotein|577986:580415Reverse;unitig_0|quiver|quiver:False:580429	D1G37_02600|D1G37_02600|CSLREAdomain-containingprotein|577986:580415Reverse;unitig_0|quiver|quiver:False:580429	By MS/MS	By MS/MS	By MS/MS	By MS/MS	By MS/MS	By MS/MS	By MS/MS	By MS/MS	;
27.5488	28.3671	28.1973	28.0051	28.1613	28.1282	28.27	28.3361						23	23	23	60.8	60.8	60.8	66.34	0	218.91	2203700000	123	NaN	NaN	NaN	0.482842	0.586396	-0.194342	-0.164287	D1G37_02605|rbtA|rhombotargetA|580431:582284Reverse;unitig_0|quiver|quiver:False:582319	D1G37_02605|rbtA|rhombotargetA|580431:582284Reverse;unitig_0|quiver|quiver:False:582319	By MS/MS	By MS/MS	By MS/MS	By MS/MS	By MS/MS	By MS/MS	By MS/MS	By MS/MS	;
20.4638	20.8211	20.9376	20.6579	21.2528	20.87	20.4097	23.605						2	2	2	14.2	14.2	14.2	25.763	0	8.4418	76593000	4	NaN	NaN	NaN	0.522109	0.565231	-0.814254	-0.473732	D1G37_02610|hda|DnaAregulatoryinactivatorHda|582601:583299Reverse;unitig_0|quiver|quiver:False:583364	D1G37_02610|hda|DnaAregulatoryinactivatorHda|582601:583299Reverse;unitig_0|quiver|quiver:False:583364	By MS/MS	By MS/MS	By matching	By matching	By MS/MS	By MS/MS	By MS/MS	By MS/MS	;
28.8625	28.6236	28.7019	28.9229	28.6177	28.8706	28.8532	28.7413						19	19	19	68.8	68.8	68.8	37.875	0	285.29	3388200000	141	NaN	NaN	NaN	0.0266307	0.979174	0.0070591	0.00647182	D1G37_02620|D1G37_02620|phosphoribosylformylglycinamidinecyclo-ligase|584649:585719Forward;unitig_0|quiver|quiver:True:584621	D1G37_02620|D1G37_02620|phosphoribosylformylglycinamidinecyclo-ligase|584649:585719Forward;unitig_0|quiver|quiver:True:584621	By MS/MS	By MS/MS	By MS/MS	By MS/MS	By MS/MS	By MS/MS	By MS/MS	By MS/MS	;
26.2578	27.0178	26.429	26.2298	25.906	26.2649	26.4032	25.8852						6	6	6	30.8	30.8	30.8	36.926	0	89.964	607890000	37	NaN	NaN	NaN	0.818613	0.389382	0.368762	0.301111	D1G37_02635|sppA|signalpeptidepeptidaseSppA|587237:588253Reverse;unitig_0|quiver|quiver:False:588333	D1G37_02635|sppA|signalpeptidepeptidaseSppA|587237:588253Reverse;unitig_0|quiver|quiver:False:588333	By MS/MS	By MS/MS	By MS/MS	By MS/MS	By MS/MS	By MS/MS	By MS/MS	By MS/MS	;
25.8013	25.6222	26.4197	26.9583	25.2211	25.0235	25.3513	25.4965						4	4	4	35.1	35.1	35.1	25.098	0	29.399	420550000	21	NaN	NaN	NaN	1.5565	0.143283	0.927271	0.701906	D1G37_02650|lolD|lipoprotein-releasingABCtransporterATP-bindingproteinLolD|591843:592529Reverse;unitig_0|quiver|quiver:False:592594	D1G37_02650|lolD|lipoprotein-releasingABCtransporterATP-bindingproteinLolD|591843:592529Reverse;unitig_0|quiver|quiver:False:592594	By MS/MS	By MS/MS	By MS/MS	By MS/MS	By MS/MS	By MS/MS	By MS/MS	By MS/MS	;
23.3192	23.2154	23.554	23.4416	23.2202	23.2172	23.2453	23.2638						2	2	2	17.4	17.4	17.4	17.94	0	10.74	74673000	7	NaN	NaN	NaN	1.01203	0.315182	0.145939	0.135841	D1G37_02665|D1G37_02665|YaiI/YqxDfamilyprotein|594924:595409Reverse;unitig_0|quiver|quiver:False:595435	D1G37_02665|D1G37_02665|YaiI/YqxDfamilyprotein|594924:595409Reverse;unitig_0|quiver|quiver:False:595435	By MS/MS	By matching	By MS/MS	By MS/MS	By MS/MS	By matching	By MS/MS	By MS/MS	;
25.9118	25.6901	26.2838	25.9788	25.7497	25.9627	25.6311	26.0928						7	7	7	38.7	38.7	38.7	35.547	0	62.233	465670000	36	NaN	NaN	NaN	0.275949	0.739935	0.107083	0.092265	D1G37_02670|D1G37_02670|hypotheticalprotein|595666:596607Forward;unitig_0|quiver|quiver:True:595563	D1G37_02670|D1G37_02670|hypotheticalprotein|595666:596607Forward;unitig_0|quiver|quiver:True:595563	By MS/MS	By MS/MS	By MS/MS	By MS/MS	By MS/MS	By MS/MS	By MS/MS	By MS/MS	;
27.4054	27.5753	27.5151	28.3818	27.5785	27.5522	27.3525	27.3423						15	15	15	53.5	53.5	53.5	39.294	0	144.91	1491300000	77	NaN	NaN	NaN	0.521666	0.565171	0.263011	0.213424	D1G37_02675|D1G37_02675|3-phosphoserine/phosphohydroxythreonineaminotransferase|596845:597924Reverse;unitig_0|quiver|quiver:False:597965	D1G37_02675|D1G37_02675|3-phosphoserine/phosphohydroxythreonineaminotransferase|596845:597924Reverse;unitig_0|quiver|quiver:False:597965	By MS/MS	By MS/MS	By MS/MS	By MS/MS	By MS/MS	By MS/MS	By MS/MS	By MS/MS	;
23.8173	24.4018	24.7008	24.5035	23.9592	23.9619	23.726	24.5424						6	6	6	20.2	20.2	20.2	55.562	0	22.883	140750000	13	NaN	NaN	NaN	0.558652	0.53839	0.308481	0.245292	D1G37_02680|D1G37_02680|TolCfamilyprotein|598304:599791Forward;unitig_0|quiver|quiver:True:598270	D1G37_02680|D1G37_02680|TolCfamilyprotein|598304:599791Forward;unitig_0|quiver|quiver:True:598270	By matching	By MS/MS	By MS/MS	By MS/MS	By MS/MS	By MS/MS	By MS/MS	By MS/MS	;
24.6122	24.4361	18.4035	24.0499	21.2035	20.1182	19.6589	19.346						4	4	4	12.1	12.1	12.1	41.257	0	23.913	112320000	4	NaN	NaN	NaN	0.915685	0.349442	2.7938	1.09585	D1G37_02685|D1G37_02685|HlyDfamilysecretionprotein|599804:600925Forward;unitig_0|quiver|quiver:True:599791	D1G37_02685|D1G37_02685|HlyDfamilysecretionprotein|599804:600925Forward;unitig_0|quiver|quiver:True:599791	By MS/MS	By MS/MS	By matching	By MS/MS	By matching	By MS/MS	By MS/MS	By matching	;
28.942	28.9886	28.7803	28.6437	29.2586	29.3509	28.9387	29.4209						41	41	41	50.1	50.1	50.1	99.726	0	323.31	4203900000	247	NaN	NaN	NaN	1.64522	0.127426	-0.40361	-0.356383	D1G37_02720|D1G37_02720|DNAgyrasesubunitA|607270:609984Reverse;unitig_0|quiver|quiver:False:609995	D1G37_02720|D1G37_02720|DNAgyrasesubunitA|607270:609984Reverse;unitig_0|quiver|quiver:False:609995	By MS/MS	By MS/MS	By MS/MS	By MS/MS	By MS/MS	By MS/MS	By MS/MS	By MS/MS	;
31.5469	31.5652	31.6707	31.9856	31.7054	31.7398	31.8747	31.8138						22	22	22	88.1	88.1	88.1	31.511	0	323.31	26020000000	317	NaN	NaN	NaN	0.364519	0.671281	-0.0913029	-0.0823721	D1G37_02725|D1G37_02725|electrontransferflavoproteinsubunitalpha|610351:611283Reverse;unitig_0|quiver|quiver:False:611315	D1G37_02725|D1G37_02725|electrontransferflavoproteinsubunitalpha|610351:611283Reverse;unitig_0|quiver|quiver:False:611315	By MS/MS	By MS/MS	By MS/MS	By MS/MS	By MS/MS	By MS/MS	By MS/MS	By MS/MS	;
31.5954	31.6927	31.5423	31.3993	31.2765	31.4552	31.4803	31.528						33	33	33	89.6	89.6	89.6	26.511	0	323.31	22257000000	402	NaN	NaN	NaN	0.727761	0.438306	0.122451	0.113144	D1G37_02730|D1G37_02730|electrontransferflavoproteinsubunitbeta/FixAfamilyprotein|611301:612050Reverse;unitig_0|quiver|quiver:False:612154	D1G37_02730|D1G37_02730|electrontransferflavoproteinsubunitbeta/FixAfamilyprotein|611301:612050Reverse;unitig_0|quiver|quiver:False:612154	By MS/MS	By MS/MS	By MS/MS	By MS/MS	By MS/MS	By MS/MS	By MS/MS	By MS/MS	;
27.2191	27.6647	27.7854	27.461	27.7959	27.8339	27.7378	27.8469						12	12	12	53.7	53.7	53.7	31.138	0	145.76	1591900000	88	NaN	NaN	NaN	1.1204	0.267337	-0.271079	-0.240645	D1G37_02745|D1G37_02745|diaminopimelateepimerase|614246:615091Reverse;unitig_0|quiver|quiver:False:615102	D1G37_02745|D1G37_02745|diaminopimelateepimerase|614246:615091Reverse;unitig_0|quiver|quiver:False:615102	By MS/MS	By MS/MS	By MS/MS	By MS/MS	By MS/MS	By MS/MS	By MS/MS	By MS/MS	;
26.9216	26.9243	27.1711	27.3186	27.0886	26.9338	27.108	26.9917						17	17	17	53.6	53.6	53.6	45.692	0	163.38	1019000000	69	NaN	NaN	NaN	0.199064	0.812009	0.053391	0.0482756	D1G37_02750|lysA|diaminopimelatedecarboxylase|615097:616347Reverse;unitig_0|quiver|quiver:False:616361	D1G37_02750|lysA|diaminopimelatedecarboxylase|615097:616347Reverse;unitig_0|quiver|quiver:False:616361	By MS/MS	By MS/MS	By MS/MS	By MS/MS	By MS/MS	By MS/MS	By MS/MS	By MS/MS	;
23.7935	24.6598	24.4391	21.0858	24.5534	24.7283	19.6351	24.7111						2	2	2	40.5	40.5	40.5	8.1972	0	27.141	164060000	8	NaN	NaN	NaN	0.0197911	0.983692	0.0875626	0.0349748	D1G37_02755|D1G37_02755|hypotheticalprotein|616370:616594Reverse;unitig_0|quiver|quiver:False:616698	D1G37_02755|D1G37_02755|hypotheticalprotein|616370:616594Reverse;unitig_0|quiver|quiver:False:616698	By matching	By MS/MS	By MS/MS	By matching	By MS/MS	By MS/MS	By matching	By MS/MS	;
22.9438	22.9696	22.759	22.4235	23.1448	23.1093	20.2638	23.1021						2	2	2	4.9	4.9	4.9	51.846	0	10.313	54229000	8	NaN	NaN	NaN	0.201424	0.808852	0.368963	0.213915	D1G37_02760|D1G37_02760|aminoacidpermease|616735:618141Reverse;unitig_0|quiver|quiver:False:618251	D1G37_02760|D1G37_02760|aminoacidpermease|616735:618141Reverse;unitig_0|quiver|quiver:False:618251	By MS/MS	By matching	By MS/MS	By matching	By MS/MS	By MS/MS	By MS/MS	By MS/MS	;
19.2427	19.9464	19.9802	21.2888	20.262	19.8109	18.423	20.6616						2	2	2	9.5	9.5	9.5	49.728	0	8.5581	4696900	2	NaN	NaN	NaN	0.198165	0.811822	0.325153	0.197318	D1G37_02765|radA|DNArepairproteinRadA|618631:620019Forward;unitig_0|quiver|quiver:True:618537	D1G37_02765|radA|DNArepairproteinRadA|618631:620019Forward;unitig_0|quiver|quiver:True:618537		By matching		By MS/MS				By MS/MS	;
26.9222	26.5451	26.5266	26.0142	26.8932	26.8226	26.9841	26.795						5	5	5	32	32	32	34.239	0	64.573	831200000	39	NaN	NaN	NaN	1.00107	0.318907	-0.371708	-0.312068	D1G37_02770|D1G37_02770|Tim44domain-containingprotein|620102:621079Forward;unitig_0|quiver|quiver:True:620065	D1G37_02770|D1G37_02770|Tim44domain-containingprotein|620102:621079Forward;unitig_0|quiver|quiver:True:620065	By MS/MS	By MS/MS	By MS/MS	By MS/MS	By MS/MS	By MS/MS	By MS/MS	By MS/MS	;
23.5167	23.8333	23.9106	24.1616	23.8216	23.9918	24.0234	23.5935						2	2	2	14.2	14.2	14.2	24.926	0	34.734	110040000	13	NaN	NaN	NaN	0.00413991	0.996473	-0.00205088	-0.0017597	unitig_0|quiver|quiver:False:623249;D1G37_02780|D1G37_02780|4-phosphoerythronatedehydrogenase|622109:623175Reverse	unitig_0|quiver|quiver:False:623249;D1G37_02780|D1G37_02780|4-phosphoerythronatedehydrogenase|622109:623175Reverse	By MS/MS	By MS/MS	By MS/MS	By MS/MS	By MS/MS	By MS/MS	By MS/MS	By MS/MS	;
26.7851	26.3248	26.5091	26.9706	26.652	26.0933	26.1248	26.2448						19	19	19	32	32	32	89.254	0	69.865	676380000	43	NaN	NaN	NaN	0.982535	0.324136	0.368682	0.30914	D1G37_02795|D1G37_02795|CbbBcprotein|624662:627070Reverse;unitig_0|quiver|quiver:False:627081	D1G37_02795|D1G37_02795|CbbBcprotein|624662:627070Reverse;unitig_0|quiver|quiver:False:627081	By MS/MS	By MS/MS	By MS/MS	By MS/MS	By MS/MS	By MS/MS	By MS/MS	By MS/MS	;
28.4694	28.5014	29.0684	28.6214	28.8119	28.637	28.8693	28.4442						14	14	14	91	91	91	22.811	0	169.61	3155800000	137	NaN	NaN	NaN	0.0532083	0.951256	-0.025465	-0.0217967	D1G37_02825|D1G37_02825|nitroreductasefamilyprotein|631440:632045Forward;unitig_0|quiver|quiver:True:631430	D1G37_02825|D1G37_02825|nitroreductasefamilyprotein|631440:632045Forward;unitig_0|quiver|quiver:True:631430	By MS/MS	By MS/MS	By MS/MS	By MS/MS	By MS/MS	By MS/MS	By MS/MS	By MS/MS	;
25.5645	25.3938	25.2744	25.9088	20.0101	24.1001	23.2474	24.1075						7	7	7	31.7	31.7	31.7	38.986	0	50.518	213800000	17	NaN	NaN	NaN	1.45771	0.162797	2.6691	1.34601	D1G37_02840|D1G37_02840|hypotheticalprotein|633476:634492Reverse;unitig_0|quiver|quiver:False:634503	D1G37_02840|D1G37_02840|hypotheticalprotein|633476:634492Reverse;unitig_0|quiver|quiver:False:634503	By MS/MS	By MS/MS	By MS/MS	By MS/MS	By matching	By MS/MS	By matching	By MS/MS	;
22.7564	21.0973	22.9063	24.3857	19.3505	20.3078	19.4814	18.1521						2	2	2	6.7	6.7	6.7	48.326	0.00069444	6.4589	34045000	3	NaN	NaN	NaN	2.29206	0.0547086	3.46347	1.91792	D1G37_02845|D1G37_02845|DUF4062domain-containingprotein|634598:635851Forward;unitig_0|quiver|quiver:True:634579	D1G37_02845|D1G37_02845|DUF4062domain-containingprotein|634598:635851Forward;unitig_0|quiver|quiver:True:634579	By MS/MS	By matching	By MS/MS	By MS/MS				By matching	;
24.4917	25.1134	25.0994	24.9791	25.3793	24.7009	25.4196	25.2389						3	3	3	35.2	35.2	35.2	20.031	0	18.197	256710000	21	NaN	NaN	NaN	0.556029	0.538513	-0.263745	-0.215989	D1G37_02880|D1G37_02880|SgcJ/EcaCfamilyoxidoreductase|644216:644746Forward;unitig_0|quiver|quiver:True:644203	D1G37_02880|D1G37_02880|SgcJ/EcaCfamilyoxidoreductase|644216:644746Forward;unitig_0|quiver|quiver:True:644203	By MS/MS	By MS/MS	By MS/MS	By MS/MS	By MS/MS	By MS/MS	By MS/MS	By MS/MS	;
24.1049	24.4804	24.2703	24.7937	23.777	24.2329	24.0775	23.7799						3	3	3	32.3	32.3	32.3	19.34	0	14.849	137700000	8	NaN	NaN	NaN	1.2643	0.216098	0.445531	0.375398	D1G37_02890|greB|transcriptionelongationfactorGreB|645006:645500Reverse;unitig_0|quiver|quiver:False:645547	D1G37_02890|greB|transcriptionelongationfactorGreB|645006:645500Reverse;unitig_0|quiver|quiver:False:645547	By MS/MS	By MS/MS	By MS/MS	By MS/MS	By matching	By MS/MS	By MS/MS	By MS/MS	;
26.3397	26.8207	26.4879	26.2653	26.7624	26.9736	27.3476	26.9767						5	5	5	34.6	34.6	34.6	13.694	0	42.063	880830000	41	NaN	NaN	NaN	1.67579	0.122054	-0.536708	-0.457516	D1G37_02900|D1G37_02900|SCP-2steroltransferfamilyprotein|647077:647460Reverse;unitig_0|quiver|quiver:False:647468	D1G37_02900|D1G37_02900|SCP-2steroltransferfamilyprotein|647077:647460Reverse;unitig_0|quiver|quiver:False:647468	By MS/MS	By MS/MS	By MS/MS	By MS/MS	By MS/MS	By MS/MS	By MS/MS	By MS/MS	;
25.7963	25.7737	25.8174	24.9665	25.7907	25.6489	25.7478	25.685						7	7	7	28.6	28.6	28.6	32.819	0	51.411	395530000	30	NaN	NaN	NaN	0.252073	0.761398	-0.129598	-0.107114	D1G37_02920|htpX|proteaseHtpX|650196:651101Forward;unitig_0|quiver|quiver:True:650168	D1G37_02920|htpX|proteaseHtpX|650196:651101Forward;unitig_0|quiver|quiver:True:650168	By MS/MS	By MS/MS	By MS/MS	By MS/MS	By MS/MS	By MS/MS	By MS/MS	By MS/MS	;
29.4925	29.8344	29.7417	30.0355	29.1812	29.4038	29.4801	29.4561						25	25	25	85.9	85.9	85.9	35.362	0	323.31	5857100000	209	NaN	NaN	NaN	1.62193	0.130491	0.395732	0.34967	D1G37_02940|D1G37_02940|MBLfoldmetallo-hydrolase|656345:657307Reverse;unitig_0|quiver|quiver:False:657324	D1G37_02940|D1G37_02940|MBLfoldmetallo-hydrolase|656345:657307Reverse;unitig_0|quiver|quiver:False:657324	By MS/MS	By MS/MS	By MS/MS	By MS/MS	By MS/MS	By MS/MS	By MS/MS	By MS/MS	;
33.1703	32.8935	32.9292	32.8346	33.2201	33.2746	33.2368	33.1664						68	68	68	99.6	99.6	99.6	57.166	0	323.31	67845000000	947	NaN	NaN	NaN	1.87634	0.0992318	-0.267589	-0.248434	D1G37_02950|D1G37_02950|molecularchaperoneGroEL|657964:659598Reverse;unitig_0|quiver|quiver:False:659615	D1G37_02950|D1G37_02950|molecularchaperoneGroEL|657964:659598Reverse;unitig_0|quiver|quiver:False:659615	By MS/MS	By MS/MS	By MS/MS	By MS/MS	By MS/MS	By MS/MS	By MS/MS	By MS/MS	;
29.9481	30.2096	30.4757	30.1993	30.1507	30.7078	30.9865	30.3474						12	12	12	97.9	97.9	97.9	10.157	0	214.91	10630000000	134	NaN	NaN	NaN	0.782387	0.410047	-0.339973	-0.279793	D1G37_02955|D1G37_02955|co-chaperoneGroES|659657:659947Reverse;unitig_0|quiver|quiver:False:659976	D1G37_02955|D1G37_02955|co-chaperoneGroES|659657:659947Reverse;unitig_0|quiver|quiver:False:659976	By MS/MS	By MS/MS	By MS/MS	By MS/MS	By MS/MS	By MS/MS	By MS/MS	By MS/MS	;
29.586	29.1734	29.0915	29.0484	29.1118	29.098	28.9031	28.9922						39	39	39	86.1	86.1	86.1	67.42	0	323.31	4327600000	252	NaN	NaN	NaN	0.733333	0.43577	0.198549	0.175313	D1G37_02970|D1G37_02970|phosphoenolpyruvatecarboxykinase|662200:664032Forward;unitig_0|quiver|quiver:True:662187	D1G37_02970|D1G37_02970|phosphoenolpyruvatecarboxykinase|662200:664032Forward;unitig_0|quiver|quiver:True:662187	By MS/MS	By MS/MS	By MS/MS	By MS/MS	By MS/MS	By MS/MS	By MS/MS	By MS/MS	;
24.2204	24.2347	24.1025	23.4958	24.491	24.7496	24.5519	24.2693						9	9	9	20.5	20.5	20.5	55.927	0	24.825	159250000	22	NaN	NaN	NaN	1.33077	0.198138	-0.502081	-0.418039	D1G37_02980|glpK|glycerolkinase|665746:667254Reverse;unitig_0|quiver|quiver:False:667283	D1G37_02980|glpK|glycerolkinase|665746:667254Reverse;unitig_0|quiver|quiver:False:667283	By MS/MS	By MS/MS	By MS/MS	By MS/MS	By MS/MS	By MS/MS	By MS/MS	By MS/MS	;
29.5835	30.2126	30.1247	30.0935	29.886	29.7553	29.7621	29.9716						11	11	11	80	80	80	15.439	0	238.08	7463500000	134	NaN	NaN	NaN	0.478743	0.587572	0.159838	0.138806	D1G37_02990|D1G37_02990|hypotheticalprotein|669077:669499Forward;unitig_0|quiver|quiver:True:669043	D1G37_02990|D1G37_02990|hypotheticalprotein|669077:669499Forward;unitig_0|quiver|quiver:True:669043	By MS/MS	By MS/MS	By MS/MS	By MS/MS	By MS/MS	By MS/MS	By MS/MS	By MS/MS	;
27.5182	27.4268	27.581	27.923	27.5103	27.5035	27.6262	27.3468						15	15	15	66.3	66.3	66.3	29.823	0	167.11	1436400000	101	NaN	NaN	NaN	0.417665	0.627187	0.115541	0.102926	D1G37_03000|folD|bifunctionalmethylenetetrahydrofolatedehydrogenase/methenyltetrahydrofolatecyclohydrolaseFolD|670431:671279Reverse;unitig_0|quiver|quiver:False:671374	D1G37_03000|folD|bifunctionalmethylenetetrahydrofolatedehydrogenase/methenyltetrahydrofolatecyclohydrolaseFolD|670431:671279Reverse;unitig_0|quiver|quiver:False:671374	By MS/MS	By MS/MS	By MS/MS	By MS/MS	By MS/MS	By MS/MS	By MS/MS	By MS/MS	;
28.7304	28.454	28.3067	28.3148	28.3876	28.529	28.4531	28.466						25	25	25	42.8	42.8	42.8	69.663	0	226.28	2718400000	150	NaN	NaN	NaN	0.0246332	0.981244	-0.00743294	-0.00673836	D1G37_03040|D1G37_03040|ATP-dependentmetallopeptidaseFtsH/Yme1/Tmafamilyprotein|675603:677498Reverse;unitig_0|quiver|quiver:False:677512	D1G37_03040|D1G37_03040|ATP-dependentmetallopeptidaseFtsH/Yme1/Tmafamilyprotein|675603:677498Reverse;unitig_0|quiver|quiver:False:677512	By MS/MS	By MS/MS	By MS/MS	By MS/MS	By MS/MS	By MS/MS	By MS/MS	By MS/MS	;
26.4869	26.5808	26.6278	26.4818	26.4804	26.4904	26.5427	26.3613						10	10	10	55.6	55.6	55.6	23.926	0	44.142	688250000	29	NaN	NaN	NaN	0.698968	0.455588	0.0756373	0.0718621	D1G37_03045|D1G37_03045|ribosomalRNAlargesubunitmethyltransferaseE|677633:678283Reverse;unitig_0|quiver|quiver:False:678285	D1G37_03045|D1G37_03045|ribosomalRNAlargesubunitmethyltransferaseE|677633:678283Reverse;unitig_0|quiver|quiver:False:678285	By MS/MS	By MS/MS	By MS/MS	By MS/MS	By MS/MS	By MS/MS	By MS/MS	By MS/MS	;
24.2338	24.481	24.5084	24.2244	26.5666	24.4183	25.186	24.7074						7	7	7	76.6	76.6	76.6	11.681	0	28.864	242880000	23	NaN	NaN	NaN	0.900878	0.354843	-0.857686	-0.578636	D1G37_03050|yhbY|ribosomeassemblyRNA-bindingproteinYhbY|678483:678806Forward;unitig_0|quiver|quiver:True:678467	D1G37_03050|yhbY|ribosomeassemblyRNA-bindingproteinYhbY|678483:678806Forward;unitig_0|quiver|quiver:True:678467	By MS/MS	By MS/MS	By MS/MS	By MS/MS	By MS/MS	By MS/MS	By MS/MS	By MS/MS	;
23.3995	23.5348	23.9653	23.5111	26.2196	25.8469	25.9072	25.7661				+	plasmid_negative_plasmid_positive	6	6	6	38.5	38.5	38.5	21.761	0	40.101	298030000	26	NaN	NaN	NaN	5.19846	0.00105872	-2.33228	-2.01211	D1G37_03060|D1G37_03060|hypotheticalprotein|679416:680003Reverse;unitig_0|quiver|quiver:False:680020	D1G37_03060|D1G37_03060|hypotheticalprotein|679416:680003Reverse;unitig_0|quiver|quiver:False:680020	By matching	By matching	By MS/MS	By matching	By MS/MS	By MS/MS	By MS/MS	By MS/MS	;
28.2002	28.2108	28.1278	28.3718	28.6293	28.5941	28.7204	28.2944						19	19	19	72	72	72	40.651	0	152.2	2628900000	98	NaN	NaN	NaN	1.69794	0.118027	-0.331913	-0.30019	D1G37_03065|D1G37_03065|carbamoyl-phosphatesynthasesmallsubunit|680317:681456Forward;unitig_0|quiver|quiver:True:680211	D1G37_03065|D1G37_03065|carbamoyl-phosphatesynthasesmallsubunit|680317:681456Forward;unitig_0|quiver|quiver:True:680211	By MS/MS	By MS/MS	By MS/MS	By MS/MS	By MS/MS	By MS/MS	By MS/MS	By MS/MS	;
30.3201	30.2082	30.026	29.9292	30.4341	30.4277	30.0593	30.4207						53	53	53	54.2	54.2	54.2	118.4	0	323.31	9306300000	340	NaN	NaN	NaN	0.844204	0.378717	-0.214587	-0.190335	D1G37_03070|D1G37_03070|carbamoyl-phosphatesynthaselargesubunit|681471:684701Forward;unitig_0|quiver|quiver:True:681449	D1G37_03070|D1G37_03070|carbamoyl-phosphatesynthaselargesubunit|681471:684701Forward;unitig_0|quiver|quiver:True:681449	By MS/MS	By MS/MS	By MS/MS	By MS/MS	By MS/MS	By MS/MS	By MS/MS	By MS/MS	;
30.0052	30.4835	30.7334	30.041	30.1111	30.7257	31.057	30.2086						17	17	17	96.2	96.2	96.2	17.768	0	323.31	11032000000	194	NaN	NaN	NaN	0.311422	0.711005	-0.209836	-0.163398	D1G37_03075|greA|transcriptionelongationfactorGreA|684788:685264Forward;unitig_0|quiver|quiver:True:684757	D1G37_03075|greA|transcriptionelongationfactorGreA|684788:685264Forward;unitig_0|quiver|quiver:True:684757	By MS/MS	By MS/MS	By MS/MS	By MS/MS	By MS/MS	By MS/MS	By MS/MS	By MS/MS	;
28.0672	28.0443	28.2949	28.0977	28.1663	28.0465	28.276	28.1446						14	14	14	93.8	93.8	93.8	16.001	0	141.01	2166700000	91	NaN	NaN	NaN	0.168497	0.837143	-0.0323195	-0.0300868	D1G37_03085|D1G37_03085|universalstressprotein|686097:686534Forward;unitig_0|quiver|quiver:True:686066	D1G37_03085|D1G37_03085|universalstressprotein|686097:686534Forward;unitig_0|quiver|quiver:True:686066	By MS/MS	By MS/MS	By MS/MS	By MS/MS	By MS/MS	By MS/MS	By MS/MS	By MS/MS	;
19.6238	20.3097	21.5353	19.9757	21.3935	20.17	20.7317	18.8389						2	2	2	0.6	0.6	0.6	362.66	0.00065703	4.5422	7178500	3	NaN	NaN	NaN	0.0394003	0.965227	0.0776377	0.0461165	D1G37_03120|D1G37_03120|hypotheticalprotein|693107:703948Reverse;unitig_0|quiver|quiver:True:2079610;unitig_0|quiver|quiver:False:3527211;unitig_0|quiver|quiver:False:2796999;unitig_0|quiver|quiver:True:363444;unitig_0|quiver|quiver:True:3597138;unitig_1|quiver|quiver:True:65875;unitig_0|quiver|quiver:True:2126240;D1G37_19045|D1G37_19045|NAD(P)/FAD-dependentoxidoreductase|6516:6599Reverse;D1G37_1…	D1G37_03120|D1G37_03120|hypotheticalprotein|693107:703948Reverse;unitig_0|quiver|quiver:True:2079610;unitig_0|quiver|quiver:False:3527211;unitig_0|quiver|quiver:False:2796999;unitig_0|quiver|quiver:True:363444;unitig_0|quiver|quiver:True:3597138;unitig_1|quiver|quiver:True:65875;unitig_0|quiver|quiver:True:2126240;D1G37_19045|D1G37_19045|NAD(P)/FAD-dependentoxidoreductase|6516:6599Reverse;D1G37_1…	By MS/MS	By matching		By matching	By MS/MS		By MS/MS		;;;;;;;;;;;;;;
25.9677	25.9032	25.8197	26.0389	25.5795	25.714	25.7014	25.6816				+	plasmid_negative_plasmid_positive	4	4	4	24.4	24.4	24.4	33.008	0	46.06	425390000	25	NaN	NaN	NaN	2.4855	0.0423791	0.263272	0.249353	D1G37_03130|D1G37_03130|neutralzincmetallopeptidase|706150:707049Reverse;unitig_0|quiver|quiver:False:707114	D1G37_03130|D1G37_03130|neutralzincmetallopeptidase|706150:707049Reverse;unitig_0|quiver|quiver:False:707114	By MS/MS	By MS/MS	By MS/MS	By MS/MS	By MS/MS	By MS/MS	By MS/MS	By MS/MS	;
28.7009	28.7705	28.5779	28.898	28.6354	28.6864	28.8163	28.823						20	20	20	74.5	74.5	74.5	37.667	0	202.95	3274300000	136	NaN	NaN	NaN	0.0142599	0.988388	-0.00344992	-0.00318927	D1G37_03140|trpS|tryptophan--tRNAligase|708210:709223Forward;unitig_0|quiver|quiver:True:708206	D1G37_03140|trpS|tryptophan--tRNAligase|708210:709223Forward;unitig_0|quiver|quiver:True:708206	By MS/MS	By MS/MS	By MS/MS	By MS/MS	By MS/MS	By MS/MS	By MS/MS	By MS/MS	;
32.3788	32.3854	32.219	32.0662	32.0403	32.2393	32.1541	32.1325						31	31	31	61.8	61.8	61.8	30.693	0	323.31	36788000000	397	NaN	NaN	NaN	0.6766	0.468809	0.120805	0.111219	D1G37_03145|D1G37_03145|succinate--CoAligasesubunitalpha|709635:710525Reverse;unitig_0|quiver|quiver:False:710545	D1G37_03145|D1G37_03145|succinate--CoAligasesubunitalpha|709635:710525Reverse;unitig_0|quiver|quiver:False:710545	By MS/MS	By MS/MS	By MS/MS	By MS/MS	By MS/MS	By MS/MS	By MS/MS	By MS/MS	;
32.3032	32.1065	32.0692	31.7543	32.0944	32.094	31.9675	31.9828						43	43	43	93.8	93.8	93.8	41.529	0	323.31	32597000000	416	NaN	NaN	NaN	0.0710435	0.93462	0.0235839	0.0210811	unitig_0|quiver|quiver:False:711705;D1G37_03150|D1G37_03150|succinyl-CoAligasesubunitbeta|710540:711706Reverse	unitig_0|quiver|quiver:False:711705;D1G37_03150|D1G37_03150|succinyl-CoAligasesubunitbeta|710540:711706Reverse	By MS/MS	By MS/MS	By MS/MS	By MS/MS	By MS/MS	By MS/MS	By MS/MS	By MS/MS	;
32.1623	32.2337	32.3849	32.4681	31.9432	32.0481	32.0647	31.966						51	51	51	87	87	87	51.025	0	323.31	35114000000	581	NaN	NaN	NaN	2.17004	0.0649602	0.30673	0.285113	D1G37_03155|lpdA|dihydrolipoyldehydrogenase|711854:713287Reverse;unitig_0|quiver|quiver:False:713319	D1G37_03155|lpdA|dihydrolipoyldehydrogenase|711854:713287Reverse;unitig_0|quiver|quiver:False:713319	By MS/MS	By MS/MS	By MS/MS	By MS/MS	By MS/MS	By MS/MS	By MS/MS	By MS/MS	;
32.4594	32.6175	32.5333	32.2304	32.6149	32.6222	32.6277	32.5924						38	38	38	76.6	76.6	76.6	42.544	0	323.31	46197000000	575	NaN	NaN	NaN	0.941998	0.343688	-0.154138	-0.142264	D1G37_03160|D1G37_03160|2-oxoglutaratedehydrogenasecomplexdihydrolipoyllysine-residuesuccinyltransferase|713350:714546Reverse;unitig_0|quiver|quiver:False:714566	D1G37_03160|D1G37_03160|2-oxoglutaratedehydrogenasecomplexdihydrolipoyllysine-residuesuccinyltransferase|713350:714546Reverse;unitig_0|quiver|quiver:False:714566	By MS/MS	By MS/MS	By MS/MS	By MS/MS	By MS/MS	By MS/MS	By MS/MS	By MS/MS	;
31.5832	31.5249	31.3412	31.4895	31.3877	31.4016	31.1133	31.2999						83	83	83	76.8	76.8	76.8	106.01	0	323.31	20719000000	737	NaN	NaN	NaN	1.1484	0.257713	0.184082	0.169809	D1G37_03165|D1G37_03165|2-oxoglutaratedehydrogenaseE1component|714546:717386Reverse;unitig_0|quiver|quiver:False:717400	D1G37_03165|D1G37_03165|2-oxoglutaratedehydrogenaseE1component|714546:717386Reverse;unitig_0|quiver|quiver:False:717400	By MS/MS	By MS/MS	By MS/MS	By MS/MS	By MS/MS	By MS/MS	By MS/MS	By MS/MS	;
29.7633	29.6813	29.6923	29.6958	29.2897	29.3509	29.5255	29.3792				+	plasmid_negative_plasmid_positive	19	19	19	70.3	70.3	70.3	26.804	0	255.52	5709800000	179	NaN	NaN	NaN	3.02757	0.0203785	0.321823	0.305521	D1G37_03180|D1G37_03180|succinatedehydrogenaseiron-sulfursubunit|717957:718667Reverse;unitig_0|quiver|quiver:False:718711	D1G37_03180|D1G37_03180|succinatedehydrogenaseiron-sulfursubunit|717957:718667Reverse;unitig_0|quiver|quiver:False:718711	By MS/MS	By MS/MS	By MS/MS	By MS/MS	By MS/MS	By MS/MS	By MS/MS	By MS/MS	;
31.9817	31.8083	31.649	31.8504	31.5555	31.7423	31.5084	31.6347						58	58	58	85.9	85.9	85.9	66.996	0	323.31	25659000000	609	NaN	NaN	NaN	1.32052	0.201848	0.212149	0.195431	D1G37_03185|D1G37_03185|succinatedehydrogenaseflavoproteinsubunit|718682:720517Reverse;unitig_0|quiver|quiver:False:720525	D1G37_03185|D1G37_03185|succinatedehydrogenaseflavoproteinsubunit|718682:720517Reverse;unitig_0|quiver|quiver:False:720525	By MS/MS	By MS/MS	By MS/MS	By MS/MS	By MS/MS	By MS/MS	By MS/MS	By MS/MS	;
31.1539	31.3664	31.0076	30.5292	31.4056	31.4866	31.4271	31.3713						34	34	34	78.3	78.3	78.3	47.46	0	323.31	19517000000	406	NaN	NaN	NaN	1.20051	0.240576	-0.408363	-0.346273	unitig_0|quiver|quiver:True:722249;D1G37_03200|D1G37_03200|typeIIcitratesynthase|722250:723524Forward	unitig_0|quiver|quiver:True:722249;D1G37_03200|D1G37_03200|typeIIcitratesynthase|722250:723524Forward	By MS/MS	By MS/MS	By MS/MS	By MS/MS	By MS/MS	By MS/MS	By MS/MS	By MS/MS	;
20.6301	21.2645	20.6865	20.7185	20.0469	20.0964	20.0047	24.3992						1	1	1	15.5	15.5	15.5	20.003	0	31.989	204570000	5	NaN	NaN	NaN	0.104677	0.902398	-0.311926	-0.148705	D1G37_03215|D1G37_03215|YecAfamilyprotein|725248:725772Reverse;unitig_0|quiver|quiver:False:725777	D1G37_03215|D1G37_03215|YecAfamilyprotein|725248:725772Reverse;unitig_0|quiver|quiver:False:725777	By MS/MS	By matching	By MS/MS	By matching	By MS/MS	By MS/MS	By MS/MS	By MS/MS	;
25.9117	25.6085	25.7478	26.562	20.1874	25.444	25.8133	25.1925						3	3	3	27.9	27.9	27.9	7.9392	0	15.922	408550000	11	NaN	NaN	NaN	0.637878	0.489084	1.79821	0.766274	D1G37_03220|D1G37_03220|hypotheticalprotein|725848:726054Reverse;unitig_0|quiver|quiver:False:726095	D1G37_03220|D1G37_03220|hypotheticalprotein|725848:726054Reverse;unitig_0|quiver|quiver:False:726095	By MS/MS	By MS/MS	By MS/MS	By MS/MS	By MS/MS	By MS/MS	By MS/MS	By MS/MS	;
29.5711	29.6904	29.5675	29.3074	29.7653	29.9205	29.8274	29.8627						36	36	36	57.5	57.5	57.5	71.677	0	323.31	6513200000	229	NaN	NaN	NaN	1.92269	0.0920643	-0.309864	-0.285043	D1G37_03225|rpoD|RNApolymerasesigmafactorRpoD|726413:728299Forward;unitig_0|quiver|quiver:True:726406	D1G37_03225|rpoD|RNApolymerasesigmafactorRpoD|726413:728299Forward;unitig_0|quiver|quiver:True:726406	By MS/MS	By MS/MS	By MS/MS	By MS/MS	By MS/MS	By MS/MS	By MS/MS	By MS/MS	;
23.1839	23.3339	20.7241	19.9748	23.5844	24.1707	24.4245	23.8074						5	5	5	43.2	43.2	43.2	10.97	0	16.329	89388000	9	NaN	NaN	NaN	1.33665	0.196473	-2.1926	-1.16974	D1G37_03230|D1G37_03230|DUF493domain-containingprotein|728397:728684Forward;unitig_0|quiver|quiver:True:728354	D1G37_03230|D1G37_03230|DUF493domain-containingprotein|728397:728684Forward;unitig_0|quiver|quiver:True:728354	By matching	By MS/MS	By matching		By MS/MS	By MS/MS	By MS/MS	By MS/MS	;
24.4141	24.444	24.2973	20.0781	24.4102	24.3645	24.8834	24.3681						2	2	2	10.6	10.6	10.6	24.889	0	7.5536	168240000	9	NaN	NaN	NaN	0.50641	0.572513	-1.19817	-0.574779	D1G37_03235|lipB|lipoyl(octanoyl)transferaseLipB|728868:729521Forward;unitig_0|quiver|quiver:True:728843	D1G37_03235|lipB|lipoyl(octanoyl)transferaseLipB|728868:729521Forward;unitig_0|quiver|quiver:True:728843	By MS/MS	By MS/MS	By MS/MS	By MS/MS	By MS/MS	By MS/MS	By MS/MS	By MS/MS	;
20.1068	19.8363	19.4906	22.1015	21.192	21.1889	20.7934	22.3091						1	1	1	6.8	6.8	6.8	19.889	0.00066225	4.784	41771000	3	NaN	NaN	NaN	0.717356	0.444575	-0.987062	-0.59069	D1G37_03240|D1G37_03240|hypotheticalprotein|729602:730135Forward;unitig_0|quiver|quiver:True:729598	D1G37_03240|D1G37_03240|hypotheticalprotein|729602:730135Forward;unitig_0|quiver|quiver:True:729598	By MS/MS	By matching	By matching	By matching	By matching	By MS/MS	By matching	By MS/MS	;
26.7012	26.4778	26.2351	26.3099	26.5031	26.5029	26.1772	26.4846						10	10	10	40.9	40.9	40.9	42.298	0	42.653	662700000	42	NaN	NaN	NaN	0.0371064	0.967282	0.0140176	0.0123969	D1G37_03245|D1G37_03245|alcoholdehydrogenaseEutG|730137:731321Forward;unitig_0|quiver|quiver:True:730106	D1G37_03245|D1G37_03245|alcoholdehydrogenaseEutG|730137:731321Forward;unitig_0|quiver|quiver:True:730106	By MS/MS	By MS/MS	By MS/MS	By MS/MS	By MS/MS	By MS/MS	By MS/MS	By MS/MS	;
25.5174	26.0697	25.9428	26.1187	25.2128	25.3828	26.0763	25.4896						6	6	6	50.5	50.5	50.5	20.157	0	52.904	399910000	29	NaN	NaN	NaN	0.795319	0.405857	0.371807	0.301781	D1G37_03255|D1G37_03255|flavodoxinfamilyprotein|733012:733572Reverse;unitig_0|quiver|quiver:False:733622	D1G37_03255|D1G37_03255|flavodoxinfamilyprotein|733012:733572Reverse;unitig_0|quiver|quiver:False:733622	By MS/MS	By MS/MS	By MS/MS	By MS/MS	By MS/MS	By MS/MS	By MS/MS	By MS/MS	;
24.9423	25.4122	25.3051	25.7304	25.3216	25.5084	25.3455	25.3916						5	5	5	40.1	40.1	40.1	17.741	0	27.385	318870000	38	NaN	NaN	NaN	0.0965702	0.910025	-0.0442634	-0.0379073	unitig_0|quiver|quiver:False:734591;D1G37_03265|D1G37_03265|tRNA(cytidine(34)-2'-O)-methyltransferase|734119:734592Reverse	unitig_0|quiver|quiver:False:734591;D1G37_03265|D1G37_03265|tRNA(cytidine(34)-2'-O)-methyltransferase|734119:734592Reverse	By MS/MS	By MS/MS	By MS/MS	By MS/MS	By MS/MS	By MS/MS	By MS/MS	By MS/MS	;
22.7098	19.158	22.3526	20.9242	19.7418	22.7368	22.604	22.6739						3	3	3	7.9	7.9	7.9	50.327	0.00068493	5.7902	34725000	9	NaN	NaN	NaN	0.2432	0.76836	-0.652974	-0.312353	D1G37_03270|cobA|uroporphyrinogen-IIIC-methyltransferase|734669:736042Reverse;unitig_0|quiver|quiver:False:736050	D1G37_03270|cobA|uroporphyrinogen-IIIC-methyltransferase|734669:736042Reverse;unitig_0|quiver|quiver:False:736050	By MS/MS	By MS/MS	By matching	By matching	By MS/MS	By MS/MS	By MS/MS	By MS/MS	;
28.5287	28.3677	28.4631	28.5045	28.3772	28.4308	28.4676	28.3143						22	22	22	59.8	59.8	59.8	47.411	0	296.2	2619400000	112	NaN	NaN	NaN	0.679863	0.467792	0.0684876	0.0653091	D1G37_03275|D1G37_03275|serine--tRNAligase|736110:737381Reverse;unitig_0|quiver|quiver:False:737386	D1G37_03275|D1G37_03275|serine--tRNAligase|736110:737381Reverse;unitig_0|quiver|quiver:False:737386	By MS/MS	By MS/MS	By MS/MS	By MS/MS	By MS/MS	By MS/MS	By MS/MS	By MS/MS	;
25.8419	25.8334	25.6953	26.163	25.9259	25.6799	25.6008	25.6467						7	7	7	36.6	36.6	36.6	29.577	0	55.915	427490000	20	NaN	NaN	NaN	0.666542	0.472868	0.170128	0.15151	D1G37_03280|D1G37_03280|DUF3298domain-containingprotein|737500:738288Reverse;unitig_0|quiver|quiver:False:738332	D1G37_03280|D1G37_03280|DUF3298domain-containingprotein|737500:738288Reverse;unitig_0|quiver|quiver:False:738332	By MS/MS	By MS/MS	By MS/MS	By MS/MS	By MS/MS	By MS/MS	By MS/MS	By MS/MS	;
28.8699	28.9493	29.2227	28.9799	28.6878	28.8588	28.9384	28.9593						18	18	18	73.6	73.6	73.6	25.321	0	254.95	3748800000	150	NaN	NaN	NaN	0.719369	0.443133	0.14435	0.131477	D1G37_03285|lolA|outermembranelipoproteincarrierproteinLolA|738416:739111Reverse;unitig_0|quiver|quiver:False:739122	D1G37_03285|lolA|outermembranelipoproteincarrierproteinLolA|738416:739111Reverse;unitig_0|quiver|quiver:False:739122	By MS/MS	By MS/MS	By MS/MS	By MS/MS	By MS/MS	By MS/MS	By MS/MS	By MS/MS	;
29.7445	29.4626	29.4103	28.8003	29.4352	29.5582	29.64	29.4955						8	8	8	71.8	71.8	71.8	9.0563	0	81.204	5383100000	67	NaN	NaN	NaN	0.381034	0.657228	-0.177812	-0.147744	D1G37_03290|D1G37_03290|50SribosomalproteinL27|739352:739609Reverse;unitig_0|quiver|quiver:False:739626	D1G37_03290|D1G37_03290|50SribosomalproteinL27|739352:739609Reverse;unitig_0|quiver|quiver:False:739626	By MS/MS	By MS/MS	By MS/MS	By MS/MS	By MS/MS	By MS/MS	By MS/MS	By MS/MS	;
29.9449	29.8591	29.7446	28.8896	29.6152	29.957	29.8827	29.7164						10	10	10	58.3	58.3	58.3	11.474	0	151.86	7175100000	145	NaN	NaN	NaN	0.300872	0.722197	-0.183299	-0.14599	D1G37_03295|rplU|50SribosomalproteinL21|739628:739939Reverse;unitig_0|quiver|quiver:False:739950	D1G37_03295|rplU|50SribosomalproteinL21|739628:739939Reverse;unitig_0|quiver|quiver:False:739950	By MS/MS	By MS/MS	By MS/MS	By MS/MS	By MS/MS	By MS/MS	By MS/MS	By MS/MS	;
26.5779	26.6136	26.7548	26.6963	26.2084	26.1978	26.2848	26.2345				+	plasmid_negative_plasmid_positive	13	13	13	60	60	60	35.547	0	120.42	668020000	66	NaN	NaN	NaN	4.15017	0.00394409	0.429253	0.41098	D1G37_03305|D1G37_03305|polyprenylsynthetasefamilyprotein|740383:741360Forward;unitig_0|quiver|quiver:True:740298	D1G37_03305|D1G37_03305|polyprenylsynthetasefamilyprotein|740383:741360Forward;unitig_0|quiver|quiver:True:740298	By MS/MS	By MS/MS	By MS/MS	By MS/MS	By MS/MS	By MS/MS	By MS/MS	By MS/MS	;
28.6642	28.841	28.6823	28.6049	28.5163	28.4294	28.2509	28.4406						17	17	17	61.8	61.8	61.8	43.836	0	322.61	2879800000	105	NaN	NaN	NaN	2.05986	0.0766701	0.288832	0.268552	D1G37_03320|D1G37_03320|multidrugeffluxRNDtransporterperiplasmicadaptorsubunitAdeI|744271:745521Forward;unitig_0|quiver|quiver:True:744246	D1G37_03320|D1G37_03320|multidrugeffluxRNDtransporterperiplasmicadaptorsubunitAdeI|744271:745521Forward;unitig_0|quiver|quiver:True:744246	By MS/MS	By MS/MS	By MS/MS	By MS/MS	By MS/MS	By MS/MS	By MS/MS	By MS/MS	;
26.2666	26.0116	26.043	26.3397	26.1411	25.8098	25.5319	25.8008						11	11	11	18.1	18.1	18.1	114.55	0	91.199	485860000	33	NaN	NaN	NaN	1.22193	0.231106	0.344331	0.29972	unitig_0|quiver|quiver:True:745533;D1G37_03325|D1G37_03325|AdeBfamilymultidrugeffluxRNDtransporterpermeasesubunit|745534:748710Forward	unitig_0|quiver|quiver:True:745533;D1G37_03325|D1G37_03325|AdeBfamilymultidrugeffluxRNDtransporterpermeasesubunit|745534:748710Forward	By MS/MS	By MS/MS	By MS/MS	By MS/MS	By MS/MS	By MS/MS	By MS/MS	By MS/MS	;
30.5466	31.0427	31.0348	31.0169	30.746	30.4993	30.7845	30.6737						47	47	47	85.1	85.1	85.1	52.802	0	323.31	13561000000	383	NaN	NaN	NaN	0.861591	0.36852	0.234358	0.206155	D1G37_03330|D1G37_03330|multidrugeffluxRNDtransporteroutermembranechannelsubunitAdeK|748710:750164Forward;unitig_0|quiver|quiver:True:748703	D1G37_03330|D1G37_03330|multidrugeffluxRNDtransporteroutermembranechannelsubunitAdeK|748710:750164Forward;unitig_0|quiver|quiver:True:748703	By MS/MS	By MS/MS	By MS/MS	By MS/MS	By MS/MS	By MS/MS	By MS/MS	By MS/MS	;
25.241	25.1691	25.2925	25.3563	25.9779	25.4164	25.5827	25.5177						7	7	7	91.4	91.4	91.4	12.547	0	59.038	333230000	33	NaN	NaN	NaN	1.49425	0.15396	-0.358954	-0.317892	D1G37_03335|D1G37_03335|YbjQfamilyprotein|750274:750624Forward;unitig_0|quiver|quiver:True:750267	D1G37_03335|D1G37_03335|YbjQfamilyprotein|750274:750624Forward;unitig_0|quiver|quiver:True:750267	By MS/MS	By MS/MS	By MS/MS	By MS/MS	By MS/MS	By MS/MS	By MS/MS	By MS/MS	;
25.2525	25.142	25.1035	25.0161	24.8482	24.9205	25.4526	25.284						6	6	6	36.6	36.6	36.6	29.266	0	27.387	271010000	34	NaN	NaN	NaN	0.00480633	0.997345	0.00219584	0.00190493	D1G37_03350|D1G37_03350|SDRfamilyNAD(P)-dependentoxidoreductase|751552:752358Reverse;unitig_0|quiver|quiver:False:752366	D1G37_03350|D1G37_03350|SDRfamilyNAD(P)-dependentoxidoreductase|751552:752358Reverse;unitig_0|quiver|quiver:False:752366	By MS/MS	By MS/MS	By MS/MS	By MS/MS	By MS/MS	By MS/MS	By MS/MS	By MS/MS	;
28.8999	28.7645	28.619	28.8496	28.966	29.0152	28.7279	28.9542						46	46	46	53.7	53.7	53.7	108.62	0	323.31	3568600000	219	NaN	NaN	NaN	0.730801	0.436471	-0.132572	-0.121765	D1G37_03360|D1G37_03360|valine--tRNAligase|753258:756137Forward;unitig_0|quiver|quiver:True:753251	D1G37_03360|D1G37_03360|valine--tRNAligase|753258:756137Forward;unitig_0|quiver|quiver:True:753251	By MS/MS	By MS/MS	By MS/MS	By MS/MS	By MS/MS	By MS/MS	By MS/MS	By MS/MS	;
31.4047	31.9604	31.7463	31.6501	31.989	31.916	32.1364	31.9851						44	44	44	88.7	88.7	88.7	48.183	0	323.31	28818000000	383	NaN	NaN	NaN	1.35924	0.191395	-0.316247	-0.281305	D1G37_03415|D1G37_03415|DcaP-likeprotein|766162:767493Reverse;unitig_0|quiver|quiver:False:767501	D1G37_03415|D1G37_03415|DcaP-likeprotein|766162:767493Reverse;unitig_0|quiver|quiver:False:767501	By MS/MS	By MS/MS	By MS/MS	By MS/MS	By MS/MS	By MS/MS	By MS/MS	By MS/MS	;
24.9835	24.8864	24.5645	24.688	24.4068	24.0556	24.4098	24.6359						7	7	7	25.2	25.2	25.2	32.466	0	22.193	184140000	13	NaN	NaN	NaN	1.41525	0.173228	0.403573	0.350095	D1G37_03430|D1G37_03430|patatin-likephospholipasefamilyprotein|770108:771025Forward;unitig_0|quiver|quiver:True:770065	D1G37_03430|D1G37_03430|patatin-likephospholipasefamilyprotein|770108:771025Forward;unitig_0|quiver|quiver:True:770065	By MS/MS	By MS/MS	By MS/MS	By MS/MS	By matching	By MS/MS	By MS/MS	By MS/MS	;
26.3313	26.4746	26.1311	27.0117	26.2306	25.9508	25.8951	26.2393						8	8	8	40.8	40.8	40.8	31.059	0	84.208	595010000	50	NaN	NaN	NaN	1.00484	0.317365	0.408235	0.337602	D1G37_03440|D1G37_03440|SPFH/Band7/PHBdomainprotein|771621:772475Forward;unitig_0|quiver|quiver:True:771605	D1G37_03440|D1G37_03440|SPFH/Band7/PHBdomainprotein|771621:772475Forward;unitig_0|quiver|quiver:True:771605	By MS/MS	By MS/MS	By MS/MS	By MS/MS	By MS/MS	By MS/MS	By MS/MS	By MS/MS	;
20.119	23.3012	21.2886	21.4624	23.0586	20.0795	19.4162	19.4764						3	3	3	19.1	19.1	19.1	32.802	0	10.133	54129000	4	NaN	NaN	NaN	0.42362	0.624158	1.03515	0.496394	D1G37_03450|D1G37_03450|polyprenylsynthetasefamilyprotein|772972:773883Reverse;unitig_0|quiver|quiver:False:773897	D1G37_03450|D1G37_03450|polyprenylsynthetasefamilyprotein|772972:773883Reverse;unitig_0|quiver|quiver:False:773897	By matching	By MS/MS	By matching	By MS/MS	By MS/MS		By matching	By MS/MS	;
27.9523	27.9235	27.858	27.8526	27.8697	27.8342	27.6536	27.8806						14	14	14	35.7	35.7	35.7	41.933	0	175.41	1753900000	65	NaN	NaN	NaN	0.730431	0.43623	0.0871224	0.0823191	D1G37_03455|prpF|2-methylaconitatecis-transisomerasePrpF|774042:775229Reverse;unitig_0|quiver|quiver:False:775282	D1G37_03455|prpF|2-methylaconitatecis-transisomerasePrpF|774042:775229Reverse;unitig_0|quiver|quiver:False:775282	By MS/MS	By MS/MS	By MS/MS	By MS/MS	By MS/MS	By MS/MS	By MS/MS	By MS/MS	;
26.1086	24.0773	22.8973	23.6389	23.7513	23.7176	22.4493	23.6232						12	12	12	25.3	25.3	25.3	81.961	0	46.854	146790000	13	NaN	NaN	NaN	0.477575	0.587911	0.795138	0.452997	D1G37_03555|D1G37_03555|peptidaseS8|795723:797915Forward;unitig_0|quiver|quiver:True:795716	D1G37_03555|D1G37_03555|peptidaseS8|795723:797915Forward;unitig_0|quiver|quiver:True:795716	By MS/MS	By MS/MS	By MS/MS	By MS/MS	By matching	By matching	By matching	By matching	;
26.9264	27.1665	27.3322	27.0456	26.9741	26.77	27.115	26.7275						12	12	12	46.4	46.4	46.4	31.976	0	100.56	984400000	78	NaN	NaN	NaN	0.891923	0.358602	0.221025	0.19641	D1G37_03560|hchA|proteindeglycaseHchA|798136:799011Reverse;unitig_0|quiver|quiver:False:799022	D1G37_03560|hchA|proteindeglycaseHchA|798136:799011Reverse;unitig_0|quiver|quiver:False:799022	By MS/MS	By MS/MS	By MS/MS	By MS/MS	By MS/MS	By MS/MS	By MS/MS	By MS/MS	;
28.1781	28.2368	28.1539	28.4608	28.5294	28.5108	28.3728	28.5143						19	19	19	73.2	73.2	73.2	35.913	0	137.81	2552200000	119	NaN	NaN	NaN	1.53019	0.146358	-0.224399	-0.207976	D1G37_03565|D1G37_03565|NAD(P)H-quinoneoxidoreductase|799214:800212Reverse;unitig_0|quiver|quiver:False:800325	D1G37_03565|D1G37_03565|NAD(P)H-quinoneoxidoreductase|799214:800212Reverse;unitig_0|quiver|quiver:False:800325	By MS/MS	By MS/MS	By MS/MS	By MS/MS	By MS/MS	By MS/MS	By MS/MS	By MS/MS	;
20.6107	21.6949	20.5125	21.4858	21.1127	20.7636	21.2177	19.7872						1	1	1	11.6	11.6	11.6	26.627	0.0085314	2.9286	9915000	3	NaN	NaN	NaN	0.343865	0.684265	0.355668	0.246414	D1G37_03595|D1G37_03595|flavodoxinfamilyprotein|805625:806323Forward;unitig_0|quiver|quiver:True:805573	D1G37_03595|D1G37_03595|flavodoxinfamilyprotein|805625:806323Forward;unitig_0|quiver|quiver:True:805573		By MS/MS	By MS/MS		By MS/MS	By matching			;
31.5298	32.0838	31.9521	31.9995	32.1138	32.1892	32.3592	32.2044						39	39	39	72.9	72.9	72.9	50.52	0	323.31	33585000000	540	NaN	NaN	NaN	1.29181	0.208276	-0.325399	-0.286989	D1G37_03600|D1G37_03600|long-chainfattyacidtransporter|806922:808352Forward;unitig_0|quiver|quiver:True:806888	D1G37_03600|D1G37_03600|long-chainfattyacidtransporter|806922:808352Forward;unitig_0|quiver|quiver:True:806888	By MS/MS	By MS/MS	By MS/MS	By MS/MS	By MS/MS	By MS/MS	By MS/MS	By MS/MS	;
25.9914	25.3583	25.4748	25.4106	24.6044	24.5627	24.664	24.7671				+	plasmid_negative_plasmid_positive	5	5	5	17.6	17.6	17.6	23.129	0	31.009	276090000	36	NaN	NaN	NaN	2.99785	0.0204916	0.909222	0.788756	D1G37_03605|thrH|bifunctionalphosphoserinephosphatase/homoserinephosphotransferaseThrH|808420:809037Reverse;unitig_0|quiver|quiver:False:809054	D1G37_03605|thrH|bifunctionalphosphoserinephosphatase/homoserinephosphotransferaseThrH|808420:809037Reverse;unitig_0|quiver|quiver:False:809054	By MS/MS	By MS/MS	By MS/MS	By MS/MS	By MS/MS	By MS/MS	By MS/MS	By MS/MS	;
25.4545	25.5493	25.9578	26.1459	25.8852	25.8772	26.0822	25.9025						9	9	9	34.3	34.3	34.3	28.569	0	50.56	443540000	45	NaN	NaN	NaN	0.412009	0.629233	-0.159899	-0.136486	D1G37_03610|D1G37_03610|phosphoadenylyl-sulfatereductase|809192:809956Forward;unitig_0|quiver|quiver:True:809173	D1G37_03610|D1G37_03610|phosphoadenylyl-sulfatereductase|809192:809956Forward;unitig_0|quiver|quiver:True:809173	By MS/MS	By MS/MS	By MS/MS	By MS/MS	By MS/MS	By MS/MS	By MS/MS	By MS/MS	;
24.2881	24.3867	24.5463	20.7592	23.9809	24.2412	24.0456	24.5455						6	6	6	24.7	24.7	24.7	52.39	0	23.628	145070000	16	NaN	NaN	NaN	0.326356	0.701016	-0.7082	-0.368422	D1G37_03615|D1G37_03615|waxester/triacylglycerolsynthasefamilyO-acyltransferase|810127:811512Forward;unitig_0|quiver|quiver:True:810090	D1G37_03615|D1G37_03615|waxester/triacylglycerolsynthasefamilyO-acyltransferase|810127:811512Forward;unitig_0|quiver|quiver:True:810090	By MS/MS	By MS/MS	By MS/MS	By MS/MS	By MS/MS	By MS/MS	By MS/MS	By matching	;
23.3105	22.7554	21.0388	22.8277	23.156	23.2542	22.7849	23.2101						5	5	5	14.5	14.5	14.5	55.263	0	15.782	60192000	15	NaN	NaN	NaN	0.569141	0.530488	-0.618187	-0.409824	D1G37_03625|D1G37_03625|ribonucleaseG|811855:813309Reverse;unitig_0|quiver|quiver:False:813335	D1G37_03625|D1G37_03625|ribonucleaseG|811855:813309Reverse;unitig_0|quiver|quiver:False:813335	By MS/MS	By MS/MS	By matching	By MS/MS	By MS/MS	By MS/MS	By MS/MS	By MS/MS	;
28.0936	28.0815	27.8131	28.2808	27.9779	27.9764	27.93	27.9628						19	19	19	72.8	72.8	72.8	36.655	0	248.02	1980600000	115	NaN	NaN	NaN	0.497669	0.577802	0.105478	0.0961644	D1G37_03645|D1G37_03645|rodshape-determiningprotein|815323:816363Reverse;unitig_0|quiver|quiver:False:816371	D1G37_03645|D1G37_03645|rodshape-determiningprotein|815323:816363Reverse;unitig_0|quiver|quiver:False:816371	By MS/MS	By MS/MS	By MS/MS	By MS/MS	By MS/MS	By MS/MS	By MS/MS	By MS/MS	;
26.5037	27.3368	27.3651	20.1679	26.8877	26.9189	27.0518	26.6263						3	3	3	67.3	67.3	67.3	11.284	0	106.91	902170000	21	NaN	NaN	NaN	0.383599	0.654596	-1.52781	-0.557804	D1G37_03650|gatC|Asp-tRNA(Asn)/Glu-tRNA(Gln)amidotransferasesubunitGatC|816497:816811Forward;unitig_0|quiver|quiver:True:816484	D1G37_03650|gatC|Asp-tRNA(Asn)/Glu-tRNA(Gln)amidotransferasesubunitGatC|816497:816811Forward;unitig_0|quiver|quiver:True:816484	By MS/MS	By MS/MS	By MS/MS	By MS/MS	By MS/MS	By MS/MS	By MS/MS	By MS/MS	;
28.0155	28.0276	27.9845	27.682	27.9296	27.9203	27.7135	27.949						23	23	23	48.4	48.4	48.4	53.04	0	107.8	1849000000	128	NaN	NaN	NaN	0.196292	0.812838	0.0493312	0.044883	D1G37_03655|gatA|Asp-tRNA(Asn)/Glu-tRNA(Gln)amidotransferasesubunitGatA|816865:818343Forward;unitig_0|quiver|quiver:True:816807	D1G37_03655|gatA|Asp-tRNA(Asn)/Glu-tRNA(Gln)amidotransferasesubunitGatA|816865:818343Forward;unitig_0|quiver|quiver:True:816807	By MS/MS	By MS/MS	By MS/MS	By MS/MS	By MS/MS	By MS/MS	By MS/MS	By MS/MS	;
27.7413	27.4499	27.3565	27.3393	27.7208	27.8507	27.593	27.6951						25	25	25	64	64	64	53.738	0	203.81	1494400000	122	NaN	NaN	NaN	1.19604	0.241959	-0.243171	-0.219641	D1G37_03660|gatB|Asp-tRNA(Asn)/Glu-tRNA(Gln)amidotransferasesubunitGatB|818343:819812Forward;unitig_0|quiver|quiver:True:818330	D1G37_03660|gatB|Asp-tRNA(Asn)/Glu-tRNA(Gln)amidotransferasesubunitGatB|818343:819812Forward;unitig_0|quiver|quiver:True:818330	By MS/MS	By MS/MS	By MS/MS	By MS/MS	By MS/MS	By MS/MS	By MS/MS	By MS/MS	;
27.9135	28.3622	28.2784	28.4079	27.9792	28.1274	28.1532	27.9254						13	13	13	72.1	72.1	72.1	18.79	0	221.67	2141100000	106	NaN	NaN	NaN	0.76439	0.416867	0.194222	0.1726	D1G37_03670|D1G37_03670|hypotheticalprotein|820639:821157Reverse;unitig_0|quiver|quiver:False:821198	D1G37_03670|D1G37_03670|hypotheticalprotein|820639:821157Reverse;unitig_0|quiver|quiver:False:821198	By MS/MS	By MS/MS	By MS/MS	By MS/MS	By MS/MS	By MS/MS	By MS/MS	By MS/MS	;
24.0308	24.2998	23.9623	23.6972	22.9642	20.538	23.2558	20.7741						4	4	4	19.2	19.2	19.2	38.976	0	12.116	91275000	9	NaN	NaN	NaN	1.57677	0.139768	2.1145	1.22708	D1G37_03675|D1G37_03675|DUF1176domain-containingprotein|821241:822308Reverse;unitig_0|quiver|quiver:False:822319	D1G37_03675|D1G37_03675|DUF1176domain-containingprotein|821241:822308Reverse;unitig_0|quiver|quiver:False:822319	By MS/MS	By MS/MS	By MS/MS	By MS/MS	By matching	By matching	By MS/MS	By matching	;
24.2498	24.2702	24.3069	21.7553	24.2238	24.3935	19.6514	24.2755						5	5	5	21.4	21.4	21.4	44.357	0	14.847	132280000	7	NaN	NaN	NaN	0.146782	0.862247	0.50953	0.219439	unitig_0|quiver|quiver:False:828205;D1G37_03695|D1G37_03695|threonineammonia-lyase|826971:828206Reverse	unitig_0|quiver|quiver:False:828205;D1G37_03695|D1G37_03695|threonineammonia-lyase|826971:828206Reverse	By MS/MS	By MS/MS	By MS/MS	By matching	By MS/MS	By MS/MS	By matching	By MS/MS	;
26.793	26.6594	26.7904	27.247	26.5626	26.7524	26.7629	26.7062						8	8	8	45.7	45.7	45.7	26.383	0	26.909	1145000000	30	NaN	NaN	NaN	0.611876	0.501421	0.176414	0.155196	D1G37_03720|D1G37_03720|nitroreductase|832155:832859Forward;unitig_0|quiver|quiver:True:832133	D1G37_03720|D1G37_03720|nitroreductase|832155:832859Forward;unitig_0|quiver|quiver:True:832133	By MS/MS	By MS/MS	By MS/MS	By MS/MS	By MS/MS	By MS/MS	By MS/MS	By MS/MS	;
26.7393	26.7788	26.6611	25.6155	26.4792	26.6836	26.6005	26.2587						9	9	9	52.4	52.4	52.4	22.094	0	39.065	719310000	47	NaN	NaN	NaN	0.0690455	0.937695	-0.0568089	-0.0439118	D1G37_03735|D1G37_03735|hypotheticalprotein|836504:837079Forward;unitig_0|quiver|quiver:True:836476	D1G37_03735|D1G37_03735|hypotheticalprotein|836504:837079Forward;unitig_0|quiver|quiver:True:836476	By MS/MS	By MS/MS	By MS/MS	By MS/MS	By MS/MS	By MS/MS	By MS/MS	By MS/MS	;
26.3214	26.0535	26.3642	26.7951	25.7007	25.5118	25.5383	25.6371				+	plasmid_negative_plasmid_positive	9	9	9	76.6	76.6	76.6	18.958	0	82.735	486530000	32	NaN	NaN	NaN	2.57951	0.0373116	0.786583	0.67833	D1G37_03780|D1G37_03780|L,D-transpeptidase|841779:842282Reverse;unitig_0|quiver|quiver:False:842299	D1G37_03780|D1G37_03780|L,D-transpeptidase|841779:842282Reverse;unitig_0|quiver|quiver:False:842299	By MS/MS	By MS/MS	By MS/MS	By MS/MS	By MS/MS	By MS/MS	By MS/MS	By MS/MS	;
29.3565	29.7747	29.921	27.6976	29.9574	30.0946	30.0469	29.6608						2	2	2	34	34	34	4.9979	0	59.956	6731000000	77	NaN	NaN	NaN	0.703268	0.454193	-0.752454	-0.495039	D1G37_03795|D1G37_03795|entericidin,EcnA/Bfamily|843913:844056Forward;unitig_0|quiver|quiver:True:843897	D1G37_03795|D1G37_03795|entericidin,EcnA/Bfamily|843913:844056Forward;unitig_0|quiver|quiver:True:843897	By MS/MS	By MS/MS	By MS/MS	By MS/MS	By MS/MS	By MS/MS	By MS/MS	By MS/MS	;
26.9488	27.1653	27.721	27.3457	27.2848	27.2371	27.8251	27.2004						11	11	11	90	90	90	13.479	0	67.284	1270000000	41	NaN	NaN	NaN	0.160289	0.847487	-0.0916429	-0.0751228	D1G37_03825|D1G37_03825|responseregulator|853204:853566Reverse;unitig_0|quiver|quiver:False:853604	D1G37_03825|D1G37_03825|responseregulator|853204:853566Reverse;unitig_0|quiver|quiver:False:853604	By MS/MS	By MS/MS	By MS/MS	By MS/MS	By MS/MS	By MS/MS	By MS/MS	By MS/MS	;
22.5252	22.6929	22.5672	19.5671	22.5393	19.693	20.8354	17.5226						4	4	4	11.3	11.3	11.3	40.93	0	9.6117	41577000	5	NaN	NaN	NaN	0.619485	0.500075	1.69052	0.736014	D1G37_03840|D1G37_03840|effluxRNDtransporterperiplasmicadaptorsubunit|854953:856071Forward;unitig_0|quiver|quiver:True:854946	D1G37_03840|D1G37_03840|effluxRNDtransporterperiplasmicadaptorsubunit|854953:856071Forward;unitig_0|quiver|quiver:True:854946	By MS/MS	By MS/MS	By MS/MS	By matching	By MS/MS	By matching	By matching	By MS/MS	;
28.0835	27.9795	27.8875	27.9324	28.0009	28.0945	27.9615	28.0389						28	28	28	66.4	66.4	66.4	63.246	0	218.19	1978300000	148	NaN	NaN	NaN	0.476065	0.589335	-0.0532336	-0.0506651	D1G37_03850|D1G37_03850|proline--tRNAligase|859244:860959Forward;unitig_0|quiver|quiver:True:859219	D1G37_03850|D1G37_03850|proline--tRNAligase|859244:860959Forward;unitig_0|quiver|quiver:True:859219	By MS/MS	By MS/MS	By MS/MS	By MS/MS	By MS/MS	By MS/MS	By MS/MS	By MS/MS	;
27.629	27.8124	27.3719	26.8305	27.5424	27.5842	27.7249	27.6529						13	13	13	80.5	80.5	80.5	12.339	0	113.37	1456500000	64	NaN	NaN	NaN	0.443461	0.607105	-0.215175	-0.176772	D1G37_03855|D1G37_03855|DUF1508domain-containingprotein|861014:861355Reverse;unitig_0|quiver|quiver:False:861393	D1G37_03855|D1G37_03855|DUF1508domain-containingprotein|861014:861355Reverse;unitig_0|quiver|quiver:False:861393	By MS/MS	By MS/MS	By MS/MS	By MS/MS	By MS/MS	By MS/MS	By MS/MS	By MS/MS	;
21.0568	19.4316	19.7778	20.2716	21.7635	19.5225	20.833	21.1551						1	1	1	6.1	6.1	6.1	12.396	0.0067361	3.0151	26615000	3	NaN	NaN	NaN	0.537158	0.554082	-0.684096	-0.430254	D1G37_03860|D1G37_03860|alkylphosphonateutilizationprotein|861567:861911Reverse;unitig_0|quiver|quiver:False:861919	D1G37_03860|D1G37_03860|alkylphosphonateutilizationprotein|861567:861911Reverse;unitig_0|quiver|quiver:False:861919	By MS/MS	By MS/MS	By matching	By matching	By matching	By matching	By matching	By MS/MS	;
27.1825	27.6857	28.1398	27.4876	27.0508	27.5219	28.5911	27.5798						10	10	10	66.4	66.4	66.4	16.489	0	60.833	1645300000	62	NaN	NaN	NaN	0.0574148	0.948185	-0.0619946	-0.0448831	D1G37_03870|D1G37_03870|toxin|862501:862950Reverse;unitig_0|quiver|quiver:False:862964	D1G37_03870|D1G37_03870|toxin|862501:862950Reverse;unitig_0|quiver|quiver:False:862964	By MS/MS	By MS/MS	By MS/MS	By MS/MS	By MS/MS	By MS/MS	By MS/MS	By MS/MS	;
26.2227	26.2427	26.3174	25.9093	26.6963	26.6147	26.733	26.5919				+	plasmid_negative_plasmid_positive	9	9	9	55.4	55.4	55.4	26.755	0	75.46	672880000	42	NaN	NaN	NaN	2.63282	0.0354013	-0.485948	-0.443307	D1G37_03875|D1G37_03875|folate-bindingproteinYgfZ|863167:863889Forward;unitig_0|quiver|quiver:True:863139	D1G37_03875|D1G37_03875|folate-bindingproteinYgfZ|863167:863889Forward;unitig_0|quiver|quiver:True:863139	By MS/MS	By MS/MS	By MS/MS	By MS/MS	By MS/MS	By MS/MS	By MS/MS	By MS/MS	;
26.2345	26.5671	26.6396	27.1213	25.8618	25.9662	26.3298	26.1016						10	10	10	50.8	50.8	50.8	26.343	0	57.397	623370000	49	NaN	NaN	NaN	1.48093	0.156507	0.57577	0.47626	D1G37_03880|D1G37_03880|DsbCfamilyprotein|864035:864745Forward;unitig_0|quiver|quiver:True:864019	D1G37_03880|D1G37_03880|DsbCfamilyprotein|864035:864745Forward;unitig_0|quiver|quiver:True:864019	By MS/MS	By MS/MS	By MS/MS	By MS/MS	By MS/MS	By MS/MS	By MS/MS	By MS/MS	;
28.0551	28.229	28.3353	28.4277	28.1694	28.1701	28.2695	27.9313						21	21	21	68.2	68.2	68.2	29.564	0	226.45	2217000000	110	NaN	NaN	NaN	0.547932	0.546116	0.126712	0.114411	D1G37_03885|D1G37_03885|sel1repeatfamilyprotein|864928:865752Forward;unitig_0|quiver|quiver:True:864921	D1G37_03885|D1G37_03885|sel1repeatfamilyprotein|864928:865752Forward;unitig_0|quiver|quiver:True:864921	By MS/MS	By MS/MS	By MS/MS	By MS/MS	By MS/MS	By MS/MS	By MS/MS	By MS/MS	;
29.3319	29.2859	29.3698	29.097	29.3847	29.4331	29.2138	29.3326						26	26	26	84.8	84.8	84.8	40.557	0	323.31	4878900000	182	NaN	NaN	NaN	0.400815	0.637608	-0.0698991	-0.0649186	D1G37_03895|D1G37_03895|NADH:flavinoxidoreductase/NADHoxidase|866776:867885Reverse;unitig_0|quiver|quiver:False:867893	D1G37_03895|D1G37_03895|NADH:flavinoxidoreductase/NADHoxidase|866776:867885Reverse;unitig_0|quiver|quiver:False:867893	By MS/MS	By MS/MS	By MS/MS	By MS/MS	By MS/MS	By MS/MS	By MS/MS	By MS/MS	;
24.8482	25.2183	25.2179	25.1444	25.0362	25.0145	25.4139	25.2376						9	9	9	16.9	16.9	16.9	81.279	0	45.519	273570000	40	NaN	NaN	NaN	0.211207	0.799444	-0.0683112	-0.0605171	D1G37_03900|D1G37_03900|TonB-dependentreceptor|867895:870099Reverse;unitig_0|quiver|quiver:False:870113	D1G37_03900|D1G37_03900|TonB-dependentreceptor|867895:870099Reverse;unitig_0|quiver|quiver:False:870113	By MS/MS	By MS/MS	By MS/MS	By MS/MS	By MS/MS	By MS/MS	By MS/MS	By MS/MS	;
24.9428	24.6568	24.2638	23.7975	25.2901	25.2077	25.2557	24.9271						8	8	8	64.6	64.6	64.6	10.698	0	28.185	236200000	20	NaN	NaN	NaN	1.55307	0.143533	-0.754922	-0.59822	D1G37_03915|D1G37_03915|peptidylprolylisomerase|871716:872006Forward;unitig_0|quiver|quiver:True:871685	D1G37_03915|D1G37_03915|peptidylprolylisomerase|871716:872006Forward;unitig_0|quiver|quiver:True:871685	By MS/MS	By MS/MS	By matching	By MS/MS	By MS/MS	By MS/MS	By MS/MS	By MS/MS	;
24.7312	25.1037	24.629	23.9021	24.6668	19.2876	25.3215	24.5098						2	2	2	14	14	14	15.783	0	13.257	189960000	10	NaN	NaN	NaN	0.346073	0.683262	1.14504	0.473197	unitig_0|quiver|quiver:False:872943;D1G37_03925|mscL|largeconductancemechanosensitivechannelproteinMscL|872513:872944Reverse	unitig_0|quiver|quiver:False:872943;D1G37_03925|mscL|largeconductancemechanosensitivechannelproteinMscL|872513:872944Reverse	By MS/MS	By MS/MS	By MS/MS	By matching	By MS/MS	By MS/MS	By MS/MS	By MS/MS	;
28.1831	27.868	27.6921	27.556	27.9433	27.9951	27.6105	27.9265						16	16	16	36.2	36.2	36.2	67.659	0	147.02	1843100000	105	NaN	NaN	NaN	0.100366	0.907659	-0.0440722	-0.0379554	D1G37_03930|typA|translationalGTPaseTypA|873199:875034Reverse;unitig_0|quiver|quiver:False:875048	D1G37_03930|typA|translationalGTPaseTypA|873199:875034Reverse;unitig_0|quiver|quiver:False:875048	By MS/MS	By MS/MS	By MS/MS	By MS/MS	By MS/MS	By MS/MS	By MS/MS	By MS/MS	;
21.7793	19.9355	20.1249	20.9771	20.278	19.1381	20.7382	19.5753						1	1	1	2.3	2.3	2.3	53.98	0.00065963	4.6423	3105700	1	1	1	1	0.671533	0.469931	0.771813	0.496641	D1G37_03945|D1G37_03945|aminoacidpermease|877669:879129Forward	D1G37_03945|D1G37_03945|aminoacidpermease|877669:879129Forward	By MS/MS		By matching	By matching	By matching			By matching
36.2097	36.6911	36.7186	36.4234	36.1933	36.3525	36.4274	36.4975						41	41	41	60.1	60.1	60.1	38.434	0	323.31	684610000000	1582	NaN	NaN	NaN	0.472921	0.591123	0.14301	0.125785	D1G37_03960|D1G37_03960|OmpAfamilyprotein|880898:881968Reverse;unitig_0|quiver|quiver:False:882036	D1G37_03960|D1G37_03960|OmpAfamilyprotein|880898:881968Reverse;unitig_0|quiver|quiver:False:882036	By MS/MS	By MS/MS	By MS/MS	By MS/MS	By MS/MS	By MS/MS	By MS/MS	By MS/MS	;
28.2978	28.5249	28.6359	28.9492	28.3651	28.3574	28.4699	28.4899						21	21	21	70.8	70.8	70.8	40.776	0	323.31	2835100000	141	NaN	NaN	NaN	0.615903	0.501718	0.181374	0.159127	D1G37_03970|D1G37_03970|acetyl-CoAC-acyltransferase|882974:884149Forward;unitig_0|quiver|quiver:True:882952	D1G37_03970|D1G37_03970|acetyl-CoAC-acyltransferase|882974:884149Forward;unitig_0|quiver|quiver:True:882952	By MS/MS	By MS/MS	By MS/MS	By MS/MS	By MS/MS	By MS/MS	By MS/MS	By MS/MS	;
28.2893	28.2311	28.4751	27.6555	28.0478	27.9313	28.131	27.9284						8	8	8	59.2	59.2	59.2	16.728	0	92.499	2115900000	70	NaN	NaN	NaN	0.360298	0.671597	0.153127	0.129373	D1G37_03975|D1G37_03975|VOCfamilyprotein|884275:884718Forward;unitig_0|quiver|quiver:True:884253	D1G37_03975|D1G37_03975|VOCfamilyprotein|884275:884718Forward;unitig_0|quiver|quiver:True:884253	By MS/MS	By MS/MS	By MS/MS	By MS/MS	By MS/MS	By MS/MS	By MS/MS	By MS/MS	;
20.6494	19.6976	20.0812	21.6603	20.6882	18.8186	20.8399	19.4134						1	1	1	9.3	9.3	9.3	17.471	0.0067901	3.1029	6120900	2	NaN	NaN	NaN	0.391603	0.6457	0.582087	0.352504	D1G37_03985|D1G37_03985|DUF934domain-containingprotein|885197:885682Reverse;unitig_0|quiver|quiver:False:885708	D1G37_03985|D1G37_03985|DUF934domain-containingprotein|885197:885682Reverse;unitig_0|quiver|quiver:False:885708	By matching	By matching	By MS/MS	By matching	By matching	By matching	By MS/MS	By matching	;
23.1208	20.3542	23.1807	21.2352	23.3416	23.1648	23.5401	23.0726						8	8	8	19.2	19.2	19.2	62.099	0	34.291	66400000	16	NaN	NaN	NaN	0.936684	0.346051	-1.30708	-0.763866	D1G37_03990|D1G37_03990|nitrite/sulfitereductase|885675:887318Reverse;unitig_0|quiver|quiver:False:887326	D1G37_03990|D1G37_03990|nitrite/sulfitereductase|885675:887318Reverse;unitig_0|quiver|quiver:False:887326	By MS/MS	By MS/MS	By MS/MS	By MS/MS	By MS/MS	By MS/MS	By MS/MS	By MS/MS	;
30.0116	30.4371	30.0788	29.8425	30.1195	30.2517	29.7686	30.1937						40	40	40	51.8	51.8	51.8	86.984	0	323.31	8397900000	298	NaN	NaN	NaN	0.0186998	0.98556	0.00911999	0.00782462	D1G37_03995|D1G37_03995|glucose/quinate/shikimatefamilymembrane-boundPQQ-dependentdehydrogenase|887485:889890Reverse;unitig_0|quiver|quiver:False:889940	D1G37_03995|D1G37_03995|glucose/quinate/shikimatefamilymembrane-boundPQQ-dependentdehydrogenase|887485:889890Reverse;unitig_0|quiver|quiver:False:889940	By MS/MS	By MS/MS	By MS/MS	By MS/MS	By MS/MS	By MS/MS	By MS/MS	By MS/MS	;
31.0899	31.6969	31.614	31.4026	31.5951	31.6062	31.9004	31.856						31	31	31	79	79	79	45.992	0	323.31	24100000000	351	NaN	NaN	NaN	0.932695	0.348	-0.288559	-0.249282	D1G37_04000|D1G37_04000|carbohydrateporin|890064:891296Reverse;unitig_0|quiver|quiver:False:891355	D1G37_04000|D1G37_04000|carbohydrateporin|890064:891296Reverse;unitig_0|quiver|quiver:False:891355	By MS/MS	By MS/MS	By MS/MS	By MS/MS	By MS/MS	By MS/MS	By MS/MS	By MS/MS	;
23.6764	23.7379	20.8506	23.8386	21.2945	23.6319	23.8567	24.0153						4	4	4	24.5	24.5	24.5	40.546	0	15.132	95200000	10	NaN	NaN	NaN	0.0637742	0.940489	-0.173725	-0.088291	D1G37_04005|D1G37_04005|CoAtransferase|891453:892571Reverse;unitig_0|quiver|quiver:False:892603	D1G37_04005|D1G37_04005|CoAtransferase|891453:892571Reverse;unitig_0|quiver|quiver:False:892603	By MS/MS	By MS/MS	By MS/MS	By MS/MS	By matching	By MS/MS	By MS/MS	By MS/MS	;
28.1218	28.5286	28.4834	28.4612	28.8332	28.7997	28.8509	28.7205						21	21	21	64.3	64.3	64.3	38.612	0	202.62	3050400000	141	NaN	NaN	NaN	2.2049	0.0620909	-0.402315	-0.366498	D1G37_04010|D1G37_04010|AraCfamilytranscriptionalregulator|892782:893792Forward;unitig_0|quiver|quiver:True:892613	D1G37_04010|D1G37_04010|AraCfamilytranscriptionalregulator|892782:893792Forward;unitig_0|quiver|quiver:True:892613	By MS/MS	By MS/MS	By MS/MS	By MS/MS	By MS/MS	By MS/MS	By MS/MS	By MS/MS	;
24.1212	24.9878	24.7904	24.5863	24.8199	24.7663	24.9575	24.6762						8	8	8	37.2	37.2	37.2	42.221	0	75.981	210200000	43	NaN	NaN	NaN	0.417195	0.626636	-0.183542	-0.153606	D1G37_04015|D1G37_04015|acetyl-CoAC-acetyltransferase|893964:895169Forward;unitig_0|quiver|quiver:True:893942	D1G37_04015|D1G37_04015|acetyl-CoAC-acetyltransferase|893964:895169Forward;unitig_0|quiver|quiver:True:893942	By MS/MS	By MS/MS	By MS/MS	By MS/MS	By MS/MS	By MS/MS	By MS/MS	By MS/MS	;
26.183	26.5736	26.4057	26.3828	26.5639	26.545	26.2738	26.5096						15	15	15	33.6	33.6	33.6	77.161	0	65.953	659350000	73	NaN	NaN	NaN	0.358028	0.673256	-0.0867696	-0.0785538	D1G37_04020|D1G37_04020|3-hydroxyacyl-CoAdehydrogenase|895190:897325Forward;unitig_0|quiver|quiver:True:895177	D1G37_04020|D1G37_04020|3-hydroxyacyl-CoAdehydrogenase|895190:897325Forward;unitig_0|quiver|quiver:True:895177	By MS/MS	By MS/MS	By MS/MS	By MS/MS	By MS/MS	By MS/MS	By MS/MS	By MS/MS	;
28.7022	27.8735	28.1568	28.5298	28.1249	27.4602	27.2085	27.2178						8	8	8	74.8	74.8	74.8	14.85	0	189.89	1903700000	47	NaN	NaN	NaN	1.53754	0.145631	0.812728	0.63262	D1G37_04055|D1G37_04055|hypotheticalprotein|902570:903013Reverse;unitig_0|quiver|quiver:False:903060	D1G37_04055|D1G37_04055|hypotheticalprotein|902570:903013Reverse;unitig_0|quiver|quiver:False:903060	By MS/MS	By MS/MS	By MS/MS	By MS/MS	By MS/MS	By MS/MS	By MS/MS	By MS/MS	;
27.8029	27.4903	27.3935	27.6087	27.6534	27.6839	27.4523	27.8168						32	32	32	52.8	52.8	52.8	102.52	0	220.86	1503200000	158	NaN	NaN	NaN	0.277875	0.738511	-0.0777531	-0.0696755	D1G37_04060|D1G37_04060|proteintranslocasesubunitSecA|903144:905867Reverse;unitig_0|quiver|quiver:False:905920	D1G37_04060|D1G37_04060|proteintranslocasesubunitSecA|903144:905867Reverse;unitig_0|quiver|quiver:False:905920	By MS/MS	By MS/MS	By MS/MS	By MS/MS	By MS/MS	By MS/MS	By MS/MS	By MS/MS	;
30.7326	30.5413	30.9466	30.3286	30.0861	30.5033	30.7862	30.256						15	15	15	60.1	60.1	60.1	24.129	0	135.11	11472000000	159	NaN	NaN	NaN	0.524647	0.564477	0.229367	0.190872	D1G37_04065|D1G37_04065|peroxiredoxin|906276:906917Forward;unitig_0|quiver|quiver:True:906266	D1G37_04065|D1G37_04065|peroxiredoxin|906276:906917Forward;unitig_0|quiver|quiver:True:906266	By MS/MS	By MS/MS	By MS/MS	By MS/MS	By MS/MS	By MS/MS	By MS/MS	By MS/MS	;
24.8479	25.1339	24.8208	23.896	24.8406	24.6847	24.6811	24.8614						10	10	10	30.1	30.1	30.1	38.571	0	28.339	214810000	21	NaN	NaN	NaN	0.126536	0.882966	-0.092278	-0.0724641	D1G37_04080|D1G37_04080|SPORdomain-containingprotein|908630:909700Reverse;unitig_0|quiver|quiver:False:909765	D1G37_04080|D1G37_04080|SPORdomain-containingprotein|908630:909700Reverse;unitig_0|quiver|quiver:False:909765	By MS/MS	By MS/MS	By matching	By MS/MS	By MS/MS	By MS/MS	By MS/MS	By MS/MS	;
28.7052	28.685	28.5109	28.3595	28.7877	28.9141	28.7932	28.8972						22	22	22	73.8	73.8	73.8	32.972	0	202.5	3242900000	156	NaN	NaN	NaN	1.74143	0.111903	-0.28294	-0.260086	D1G37_04090|D1G37_04090|acetyl-CoAcarboxylasecarboxyltransferasesubunitbeta|910974:911870Reverse;unitig_0|quiver|quiver:False:911875	D1G37_04090|D1G37_04090|acetyl-CoAcarboxylasecarboxyltransferasesubunitbeta|910974:911870Reverse;unitig_0|quiver|quiver:False:911875	By MS/MS	By MS/MS	By MS/MS	By MS/MS	By MS/MS	By MS/MS	By MS/MS	By MS/MS	;
28.2831	28.487	28.6095	28.9065	28.2082	28.3858	28.7299	28.432						21	21	21	88	88	88	28.44	0	250.76	2780600000	152	NaN	NaN	NaN	0.333479	0.693929	0.132534	0.113325	D1G37_04095|D1G37_04095|tryptophansynthasesubunitalpha|911867:912670Reverse;unitig_0|quiver|quiver:False:912693	D1G37_04095|D1G37_04095|tryptophansynthasesubunitalpha|911867:912670Reverse;unitig_0|quiver|quiver:False:912693	By MS/MS	By MS/MS	By MS/MS	By MS/MS	By MS/MS	By MS/MS	By MS/MS	By MS/MS	;
22.6576	23.2584	23.2565	21.3048	20.0609	22.9651	23.5234	22.7635						3	3	3	42.9	42.9	42.9	19.104	0	16.726	58211000	13	NaN	NaN	NaN	0.120789	0.887825	0.291093	0.153251	D1G37_04115|D1G37_04115|DUF1543domain-containingprotein|916002:916514Reverse;unitig_0|quiver|quiver:False:916522	D1G37_04115|D1G37_04115|DUF1543domain-containingprotein|916002:916514Reverse;unitig_0|quiver|quiver:False:916522	By MS/MS	By MS/MS	By MS/MS		By MS/MS	By MS/MS	By MS/MS	By MS/MS	;
28.3543	28.4178	28.1866	28.5482	28.4485	28.3391	28.4857	28.2781						16	16	16	70.4	70.4	70.4	44.78	0	239.32	2587700000	96	NaN	NaN	NaN	0.0434292	0.961786	-0.0111189	-0.0102086	D1G37_04120|trpB|tryptophansynthasesubunitbeta|916524:917753Reverse;unitig_0|quiver|quiver:False:917794	D1G37_04120|trpB|tryptophansynthasesubunitbeta|916524:917753Reverse;unitig_0|quiver|quiver:False:917794	By MS/MS	By MS/MS	By MS/MS	By MS/MS	By MS/MS	By MS/MS	By MS/MS	By MS/MS	;
23.9873	24.1716	24.0663	23.7408	24.2058	23.8731	24.0215	24.2088						3	3	3	21.5	21.5	21.5	23.898	0	10.944	124930000	18	NaN	NaN	NaN	0.293151	0.72575	-0.0858188	-0.0764668	D1G37_04125|D1G37_04125|phosphoribosylanthranilateisomerase|917737:918396Reverse;unitig_0|quiver|quiver:False:918407	D1G37_04125|D1G37_04125|phosphoribosylanthranilateisomerase|917737:918396Reverse;unitig_0|quiver|quiver:False:918407	By MS/MS	By MS/MS	By MS/MS	By MS/MS	By MS/MS	By MS/MS	By MS/MS	By MS/MS	;
28.4193	28.854	28.7292	28.4448	28.7549	28.6468	28.8625	28.7008						31	31	31	64.8	64.8	64.8	68.687	0	323.31	3163500000	139	NaN	NaN	NaN	0.510017	0.571545	-0.129449	-0.115942	D1G37_04130|D1G37_04130|TonB-dependentreceptor|918766:920637Forward;unitig_0|quiver|quiver:True:918696	D1G37_04130|D1G37_04130|TonB-dependentreceptor|918766:920637Forward;unitig_0|quiver|quiver:True:918696	By MS/MS	By MS/MS	By MS/MS	By MS/MS	By MS/MS	By MS/MS	By MS/MS	By MS/MS	;
24.9022	25.3776	25.29	25.8447	24.4419	24.9704	25.2223	24.9007						4	4	4	29.7	29.7	29.7	21.486	0	41.613	273130000	34	NaN	NaN	NaN	0.948811	0.340173	0.46981	0.374997	D1G37_04135|D1G37_04135|cob(I)yrinicacida,c-diamideadenosyltransferase|920734:921312Forward;unitig_0|quiver|quiver:True:920670	D1G37_04135|D1G37_04135|cob(I)yrinicacida,c-diamideadenosyltransferase|920734:921312Forward;unitig_0|quiver|quiver:True:920670	By MS/MS	By MS/MS	By MS/MS	By MS/MS	By MS/MS	By MS/MS	By MS/MS	By MS/MS	;
20.6425	20.1706	20.8907	21.057	21.301	20.2229	20.7714	23.4403						3	3	3	19.2	19.2	19.2	26.97	0	6.9551	72177000	3	NaN	NaN	NaN	0.45884	0.599273	-0.743673	-0.429858	D1G37_04140|D1G37_04140|glycerophosphodiesterphosphodiesterase|921385:922104Forward;unitig_0|quiver|quiver:True:921378	D1G37_04140|D1G37_04140|glycerophosphodiesterphosphodiesterase|921385:922104Forward;unitig_0|quiver|quiver:True:921378	By matching	By MS/MS	By MS/MS	By MS/MS	By matching	By MS/MS	By MS/MS	By MS/MS	;
27.2023	27.7409	27.6406	27.5724	27.7406	27.8137	27.9237	27.679						13	13	13	70.5	70.5	70.5	19.825	0	150.41	1569800000	97	NaN	NaN	NaN	1.00052	0.318096	-0.250189	-0.221662	D1G37_04145|D1G37_04145|METAdomain-containingprotein|922127:922657Reverse;unitig_0|quiver|quiver:False:922695	D1G37_04145|D1G37_04145|METAdomain-containingprotein|922127:922657Reverse;unitig_0|quiver|quiver:False:922695	By MS/MS	By MS/MS	By MS/MS	By MS/MS	By MS/MS	By MS/MS	By MS/MS	By MS/MS	;
24.3842	24.4595	24.2386	24.8291	24.3919	24.3783	24.8449	24.6263						5	5	4	29.8	29.8	26.8	26.679	0	15.181	180680000	14	NaN	NaN	NaN	0.193966	0.814714	-0.0824986	-0.0706645	D1G37_04160|D1G37_04160|DNA-bindingresponseregulator|925658:926344Reverse;unitig_0|quiver|quiver:False:926358	D1G37_04160|D1G37_04160|DNA-bindingresponseregulator|925658:926344Reverse;unitig_0|quiver|quiver:False:926358	By MS/MS	By MS/MS	By MS/MS	By MS/MS	By MS/MS	By MS/MS	By MS/MS	By MS/MS	;
25.9597	26.3702	26.9722	25.8545	26.8655	27.129	27.6355	27.7571						10	10	10	57.9	57.9	57.9	13.952	0	108.12	1019200000	64	NaN	NaN	NaN	1.73677	0.112694	-1.05761	-0.795604	D1G37_04170|D1G37_04170|hypotheticalprotein|928154:928534Forward;unitig_0|quiver|quiver:True:928141	D1G37_04170|D1G37_04170|hypotheticalprotein|928154:928534Forward;unitig_0|quiver|quiver:True:928141	By MS/MS	By MS/MS	By MS/MS	By MS/MS	By MS/MS	By MS/MS	By MS/MS	By MS/MS	;
29.6081	29.4882	29.227	29.4142	29.4892	29.7466	29.1907	29.4723						31	30	28	54.2	52.7	49	65.622	0	323.31	5460800000	194	NaN	NaN	NaN	0.10726	0.902003	-0.0403409	-0.035423	D1G37_04175|D1G37_04175|acyl-CoAdehydrogenase|928824:930626Forward;unitig_0|quiver|quiver:True:928784	D1G37_04175|D1G37_04175|acyl-CoAdehydrogenase|928824:930626Forward;unitig_0|quiver|quiver:True:928784	By MS/MS	By MS/MS	By MS/MS	By MS/MS	By MS/MS	By MS/MS	By MS/MS	By MS/MS	;
29.6631	29.7705	29.5934	29.485	29.7874	29.9777	29.6093	29.7813						36	36	35	69.5	69.5	68	64.725	0	323.31	6428000000	250	NaN	NaN	NaN	0.836975	0.38386	-0.160933	-0.146803	D1G37_04180|D1G37_04180|acyl-CoAdehydrogenase|930794:932575Forward;unitig_0|quiver|quiver:True:930787	D1G37_04180|D1G37_04180|acyl-CoAdehydrogenase|930794:932575Forward;unitig_0|quiver|quiver:True:930787	By MS/MS	By MS/MS	By MS/MS	By MS/MS	By MS/MS	By MS/MS	By MS/MS	By MS/MS	;
20.65	20.0556	21.6037	22.282	21.0296	19.3221	19.7785	20.5342						2	2	2	2.9	2.9	2.9	77.188	0.0012945	3.9959	22764000	1	NaN	NaN	NaN	0.777442	0.412293	0.981744	0.604375	D1G37_04205|D1G37_04205|TonB-dependentreceptor|936059:938134Reverse;unitig_0|quiver|quiver:False:938172	D1G37_04205|D1G37_04205|TonB-dependentreceptor|936059:938134Reverse;unitig_0|quiver|quiver:False:938172	By matching	By matching	By matching	By MS/MS		By matching	By MS/MS	By MS/MS	;
29.5917	29.3593	29.2675	29.5663	29.5941	29.4227	29.3852	29.3949						39	39	39	59.8	59.8	59.8	66.681	0	323.31	5331400000	226	NaN	NaN	NaN	0.0108888	0.991246	-0.0030098	-0.00275363	D1G37_04215|D1G37_04215|aspartate--tRNAligase|939204:940982Forward;unitig_0|quiver|quiver:True:939146	D1G37_04215|D1G37_04215|aspartate--tRNAligase|939204:940982Forward;unitig_0|quiver|quiver:True:939146	By MS/MS	By MS/MS	By MS/MS	By MS/MS	By MS/MS	By MS/MS	By MS/MS	By MS/MS	;
24.7092	24.4342	24.1711	24.2242	22.9463	23.5479	23.0403	23.8606						2	2	2	5.3	5.3	5.3	34.004	0	38.298	120210000	15	NaN	NaN	NaN	2.23432	0.0590791	1.03589	0.830057	D1G37_04235|D1G37_04235|hypotheticalprotein|943531:944385Reverse;unitig_0|quiver|quiver:False:944426	D1G37_04235|D1G37_04235|hypotheticalprotein|943531:944385Reverse;unitig_0|quiver|quiver:False:944426	By MS/MS	By MS/MS	By MS/MS	By MS/MS	By MS/MS	By MS/MS	By MS/MS	By MS/MS	;
25.4621	25.7979	25.9	26.1724	24.6541	24.9296	25.2611	25.4503						7	7	7	39.4	39.4	39.4	39.499	0	27.268	353200000	24	NaN	NaN	NaN	1.78931	0.108207	0.759317	0.617564	D1G37_04245|D1G37_04245|glycosyltransferasefamily1protein|945686:946753Reverse;unitig_0|quiver|quiver:False:946788	D1G37_04245|D1G37_04245|glycosyltransferasefamily1protein|945686:946753Reverse;unitig_0|quiver|quiver:False:946788	By MS/MS	By MS/MS	By MS/MS	By MS/MS	By MS/MS	By MS/MS	By MS/MS	By MS/MS	;
23.1808	23.0957	23.0188	21.4205	22.9456	23.1273	21.4889	23.3097						1	1	1	3.5	3.5	3.5	39.219	0.00066845	5.1143	57970000	6	NaN	NaN	NaN	0.0223995	0.98386	-0.0389061	-0.0244394	D1G37_04250|D1G37_04250|nucleoside-diphosphatesugarepimerase|946750:947778Reverse;unitig_0|quiver|quiver:False:947780	D1G37_04250|D1G37_04250|nucleoside-diphosphatesugarepimerase|946750:947778Reverse;unitig_0|quiver|quiver:False:947780	By MS/MS	By MS/MS	By MS/MS	By MS/MS	By matching	By matching	By matching	By MS/MS	;
21.5463	19.0513	20.6771	21.1841	19.3138	19.9713	21.397	22.0297						1	1	1	6	6	6	37.002	0.0067609	3.0571	30735000	8	NaN	NaN	NaN	0.0259522	0.979486	-0.0632634	-0.0344966	D1G37_04255|D1G37_04255|glycosyltransferase|947771:948766Reverse;unitig_0|quiver|quiver:False:948777	D1G37_04255|D1G37_04255|glycosyltransferase|947771:948766Reverse;unitig_0|quiver|quiver:False:948777	By MS/MS	By MS/MS	By MS/MS	By MS/MS	By MS/MS	By MS/MS	By MS/MS	By MS/MS	;
22.6012	20.901	20.6351	19.7558	22.3534	23.2529	21.2696	22.4718						3	3	3	13	13	13	31.194	0	15.876	37921000	8	NaN	NaN	NaN	0.96785	0.33219	-1.36366	-0.792093	D1G37_04260|D1G37_04260|polysaccharidedeacetylasefamilyprotein|948779:949588Reverse;unitig_0|quiver|quiver:False:949608	D1G37_04260|D1G37_04260|polysaccharidedeacetylasefamilyprotein|948779:949588Reverse;unitig_0|quiver|quiver:False:949608	By MS/MS	By matching	By MS/MS	By matching	By MS/MS	By MS/MS	By matching	By MS/MS	;
30.0921	30.2172	29.9064	30.151	30.4345	30.3617	30.2841	30.4508						29	29	29	82.1	82.1	82.1	34.43	0	323.31	9395600000	261	NaN	NaN	NaN	2.03821	0.0781222	-0.291102	-0.270298	D1G37_04270|D1G37_04270|branched-chainaminoacidtransaminase|950557:951483Reverse;unitig_0|quiver|quiver:False:951506	D1G37_04270|D1G37_04270|branched-chainaminoacidtransaminase|950557:951483Reverse;unitig_0|quiver|quiver:False:951506	By MS/MS	By MS/MS	By MS/MS	By MS/MS	By MS/MS	By MS/MS	By MS/MS	By MS/MS	;
24.6847	19.1612	24.5355	21.3932	24.7968	24.5986	24.611	24.5427						4	4	4	10.5	10.5	10.5	104.47	0	9.8447	166550000	7	NaN	NaN	NaN	0.821427	0.388655	-2.19363	-0.940389	D1G37_04275|D1G37_04275|bifunctional[glutamate--ammonialigase]-adenylyl-L-tyrosinephosphorylase/[glutamate--ammonia-ligase]adenylyltransferase|951508:954258Reverse;unitig_0|quiver|quiver:False:954275	D1G37_04275|D1G37_04275|bifunctional[glutamate--ammonialigase]-adenylyl-L-tyrosinephosphorylase/[glutamate--ammonia-ligase]adenylyltransferase|951508:954258Reverse;unitig_0|quiver|quiver:False:954275	By MS/MS	By matching	By matching	By matching	By MS/MS	By MS/MS	By MS/MS	By MS/MS	;
21.3014	20.7082	20.9113	21.9421	20.9941	19.8862	19.4153	22.5072						2	2	2	5.2	5.2	5.2	47.888	0.00067981	5.5621	30819000	6	NaN	NaN	NaN	0.290897	0.72643	0.515081	0.296221	D1G37_04280|D1G37_04280|sensorhistidinekinase|954327:955595Reverse;unitig_0|quiver|quiver:False:955666	D1G37_04280|D1G37_04280|sensorhistidinekinase|954327:955595Reverse;unitig_0|quiver|quiver:False:955666	By MS/MS	By matching	By MS/MS	By matching	By MS/MS	By MS/MS	By MS/MS	By MS/MS	;
20.2321	21.8884	19.6334	22.833	21.9698	17.6978	20.7512	20.0835						2	2	2	8.7	8.7	8.7	38.699	0.0031646	3.5088	6985900	1	NaN	NaN	NaN	0.383634	0.655164	1.02115	0.472274	D1G37_04290|queA|tRNApreQ1(34)S-adenosylmethionineribosyltransferase-isomeraseQueA|956399:957436Forward;unitig_0|quiver|quiver:True:956368	D1G37_04290|queA|tRNApreQ1(34)S-adenosylmethionineribosyltransferase-isomeraseQueA|956399:957436Forward;unitig_0|quiver|quiver:True:956368	By MS/MS	By matching		By MS/MS	By matching	By matching	By matching		;
21.6414	19.8617	21.3847	20.8469	23.1183	22.7201	23.2282	19.4161						3	3	3	10.6	10.6	10.6	43	0	13.554	45226000	12	NaN	NaN	NaN	0.559623	0.537815	-1.18698	-0.596526	unitig_0|quiver|quiver:True:959449;D1G37_04305|D1G37_04305|tRNAguanosine(34)transglycosylaseTgt|959450:960583Forward	unitig_0|quiver|quiver:True:959449;D1G37_04305|D1G37_04305|tRNAguanosine(34)transglycosylaseTgt|959450:960583Forward	By MS/MS	By MS/MS	By MS/MS	By MS/MS	By MS/MS	By MS/MS	By MS/MS	By MS/MS	;
26.9455	27.0753	26.6918	26.9439	27.5035	27.4422	27.3629	27.2375				+	plasmid_negative_plasmid_positive	5	5	5	51.4	51.4	51.4	11.733	0	42.017	1127000000	36	NaN	NaN	NaN	2.5173	0.041646	-0.472418	-0.429989	D1G37_04310|yajC|preproteintranslocasesubunitYajC|960682:961011Forward;unitig_0|quiver|quiver:True:960672	D1G37_04310|yajC|preproteintranslocasesubunitYajC|960682:961011Forward;unitig_0|quiver|quiver:True:960672	By MS/MS	By MS/MS	By MS/MS	By MS/MS	By MS/MS	By MS/MS	By MS/MS	By MS/MS	;
26.2167	25.7201	25.5744	25.8823	25.7587	25.8773	25.1935	25.7249						10	10	10	26.9	26.9	26.9	69.349	0	76.24	420640000	42	NaN	NaN	NaN	0.460937	0.598236	0.20981	0.174088	D1G37_04315|secD|proteintranslocasesubunitSecD|961063:962964Forward;unitig_0|quiver|quiver:True:961017	D1G37_04315|secD|proteintranslocasesubunitSecD|961063:962964Forward;unitig_0|quiver|quiver:True:961017	By MS/MS	By MS/MS	By MS/MS	By MS/MS	By MS/MS	By MS/MS	By MS/MS	By MS/MS	;
25.148	25.1467	24.3024	25.5363	24.878	24.9634	24.6315	25.3816						2	2	2	14	14	14	35.239	0	24.573	251010000	16	NaN	NaN	NaN	0.0830504	0.928075	0.0697265	0.0534905	D1G37_04320|secF|proteintranslocasesubunitSecF|962973:963938Forward;unitig_0|quiver|quiver:True:962942	D1G37_04320|secF|proteintranslocasesubunitSecF|962973:963938Forward;unitig_0|quiver|quiver:True:962942	By MS/MS	By MS/MS	By MS/MS	By MS/MS	By MS/MS	By MS/MS	By MS/MS	By MS/MS	;
20.646	20.0034	20.0836	20.7719	20.2097	21.6324	21.4356	21.0111						1	1	1	3.5	3.5	3.5	31.764	0.0019023	3.5505	18529000	6	NaN	NaN	NaN	0.960972	0.335635	-0.69597	-0.507815	D1G37_04340|D1G37_04340|PHPdomain-containingprotein|967056:967907Reverse;unitig_0|quiver|quiver:False:967909	D1G37_04340|D1G37_04340|PHPdomain-containingprotein|967056:967907Reverse;unitig_0|quiver|quiver:False:967909	By MS/MS	By MS/MS	By MS/MS	By MS/MS	By MS/MS	By matching	By MS/MS	By matching	;
26.0629	26.6462	26.5671	25.9332	25.9627	26.3568	26.5391	26.2266						3	3	3	36	36	36	11.369	0	65.606	607220000	21	NaN	NaN	NaN	0.0505329	0.954067	0.031074	0.0255611	D1G37_04350|D1G37_04350|hypotheticalprotein|968601:968903Forward;unitig_0|quiver|quiver:True:968588	D1G37_04350|D1G37_04350|hypotheticalprotein|968601:968903Forward;unitig_0|quiver|quiver:True:968588	By MS/MS	By MS/MS	By MS/MS	By MS/MS	By MS/MS	By MS/MS	By MS/MS	By MS/MS	;
19.8335	20.4176	19.8624	21.581	21.8905	20.09	21.2514	21.6773						1	1	1	5.7	5.7	5.7	17.022	0.00066756	5.1	21250000	4	NaN	NaN	NaN	0.677229	0.468755	-0.803696	-0.510947	D1G37_04355|D1G37_04355|hypotheticalprotein|968908:969387Forward;unitig_0|quiver|quiver:True:968841	D1G37_04355|D1G37_04355|hypotheticalprotein|968908:969387Forward;unitig_0|quiver|quiver:True:968841	By MS/MS	By matching	By MS/MS	By matching	By MS/MS	By matching	By matching	By MS/MS	;
30.5384	31.1092	31.0882	31.1334	31.2519	31.3868	31.5693	31.2786						15	15	2	97.1	97.1	21.2	11.156	0	323.31	17921000000	188	15	15	2	1.34509	0.194678	-0.404365	-0.348486	D1G37_04365|D1G37_04365|sulfurtransferase|971334:971648Reverse	D1G37_04365|D1G37_04365|sulfurtransferase|971334:971648Reverse	By MS/MS	By MS/MS	By MS/MS	By MS/MS	By MS/MS	By MS/MS	By MS/MS	By MS/MS
27.5405	27.7305	27.4356	27.4756	28.0715	28.1778	28.5138	28.1854				+	plasmid_negative_plasmid_positive	19	19	19	92	92	92	18.698	0	268.21	1927600000	133	NaN	NaN	NaN	3.00163	0.0208215	-0.691583	-0.619711	D1G37_04370|D1G37_04370|YajQfamilycyclicdi-GMP-bindingprotein|971740:972228Forward;unitig_0|quiver|quiver:True:971736	D1G37_04370|D1G37_04370|YajQfamilycyclicdi-GMP-bindingprotein|971740:972228Forward;unitig_0|quiver|quiver:True:971736	By MS/MS	By MS/MS	By MS/MS	By MS/MS	By MS/MS	By MS/MS	By MS/MS	By MS/MS	;
27.0381	27.5598	27.9617	27.7821	27.2099	27.4769	27.6538	27.8057						7	7	7	46.2	46.2	46.2	16.193	0	61.596	1507900000	50	NaN	NaN	NaN	0.0737388	0.934374	0.0488486	0.0394737	unitig_0|quiver|quiver:False:973658;D1G37_04385|trxC|thioredoxinTrxC|973222:973659Reverse	unitig_0|quiver|quiver:False:973658;D1G37_04385|trxC|thioredoxinTrxC|973222:973659Reverse	By MS/MS	By MS/MS	By MS/MS	By MS/MS	By MS/MS	By MS/MS	By MS/MS	By MS/MS	;
29.7606	30.3791	30.7814	30.2735	30.1411	30.4535	31.1142	30.4355						9	9	9	99.1	99.1	99.1	12.309	0	257.43	11051000000	146	NaN	NaN	NaN	0.346754	0.683432	-0.237443	-0.183504	D1G37_04395|D1G37_04395|TIGR01244familyphosphatase|974749:975084Forward;unitig_0|quiver|quiver:True:974709	D1G37_04395|D1G37_04395|TIGR01244familyphosphatase|974749:975084Forward;unitig_0|quiver|quiver:True:974709	By MS/MS	By MS/MS	By MS/MS	By MS/MS	By MS/MS	By MS/MS	By MS/MS	By MS/MS	;
27.1568	27.2122	27.0929	27.3107	26.4852	26.6106	26.5733	26.4889				+	plasmid_negative_plasmid_positive	19	19	19	56	56	56	51.073	0	76.033	922390000	79	NaN	NaN	NaN	4.63486	0.0018457	0.65367	0.619162	D1G37_04405|D1G37_04405|dihydrolipoyldehydrogenase|976996:978369Forward;unitig_0|quiver|quiver:True:976980	D1G37_04405|D1G37_04405|dihydrolipoyldehydrogenase|976996:978369Forward;unitig_0|quiver|quiver:True:976980	By MS/MS	By MS/MS	By MS/MS	By MS/MS	By MS/MS	By MS/MS	By MS/MS	By MS/MS	;
27.535	27.8102	27.5396	27.314	27.6991	27.7221	27.8433	27.7759						11	11	11	64.2	64.2	64.2	17.992	0	94.432	1584200000	67	NaN	NaN	NaN	1.01957	0.310353	-0.210382	-0.190135	D1G37_04445|D1G37_04445|OmpAfamilyprotein|986207:986686Forward;unitig_0|quiver|quiver:True:986203	D1G37_04445|D1G37_04445|OmpAfamilyprotein|986207:986686Forward;unitig_0|quiver|quiver:True:986203	By MS/MS	By MS/MS	By MS/MS	By MS/MS	By MS/MS	By MS/MS	By MS/MS	By MS/MS	;
23.1833	23.3324	23.3839	22.9602	23.249	23.2825	23.5826	23.5425						4	4	4	8.1	8.1	8.1	62.194	0	13.646	79484000	13	NaN	NaN	NaN	0.765397	0.41711	-0.199195	-0.176538	D1G37_04455|D1G37_04455|phospholipaseDfamilyprotein|987850:989475Forward;unitig_0|quiver|quiver:True:987825	D1G37_04455|D1G37_04455|phospholipaseDfamilyprotein|987850:989475Forward;unitig_0|quiver|quiver:True:987825	By MS/MS	By MS/MS	By MS/MS	By MS/MS	By MS/MS	By MS/MS	By MS/MS	By MS/MS	;
19.9776	20.6003	21.3671	21.4748	20.3969	20.0613	19.8058	21.6234						2	2	2	5.4	5.4	5.4	49.917	0.0037665	3.382	21678000	1	NaN	NaN	NaN	0.300783	0.721723	0.383089	0.249692	D1G37_04465|hflX|GTPaseHflX|990489:991823Forward;unitig_0|quiver|quiver:True:990458	D1G37_04465|hflX|GTPaseHflX|990489:991823Forward;unitig_0|quiver|quiver:True:990458	By MS/MS	By matching	By matching	By matching	By matching	By matching	By MS/MS	By matching	;
28.8672	28.9408	28.8828	28.9578	28.7109	28.7415	28.7442	28.73				+	plasmid_negative_plasmid_positive	5	5	5	29.9	29.9	29.9	15.876	0	20.294	3552100000	23	NaN	NaN	NaN	3.62247	0.00848523	0.180517	0.17642	D1G37_04480|D1G37_04480|DUF2147domain-containingprotein|993007:993450Forward;unitig_0|quiver|quiver:True:992991	D1G37_04480|D1G37_04480|DUF2147domain-containingprotein|993007:993450Forward;unitig_0|quiver|quiver:True:992991	By MS/MS	By MS/MS	By MS/MS	By MS/MS	By MS/MS	By MS/MS	By MS/MS	By MS/MS	;
24.7728	25.3655	25.794	25.5932	25.0582	25.1217	25.6418	25.1147						7	7	7	36.9	36.9	36.9	31.265	0	41.538	304430000	18	NaN	NaN	NaN	0.228181	0.781564	0.147275	0.116907	unitig_0|quiver|quiver:False:994329;D1G37_04485|D1G37_04485|symmetricalbis(5'-nucleosyl)-tetraphosphatase|993491:994330Reverse	unitig_0|quiver|quiver:False:994329;D1G37_04485|D1G37_04485|symmetricalbis(5'-nucleosyl)-tetraphosphatase|993491:994330Reverse	By MS/MS	By MS/MS	By MS/MS	By MS/MS	By MS/MS	By MS/MS	By MS/MS	By MS/MS	;
23.499	23.3385	24.2575	23.5941	23.9002	24.1473	24.5712	24.2688						4	4	4	25.9	25.9	25.9	30.232	0	11.791	129110000	11	NaN	NaN	NaN	1.17744	0.24915	-0.549611	-0.441278	D1G37_04490|rsmA|16SrRNA(adenine(1518)-N(6)/adenine(1519)-N(6))-dimethyltransferaseRsmA|994331:995143Reverse;unitig_0|quiver|quiver:False:995310	D1G37_04490|rsmA|16SrRNA(adenine(1518)-N(6)/adenine(1519)-N(6))-dimethyltransferaseRsmA|994331:995143Reverse;unitig_0|quiver|quiver:False:995310	By MS/MS	By matching	By matching	By MS/MS	By MS/MS	By MS/MS	By MS/MS	By MS/MS	;
24.968	25.1845	25.5222	25.9071	25.246	25.1642	25.3021	25.3725						6	6	6	42.5	42.5	42.5	35.143	0	49.669	303420000	23	NaN	NaN	NaN	0.240018	0.770292	0.124235	0.102688	D1G37_04495|pdxA|4-hydroxythreonine-4-phosphatedehydrogenasePdxA|995167:996150Reverse;unitig_0|quiver|quiver:False:996170	D1G37_04495|pdxA|4-hydroxythreonine-4-phosphatedehydrogenasePdxA|995167:996150Reverse;unitig_0|quiver|quiver:False:996170	By MS/MS	By MS/MS	By MS/MS	By MS/MS	By MS/MS	By MS/MS	By MS/MS	By MS/MS	;
31.5677	31.3673	31.3797	31.1086	31.1408	31.046	31.1347	31.1504						21	21	21	98.6	98.6	98.6	15.952	0	323.31	18666000000	230	NaN	NaN	NaN	1.29859	0.206056	0.237865	0.216759	unitig_0|quiver|quiver:True:996322;D1G37_04500|D1G37_04500|50SribosomalproteinL13|996323:996751Forward	unitig_0|quiver|quiver:True:996322;D1G37_04500|D1G37_04500|50SribosomalproteinL13|996323:996751Forward	By MS/MS	By MS/MS	By MS/MS	By MS/MS	By MS/MS	By MS/MS	By MS/MS	By MS/MS	;
31.7437	31.9324	31.8232	31.6633	31.4379	31.518	31.558	31.5465						12	12	12	74.2	74.2	74.2	14.259	0	132.03	24052000000	184	NaN	NaN	NaN	2.31204	0.0532724	0.27557	0.259118	D1G37_04505|D1G37_04505|30SribosomalproteinS9|996764:997150Forward;unitig_0|quiver|quiver:True:996751	D1G37_04505|D1G37_04505|30SribosomalproteinS9|996764:997150Forward;unitig_0|quiver|quiver:True:996751	By MS/MS	By MS/MS	By MS/MS	By MS/MS	By MS/MS	By MS/MS	By MS/MS	By MS/MS	;
25.5709	25.3128	25.6862	26.6034	25.1743	25.097	25.8359	25.2727						3	3	3	26.1	26.1	26.1	15.971	0	28.134	377150000	18	NaN	NaN	NaN	0.658135	0.476483	0.448338	0.337798	D1G37_04515|D1G37_04515|ClpXPproteasespecificity-enhancingfactor|997981:998409Forward;unitig_0|quiver|quiver:True:997974	D1G37_04515|D1G37_04515|ClpXPproteasespecificity-enhancingfactor|997981:998409Forward;unitig_0|quiver|quiver:True:997974	By MS/MS	By MS/MS	By MS/MS	By MS/MS	By MS/MS	By MS/MS	By MS/MS	By MS/MS	;
25.7311	25.2604	25.4976	25.5336	25.4808	25.2815	25.4124	25.1675						6	6	6	29.8	29.8	29.8	24.927	0	25.073	328560000	42	NaN	NaN	NaN	0.692816	0.458961	0.170131	0.152034	D1G37_04520|D1G37_04520|hypotheticalprotein|998427:999083Forward;unitig_0|quiver|quiver:True:998423	D1G37_04520|D1G37_04520|hypotheticalprotein|998427:999083Forward;unitig_0|quiver|quiver:True:998423	By MS/MS	By MS/MS	By MS/MS	By MS/MS	By MS/MS	By MS/MS	By MS/MS	By MS/MS	;
19.2963	20.8397	19.4312	22.3357	21.3542	20.2451	18.9563	22.1167						1	1	1	4.5	4.5	4.5	32.996	0.00070323	6.889	53554000	7	NaN	NaN	NaN	0.0693997	0.937547	-0.192335	-0.0966685	unitig_0|quiver|quiver:False:1005743;D1G37_04545|D1G37_04545|SDRfamilyoxidoreductase|1004818:1005744Reverse	unitig_0|quiver|quiver:False:1005743;D1G37_04545|D1G37_04545|SDRfamilyoxidoreductase|1004818:1005744Reverse	By MS/MS	By MS/MS	By MS/MS	By matching	By MS/MS	By MS/MS	By MS/MS	By MS/MS	;
19.8366	21.0323	20.0068	21.1744	20.2978	20.4186	20.9247	23.85						2	2	2	7	7	7	42.715	0.005611	3.2448	135370000	4	NaN	NaN	NaN	0.422013	0.624618	-0.860283	-0.451633	D1G37_04560|D1G37_04560|acyl-CoAdehydrogenase|1008372:1009535Reverse;unitig_0|quiver|quiver:False:1009597	D1G37_04560|D1G37_04560|acyl-CoAdehydrogenase|1008372:1009535Reverse;unitig_0|quiver|quiver:False:1009597	By MS/MS	By MS/MS	By matching	By matching	By matching	By MS/MS	By MS/MS	By matching	;
24.6204	23.9203	24.5529	23.8922	23.8839	23.4546	23.8606	19.3698						3	3	3	23	23	23	21.886	0	22.296	119630000	7	NaN	NaN	NaN	0.700027	0.456343	1.60418	0.759263	D1G37_04565|D1G37_04565|DUF4256domain-containingprotein|1009672:1010235Reverse;unitig_0|quiver|quiver:False:1010243	D1G37_04565|D1G37_04565|DUF4256domain-containingprotein|1009672:1010235Reverse;unitig_0|quiver|quiver:False:1010243	By MS/MS	By MS/MS	By MS/MS	By MS/MS	By matching	By MS/MS	By MS/MS	By matching	;
25.4126	26.2523	26.2933	25.9908	26.1195	26.4538	26.8917	26.3422						7	7	7	73.3	73.3	73.3	12.928	0	87.331	607100000	58	NaN	NaN	NaN	0.906547	0.351429	-0.464534	-0.368731	D1G37_04570|D1G37_04570|GFAfamilyprotein|1010252:1010602Reverse;unitig_0|quiver|quiver:False:1010625	D1G37_04570|D1G37_04570|GFAfamilyprotein|1010252:1010602Reverse;unitig_0|quiver|quiver:False:1010625	By MS/MS	By MS/MS	By MS/MS	By MS/MS	By MS/MS	By MS/MS	By MS/MS	By MS/MS	;
25.4164	25.376	25.3172	24.7209	25.507	25.6955	25.7947	25.7378						8	8	8	29.8	29.8	29.8	33.029	0	26.229	348390000	29	NaN	NaN	NaN	1.46096	0.162036	-0.476123	-0.405217	D1G37_04610|rlmJ|23SrRNA(adenine(2030)-N(6))-methyltransferaseRlmJ|1018532:1019389Reverse;unitig_0|quiver|quiver:False:1019403	D1G37_04610|rlmJ|23SrRNA(adenine(2030)-N(6))-methyltransferaseRlmJ|1018532:1019389Reverse;unitig_0|quiver|quiver:False:1019403	By MS/MS	By MS/MS	By MS/MS	By MS/MS	By MS/MS	By MS/MS	By MS/MS	By MS/MS	;
26.2848	26.3916	26.6174	27.3425	27.531	26.846	27.8324	27.2602						5	5	5	100	100	100	9.5974	0	68.42	1071800000	38	NaN	NaN	NaN	1.17445	0.249754	-0.708333	-0.537796	D1G37_04625|D1G37_04625|DUF2789domain-containingprotein|1020756:1021001Reverse;unitig_0|quiver|quiver:False:1021105	D1G37_04625|D1G37_04625|DUF2789domain-containingprotein|1020756:1021001Reverse;unitig_0|quiver|quiver:False:1021105	By MS/MS	By MS/MS	By MS/MS	By MS/MS	By MS/MS	By MS/MS	By MS/MS	By MS/MS	;
32.4271	32.5957	32.4606	32.5035	32.4523	32.5957	32.6256	32.5882						44	44	44	100	100	100	35.305	0	323.31	45379000000	571	NaN	NaN	NaN	0.613726	0.501135	-0.0687227	-0.0652559	D1G37_04630|D1G37_04630|malatedehydrogenase|1021164:1022150Reverse;unitig_0|quiver|quiver:False:1022194	D1G37_04630|D1G37_04630|malatedehydrogenase|1021164:1022150Reverse;unitig_0|quiver|quiver:False:1022194	By MS/MS	By MS/MS	By MS/MS	By MS/MS	By MS/MS	By MS/MS	By MS/MS	By MS/MS	;
23.9649	20.2639	24.5443	24.573	24.0673	23.7413	23.9933	24.246						3	3	3	16.4	16.4	16.4	24.392	0	11.884	123430000	12	NaN	NaN	NaN	0.267834	0.747025	-0.67545	-0.331262	unitig_0|quiver|quiver:False:1023023;D1G37_04635|D1G37_04635|ribonucleaseI|1022362:1023024Reverse	unitig_0|quiver|quiver:False:1023023;D1G37_04635|D1G37_04635|ribonucleaseI|1022362:1023024Reverse	By MS/MS	By MS/MS	By MS/MS	By MS/MS	By MS/MS	By MS/MS	By MS/MS	By matching	;
27.807	28.1403	28.205	28.0167	27.59	27.5846	27.6543	27.6136				+	plasmid_negative_plasmid_positive	32	32	32	66.5	66.5	66.5	73.031	0	265.09	1717200000	156	NaN	NaN	NaN	2.54435	0.0397841	0.431626	0.396344	D1G37_04640|D1G37_04640|lytictransglycosylase|1023082:1025025Reverse;unitig_0|quiver|quiver:False:1025084	D1G37_04640|D1G37_04640|lytictransglycosylase|1023082:1025025Reverse;unitig_0|quiver|quiver:False:1025084	By MS/MS	By MS/MS	By MS/MS	By MS/MS	By MS/MS	By MS/MS	By MS/MS	By MS/MS	;
23.0038	20.2447	20.7892	19.2891	22.2685	20.9566	18.1404	19.6981						2	2	2	6.2	6.2	6.2	54.315	0.00068027	5.5718	12282000	2	NaN	NaN	NaN	0.18764	0.819801	0.565796	0.259275	D1G37_04645|miaB|tRNA(N6-isopentenyladenosine(37)-C2)-methylthiotransferaseMiaB|1025314:1026765Forward;unitig_0|quiver|quiver:True:1025292	D1G37_04645|miaB|tRNA(N6-isopentenyladenosine(37)-C2)-methylthiotransferaseMiaB|1025314:1026765Forward;unitig_0|quiver|quiver:True:1025292	By MS/MS	By matching		By matching	By matching				;
27.3735	26.7701	26.861	26.7205	27.0305	26.8809	26.7848	26.797						14	14	14	40.9	40.9	40.9	39.351	0	116.65	900690000	48	NaN	NaN	NaN	0.136468	0.873496	0.0579872	0.0499651	D1G37_04650|D1G37_04650|PhoHfamilyprotein|1026848:1027891Forward;unitig_0|quiver|quiver:True:1026781	D1G37_04650|D1G37_04650|PhoHfamilyprotein|1026848:1027891Forward;unitig_0|quiver|quiver:True:1026781	By MS/MS	By MS/MS	By MS/MS	By MS/MS	By MS/MS	By MS/MS	By MS/MS	By MS/MS	;
21.6585	20.4361	21.2041	22.4138	21.5055	20.0194	21.7632	22.7112						1	1	1	4.4	4.4	4.4	17.95	0.0050094	3.3451	50816000	4	NaN	NaN	NaN	0.0356955	0.968598	-0.071734	-0.0423344	D1G37_04655|D1G37_04655|endoribonucleaseYbeY|1027901:1028377Forward;unitig_0|quiver|quiver:True:1027891	D1G37_04655|D1G37_04655|endoribonucleaseYbeY|1027901:1028377Forward;unitig_0|quiver|quiver:True:1027891	By matching	By MS/MS	By MS/MS		By matching	By matching	By MS/MS	By MS/MS	;
27.217	27.8127	27.7394	27.5899	27.8545	27.483	27.916	27.883						12	12	12	46.4	46.4	46.4	26.152	0	65.163	1613000000	89	NaN	NaN	NaN	0.540454	0.551782	-0.194387	-0.166598	D1G37_04670|D1G37_04670|DUF3108domain-containingprotein|1030410:1031123Forward;unitig_0|quiver|quiver:True:1030349	D1G37_04670|D1G37_04670|DUF3108domain-containingprotein|1030410:1031123Forward;unitig_0|quiver|quiver:True:1030349	By MS/MS	By MS/MS	By MS/MS	By MS/MS	By MS/MS	By MS/MS	By MS/MS	By MS/MS	;
27.4908	27.5615	27.5318	27.5137	27.0103	26.7807	27.0623	26.9454				+	plasmid_negative_plasmid_positive	7	7	7	47.1	47.1	47.1	20.819	0	46.24	1159500000	48	NaN	NaN	NaN	4.01166	0.00493249	0.574783	0.540725	D1G37_04675|D1G37_04675|xanthinephosphoribosyltransferase|1031196:1031771Forward;unitig_0|quiver|quiver:True:1031123	D1G37_04675|D1G37_04675|xanthinephosphoribosyltransferase|1031196:1031771Forward;unitig_0|quiver|quiver:True:1031123	By MS/MS	By MS/MS	By MS/MS	By MS/MS	By MS/MS	By MS/MS	By MS/MS	By MS/MS	;
23.3181	23.5655	23.7051	23.4429	23.2523	23.5259	23.6283	23.3248						3	3	3	15	15	15	22.488	0	6.9438	85773000	7	NaN	NaN	NaN	0.255264	0.760154	0.0750561	0.066998	D1G37_04680|D1G37_04680|NAD(P)H:quinoneoxidoreductase|1031823:1032446Reverse;unitig_0|quiver|quiver:False:1032481	D1G37_04680|D1G37_04680|NAD(P)H:quinoneoxidoreductase|1031823:1032446Reverse;unitig_0|quiver|quiver:False:1032481	By MS/MS	By MS/MS	By MS/MS	By matching	By MS/MS	By MS/MS	By MS/MS	By MS/MS	;
23.7322	23.6729	23.6583	23.8264	23.9747	23.8952	24.151	23.8786						3	3	3	19.7	19.7	19.7	23.69	0	7.1958	112660000	9	NaN	NaN	NaN	1.86712	0.100022	-0.252423	-0.235228	D1G37_04700|D1G37_04700|fumarylacetoacetatehydrolase|1035861:1036502Reverse;unitig_0|quiver|quiver:False:1036540	D1G37_04700|D1G37_04700|fumarylacetoacetatehydrolase|1035861:1036502Reverse;unitig_0|quiver|quiver:False:1036540	By MS/MS	By MS/MS	By MS/MS	By MS/MS	By MS/MS	By MS/MS	By MS/MS	By MS/MS	;
20.6219	19.5147	21.3289	20.8447	20.4091	20.7586	21.8472	25.5222						1	1	1	1.1	1.1	1.1	72.396	0.0079317	2.9693	499780000	3	NaN	NaN	NaN	0.596768	0.511638	-1.55672	-0.697631	D1G37_04720|D1G37_04720|hypotheticalprotein|1038745:1040991Forward;unitig_0|quiver|quiver:True:1038738	D1G37_04720|D1G37_04720|hypotheticalprotein|1038745:1040991Forward;unitig_0|quiver|quiver:True:1038738	By matching	By matching	By MS/MS	By matching	By matching	By MS/MS	By MS/MS	By matching	;
26.6721	26.4292	26.5437	26.4081	26.6009	26.6824	26.1241	26.6442						17	17	17	33.8	33.8	33.8	91.741	0	58.337	714100000	57	NaN	NaN	NaN	0.000831411	0.998685	0.000360012	0.000314672	D1G37_04745|rnr|ribonucleaseR|1042292:1044724Forward;unitig_0|quiver|quiver:True:1042276	D1G37_04745|rnr|ribonucleaseR|1042292:1044724Forward;unitig_0|quiver|quiver:True:1042276	By MS/MS	By MS/MS	By MS/MS	By MS/MS	By MS/MS	By MS/MS	By MS/MS	By MS/MS	;
27.1234	26.9273	27.1037	27.3059	26.9842	27.0949	27.045	26.9835						18	18	18	39.3	39.3	39.3	77.803	0	187.98	1036400000	89	NaN	NaN	NaN	0.490535	0.582308	0.0881653	0.0814895	D1G37_04750|D1G37_04750|M3familypeptidase|1044858:1046912Forward;unitig_0|quiver|quiver:True:1044851	D1G37_04750|D1G37_04750|M3familypeptidase|1044858:1046912Forward;unitig_0|quiver|quiver:True:1044851	By MS/MS	By MS/MS	By MS/MS	By MS/MS	By MS/MS	By MS/MS	By MS/MS	By MS/MS	;
27.3519	28.114	27.8191	27.7938	27.9826	28.1508	28.2758	28.2833						23	23	23	78.1	78.1	78.1	38.69	0	280.46	2006300000	125	NaN	NaN	NaN	1.23985	0.224351	-0.40344	-0.344188	D1G37_04775|D1G37_04775|hypotheticalprotein|1050781:1051866Reverse;unitig_0|quiver|quiver:False:1051910	D1G37_04775|D1G37_04775|hypotheticalprotein|1050781:1051866Reverse;unitig_0|quiver|quiver:False:1051910	By MS/MS	By MS/MS	By MS/MS	By MS/MS	By MS/MS	By MS/MS	By MS/MS	By MS/MS	;
24.5867	24.6007	24.3927	24.5598	24.4072	24.4689	24.0431	24.1464						3	3	3	11.3	11.3	11.3	43.817	0	19.017	164590000	15	NaN	NaN	NaN	1.26089	0.216773	0.268581	0.241335	D1G37_04790|D1G37_04790|acyl-CoAdehydrogenase|1053477:1054649Forward;unitig_0|quiver|quiver:True:1053440	D1G37_04790|D1G37_04790|acyl-CoAdehydrogenase|1053477:1054649Forward;unitig_0|quiver|quiver:True:1053440	By MS/MS	By MS/MS	By MS/MS	By MS/MS	By MS/MS	By MS/MS	By MS/MS	By MS/MS	;
22.8315	22.7885	21.84	21.0444	23.1856	23.1283	23.2247	23.0816						4	4	4	9.9	9.9	9.9	55.641	0	15.623	53282000	13	NaN	NaN	NaN	1.27509	0.213842	-1.02896	-0.720461	D1G37_04795|D1G37_04795|NAD(P)/FAD-dependentoxidoreductase|1054698:1056188Reverse;unitig_0|quiver|quiver:False:1056220	D1G37_04795|D1G37_04795|NAD(P)/FAD-dependentoxidoreductase|1054698:1056188Reverse;unitig_0|quiver|quiver:False:1056220	By MS/MS	By MS/MS	By MS/MS	By MS/MS	By MS/MS	By MS/MS	By MS/MS	By MS/MS	;
31.5535	31.2826	31.6457	32.1043	30.5369	30.7058	30.8451	31.003						16	16	16	80	80	80	13.994	0	236.14	18747000000	225	NaN	NaN	NaN	2.34949	0.0515679	0.873813	0.729572	D1G37_04800|rplQ|50SribosomalproteinL17|1056370:1056747Reverse;unitig_0|quiver|quiver:False:1056764	D1G37_04800|rplQ|50SribosomalproteinL17|1056370:1056747Reverse;unitig_0|quiver|quiver:False:1056764	By MS/MS	By MS/MS	By MS/MS	By MS/MS	By MS/MS	By MS/MS	By MS/MS	By MS/MS	;
31.0449	30.8926	30.7925	30.5789	30.8557	30.8858	30.8386	30.747						29	29	29	74.6	74.6	74.6	37.26	0	307.55	13957000000	240	NaN	NaN	NaN	0.0151581	0.986949	-0.00457907	-0.00415467	D1G37_04805|D1G37_04805|DNA-directedRNApolymerasesubunitalpha|1056766:1057773Reverse;unitig_0|quiver|quiver:False:1057793	D1G37_04805|D1G37_04805|DNA-directedRNApolymerasesubunitalpha|1056766:1057773Reverse;unitig_0|quiver|quiver:False:1057793	By MS/MS	By MS/MS	By MS/MS	By MS/MS	By MS/MS	By MS/MS	By MS/MS	By MS/MS	;
32.421	32.2592	32.1692	31.9684	31.5946	31.7972	31.7585	31.9408						36	36	36	87.5	87.5	87.5	23.268	0	323.31	31604000000	399	NaN	NaN	NaN	1.97163	0.0874935	0.431673	0.386047	D1G37_04810|D1G37_04810|30SribosomalproteinS4|1057791:1058417Reverse;unitig_0|quiver|quiver:False:1058428	D1G37_04810|D1G37_04810|30SribosomalproteinS4|1057791:1058417Reverse;unitig_0|quiver|quiver:False:1058428	By MS/MS	By MS/MS	By MS/MS	By MS/MS	By MS/MS	By MS/MS	By MS/MS	By MS/MS	;
31.474	31.438	31.4875	31.7673	31.2417	31.2	31.3214	31.2512						18	18	18	71.9	71.9	71.9	13.534	0	323.31	20580000000	214	NaN	NaN	NaN	1.94525	0.0894646	0.288121	0.266779	D1G37_04815|D1G37_04815|30SribosomalproteinS11|1058430:1058816Reverse;unitig_0|quiver|quiver:False:1058818	D1G37_04815|D1G37_04815|30SribosomalproteinS11|1058430:1058816Reverse;unitig_0|quiver|quiver:False:1058818	By MS/MS	By MS/MS	By MS/MS	By MS/MS	By MS/MS	By MS/MS	By MS/MS	By MS/MS	;
29.1455	28.8746	29.0014	28.9024	28.9942	29.0814	29.2105	28.76						17	17	17	80.5	80.5	80.5	13.266	0	156.09	3960800000	118	NaN	NaN	NaN	0.0991015	0.908442	-0.0305295	-0.0274314	unitig_0|quiver|quiver:False:1059191;D1G37_04820|D1G37_04820|30SribosomalproteinS13|1058836:1059192Reverse	unitig_0|quiver|quiver:False:1059191;D1G37_04820|D1G37_04820|30SribosomalproteinS13|1058836:1059192Reverse	By MS/MS	By MS/MS	By MS/MS	By MS/MS	By MS/MS	By MS/MS	By MS/MS	By MS/MS	;
28.2081	28.3891	28.4045	27.7793	27.641	28.1051	28.0925	28.0641						3	3	3	44.7	44.7	44.7	4.2651	0	12.835	2219700000	51	NaN	NaN	NaN	0.557498	0.538567	0.219563	0.185494	D1G37_04825|D1G37_04825|50SribosomalproteinL36|1059300:1059416Reverse;unitig_0|quiver|quiver:False:1059442	D1G37_04825|D1G37_04825|50SribosomalproteinL36|1059300:1059416Reverse	By MS/MS	By MS/MS	By MS/MS	By MS/MS	By MS/MS	By MS/MS	By MS/MS	By MS/MS
20.1227	21.5554	20.4389	19.5528	20.5029	20.9945	20.6276	23.273						1	1	1	3.6	3.6	3.6	48.753	0.00065574	4.4801	59376000	7	NaN	NaN	NaN	0.562224	0.53711	-0.932012	-0.525298	D1G37_04830|secY|preproteintranslocasesubunitSecY|1059437:1060789Reverse;unitig_0|quiver|quiver:False:1060800	D1G37_04830|secY|preproteintranslocasesubunitSecY|1059437:1060789Reverse;unitig_0|quiver|quiver:False:1060800	By MS/MS	By MS/MS	By matching	By MS/MS	By MS/MS	By MS/MS	By MS/MS	By MS/MS	;
31.7589	31.625	31.6116	31.3719	31.1331	31.2609	31.1235	31.267						21	21	21	91.1	91.1	91.1	15.481	0	323.31	20867000000	220	NaN	NaN	NaN	2.34908	0.0512624	0.395755	0.363225	D1G37_04835|D1G37_04835|50SribosomalproteinL15|1060802:1061242Reverse;unitig_0|quiver|quiver:False:1061244	D1G37_04835|D1G37_04835|50SribosomalproteinL15|1060802:1061242Reverse;unitig_0|quiver|quiver:False:1061244	By MS/MS	By MS/MS	By MS/MS	By MS/MS	By MS/MS	By MS/MS	By MS/MS	By MS/MS	;
30.3806	30.6204	30.6851	30.5876	30.0674	30.172	30.305	30.2468						12	12	12	100	100	100	6.6417	0	179.03	10264000000	117	NaN	NaN	NaN	2.36018	0.0513766	0.370645	0.342104	D1G37_04840|D1G37_04840|50SribosomalproteinL30|1061246:1061422Reverse;unitig_0|quiver|quiver:False:1061427	D1G37_04840|D1G37_04840|50SribosomalproteinL30|1061246:1061422Reverse;unitig_0|quiver|quiver:False:1061427	By MS/MS	By MS/MS	By MS/MS	By MS/MS	By MS/MS	By MS/MS	By MS/MS	By MS/MS	;
32.1226	32.0941	32.0717	31.9762	31.4514	31.8371	31.7315	31.8416						21	21	21	88.5	88.5	88.5	17.156	0	323.31	29832000000	325	NaN	NaN	NaN	1.95361	0.0890179	0.350738	0.319739	D1G37_04845|D1G37_04845|30SribosomalproteinS5|1061429:1061926Reverse;unitig_0|quiver|quiver:False:1061946	D1G37_04845|D1G37_04845|30SribosomalproteinS5|1061429:1061926Reverse;unitig_0|quiver|quiver:False:1061946	By MS/MS	By MS/MS	By MS/MS	By MS/MS	By MS/MS	By MS/MS	By MS/MS	By MS/MS	;
30.7864	30.699	30.686	30.8751	30.3075	30.3765	30.46	30.5479				+	plasmid_negative_plasmid_positive	18	18	18	83.6	83.6	83.6	12.418	0	242.59	11947000000	171	NaN	NaN	NaN	2.5994	0.0372187	0.338651	0.317066	D1G37_04850|D1G37_04850|50SribosomalproteinL18|1061929:1062279Reverse;unitig_0|quiver|quiver:False:1062302	D1G37_04850|D1G37_04850|50SribosomalproteinL18|1061929:1062279Reverse;unitig_0|quiver|quiver:False:1062302	By MS/MS	By MS/MS	By MS/MS	By MS/MS	By MS/MS	By MS/MS	By MS/MS	By MS/MS	;
32.3612	31.9876	31.9294	31.6446	31.5568	31.6737	31.5652	31.678						23	23	23	85.9	85.9	85.9	19.097	0	209.5	28125000000	147	NaN	NaN	NaN	1.27267	0.214521	0.362277	0.314745	D1G37_04855|D1G37_04855|50SribosomalproteinL6|1062294:1062827Reverse;unitig_0|quiver|quiver:False:1062832	D1G37_04855|D1G37_04855|50SribosomalproteinL6|1062294:1062827Reverse;unitig_0|quiver|quiver:False:1062832	By MS/MS	By MS/MS	By MS/MS	By MS/MS	By MS/MS	By MS/MS	By MS/MS	By MS/MS	;
31.2657	31.0619	31.1681	30.9994	30.7634	30.8885	31.0333	30.8879						20	20	20	94.7	94.7	94.7	14.231	0	177.93	16090000000	194	NaN	NaN	NaN	1.5405	0.145516	0.230509	0.213315	unitig_0|quiver|quiver:False:1063235;D1G37_04860|D1G37_04860|30SribosomalproteinS8|1062841:1063236Reverse	unitig_0|quiver|quiver:False:1063235;D1G37_04860|D1G37_04860|30SribosomalproteinS8|1062841:1063236Reverse	By MS/MS	By MS/MS	By MS/MS	By MS/MS	By MS/MS	By MS/MS	By MS/MS	By MS/MS	;
30.6175	30.6799	30.8329	30.5084	30.0423	30.55	30.6909	30.3785						11	11	11	73.3	73.3	73.3	11.414	0	222.46	11320000000	139	NaN	NaN	NaN	0.777379	0.411744	0.244253	0.211409	D1G37_04865|D1G37_04865|30SribosomalproteinS14|1063248:1063553Reverse;unitig_0|quiver|quiver:False:1063561	D1G37_04865|D1G37_04865|30SribosomalproteinS14|1063248:1063553Reverse;unitig_0|quiver|quiver:False:1063561	By MS/MS	By MS/MS	By MS/MS	By MS/MS	By MS/MS	By MS/MS	By MS/MS	By MS/MS	;
30.9763	30.7622	30.7147	30.5049	30.5203	30.6651	30.8069	30.6304						29	29	29	97.2	97.2	97.2	20.02	0	286.19	12958000000	264	NaN	NaN	NaN	0.312331	0.710756	0.0838847	0.0753453	D1G37_04870|D1G37_04870|50SribosomalproteinL5|1063563:1064099Reverse;unitig_0|quiver|quiver:False:1064110	D1G37_04870|D1G37_04870|50SribosomalproteinL5|1063563:1064099Reverse;unitig_0|quiver|quiver:False:1064110	By MS/MS	By MS/MS	By MS/MS	By MS/MS	By MS/MS	By MS/MS	By MS/MS	By MS/MS	;
30.7424	30.7357	30.5079	29.9491	30.7679	30.6291	30.7234	30.5395						23	23	23	97.1	97.1	97.1	11.168	0	278.64	11918000000	181	NaN	NaN	NaN	0.415187	0.627083	-0.181224	-0.151882	D1G37_04875|D1G37_04875|50SribosomalproteinL24|1064115:1064432Reverse;unitig_0|quiver|quiver:False:1064440	D1G37_04875|D1G37_04875|50SribosomalproteinL24|1064115:1064432Reverse;unitig_0|quiver|quiver:False:1064440	By MS/MS	By MS/MS	By MS/MS	By MS/MS	By MS/MS	By MS/MS	By MS/MS	By MS/MS	;
31.4119	31.4832	31.3788	31.2444	31.0556	31.2351	31.2614	31.3964						15	15	15	83.6	83.6	83.6	13.502	0	206.12	19691000000	248	NaN	NaN	NaN	0.826495	0.387731	0.14245	0.131158	D1G37_04880|D1G37_04880|50SribosomalproteinL14|1064442:1064810Reverse;unitig_0|quiver|quiver:False:1064905	D1G37_04880|D1G37_04880|50SribosomalproteinL14|1064442:1064810Reverse;unitig_0|quiver|quiver:False:1064905	By MS/MS	By MS/MS	By MS/MS	By MS/MS	By MS/MS	By MS/MS	By MS/MS	By MS/MS	;
32.0447	32.1924	32.2094	31.647	31.7071	31.8248	31.8219	31.8521						16	16	16	88.2	88.2	88.2	9.524	0	201.07	29912000000	246	NaN	NaN	NaN	0.822182	0.388579	0.221881	0.195542	D1G37_04885|D1G37_04885|30SribosomalproteinS17|1064903:1065160Reverse;unitig_0|quiver|quiver:False:1065192	D1G37_04885|D1G37_04885|30SribosomalproteinS17|1064903:1065160Reverse;unitig_0|quiver|quiver:False:1065192	By MS/MS	By MS/MS	By MS/MS	By MS/MS	By MS/MS	By MS/MS	By MS/MS	By MS/MS	;
29.6006	29.8552	29.9866	30.0589	29.1268	29.5928	29.5943	29.2767						13	13	13	87.7	87.7	87.7	7.4346	0	266.37	6133500000	120	NaN	NaN	NaN	1.67012	0.123232	0.477679	0.413732	D1G37_04890|D1G37_04890|50SribosomalproteinL29|1065157:1065354Reverse;unitig_0|quiver|quiver:False:1065383	D1G37_04890|D1G37_04890|50SribosomalproteinL29|1065157:1065354Reverse;unitig_0|quiver|quiver:False:1065383	By MS/MS	By MS/MS	By MS/MS	By MS/MS	By MS/MS	By MS/MS	By MS/MS	By MS/MS	;
30.5387	29.9836	30.1921	30.437	30.0831	30.2021	30.1428	30.0762						13	13	13	70.8	70.8	70.8	15.466	0	119.42	8935900000	143	NaN	NaN	NaN	0.595397	0.510171	0.16179	0.143402	D1G37_04895|D1G37_04895|50SribosomalproteinL16|1065354:1065767Reverse;unitig_0|quiver|quiver:False:1065769	D1G37_04895|D1G37_04895|50SribosomalproteinL16|1065354:1065767Reverse;unitig_0|quiver|quiver:False:1065769	By MS/MS	By MS/MS	By MS/MS	By MS/MS	By MS/MS	By MS/MS	By MS/MS	By MS/MS	;
31.2992	30.5698	30.4298	30.0526	30.8424	30.8664	30.4592	30.7599						33	33	33	82	82	82	27.921	0	323.31	13001000000	270	NaN	NaN	NaN	0.206242	0.804259	-0.144121	-0.112826	D1G37_04900|D1G37_04900|30SribosomalproteinS3|1065771:1066523Reverse;unitig_0|quiver|quiver:False:1066531	D1G37_04900|D1G37_04900|30SribosomalproteinS3|1065771:1066523Reverse;unitig_0|quiver|quiver:False:1066531	By MS/MS	By MS/MS	By MS/MS	By MS/MS	By MS/MS	By MS/MS	By MS/MS	By MS/MS	;
31.0227	30.5908	30.5636	31.4405	30.4065	30.3983	30.4944	30.5749						15	15	15	73.4	73.4	73.4	11.806	0	282.51	12549000000	196	NaN	NaN	NaN	1.07094	0.291587	0.435888	0.359796	D1G37_04905|D1G37_04905|50SribosomalproteinL22|1066525:1066854Reverse;unitig_0|quiver|quiver:False:1066871	D1G37_04905|D1G37_04905|50SribosomalproteinL22|1066525:1066854Reverse;unitig_0|quiver|quiver:False:1066871	By MS/MS	By MS/MS	By MS/MS	By MS/MS	By MS/MS	By MS/MS	By MS/MS	By MS/MS	;
31.0737	30.9199	31.0512	30.2326	30.8747	31.1203	31.1101	30.7834						11	11	11	81.3	81.3	81.3	10.184	0	161.27	14787000000	186	NaN	NaN	NaN	0.296191	0.724394	-0.152763	-0.125646	D1G37_04910|D1G37_04910|30SribosomalproteinS19|1066866:1067141Reverse;unitig_0|quiver|quiver:False:1067143	D1G37_04910|D1G37_04910|30SribosomalproteinS19|1066866:1067141Reverse;unitig_0|quiver|quiver:False:1067143	By MS/MS	By MS/MS	By MS/MS	By MS/MS	By MS/MS	By MS/MS	By MS/MS	By MS/MS	;
31.5075	31.0166	30.9599	31.1293	30.8705	31.0871	30.5329	30.8994						25	25	25	66.4	66.4	66.4	30.28	0	268.22	16182000000	216	NaN	NaN	NaN	0.92131	0.348544	0.305881	0.261713	D1G37_04915|D1G37_04915|50SribosomalproteinL2|1067155:1067979Reverse;unitig_0|quiver|quiver:False:1068005	D1G37_04915|D1G37_04915|50SribosomalproteinL2|1067155:1067979Reverse;unitig_0|quiver|quiver:False:1068005	By MS/MS	By MS/MS	By MS/MS	By MS/MS	By MS/MS	By MS/MS	By MS/MS	By MS/MS	;
29.7972	29.165	29.372	29.2426	29.5408	29.3675	29.4526	29.3512						15	15	15	87.7	87.7	87.7	11.588	0	135.68	5224300000	106	NaN	NaN	NaN	0.0828633	0.927851	-0.0338254	-0.029476	D1G37_04920|D1G37_04920|50SribosomalproteinL23|1067991:1068311Reverse;unitig_0|quiver|quiver:False:1068322	D1G37_04920|D1G37_04920|50SribosomalproteinL23|1067991:1068311Reverse;unitig_0|quiver|quiver:False:1068322	By MS/MS	By MS/MS	By MS/MS	By MS/MS	By MS/MS	By MS/MS	By MS/MS	By MS/MS	;
31.4125	31.1948	31.1973	31.452	30.8866	31.0232	30.9492	31.0058				+	plasmid_negative_plasmid_positive	28	28	28	92	92	92	21.552	0	323.31	17416000000	327	NaN	NaN	NaN	2.44284	0.0443467	0.34797	0.323608	D1G37_04925|D1G37_04925|50SribosomalproteinL4|1068308:1068910Reverse;unitig_0|quiver|quiver:False:1068951	D1G37_04925|D1G37_04925|50SribosomalproteinL4|1068308:1068910Reverse;unitig_0|quiver|quiver:False:1068951	By MS/MS	By MS/MS	By MS/MS	By MS/MS	By MS/MS	By MS/MS	By MS/MS	By MS/MS	;
31.0856	30.955	30.9654	30.8112	30.6254	30.6692	30.748	30.7372						29	29	29	88.7	88.7	88.7	22.479	0	323.31	13964000000	228	NaN	NaN	NaN	2.19809	0.0626982	0.259346	0.243927	D1G37_04930|D1G37_04930|50SribosomalproteinL3|1068922:1069560Reverse;unitig_0|quiver|quiver:False:1069571	D1G37_04930|D1G37_04930|50SribosomalproteinL3|1068922:1069560Reverse;unitig_0|quiver|quiver:False:1069571	By MS/MS	By MS/MS	By MS/MS	By MS/MS	By MS/MS	By MS/MS	By MS/MS	By MS/MS	;
32.1641	32.1306	32.292	31.9116	31.9124	32.0005	32.0845	32.0174						19	19	19	77.7	77.7	77.7	11.7	0	323.31	32822000000	262	NaN	NaN	NaN	0.672989	0.470219	0.120884	0.111248	D1G37_04935|D1G37_04935|30SribosomalproteinS10|1069618:1069929Reverse;unitig_0|quiver|quiver:False:1069976	D1G37_04935|D1G37_04935|30SribosomalproteinS10|1069618:1069929Reverse;unitig_0|quiver|quiver:False:1069976	By MS/MS	By MS/MS	By MS/MS	By MS/MS	By MS/MS	By MS/MS	By MS/MS	By MS/MS	;
28.5954	28.5538	28.4628	28.7523	28.2675	28.2431	28.0724	28.2844				+	plasmid_negative_plasmid_positive	22	22	22	65.2	65.2	65.2	56.611	0	223.93	2562000000	127	NaN	NaN	NaN	2.52881	0.040892	0.374217	0.347223	D1G37_04950|D1G37_04950|ATP-bindingprotein|1072311:1073858Forward;unitig_0|quiver|quiver:True:1072304	D1G37_04950|D1G37_04950|ATP-bindingprotein|1072311:1073858Forward;unitig_0|quiver|quiver:True:1072304	By MS/MS	By MS/MS	By MS/MS	By MS/MS	By MS/MS	By MS/MS	By MS/MS	By MS/MS	;
28.9741	28.8954	29.4274	29.1308	28.8566	28.7837	29.0414	28.8476						17	17	17	75.6	75.6	75.6	28.831	0	219.5	3909300000	128	NaN	NaN	NaN	0.871098	0.36463	0.224634	0.198804	D1G37_04960|D1G37_04960|flavohemoprotein|1074004:1074768Forward;unitig_0|quiver|quiver:True:1073994	D1G37_04960|D1G37_04960|flavohemoprotein|1074004:1074768Forward;unitig_0|quiver|quiver:True:1073994	By MS/MS	By MS/MS	By MS/MS	By MS/MS	By MS/MS	By MS/MS	By MS/MS	By MS/MS	;
23.5834	23.7516	23.4584	23.8404	23.7844	23.6483	23.6149	23.8183						4	4	4	22.9	22.9	22.9	29.375	0	15.916	101590000	19	NaN	NaN	NaN	0.237546	0.772833	-0.0580411	-0.0528173	D1G37_04970|D1G37_04970|YihAfamilyribosomebiogenesisGTP-bindingprotein|1075400:1076176Forward;unitig_0|quiver|quiver:True:1075366	D1G37_04970|D1G37_04970|YihAfamilyribosomebiogenesisGTP-bindingprotein|1075400:1076176Forward;unitig_0|quiver|quiver:True:1075366	By MS/MS	By MS/MS	By matching	By MS/MS	By MS/MS	By MS/MS	By MS/MS	By MS/MS	;
25.0698	25.4726	25.1714	25.1902	25.2451	25.2331	24.8795	25.017						3	3	3	21.4	21.4	21.4	33.039	0	57.119	284080000	18	NaN	NaN	NaN	0.487045	0.585115	0.132352	0.117782	D1G37_04985|D1G37_04985|acyl-CoAthioesteraseII|1078665:1079537Reverse;unitig_0|quiver|quiver:False:1079629	D1G37_04985|D1G37_04985|acyl-CoAthioesteraseII|1078665:1079537Reverse;unitig_0|quiver|quiver:False:1079629	By MS/MS	By MS/MS	By MS/MS	By MS/MS	By MS/MS	By MS/MS	By MS/MS	By MS/MS	;
27.3217	26.9832	26.6333	26.8595	27.0826	27.0407	26.8409	27.1105						20	20	20	30.6	30.6	30.6	97.275	0	110.41	979670000	74	NaN	NaN	NaN	0.172206	0.834334	-0.0692925	-0.059937	D1G37_04990|plsB|glycerol-3-phosphate1-O-acyltransferasePlsB|1079813:1082383Forward;unitig_0|quiver|quiver:True:1079797	D1G37_04990|plsB|glycerol-3-phosphate1-O-acyltransferasePlsB|1079813:1082383Forward;unitig_0|quiver|quiver:True:1079797	By MS/MS	By MS/MS	By MS/MS	By MS/MS	By MS/MS	By MS/MS	By MS/MS	By MS/MS	;
28.4975	28.8815	29.228	29.0123	28.8257	28.7745	29.0842	28.8231						8	8	8	66.8	66.8	66.8	20.899	0	139.51	3668000000	95	NaN	NaN	NaN	0.0585647	0.94629	0.0279455	0.0239123	D1G37_05020|D1G37_05020|TIGR00730familyRossmanfoldprotein|1087421:1088002Reverse;unitig_0|quiver|quiver:False:1088016	D1G37_05020|D1G37_05020|TIGR00730familyRossmanfoldprotein|1087421:1088002Reverse;unitig_0|quiver|quiver:False:1088016	By MS/MS	By MS/MS	By MS/MS	By MS/MS	By MS/MS	By MS/MS	By MS/MS	By MS/MS	;
25.0809	24.7883	20.7794	20.7234	24.4992	24.2946	24.3069	24.4684						3	3	3	48.4	48.4	48.4	10.862	0	7.406	231940000	11	NaN	NaN	NaN	0.605938	0.505842	-1.54928	-0.700938	D1G37_05030|D1G37_05030|STASdomain-containingprotein|1089243:1089530Reverse;unitig_0|quiver|quiver:False:1089532	D1G37_05030|D1G37_05030|STASdomain-containingprotein|1089243:1089530Reverse;unitig_0|quiver|quiver:False:1089532	By MS/MS	By MS/MS	By MS/MS	By MS/MS	By MS/MS	By MS/MS	By MS/MS	By MS/MS	;
29.0626	29.6791	29.6642	29.017	29.5276	29.7911	29.7334	29.4854						17	17	17	79.2	79.2	79.2	21.762	0	257.98	5716400000	117	NaN	NaN	NaN	0.681702	0.467693	-0.278653	-0.232681	D1G37_05035|D1G37_05035|ABCtransportersubstrate-bindingprotein|1089542:1090135Reverse;unitig_0|quiver|quiver:False:1090212	D1G37_05035|D1G37_05035|ABCtransportersubstrate-bindingprotein|1089542:1090135Reverse;unitig_0|quiver|quiver:False:1090212	By MS/MS	By MS/MS	By MS/MS	By MS/MS	By MS/MS	By MS/MS	By MS/MS	By MS/MS	;
27.4623	27.7738	27.6777	27.6718	27.2155	26.99	27.3133	27.1488				+	plasmid_negative_plasmid_positive	11	11	11	54	54	54	24.114	0	122.2	1305700000	61	NaN	NaN	NaN	2.64252	0.0349371	0.47953	0.438129	D1G37_05040|D1G37_05040|outermembranelipidasymmetrymaintenanceproteinMlaD|1090210:1090890Reverse;unitig_0|quiver|quiver:False:1090925	D1G37_05040|D1G37_05040|outermembranelipidasymmetrymaintenanceproteinMlaD|1090210:1090890Reverse;unitig_0|quiver|quiver:False:1090925	By MS/MS	By MS/MS	By MS/MS	By MS/MS	By MS/MS	By MS/MS	By MS/MS	By MS/MS	;
25.7002	25.8865	25.6741	25.8258	25.0156	25.25	25.2343	25.2248				+	plasmid_negative_plasmid_positive	11	11	11	64.7	64.7	64.7	29.938	0	78.998	340540000	39	NaN	NaN	NaN	3.65094	0.00830009	0.590475	0.549246	D1G37_05050|D1G37_05050|ABCtransporterATP-bindingprotein|1091663:1092481Reverse;unitig_0|quiver|quiver:False:1092606	D1G37_05050|D1G37_05050|ABCtransporterATP-bindingprotein|1091663:1092481Reverse;unitig_0|quiver|quiver:False:1092606	By MS/MS	By MS/MS	By MS/MS	By MS/MS	By MS/MS	By MS/MS	By MS/MS	By MS/MS	;
27.5595	27.2593	27.3566	27.4277	27.4293	27.4595	27.2529	27.4333						15	15	15	59.1	59.1	59.1	30.334	0	102.83	1297200000	79	NaN	NaN	NaN	0.0305573	0.975219	0.00702143	0.00650744	D1G37_05060|D1G37_05060|inositolmonophosphatase|1095142:1095972Reverse;unitig_0|quiver|quiver:False:1096037	D1G37_05060|D1G37_05060|inositolmonophosphatase|1095142:1095972Reverse;unitig_0|quiver|quiver:False:1096037	By MS/MS	By MS/MS	By MS/MS	By MS/MS	By MS/MS	By MS/MS	By MS/MS	By MS/MS	;
23.8338	23.5087	22.9942	20.9717	23.8089	23.5773	23.2056	23.9127						4	4	4	12.1	12.1	12.1	69.454	0	27.025	89358000	15	NaN	NaN	NaN	0.56508	0.534216	-0.799025	-0.481044	D1G37_05065|D1G37_05065|1-deoxy-D-xylulose-5-phosphatesynthase|1096095:1097999Reverse;unitig_0|quiver|quiver:False:1098040	D1G37_05065|D1G37_05065|1-deoxy-D-xylulose-5-phosphatesynthase|1096095:1097999Reverse;unitig_0|quiver|quiver:False:1098040	By MS/MS	By MS/MS	By MS/MS	By matching	By MS/MS	By MS/MS	By MS/MS	By MS/MS	;
25.3499	26.1107	26.0209	25.9445	25.6943	25.8258	26.3753	25.8892						11	11	11	68.5	68.5	68.5	22.313	0	55.296	469770000	24	NaN	NaN	NaN	0.150454	0.858091	-0.0896554	-0.0730357	D1G37_05070|ribA|GTPcyclohydrolaseII|1098303:1098905Forward;unitig_0|quiver|quiver:True:1098299	D1G37_05070|ribA|GTPcyclohydrolaseII|1098303:1098905Forward;unitig_0|quiver|quiver:True:1098299	By MS/MS	By MS/MS	By MS/MS	By MS/MS	By MS/MS	By MS/MS	By MS/MS	By MS/MS	;
29.4555	28.2783	28.341	28.466	28.1519	27.8977	28.107	27.8639						20	20	20	52.2	52.2	52.2	36.285	0	193.14	2606800000	104	NaN	NaN	NaN	1.15787	0.25436	0.630048	0.490079	D1G37_05075|D1G37_05075|oxygen-dependentcoproporphyrinogenoxidase|1099033:1099983Forward;unitig_0|quiver|quiver:True:1098957	D1G37_05075|D1G37_05075|oxygen-dependentcoproporphyrinogenoxidase|1099033:1099983Forward;unitig_0|quiver|quiver:True:1098957	By MS/MS	By MS/MS	By MS/MS	By MS/MS	By MS/MS	By MS/MS	By MS/MS	By MS/MS	;
23.5099	22.4997	19.4732	21.3602	22.5182	22.5872	21.7116	22.8969						3	3	3	13.4	13.4	13.4	28.55	0	11.337	47772000	8	NaN	NaN	NaN	0.340696	0.688032	-0.71772	-0.37742	D1G37_05080|D1G37_05080|shikimatedehydrogenase|1100157:1100945Forward;unitig_0|quiver|quiver:True:1100081	D1G37_05080|D1G37_05080|shikimatedehydrogenase|1100157:1100945Forward;unitig_0|quiver|quiver:True:1100081	By MS/MS	By MS/MS	By MS/MS	By MS/MS	By MS/MS	By MS/MS	By matching	By MS/MS	;
28.1754	28.0398	28.1324	27.8841	27.8173	27.5835	27.7272	27.789						26	26	26	41.9	41.9	41.9	87.013	0	136.31	1842800000	98	NaN	NaN	NaN	2.12987	0.0700474	0.328667	0.303504	D1G37_05085|D1G37_05085|hypotheticalprotein|1100991:1103294Reverse;unitig_0|quiver|quiver:False:1103317	D1G37_05085|D1G37_05085|hypotheticalprotein|1100991:1103294Reverse;unitig_0|quiver|quiver:False:1103317	By MS/MS	By MS/MS	By MS/MS	By MS/MS	By MS/MS	By MS/MS	By MS/MS	By MS/MS	;
26.0438	25.9765	25.4498	25.8822	25.1886	25.5753	25.2302	25.6225						11	10	10	22.6	21.1	21.1	66.899	0	50.466	392370000	51	NaN	NaN	NaN	1.31947	0.201826	0.433911	0.369257	D1G37_05090|D1G37_05090|acyl-CoAdehydrogenase|1103552:1105375Forward;unitig_0|quiver|quiver:True:1103530	D1G37_05090|D1G37_05090|acyl-CoAdehydrogenase|1103552:1105375Forward;unitig_0|quiver|quiver:True:1103530	By MS/MS	By MS/MS	By MS/MS	By MS/MS	By MS/MS	By MS/MS	By MS/MS	By MS/MS	;
20.3218	23.4061	22.7927	20.4793	23.7351	23.7224	20.2609	23.7018						3	3	3	12.1	12.1	12.1	23.97	0	8.4178	81489000	5	NaN	NaN	NaN	0.418158	0.627091	-1.10505	-0.508979	D1G37_05095|D1G37_05095|hypotheticalprotein|1105447:1106094Reverse;unitig_0|quiver|quiver:False:1106102	D1G37_05095|D1G37_05095|hypotheticalprotein|1105447:1106094Reverse;unitig_0|quiver|quiver:False:1106102	By matching	By MS/MS	By matching	By matching	By MS/MS	By MS/MS	By MS/MS	By MS/MS	;
25.8341	25.9088	25.371	25.2786	25.901	25.8062	26.2183	25.6228						4	4	4	19.1	19.1	19.1	37.122	0	21.384	413890000	23	NaN	NaN	NaN	0.691425	0.45919	-0.288971	-0.240306	D1G37_05130|glyQ|glycine--tRNAligasesubunitalpha|1111040:1112017Forward;unitig_0|quiver|quiver:True:1111024	D1G37_05130|glyQ|glycine--tRNAligasesubunitalpha|1111040:1112017Forward;unitig_0|quiver|quiver:True:1111024	By MS/MS	By MS/MS	By MS/MS	By matching	By MS/MS	By MS/MS	By MS/MS	By MS/MS	;
28.4481	28.4989	28.1751	28.1932	28.4802	28.5198	28.4087	28.5639						38	38	38	78.7	78.7	78.7	75.077	0	323.31	2655800000	211	NaN	NaN	NaN	0.92391	0.348892	-0.164333	-0.150702	D1G37_05135|D1G37_05135|glycine--tRNAligasesubunitbeta|1112017:1114086Forward;unitig_0|quiver|quiver:True:1111992	D1G37_05135|D1G37_05135|glycine--tRNAligasesubunitbeta|1112017:1114086Forward;unitig_0|quiver|quiver:True:1111992	By MS/MS	By MS/MS	By MS/MS	By MS/MS	By MS/MS	By MS/MS	By MS/MS	By MS/MS	;
23.3239	23.177	23.3744	22.8438	23.4737	23.8202	23.1205	23.3448						3	3	3	7.9	7.9	7.9	43.074	0	11.073	78951000	11	NaN	NaN	NaN	0.661698	0.475054	-0.260004	-0.218687	D1G37_05140|D1G37_05140|AAAfamilyATPase|1114145:1115254Forward;unitig_0|quiver|quiver:True:1114138	D1G37_05140|D1G37_05140|AAAfamilyATPase|1114145:1115254Forward;unitig_0|quiver|quiver:True:1114138	By MS/MS	By MS/MS	By MS/MS	By MS/MS	By MS/MS	By MS/MS	By MS/MS	By MS/MS	;
26.8858	25.2799	25.1428	25.6751	24.6047	24.4738	24.4349	23.8866						9	9	9	65.5	65.5	65.5	15.184	0	56.568	312160000	28	NaN	NaN	NaN	1.76838	0.110042	1.39587	0.978226	D1G37_05170|D1G37_05170|hypotheticalprotein|1119408:1119827Forward;unitig_0|quiver|quiver:True:1119401	D1G37_05170|D1G37_05170|hypotheticalprotein|1119408:1119827Forward;unitig_0|quiver|quiver:True:1119401	By MS/MS	By MS/MS	By MS/MS	By MS/MS	By MS/MS	By MS/MS	By MS/MS	By MS/MS	;
28.5696	28.869	29.1232	28.4379	28.8024	28.6974	28.7898	28.8853						7	7	7	42	42	42	15.656	0	106.73	3399800000	72	NaN	NaN	NaN	0.101618	0.906908	-0.0438175	-0.0378253	D1G37_05175|D1G37_05175|hypotheticalprotein|1119922:1120353Forward;unitig_0|quiver|quiver:True:1119843	D1G37_05175|D1G37_05175|hypotheticalprotein|1119922:1120353Forward;unitig_0|quiver|quiver:True:1119843	By MS/MS	By MS/MS	By MS/MS	By MS/MS	By MS/MS	By MS/MS	By MS/MS	By MS/MS	;
24.96	22.8544	22.8262	22.2476	23.9467	24.1402	25.2498	25.0743						7	7	7	36.4	36.4	36.4	25.6	0	84.963	164400000	22	NaN	NaN	NaN	1.05268	0.297987	-1.38071	-0.821892	D1G37_05190|D1G37_05190|hypotheticalprotein|1122746:1123507Forward;unitig_0|quiver|quiver:True:1122652	D1G37_05190|D1G37_05190|hypotheticalprotein|1122746:1123507Forward;unitig_0|quiver|quiver:True:1122652	By MS/MS	By matching	By matching	By MS/MS	By MS/MS	By MS/MS	By MS/MS	By MS/MS	;
24.5963	24.8616	24.9223	24.9672	25.3955	25.1248	25.0918	25.035						8	8	8	39.2	39.2	39.2	36.059	0	71.691	250190000	42	NaN	NaN	NaN	1.51538	0.1501	-0.324918	-0.291304	D1G37_05195|astE|succinylglutamatedesuccinylase|1123570:1124544Reverse;unitig_0|quiver|quiver:False:1124552	D1G37_05195|astE|succinylglutamatedesuccinylase|1123570:1124544Reverse;unitig_0|quiver|quiver:False:1124552	By MS/MS	By MS/MS	By MS/MS	By MS/MS	By MS/MS	By MS/MS	By MS/MS	By MS/MS	;
29.5709	29.8082	29.7933	30.2	29.4205	29.5063	29.616	29.4335						28	28	28	71.8	71.8	71.8	49.891	0	323.31	6181800000	218	NaN	NaN	NaN	1.34685	0.194896	0.348988	0.306607	D1G37_05200|astB|N-succinylargininedihydrolase|1124557:1125900Reverse;unitig_0|quiver|quiver:False:1125965	D1G37_05200|astB|N-succinylargininedihydrolase|1124557:1125900Reverse;unitig_0|quiver|quiver:False:1125965	By MS/MS	By MS/MS	By MS/MS	By MS/MS	By MS/MS	By MS/MS	By MS/MS	By MS/MS	;
29.4348	29.4442	29.3421	29.5974	29.3666	29.4883	29.2739	29.4046						24	24	24	75.1	75.1	75.1	52.428	0	323.31	5249100000	193	NaN	NaN	NaN	0.46617	0.597247	0.0712824	0.0666771	D1G37_05205|astD|succinylglutamate-semialdehydedehydrogenase|1125918:1127387Reverse;unitig_0|quiver|quiver:False:1127452	D1G37_05205|astD|succinylglutamate-semialdehydedehydrogenase|1125918:1127387Reverse;unitig_0|quiver|quiver:False:1127452	By MS/MS	By MS/MS	By MS/MS	By MS/MS	By MS/MS	By MS/MS	By MS/MS	By MS/MS	;
26.2466	26.6536	26.2913	26.2128	26.2885	26.4734	26.3292	26.3867						10	10	10	47.8	47.8	47.8	38.783	0	56.949	647930000	45	NaN	NaN	NaN	0.0592201	0.946702	-0.0183673	-0.0165516	D1G37_05210|D1G37_05210|arginineN-succinyltransferase|1127387:1128418Reverse;unitig_0|quiver|quiver:False:1128435	D1G37_05210|D1G37_05210|arginineN-succinyltransferase|1127387:1128418Reverse;unitig_0|quiver|quiver:False:1128435	By MS/MS	By MS/MS	By MS/MS	By MS/MS	By MS/MS	By MS/MS	By MS/MS	By MS/MS	;
29.9799	30.0646	30.1188	30.0204	30.0448	30.1801	30.077	30.0579						27	27	20	96.8	96.8	73.5	43.233	0	323.31	8314300000	229	NaN	NaN	NaN	0.46369	0.597546	-0.0440254	-0.0422166	D1G37_05215|D1G37_05215|aspartateaminotransferasefamilyprotein|1128437:1129651Reverse;unitig_0|quiver|quiver:False:1129668	D1G37_05215|D1G37_05215|aspartateaminotransferasefamilyprotein|1128437:1129651Reverse;unitig_0|quiver|quiver:False:1129668	By MS/MS	By MS/MS	By MS/MS	By MS/MS	By MS/MS	By MS/MS	By MS/MS	By MS/MS	;
31.1061	31.137	30.9275	30.8773	30.7101	30.8687	30.6293	30.7769						33	33	33	64.5	64.5	64.5	46.178	0	323.31	14477000000	308	NaN	NaN	NaN	1.75279	0.110646	0.265722	0.245586	D1G37_05220|D1G37_05220|Glu/Leu/Phe/Valdehydrogenase|1129796:1131067Reverse;unitig_0|quiver|quiver:False:1131078	D1G37_05220|D1G37_05220|Glu/Leu/Phe/Valdehydrogenase|1129796:1131067Reverse;unitig_0|quiver|quiver:False:1131078	By MS/MS	By MS/MS	By MS/MS	By MS/MS	By MS/MS	By MS/MS	By MS/MS	By MS/MS	;
19.5013	22.4572	20.8172	21.0838	20.0512	22.5616	23.2977	19.7385						1	1	1	3.1	3.1	3.1	52.085	0.00067249	5.272	27555000	9	NaN	NaN	NaN	0.159597	0.848216	-0.447356	-0.215324	D1G37_05225|D1G37_05225|aminoacidpermease|1132103:1133536Reverse;unitig_0|quiver|quiver:False:1133556	D1G37_05225|D1G37_05225|aminoacidpermease|1132103:1133536Reverse;unitig_0|quiver|quiver:False:1133556	By MS/MS	By MS/MS	By matching		By MS/MS	By MS/MS	By MS/MS	By MS/MS	;
23.3242	23.4671	21.8463	21.748	20.7635	23.4072	23.3484	23.3355						2	2	2	5.4	5.4	5.4	49.113	0	8.7145	66545000	4	NaN	NaN	NaN	0.0515919	0.952965	-0.117277	-0.0652224	D1G37_05230|D1G37_05230|hypotheticalprotein|1133950:1135227Reverse;unitig_0|quiver|quiver:False:1135319	D1G37_05230|D1G37_05230|hypotheticalprotein|1133950:1135227Reverse;unitig_0|quiver|quiver:False:1135319	By matching	By matching	By matching	By matching	By MS/MS	By MS/MS	By matching	By MS/MS	;
31.9313	32.1736	32.6248	31.8882	32.5174	32.2256	32.4075	32.4063						16	16	16	59.2	59.2	59.2	19.309	0	323.31	38987000000	252	NaN	NaN	NaN	0.6224	0.499843	-0.23474	-0.199036	D1G37_05265|D1G37_05265|superoxidedismutase|1140078:1140653Forward;unitig_0|quiver|quiver:True:1140011	D1G37_05265|D1G37_05265|superoxidedismutase|1140078:1140653Forward;unitig_0|quiver|quiver:True:1140011	By MS/MS	By MS/MS	By MS/MS	By MS/MS	By MS/MS	By MS/MS	By MS/MS	By MS/MS	;
20.2632	19.6958	20.4257	19.9887	21.4328	23.648	24.1359	20.748						2	2	2	14.9	14.9	14.9	21.7	0	13.63	55948000	4	NaN	NaN	NaN	1.53331	0.146176	-2.39782	-1.30164	D1G37_05285|D1G37_05285|flavodoxinfamilyprotein|1145223:1145809Forward;unitig_0|quiver|quiver:True:1145207	D1G37_05285|D1G37_05285|flavodoxinfamilyprotein|1145223:1145809Forward;unitig_0|quiver|quiver:True:1145207		By matching	By matching	By matching	By MS/MS	By MS/MS	By MS/MS	By MS/MS	;
26.0608	27.1021	27.4637	27.2135	27.1068	27.4797	27.7741	27.666						3	3	3	25	25	25	11.582	0	47.33	1272300000	37	NaN	NaN	NaN	0.792714	0.406451	-0.546631	-0.4073	D1G37_05290|D1G37_05290|antibioticbiosynthesismonooxygenase|1145823:1146137Forward;unitig_0|quiver|quiver:True:1145786	D1G37_05290|D1G37_05290|antibioticbiosynthesismonooxygenase|1145823:1146137Forward;unitig_0|quiver|quiver:True:1145786	By MS/MS	By MS/MS	By MS/MS	By MS/MS	By MS/MS	By MS/MS	By MS/MS	By MS/MS	;
28.1453	28.793	28.663	28.0849	29.2643	29.1609	29.4382	29.1717						11	11	11	76.2	76.2	76.2	13.646	0	175.9	3731500000	83	NaN	NaN	NaN	2.33832	0.051839	-0.837229	-0.703284	D1G37_05295|D1G37_05295|hypotheticalprotein|1146183:1146551Reverse;unitig_0|quiver|quiver:False:1146580	D1G37_05295|D1G37_05295|hypotheticalprotein|1146183:1146551Reverse;unitig_0|quiver|quiver:False:1146580	By MS/MS	By MS/MS	By MS/MS	By MS/MS	By MS/MS	By MS/MS	By MS/MS	By MS/MS	;
25.1845	25.3663	24.9436	24.9193	25.3835	25.3971	25.1439	25.1781						6	6	6	18.3	18.3	18.3	52.306	0	31.93	287780000	27	NaN	NaN	NaN	0.660593	0.475644	-0.172187	-0.153015	D1G37_05300|D1G37_05300|FAD-bindingoxidoreductase|1146646:1148055Reverse;unitig_0|quiver|quiver:False:1148099	D1G37_05300|D1G37_05300|FAD-bindingoxidoreductase|1146646:1148055Reverse;unitig_0|quiver|quiver:False:1148099	By MS/MS	By MS/MS	By MS/MS	By MS/MS	By MS/MS	By MS/MS	By MS/MS	By MS/MS	;
30.0131	29.9439	29.7561	29.9232	29.7919	29.6703	29.5371	29.8181						27	27	27	78.8	78.8	78.8	44.153	0	323.31	6807400000	236	NaN	NaN	NaN	1.28904	0.208592	0.204696	0.188772	D1G37_05305|D1G37_05305|phosphoglyceratedehydrogenase|1148435:1149667Forward;unitig_0|quiver|quiver:True:1148377	D1G37_05305|D1G37_05305|phosphoglyceratedehydrogenase|1148435:1149667Forward;unitig_0|quiver|quiver:True:1148377	By MS/MS	By MS/MS	By MS/MS	By MS/MS	By MS/MS	By MS/MS	By MS/MS	By MS/MS	;
28.7954	28.934	29.3035	29.0513	29.0598	28.6952	28.9929	28.5143						10	10	10	68	68	68	17.496	0	151.77	3800600000	103	NaN	NaN	NaN	0.576558	0.523353	0.205494	0.176054	D1G37_05320|D1G37_05320|hemerythrindomain-containingprotein|1151609:1152052Reverse;unitig_0|quiver|quiver:False:1152069	D1G37_05320|D1G37_05320|hemerythrindomain-containingprotein|1151609:1152052Reverse;unitig_0|quiver|quiver:False:1152069	By MS/MS	By MS/MS	By MS/MS	By MS/MS	By MS/MS	By MS/MS	By MS/MS	By MS/MS	;
31.2376	31.2472	31.1945	30.8176	30.6305	30.9329	30.9371	30.8728						20	20	20	91	91	91	13.592	0	135.81	15745000000	170	NaN	NaN	NaN	1.17388	0.24897	0.280896	0.249507	D1G37_05345|D1G37_05345|50SribosomalproteinL19|1156257:1156625Reverse;unitig_0|quiver|quiver:False:1156777	D1G37_05345|D1G37_05345|50SribosomalproteinL19|1156257:1156625Reverse;unitig_0|quiver|quiver:False:1156777	By MS/MS	By MS/MS	By MS/MS	By MS/MS	By MS/MS	By MS/MS	By MS/MS	By MS/MS	;
19.2892	20.6721	20.3489	21.0136	20.0644	19.7096	22.0919	22.331						1	1	1	6	6	6	20.741	0.0037951	3.4891	33528000	7	NaN	NaN	NaN	0.410722	0.629877	-0.718256	-0.405207	D1G37_05355|rimM|ribosomematurationfactorRimM|1157619:1158167Reverse;unitig_0|quiver|quiver:False:1158169	D1G37_05355|rimM|ribosomematurationfactorRimM|1157619:1158167Reverse;unitig_0|quiver|quiver:False:1158169	By MS/MS	By MS/MS	By MS/MS	By matching	By MS/MS	By MS/MS	By MS/MS	By MS/MS	;
31.7477	31.64	31.589	31.1943	31.4302	31.4991	31.6482	31.5565						14	14	14	81.9	81.9	81.9	9.1994	0	242.41	23160000000	165	NaN	NaN	NaN	0.0244703	0.981003	0.00926352	0.0082029	D1G37_05360|D1G37_05360|30SribosomalproteinS16|1158187:1158438Reverse;unitig_0|quiver|quiver:False:1158503	D1G37_05360|D1G37_05360|30SribosomalproteinS16|1158187:1158438Reverse;unitig_0|quiver|quiver:False:1158503	By MS/MS	By MS/MS	By MS/MS	By MS/MS	By MS/MS	By MS/MS	By MS/MS	By MS/MS	;
26.4347	25.9756	26.3746	26.0572	25.7948	25.7363	25.9176	25.9121						11	11	11	48.4	48.4	48.4	35.036	0	42.22	506780000	37	NaN	NaN	NaN	1.63352	0.129168	0.370324	0.32993	D1G37_05400|D1G37_05400|4-hydroxy-3-methylbut-2-enyldiphosphatereductase|1166382:1167332Reverse;unitig_0|quiver|quiver:False:1167391	D1G37_05400|D1G37_05400|4-hydroxy-3-methylbut-2-enyldiphosphatereductase|1166382:1167332Reverse;unitig_0|quiver|quiver:False:1167391	By MS/MS	By MS/MS	By MS/MS	By MS/MS	By MS/MS	By MS/MS	By MS/MS	By MS/MS	;
26.5796	26.7256	26.9077	27.2069	26.4852	26.6033	26.5885	26.6913						12	12	12	58.9	58.9	58.9	23.647	0	69.2	794810000	50	NaN	NaN	NaN	0.947919	0.340257	0.26289	0.230284	D1G37_05405|D1G37_05405|guanylatekinase|1167455:1168084Forward;unitig_0|quiver|quiver:True:1167352	D1G37_05405|D1G37_05405|guanylatekinase|1167455:1168084Forward;unitig_0|quiver|quiver:True:1167352	By MS/MS	By MS/MS	By MS/MS	By MS/MS	By MS/MS	By MS/MS	By MS/MS	By MS/MS	;
27.4092	27.5928	27.4412	27.6106	27.6816	27.6991	27.9147	27.5619						6	6	6	65.2	65.2	65.2	10.445	0	67.105	1500500000	42	NaN	NaN	NaN	1.17833	0.249199	-0.200914	-0.184378	D1G37_05410|D1G37_05410|DNA-directedRNApolymerasesubunitomega|1168157:1168435Forward;unitig_0|quiver|quiver:True:1168120	D1G37_05410|D1G37_05410|DNA-directedRNApolymerasesubunitomega|1168157:1168435Forward;unitig_0|quiver|quiver:True:1168120	By MS/MS	By MS/MS	By MS/MS	By MS/MS	By MS/MS	By MS/MS	By MS/MS	By MS/MS	;
25.0274	24.3578	24.7618	24.8778	25.2866	24.7122	24.5193	24.6559						6	6	6	12.8	12.8	12.8	79.686	0	35.418	208040000	23	NaN	NaN	NaN	0.0594654	0.946782	-0.0373034	-0.0305284	D1G37_05420|D1G37_05420|bifunctional(p)ppGppsynthetase/guanosine-3',5'-bis(diphosphate)3'-pyrophosphohydrolase|1168644:1170749Forward;unitig_0|quiver|quiver:True:1168622	D1G37_05420|D1G37_05420|bifunctional(p)ppGppsynthetase/guanosine-3',5'-bis(diphosphate)3'-pyrophosphohydrolase|1168644:1170749Forward;unitig_0|quiver|quiver:True:1168622	By MS/MS	By MS/MS	By MS/MS	By MS/MS	By MS/MS	By MS/MS	By MS/MS	By MS/MS	;
28.0088	28.3125	28.0356	28.2321	28.1706	28.4395	28.815	28.5272						9	9	9	74	74	74	18.158	0	136.55	2539600000	95	NaN	NaN	NaN	1.17853	0.249646	-0.340844	-0.29584	D1G37_05435|bfr|bacterioferritin|1171904:1172368Forward;unitig_0|quiver|quiver:True:1171876	D1G37_05435|bfr|bacterioferritin|1171904:1172368Forward;unitig_0|quiver|quiver:True:1171876	By MS/MS	By MS/MS	By MS/MS	By MS/MS	By MS/MS	By MS/MS	By MS/MS	By MS/MS	;
20.2344	20.7314	21.0447	21.5937	20.5846	21.3162	21.371	23.801						2	2	2	13.7	13.7	13.7	16.592	0.00069979	6.6497	43348000	3	NaN	NaN	NaN	0.529629	0.559936	-0.867167	-0.493668	D1G37_05445|D1G37_05445|prepilin-typecleavage/methylationdomain-containingprotein|1174214:1174699Reverse;unitig_0|quiver|quiver:False:1174812	D1G37_05445|D1G37_05445|prepilin-typecleavage/methylationdomain-containingprotein|1174214:1174699Reverse;unitig_0|quiver|quiver:False:1174812		By matching			By matching	By MS/MS	By MS/MS	By MS/MS	;
26.3255	25.7311	26.0276	26.0333	25.6735	25.7733	26.0085	25.9393						5	5	5	26.3	26.3	26.3	21.398	0	37.524	475980000	14	NaN	NaN	NaN	0.594576	0.509911	0.180732	0.158066	D1G37_05450|D1G37_05450|hypotheticalprotein|1175041:1175601Reverse;unitig_0|quiver|quiver:False:1175840	D1G37_05450|D1G37_05450|hypotheticalprotein|1175041:1175601Reverse;unitig_0|quiver|quiver:False:1175840	By MS/MS	By MS/MS	By MS/MS	By MS/MS	By MS/MS	By MS/MS	By MS/MS	By MS/MS	;
29.2893	29.3694	29.4753	29.0877	29.3351	28.8837	29.3517	29.2563						15	15	15	76	76	76	21.736	0	323.31	4728300000	134	NaN	NaN	NaN	0.302823	0.721452	0.0987353	0.0868451	D1G37_05460|D1G37_05460|LemAfamilyprotein|1176699:1177289Reverse;unitig_0|quiver|quiver:False:1177321	D1G37_05460|D1G37_05460|LemAfamilyprotein|1176699:1177289Reverse;unitig_0|quiver|quiver:False:1177321	By MS/MS	By MS/MS	By MS/MS	By MS/MS	By MS/MS	By MS/MS	By MS/MS	By MS/MS	;
26.7405	26.4703	26.329	26.5506	26.2739	26.2825	25.9597	26.1375						11	11	11	38.3	38.3	38.3	52.172	0	68.936	623030000	32	NaN	NaN	NaN	1.69768	0.117683	0.359198	0.322329	D1G37_05470|D1G37_05470|glutamatesynthasesmallsubunit|1178481:1179902Reverse;unitig_0|quiver|quiver:False:1179970	D1G37_05470|D1G37_05470|glutamatesynthasesmallsubunit|1178481:1179902Reverse;unitig_0|quiver|quiver:False:1179970	By MS/MS	By MS/MS	By MS/MS	By MS/MS	By MS/MS	By MS/MS	By MS/MS	By MS/MS	;
27.2557	26.5521	26.3015	26.6939	26.4451	26.305	26.0586	26.3407						23	23	23	26.2	26.2	26.2	162.99	0	139.5	702560000	55	NaN	NaN	NaN	0.972202	0.329486	0.413401	0.339432	D1G37_05475|D1G37_05475|glutamatesynthaselargesubunit|1179972:1184453Reverse;unitig_0|quiver|quiver:False:1184518	D1G37_05475|D1G37_05475|glutamatesynthaselargesubunit|1179972:1184453Reverse;unitig_0|quiver|quiver:False:1184518	By MS/MS	By MS/MS	By MS/MS	By MS/MS	By MS/MS	By MS/MS	By MS/MS	By MS/MS	;
24.4558	23.5358	24.2942	24.0469	24.9002	24.5431	23.7735	24.1272						3	3	3	24.7	24.7	24.7	32.613	0	110.61	144780000	14	NaN	NaN	NaN	0.341576	0.687259	-0.252848	-0.191994	D1G37_05480|D1G37_05480|hypotheticalprotein|1184908:1185783Reverse;unitig_0|quiver|quiver:False:1185785	D1G37_05480|D1G37_05480|hypotheticalprotein|1184908:1185783Reverse;unitig_0|quiver|quiver:False:1185785	By MS/MS	By MS/MS	By MS/MS	By MS/MS	By MS/MS	By MS/MS	By MS/MS	By MS/MS	;
25.1937	25.3455	24.5946	25.0986	24.885	24.9336	24.783	24.4955						7	7	7	22.2	22.2	22.2	39.519	0	34.487	231860000	22	NaN	NaN	NaN	0.73134	0.436543	0.283879	0.238567	D1G37_05485|D1G37_05485|3-dehydroquinatesynthase|1185799:1186881Reverse;unitig_0|quiver|quiver:False:1186895	D1G37_05485|D1G37_05485|3-dehydroquinatesynthase|1185799:1186881Reverse;unitig_0|quiver|quiver:False:1186895	By MS/MS	By MS/MS	By MS/MS	By MS/MS	By MS/MS	By MS/MS	By MS/MS	By MS/MS	;
24.5786	19.3155	24.1511	23.9833	24.1527	23.5885	24.328	17.6197						6	6	6	33.3	33.3	33.3	21.318	0	20.993	119460000	13	NaN	NaN	NaN	0.106318	0.902092	0.584898	0.193089	D1G37_05490|aroK|shikimatekinaseAroK|1186910:1187479Reverse;unitig_0|quiver|quiver:False:1187511	D1G37_05490|aroK|shikimatekinaseAroK|1186910:1187479Reverse;unitig_0|quiver|quiver:False:1187511	By MS/MS	By MS/MS	By MS/MS	By MS/MS	By MS/MS	By MS/MS	By MS/MS	By MS/MS	;
26.5088	26.7661	26.4557	26.3403	26.7229	26.7974	26.2832	26.9505						14	14	14	22.7	22.7	22.7	93.807	0	75.444	778460000	64	NaN	NaN	NaN	0.454032	0.602219	-0.170743	-0.146049	D1G37_05520|D1G37_05520|PBP1Afamilypenicillin-bindingprotein|1192881:1195409Forward;unitig_0|quiver|quiver:True:1192841	D1G37_05520|D1G37_05520|PBP1Afamilypenicillin-bindingprotein|1192881:1195409Forward;unitig_0|quiver|quiver:True:1192841	By MS/MS	By MS/MS	By MS/MS	By MS/MS	By MS/MS	By MS/MS	By MS/MS	By MS/MS	;
23.6737	22.7693	22.8805	23.0339	22.8473	22.7764	22.9404	22.9912						3	3	3	63.6	63.6	63.6	12.137	0	18.598	62834000	11	NaN	NaN	NaN	0.42967	0.617971	0.20051	0.166014	unitig_0|quiver|quiver:False:1196585;D1G37_05530|D1G37_05530|hypotheticalprotein|1196254:1196586Reverse	unitig_0|quiver|quiver:False:1196585;D1G37_05530|D1G37_05530|hypotheticalprotein|1196254:1196586Reverse	By MS/MS	By MS/MS	By MS/MS	By MS/MS	By MS/MS	By MS/MS	By MS/MS	By MS/MS	;
24.0613	24.064	23.7879	23.8593	24.5118	24.0451	24.4339	24.6347						5	5	5	14.2	14.2	14.2	50.838	0	17.811	143870000	12	NaN	NaN	NaN	1.72096	0.114349	-0.463261	-0.404397	D1G37_05540|murF|UDP-N-acetylmuramoyl-tripeptide--D-alanyl-D-alanineligase|1197766:1199166Reverse;unitig_0|quiver|quiver:False:1199216	D1G37_05540|murF|UDP-N-acetylmuramoyl-tripeptide--D-alanyl-D-alanineligase|1197766:1199166Reverse;unitig_0|quiver|quiver:False:1199216	By MS/MS	By MS/MS	By MS/MS	By MS/MS	By MS/MS	By MS/MS	By MS/MS	By MS/MS	;
20.7027	20.1556	19.1093	22.2732	20.7581	24.2552	20.237	20.0774						2	2	2	5.8	5.8	5.8	55.034	0	7.61	98327000	1	NaN	NaN	NaN	0.268207	0.747002	-0.771714	-0.353074	D1G37_05545|D1G37_05545|UDP-N-acetylmuramoyl-L-alanyl-D-glutamate--2,6-diaminopimelateligase|1199175:1200674Reverse;unitig_0|quiver|quiver:False:1200676	D1G37_05545|D1G37_05545|UDP-N-acetylmuramoyl-L-alanyl-D-glutamate--2,6-diaminopimelateligase|1199175:1200674Reverse;unitig_0|quiver|quiver:False:1200676	By MS/MS	By matching	By matching	By matching	By MS/MS	By matching	By matching	By matching	;
24.2852	24.0729	23.7019	24.1223	24.3551	24.0331	23.7836	24.4543						5	5	5	13.1	13.1	13.1	67.658	0	18.619	134780000	17	NaN	NaN	NaN	0.22674	0.783543	-0.110951	-0.0927087	D1G37_05550|D1G37_05550|penicillin-bindingprotein2|1200678:1202510Reverse;unitig_0|quiver|quiver:False:1202524	D1G37_05550|D1G37_05550|penicillin-bindingprotein2|1200678:1202510Reverse;unitig_0|quiver|quiver:False:1202524	By MS/MS	By MS/MS	By MS/MS	By MS/MS	By MS/MS	By MS/MS	By MS/MS	By MS/MS	;
23.4855	20.9866	22.9591	24.4545	23.1265	22.824	22.9129	22.8051						4	4	4	22.1	22.1	22.1	34.67	0	10.274	71916000	5	NaN	NaN	NaN	0.0252905	0.980369	0.054317	0.0313212	D1G37_05560|D1G37_05560|ribosomalRNAsmallsubunitmethyltransferaseH|1202854:1203777Reverse;unitig_0|quiver|quiver:False:1203812	D1G37_05560|D1G37_05560|ribosomalRNAsmallsubunitmethyltransferaseH|1202854:1203777Reverse;unitig_0|quiver|quiver:False:1203812	By MS/MS	By matching	By matching	By MS/MS	By MS/MS	By matching	By matching	By matching	;
25.5329	25.3061	25.1806	25.1361	25.6988	25.5428	25.7121	25.6127						11	11	11	34.9	34.9	34.9	57.49	0	44.086	332990000	31	NaN	NaN	NaN	1.95621	0.088912	-0.352688	-0.321399	D1G37_05575|D1G37_05575|glutamate--tRNAligase|1205814:1207322Forward;unitig_0|quiver|quiver:True:1205747	D1G37_05575|D1G37_05575|glutamate--tRNAligase|1205814:1207322Forward;unitig_0|quiver|quiver:True:1205747	By MS/MS	By MS/MS	By MS/MS	By MS/MS	By MS/MS	By MS/MS	By MS/MS	By MS/MS	;
28.0434	28.1538	28.4199	20.279	27.701	20.4836	19.7066	18.3838						2	2	2	2.7	2.7	2.7	115.09	0.0019072	3.6029	1838400000	7	NaN	NaN	NaN	0.803449	0.401371	4.6553	1.19955	D1G37_05620|D1G37_05620|CusA/CzcAfamilyheavymetaleffluxRNDtransporter|1213085:1216243Reverse;unitig_0|quiver|quiver:False:1216293	D1G37_05620|D1G37_05620|CusA/CzcAfamilyheavymetaleffluxRNDtransporter|1213085:1216243Reverse;unitig_0|quiver|quiver:False:1216293	By MS/MS	By MS/MS	By matching	By matching	By MS/MS	By MS/MS	By MS/MS	By MS/MS	;
19.7974	21.4798	19.8818	21.1621	20.1701	22.8217	20.967	22.7998						2	2	2	7	7	7	44.672	0	13.997	21540000	5	NaN	NaN	NaN	0.672463	0.470166	-1.10938	-0.617872	D1G37_05625|D1G37_05625|effluxRNDtransporterperiplasmicadaptorsubunit|1216233:1217441Reverse;unitig_0|quiver|quiver:False:1217494	D1G37_05625|D1G37_05625|effluxRNDtransporterperiplasmicadaptorsubunit|1216233:1217441Reverse;unitig_0|quiver|quiver:False:1217494	By MS/MS	By MS/MS			By MS/MS	By MS/MS	By matching	By MS/MS	;
25.316	25.913	25.8544	25.3784	25.5306	25.7064	25.6514	25.8033						8	8	8	35.2	35.2	35.2	53.152	0	28.903	385170000	24	NaN	NaN	NaN	0.130284	0.879106	-0.0574827	-0.0493026	D1G37_05630|D1G37_05630|TolCfamilyprotein|1217441:1218850Reverse;unitig_0|quiver|quiver:False:1218858	D1G37_05630|D1G37_05630|TolCfamilyprotein|1217441:1218850Reverse;unitig_0|quiver|quiver:False:1218858	By MS/MS	By MS/MS	By MS/MS	By MS/MS	By MS/MS	By MS/MS	By MS/MS	By MS/MS	;
23.3782	23.3133	23.786	22.752	22.9408	23.317	23.4638	23.2066						3	3	3	35.1	35.1	35.1	13.138	0	9.0506	77802000	8	NaN	NaN	NaN	0.116975	0.892527	0.0753231	0.0607643	D1G37_05665|D1G37_05665|sel1repeatfamilyprotein|1222293:1222637Forward;unitig_0|quiver|quiver:True:1222205	D1G37_05665|D1G37_05665|sel1repeatfamilyprotein|1222293:1222637Forward;unitig_0|quiver|quiver:True:1222205	By MS/MS	By MS/MS	By MS/MS	By matching	By MS/MS	By MS/MS	By MS/MS	By MS/MS	;
29.4019	29.3215	29.2263	28.7655	29.0564	29.3339	29.1941	29.2173						30	30	30	60.9	60.9	60.9	62.4	0	323.31	4603200000	162	NaN	NaN	NaN	0.0494713	0.954566	-0.0216465	-0.018769	D1G37_05670|ettA|energy-dependenttranslationalthrottleproteinEttA|1222680:1224341Reverse;unitig_0|quiver|quiver:False:1224400	D1G37_05670|ettA|energy-dependenttranslationalthrottleproteinEttA|1222680:1224341Reverse;unitig_0|quiver|quiver:False:1224400	By MS/MS	By MS/MS	By MS/MS	By MS/MS	By MS/MS	By MS/MS	By MS/MS	By MS/MS	;
23.0491	23.7112	22.9524	22.456	22.2297	22.7584	22.6868	22.531						5	5	5	22.4	22.4	22.4	46.398	0	17.183	56615000	10	NaN	NaN	NaN	0.872338	0.364182	0.490739	0.382343	D1G37_05675|D1G37_05675|aminotransferaseclassI/II-foldpyridoxalphosphate-dependentenzyme|1224639:1225916Forward;unitig_0|quiver|quiver:True:1224596	D1G37_05675|D1G37_05675|aminotransferaseclassI/II-foldpyridoxalphosphate-dependentenzyme|1224639:1225916Forward;unitig_0|quiver|quiver:True:1224596	By MS/MS	By MS/MS	By MS/MS	By MS/MS	By MS/MS	By MS/MS	By MS/MS	By MS/MS	;
27.1128	26.707	26.7427	27.0327	27.6485	27.368	27.1188	27.3573						16	16	16	61.5	61.5	61.5	32.731	0	116.41	1076200000	66	NaN	NaN	NaN	1.72419	0.114739	-0.474396	-0.412955	D1G37_05680|D1G37_05680|SDRfamilyNAD(P)-dependentoxidoreductase|1226190:1227080Forward;unitig_0|quiver|quiver:True:1226183	D1G37_05680|D1G37_05680|SDRfamilyNAD(P)-dependentoxidoreductase|1226190:1227080Forward;unitig_0|quiver|quiver:True:1226183	By MS/MS	By MS/MS	By MS/MS	By MS/MS	By MS/MS	By MS/MS	By MS/MS	By MS/MS	;
29.1968	28.9568	28.6968	29.0197	28.7855	28.7122	28.3207	28.8196						36	36	36	52.9	52.9	52.9	86.565	0	323.31	3456500000	230	NaN	NaN	NaN	1.02764	0.310059	0.308026	0.266722	D1G37_05690|D1G37_05690|RNA-bindingtranscriptionalaccessoryprotein|1229641:1231989Reverse;unitig_0|quiver|quiver:False:1232027	D1G37_05690|D1G37_05690|RNA-bindingtranscriptionalaccessoryprotein|1229641:1231989Reverse;unitig_0|quiver|quiver:False:1232027	By MS/MS	By MS/MS	By MS/MS	By MS/MS	By MS/MS	By MS/MS	By MS/MS	By MS/MS	;
30.9497	30.9584	31.1277	30.9256	30.5838	30.7338	30.8766	30.8089						29	29	29	97.6	97.6	97.6	28.815	0	323.31	14559000000	282	NaN	NaN	NaN	1.65844	0.124445	0.239582	0.222236	D1G37_05695|ompR|two-componentsystemresponseregulatorOmpR|1232645:1233409Forward;unitig_0|quiver|quiver:True:1232611	D1G37_05695|ompR|two-componentsystemresponseregulatorOmpR|1232645:1233409Forward;unitig_0|quiver|quiver:True:1232611	By MS/MS	By MS/MS	By MS/MS	By MS/MS	By MS/MS	By MS/MS	By MS/MS	By MS/MS	;
23.5524	19.5105	21.2991	22.7847	20.3461	20.9009	21.3623	19.2383						2	2	2	5.4	5.4	5.4	56.167	0.00069156	6.3173	40178000	3	NaN	NaN	NaN	0.630277	0.493953	1.32477	0.661737	D1G37_05700|D1G37_05700|HAMPdomain-containingprotein|1233427:1234884Forward;unitig_0|quiver|quiver:True:1233420	D1G37_05700|D1G37_05700|HAMPdomain-containingprotein|1233427:1234884Forward;unitig_0|quiver|quiver:True:1233420	By MS/MS	By matching	By MS/MS	By MS/MS	By MS/MS		By matching	By matching	;
20.6554	21.9323	21.0076	20.4089	20.1171	23.5657	20.8066	17.1566						3	3	3	6.5	6.5	6.5	54.714	0.00069638	6.5035	26374000	1	NaN	NaN	NaN	0.167926	0.83701	0.589563	0.250048	D1G37_05710|D1G37_05710|acetyl-CoAhydrolase/transferasefamilyprotein|1235076:1236590Forward;unitig_0|quiver|quiver:True:1235066	D1G37_05710|D1G37_05710|acetyl-CoAhydrolase/transferasefamilyprotein|1235076:1236590Forward;unitig_0|quiver|quiver:True:1235066					By MS/MS	By MS/MS		By MS/MS	;
21.1502	20.2849	19.9802	21.0491	21.0279	20.4026	21.3179	23.9899						2	2	2	14.7	14.7	14.7	16.455	0	18.459	110210000	8	NaN	NaN	NaN	0.599406	0.509155	-1.06846	-0.580009	D1G37_05715|D1G37_05715|GNATfamilyacetyltransferase|1236721:1237152Forward;unitig_0|quiver|quiver:True:1236642	D1G37_05715|D1G37_05715|GNATfamilyacetyltransferase|1236721:1237152Forward;unitig_0|quiver|quiver:True:1236642	By MS/MS	By MS/MS	By MS/MS	By MS/MS	By MS/MS	By MS/MS	By MS/MS	By MS/MS	;
27.5607	27.8726	27.7752	27.3379	27.8685	28.0518	28.1796	27.9188						8	8	8	87.4	87.4	87.4	14.185	0	166.95	1789900000	67	NaN	NaN	NaN	1.4296	0.168962	-0.368094	-0.323448	D1G37_05730|D1G37_05730|GNATfamilyN-acetyltransferase|1237708:1238091Reverse;unitig_0|quiver|quiver:False:1238093	D1G37_05730|D1G37_05730|GNATfamilyN-acetyltransferase|1237708:1238091Reverse;unitig_0|quiver|quiver:False:1238093	By MS/MS	By MS/MS	By MS/MS	By MS/MS	By MS/MS	By MS/MS	By MS/MS	By MS/MS	;
26.2855	26.7623	26.6543	26.7748	26.1432	26.0954	26.824	26.3715						8	8	8	53.8	53.8	53.8	22.031	0	53.655	691160000	41	NaN	NaN	NaN	0.611986	0.50191	0.260711	0.216896	D1G37_05735|hisB|imidazoleglycerol-phosphatedehydrataseHisB|1238194:1238787Forward;unitig_0|quiver|quiver:True:1238172	D1G37_05735|hisB|imidazoleglycerol-phosphatedehydrataseHisB|1238194:1238787Forward;unitig_0|quiver|quiver:True:1238172	By MS/MS	By MS/MS	By MS/MS	By MS/MS	By MS/MS	By MS/MS	By MS/MS	By MS/MS	;
25.9163	26.6804	26.3727	26.8982	26.27	26.3448	26.5505	26.3096						9	9	9	38	38	38	22.796	0	39.982	643830000	47	NaN	NaN	NaN	0.171587	0.834288	0.0981646	0.0803423	D1G37_05740|hisH|imidazoleglycerolphosphatesynthasesubunitHisH|1238787:1239404Forward;unitig_0|quiver|quiver:True:1238780	D1G37_05740|hisH|imidazoleglycerolphosphatesynthasesubunitHisH|1238787:1239404Forward;unitig_0|quiver|quiver:True:1238780	By MS/MS	By MS/MS	By MS/MS	By MS/MS	By MS/MS	By MS/MS	By MS/MS	By MS/MS	;
20.2486	20.1742	20.14	19.5336	21.8433	21.9963	19.8263	21.1759						1	1	1	11	11	11	20.257	0.00068074	5.5905	13280000	1	1	1	1	1.19927	0.240714	-1.18632	-0.779766	D1G37_05745|D1G37_05745|DUF805domain-containingprotein|1239558:1240106Forward	D1G37_05745|D1G37_05745|DUF805domain-containingprotein|1239558:1240106Forward	By MS/MS	By matching				By matching
29.7228	29.9266	30.0322	30.3576	29.708	29.6605	29.8586	29.5244						19	19	19	97.9	97.9	97.9	26.083	0	255.02	6947200000	200	NaN	NaN	NaN	1.12747	0.264696	0.321944	0.280103	D1G37_05755|hisA|1-(5-phosphoribosyl)-5-[(5-phosphoribosylamino)methylideneamino]imidazole-4-carboxamideisomerase|1240929:1241660Forward;unitig_0|quiver|quiver:True:1240862	D1G37_05755|hisA|1-(5-phosphoribosyl)-5-[(5-phosphoribosylamino)methylideneamino]imidazole-4-carboxamideisomerase|1240929:1241660Forward;unitig_0|quiver|quiver:True:1240862	By MS/MS	By MS/MS	By MS/MS	By MS/MS	By MS/MS	By MS/MS	By MS/MS	By MS/MS	;
20.3225	21.3796	21.1302	20.7383	19.3864	19.3479	24.6866	18.982						3	3	3	12.3	12.3	12.3	35.843	0	8.5741	133350000	2	NaN	NaN	NaN	0.0757373	0.933174	0.291942	0.122435	D1G37_05790|D1G37_05790|homoserinekinase|1246578:1247528Reverse;unitig_0|quiver|quiver:False:1247608	D1G37_05790|D1G37_05790|homoserinekinase|1246578:1247528Reverse;unitig_0|quiver|quiver:False:1247608	By MS/MS	By MS/MS	By MS/MS	By MS/MS	By MS/MS	By MS/MS	By MS/MS	By matching	;
25.0398	25.7671	26.2831	26.3991	25.8073	25.7787	25.9045	25.4919						14	14	14	52.8	52.8	52.8	27.186	0	109.2	450130000	42	NaN	NaN	NaN	0.150179	0.85739	0.126702	0.0958333	D1G37_05795|D1G37_05795|imidazoleglycerolphosphatesynthasecyclasesubunit|1247641:1248399Forward;unitig_0|quiver|quiver:True:1247592	D1G37_05795|D1G37_05795|imidazoleglycerolphosphatesynthasecyclasesubunit|1247641:1248399Forward;unitig_0|quiver|quiver:True:1247592	By MS/MS	By MS/MS	By MS/MS	By MS/MS	By MS/MS	By MS/MS	By MS/MS	By MS/MS	;
25.6777	25.8808	25.7811	24.9152	25.5728	25.6548	25.5451	26.0294						3	3	3	55	55	55	9.0491	0	18.566	381350000	19	NaN	NaN	NaN	0.222068	0.787662	-0.136806	-0.109707	D1G37_05815|D1G37_05815|hypotheticalprotein|1251194:1251436Reverse;unitig_0|quiver|quiver:False:1251459	D1G37_05815|D1G37_05815|hypotheticalprotein|1251194:1251436Reverse;unitig_0|quiver|quiver:False:1251459	By MS/MS	By MS/MS	By MS/MS	By MS/MS	By MS/MS	By MS/MS	By MS/MS	By MS/MS	;
21.8793	23.1597	23.0825	20.4165	20.6983	22.9182	23.2344	22.5283						1	1	1	9.7	9.7	9.7	21.239	0.00065876	4.606	51953000	7	NaN	NaN	NaN	0.0890998	0.920184	-0.210294	-0.113192	D1G37_05870|D1G37_05870|flavodoxinfamilyprotein|1259451:1260008Reverse;unitig_0|quiver|quiver:False:1260043	D1G37_05870|D1G37_05870|flavodoxinfamilyprotein|1259451:1260008Reverse;unitig_0|quiver|quiver:False:1260043	By MS/MS	By MS/MS	By MS/MS	By MS/MS	By MS/MS	By MS/MS	By MS/MS	By MS/MS	;
24.973	25.4741	24.4058	24.8421	23.3473	23.3653	23.4646	23.5858				+	plasmid_negative_plasmid_positive	6	6	6	28.3	28.3	28.3	34.033	0	24.802	154020000	15	NaN	NaN	NaN	3.21545	0.0149718	1.483	1.20901	D1G37_05890|D1G37_05890|hypotheticalprotein|1260771:1261652Reverse;unitig_0|quiver|quiver:False:1261663	D1G37_05890|D1G37_05890|hypotheticalprotein|1260771:1261652Reverse;unitig_0|quiver|quiver:False:1261663	By MS/MS	By MS/MS	By MS/MS	By MS/MS	By MS/MS	By MS/MS	By MS/MS	By MS/MS	;
21.5869	21.9939	21.0159	20.5013	21.3569	19.2105	21.694	21.6023						1	1	1	7.8	7.8	7.8	37.013	0.0050031	3.3101	9901200	2	NaN	NaN	NaN	0.178409	0.828032	0.308591	0.184356	D1G37_05935|D1G37_05935|aldo/ketoreductase|1267557:1268558Forward;unitig_0|quiver|quiver:True:1267553	D1G37_05935|D1G37_05935|aldo/ketoreductase|1267557:1268558Forward;unitig_0|quiver|quiver:True:1267553	By matching	By matching	By matching		By matching		By MS/MS	By MS/MS	;
22.9961	23.312	23.0057	21.4503	19.9404	22.5321	21.9608	22.1009						2	2	2	27.7	27.7	27.7	14.592	0	13.167	48719000	6	NaN	NaN	NaN	0.7234	0.440877	1.05752	0.617003	D1G37_05940|D1G37_05940|hypotheticalprotein|1268604:1268996Reverse;unitig_0|quiver|quiver:False:1269013	D1G37_05940|D1G37_05940|hypotheticalprotein|1268604:1268996Reverse;unitig_0|quiver|quiver:False:1269013	By MS/MS	By MS/MS	By MS/MS	By matching	By matching	By MS/MS	By matching	By MS/MS	;
26.3506	26.5728	26.7563	26.1802	26.1326	25.8879	25.9492	26.3413						14	14	14	64.4	64.4	64.4	27.787	0	47.229	603800000	38	NaN	NaN	NaN	1.26581	0.215862	0.387238	0.333192	D1G37_05945|D1G37_05945|hypotheticalprotein|1269021:1269764Reverse;unitig_0|quiver|quiver:False:1269775	D1G37_05945|D1G37_05945|hypotheticalprotein|1269021:1269764Reverse;unitig_0|quiver|quiver:False:1269775	By MS/MS	By MS/MS	By MS/MS	By MS/MS	By MS/MS	By MS/MS	By MS/MS	By MS/MS	;
28.4005	28.5488	28.809	28.7708	28.1066	28.1821	28.326	28.252						12	12	12	90	90	90	15.698	0	155.67	2635900000	100	NaN	NaN	NaN	2.08833	0.0749603	0.415616	0.375415	D1G37_05970|D1G37_05970|aldehyde-activatingprotein|1274020:1274442Reverse;unitig_0|quiver|quiver:False:1274444	D1G37_05970|D1G37_05970|aldehyde-activatingprotein|1274020:1274442Reverse;unitig_0|quiver|quiver:False:1274444	By MS/MS	By MS/MS	By MS/MS	By MS/MS	By MS/MS	By MS/MS	By MS/MS	By MS/MS	;
27.5544	27.6126	27.3565	27.1496	27.8732	27.7279	27.7839	27.7452						14	14	14	38.4	38.4	38.4	50.238	0	114.67	1480500000	67	NaN	NaN	NaN	1.79302	0.108147	-0.364286	-0.328218	unitig_0|quiver|quiver:False:1276619;D1G37_05980|D1G37_05980|FAD-bindingprotein|1275283:1276620Reverse	unitig_0|quiver|quiver:False:1276619;D1G37_05980|D1G37_05980|FAD-bindingprotein|1275283:1276620Reverse	By MS/MS	By MS/MS	By MS/MS	By MS/MS	By MS/MS	By MS/MS	By MS/MS	By MS/MS	;
24.5633	24.5976	25.0688	24.8319	24.8008	25.0373	25.295	25.2103						5	5	5	33.1	33.1	33.1	31.784	0	22.953	241330000	23	NaN	NaN	NaN	1.0339	0.306835	-0.320501	-0.276225	D1G37_05985|D1G37_05985|pirinfamilyprotein|1277021:1277893Reverse;unitig_0|quiver|quiver:False:1278003	D1G37_05985|D1G37_05985|pirinfamilyprotein|1277021:1277893Reverse;unitig_0|quiver|quiver:False:1278003	By MS/MS	By MS/MS	By MS/MS	By MS/MS	By MS/MS	By MS/MS	By MS/MS	By MS/MS	;
27.0442	27.1689	27.1917	28.2775	26.3174	26.6427	27.2608	26.3666						7	7	7	52.9	52.9	52.9	22.989	0	56.828	1023700000	51	NaN	NaN	NaN	1.12361	0.266494	0.773693	0.568868	D1G37_05990|D1G37_05990|hydrolase|1278171:1278797Forward;unitig_0|quiver|quiver:True:1278167	D1G37_05990|D1G37_05990|hydrolase|1278171:1278797Forward;unitig_0|quiver|quiver:True:1278167	By MS/MS	By MS/MS	By MS/MS	By MS/MS	By MS/MS	By MS/MS	By MS/MS	By MS/MS	;
28.3081	28.4099	28.1883	28.4775	28.5255	28.5476	28.3804	28.5286						28	28	28	78.4	78.4	78.4	51.88	0	323.31	2652200000	166	NaN	NaN	NaN	1.04793	0.300664	-0.14959	-0.139289	D1G37_06000|D1G37_06000|NAD-dependentsuccinate-semialdehydedehydrogenase|1279896:1281344Reverse;unitig_0|quiver|quiver:False:1281367	D1G37_06000|D1G37_06000|NAD-dependentsuccinate-semialdehydedehydrogenase|1279896:1281344Reverse;unitig_0|quiver|quiver:False:1281367	By MS/MS	By MS/MS	By MS/MS	By MS/MS	By MS/MS	By MS/MS	By MS/MS	By MS/MS	;
22.5267	22.2244	20.5547	20.4622	21.8838	22.1697	22.4567	20.2546						2	2	2	6.7	6.7	6.7	45.917	0	7.678	28543000	6	NaN	NaN	NaN	0.127522	0.882835	-0.249198	-0.143774	D1G37_06005|gabT|4-aminobutyrate--2-oxoglutaratetransaminase|1281341:1282633Reverse;unitig_0|quiver|quiver:False:1282641	D1G37_06005|gabT|4-aminobutyrate--2-oxoglutaratetransaminase|1281341:1282633Reverse;unitig_0|quiver|quiver:False:1282641	By MS/MS	By MS/MS		By matching	By matching	By MS/MS	By matching	By MS/MS	;
20.9821	20.3075	19.8163	20.3725	20.9996	19.7775	18.1143	21.7577						1	1	1	1.9	1.9	1.9	57.788	0.0056075	3.2414	22290000	6	NaN	NaN	NaN	0.0908979	0.917622	0.207337	0.113277	D1G37_06010|D1G37_06010|PLP-dependentaminotransferasefamilyprotein|1282745:1284289Forward;unitig_0|quiver|quiver:True:1282693	D1G37_06010|D1G37_06010|PLP-dependentaminotransferasefamilyprotein|1282745:1284289Forward;unitig_0|quiver|quiver:True:1282693	By MS/MS	By MS/MS	By matching	By MS/MS	By MS/MS	By MS/MS	By matching	By MS/MS	;
28.7542	28.8859	28.8102	29.0073	28.6927	28.8213	29.079	28.83						14	14	14	75.6	75.6	75.6	20.979	0	189.33	3628800000	94	NaN	NaN	NaN	0.0304976	0.974134	0.00865793	0.00788821	D1G37_06035|ssb|single-strandedDNA-bindingprotein|1287770:1288351Reverse;unitig_0|quiver|quiver:False:1288359	D1G37_06035|ssb|single-strandedDNA-bindingprotein|1287770:1288351Reverse;unitig_0|quiver|quiver:False:1288359	By MS/MS	By MS/MS	By MS/MS	By MS/MS	By MS/MS	By MS/MS	By MS/MS	By MS/MS	;
26.5116	26.8013	26.5776	26.7981	26.718	26.8024	26.7303	26.7023						9	9	9	58.9	58.9	58.9	25.486	0	47.665	810190000	58	NaN	NaN	NaN	0.366835	0.670203	-0.0661016	-0.0613141	D1G37_06050|tenA|thiaminaseII|1291259:1291933Forward;unitig_0|quiver|quiver:True:1291231	D1G37_06050|tenA|thiaminaseII|1291259:1291933Forward;unitig_0|quiver|quiver:True:1291231	By MS/MS	By MS/MS	By MS/MS	By MS/MS	By MS/MS	By MS/MS	By MS/MS	By MS/MS	;
26.8538	26.9558	27.0857	27.4136	26.4772	26.5627	26.5019	26.3846				+	plasmid_negative_plasmid_positive	13	13	13	43.1	43.1	43.1	34.901	0	55.949	817450000	41	NaN	NaN	NaN	2.46935	0.0433125	0.59563	0.528391	D1G37_06065|D1G37_06065|NADPH:quinoneoxidoreductase|1292796:1293773Reverse;unitig_0|quiver|quiver:False:1293775	D1G37_06065|D1G37_06065|NADPH:quinoneoxidoreductase|1292796:1293773Reverse;unitig_0|quiver|quiver:False:1293775	By MS/MS	By MS/MS	By MS/MS	By MS/MS	By MS/MS	By MS/MS	By MS/MS	By MS/MS	;
28.3195	28.1526	28.457	28.2792	28.3461	28.4005	28.3253	28.5463						38	38	38	60.1	60.1	60.1	104.39	0	230.07	2524000000	128	NaN	NaN	NaN	0.605539	0.505689	-0.102475	-0.0948755	D1G37_06075|uvrA|excinucleaseABCsubunitUvrA|1294676:1297510Forward;unitig_0|quiver|quiver:True:1294645	D1G37_06075|uvrA|excinucleaseABCsubunitUvrA|1294676:1297510Forward;unitig_0|quiver|quiver:True:1294645	By MS/MS	By MS/MS	By MS/MS	By MS/MS	By MS/MS	By MS/MS	By MS/MS	By MS/MS	;
31.4167	31.9298	31.6578	31.3747	30.5336	30.9171	31.2013	31.0067						18	18	18	58.5	58.5	58.5	32.114	0	323.31	19375000000	242	NaN	NaN	NaN	1.93573	0.0901715	0.680085	0.571603	D1G37_06085|carO|carbapenemsusceptibilityporinCarO|1300243:1301142Forward;unitig_0|quiver|quiver:True:1300206	D1G37_06085|carO|carbapenemsusceptibilityporinCarO|1300243:1301142Forward;unitig_0|quiver|quiver:True:1300206	By MS/MS	By MS/MS	By MS/MS	By MS/MS	By MS/MS	By MS/MS	By MS/MS	By MS/MS	;
20.2497	21.0311	20.2094	21.3689	19.7863	20.0624	21.1717	23.9237						3	3	3	4.4	4.4	4.4	73.922	0	7.557	95471000	5	NaN	NaN	NaN	0.209984	0.800454	-0.521248	-0.262237	D1G37_06090|D1G37_06090|BCCTfamilytransporter|1301201:1303168Reverse;unitig_0|quiver|quiver:False:1303179	D1G37_06090|D1G37_06090|BCCTfamilytransporter|1301201:1303168Reverse;unitig_0|quiver|quiver:False:1303179	By MS/MS	By MS/MS	By matching	By MS/MS	By MS/MS	By MS/MS	By MS/MS	By MS/MS	;
19.3812	20.6054	21.1509	21.1558	21.2573	20.2796	19.763	23.7959						1	1	1	1.6	1.6	1.6	60.982	0.00066711	5.016	83316000	6	NaN	NaN	NaN	0.296615	0.724306	-0.700589	-0.352307	D1G37_06100|D1G37_06100|cationacetatesymporter|1304196:1305911Reverse;unitig_0|quiver|quiver:False:1305952	D1G37_06100|D1G37_06100|cationacetatesymporter|1304196:1305911Reverse;unitig_0|quiver|quiver:False:1305952	By MS/MS	By MS/MS	By matching	By matching	By MS/MS	By MS/MS	By MS/MS	By MS/MS	;
22.2039	22.5728	21.2396	20.1876	20.4477	22.3049	22.0354	22.3343						4	4	4	22.6	22.6	22.6	29.762	0	12.385	36324000	6	NaN	NaN	NaN	0.122977	0.885227	-0.229639	-0.135227	unitig_0|quiver|quiver:True:1310301;D1G37_06115|D1G37_06115|hypotheticalprotein|1310302:1311087Forward	unitig_0|quiver|quiver:True:1310301;D1G37_06115|D1G37_06115|hypotheticalprotein|1310302:1311087Forward	By matching	By MS/MS	By matching		By MS/MS	By MS/MS	By MS/MS	By matching	;
22.85	23.1063	22.6769	21.4212	23.0091	22.5264	23.5791	23.5986						4	4	4	19.9	19.9	19.9	23.806	0	12.561	62253000	8	NaN	NaN	NaN	0.712991	0.447205	-0.664702	-0.457101	D1G37_06120|D1G37_06120|DNA-bindingresponseregulator|1311130:1311780Reverse;unitig_0|quiver|quiver:False:1311785	D1G37_06120|D1G37_06120|DNA-bindingresponseregulator|1311130:1311780Reverse;unitig_0|quiver|quiver:False:1311785	By MS/MS	By matching	By MS/MS	By matching	By MS/MS	By matching	By MS/MS	By MS/MS	;
19.9223	22.8288	24.0889	21.1449	22.8631	23.1807	23.2815	22.8721						2	2	2	27.8	27.8	27.8	20.014	0	8.458	64491000	7	NaN	NaN	NaN	0.5263	0.562968	-1.05309	-0.547469	D1G37_06140|D1G37_06140|cysteinehydrolase|1314663:1315205Forward;unitig_0|quiver|quiver:True:1314605	D1G37_06140|D1G37_06140|cysteinehydrolase|1314663:1315205Forward;unitig_0|quiver|quiver:True:1314605	By MS/MS	By matching	By MS/MS	By MS/MS	By MS/MS	By MS/MS	By MS/MS	By matching	;
28.641	28.7984	28.6623	28.742	29.2186	29.3198	28.9974	29.3193				+	plasmid_negative_plasmid_positive	27	27	27	47.5	47.5	47.5	72.18	0	258.29	3950700000	165	NaN	NaN	NaN	3.0049	0.0209273	-0.502863	-0.463807	D1G37_06145|acs|acetate--CoAligase|1315252:1317201Reverse;unitig_0|quiver|quiver:False:1317251	D1G37_06145|acs|acetate--CoAligase|1315252:1317201Reverse;unitig_0|quiver|quiver:False:1317251	By MS/MS	By MS/MS	By MS/MS	By MS/MS	By MS/MS	By MS/MS	By MS/MS	By MS/MS	;
23.4416	23.3785	23.47	24.5311	20.3843	20.1864	23.6957	24.0157						3	3	3	13.6	13.6	13.6	38.714	0.00067568	5.4501	86592000	4	NaN	NaN	NaN	0.751225	0.422954	1.63474	0.789836	D1G37_06170|D1G37_06170|alkenereductase|1321309:1322367Reverse;unitig_0|quiver|quiver:False:1322378	D1G37_06170|D1G37_06170|alkenereductase|1321309:1322367Reverse;unitig_0|quiver|quiver:False:1322378	By MS/MS	By matching	By matching	By MS/MS	By matching	By matching	By matching	By MS/MS	;
20.9117	23.4171	20.8487	20.58	23.8897	23.6024	23.7018	23.6877						3	3	3	39	39	39	11.409	0.00070175	6.8173	73950000	5	NaN	NaN	NaN	1.8523	0.101261	-2.281	-1.36922	D1G37_06175|D1G37_06175|transcriptionalregulator|1322396:1322698Reverse;unitig_0|quiver|quiver:False:1322733	D1G37_06175|D1G37_06175|transcriptionalregulator|1322396:1322698Reverse;unitig_0|quiver|quiver:False:1322733	By MS/MS	By matching	By matching	By matching	By MS/MS	By MS/MS	By MS/MS	By MS/MS	;
26.2089	26.037	26.0377	24.8913	26.0599	26.2223	26.3	26.1104						12	12	12	50.8	50.8	50.8	41.141	0	107.85	512360000	48	NaN	NaN	NaN	0.577624	0.523926	-0.379448	-0.29003	D1G37_06180|prfB|peptidechainreleasefactor2|1322898:1323993Reverse;unitig_0|quiver|quiver:False:1323952	D1G37_06180|prfB|peptidechainreleasefactor2|1322898:1323993Reverse;unitig_0|quiver|quiver:False:1323952	By MS/MS	By MS/MS	By MS/MS	By MS/MS	By MS/MS	By MS/MS	By MS/MS	By MS/MS	;
25.2296	26.0229	26.038	25.7978	25.2619	25.1911	24.9004	25.2194						5	5	5	31.6	31.6	31.6	31.036	0	45.461	331310000	16	NaN	NaN	NaN	1.64841	0.12692	0.628898	0.521433	D1G37_06185|D1G37_06185|putativeporin|1324203:1325060Forward;unitig_0|quiver|quiver:True:1324133	D1G37_06185|D1G37_06185|putativeporin|1324203:1325060Forward;unitig_0|quiver|quiver:True:1324133	By MS/MS	By MS/MS	By MS/MS	By MS/MS	By MS/MS	By MS/MS	By matching	By MS/MS	;
30.8009	31.4266	31.2785	31.1268	31.7475	31.4884	31.6761	31.5979						20	20	20	80.8	80.8	80.8	27.664	0	323.31	20874000000	236	NaN	NaN	NaN	1.75069	0.110768	-0.469262	-0.409846	D1G37_06190|D1G37_06190|putativeporin|1325394:1326161Forward;unitig_0|quiver|quiver:True:1325339	D1G37_06190|D1G37_06190|putativeporin|1325394:1326161Forward;unitig_0|quiver|quiver:True:1325339	By MS/MS	By MS/MS	By MS/MS	By MS/MS	By MS/MS	By MS/MS	By MS/MS	By MS/MS	;
26.5332	26.6776	27.1911	27.1772	26.1998	26.1719	26.4816	26.1972						7	7	7	58.3	58.3	58.3	25.455	0	67.861	747640000	24	NaN	NaN	NaN	1.84969	0.101435	0.632154	0.533547	D1G37_06200|pdxH|pyridoxamine5'-phosphateoxidase|1327905:1328561Reverse;unitig_0|quiver|quiver:False:1328605	D1G37_06200|pdxH|pyridoxamine5'-phosphateoxidase|1327905:1328561Reverse;unitig_0|quiver|quiver:False:1328605	By MS/MS	By MS/MS	By MS/MS	By MS/MS	By MS/MS	By MS/MS	By MS/MS	By MS/MS	;
27.3416	26.7274	26.5593	27.2343	27.1113	26.906	26.8395	26.711						15	15	15	50.3	50.3	50.3	48.189	0	126.4	949510000	63	NaN	NaN	NaN	0.133665	0.87602	0.0737424	0.0610445	D1G37_06205|D1G37_06205|phosphoglucosaminemutase|1328572:1329909Reverse;unitig_0|quiver|quiver:False:1329911	D1G37_06205|D1G37_06205|phosphoglucosaminemutase|1328572:1329909Reverse;unitig_0|quiver|quiver:False:1329911	By MS/MS	By MS/MS	By MS/MS	By MS/MS	By MS/MS	By MS/MS	By MS/MS	By MS/MS	;
29.7076	29.8583	29.5695	29.8177	29.7124	29.8325	29.8189	29.6273						34	34	34	94.5	94.5	94.5	51.473	0	323.31	6572800000	272	NaN	NaN	NaN	0.0408109	0.963925	-0.00948048	-0.00877257	D1G37_06210|D1G37_06210|IMPdehydrogenase|1330059:1331525Reverse;unitig_0|quiver|quiver:False:1331551	D1G37_06210|D1G37_06210|IMPdehydrogenase|1330059:1331525Reverse;unitig_0|quiver|quiver:False:1331551	By MS/MS	By MS/MS	By MS/MS	By MS/MS	By MS/MS	By MS/MS	By MS/MS	By MS/MS	;
24.9373	25.2193	25.3678	25.3527	25.0889	25.1248	25.0994	25.1451						14	14	14	27.3	27.3	27.3	79.981	0	49.565	274640000	37	NaN	NaN	NaN	0.471443	0.591896	0.104718	0.0951523	D1G37_06225|D1G37_06225|TonB-dependentsiderophorereceptor|1333142:1335298Forward;unitig_0|quiver|quiver:True:1333099	D1G37_06225|D1G37_06225|TonB-dependentsiderophorereceptor|1333142:1335298Forward;unitig_0|quiver|quiver:True:1333099	By MS/MS	By MS/MS	By MS/MS	By MS/MS	By MS/MS	By MS/MS	By MS/MS	By MS/MS	;
31.2083	31.4838	31.5123	31.3895	31.3747	31.4275	31.6251	31.5264						35	35	35	52.9	52.9	52.9	68.335	0	323.31	21140000000	388	NaN	NaN	NaN	0.459799	0.599187	-0.0899482	-0.0826617	D1G37_06240|D1G37_06240|biotin/lipoyl-bindingprotein|1336603:1338585Reverse;unitig_0|quiver|quiver:False:1338596	D1G37_06240|D1G37_06240|biotin/lipoyl-bindingprotein|1336603:1338585Reverse;unitig_0|quiver|quiver:False:1338596	By MS/MS	By MS/MS	By MS/MS	By MS/MS	By MS/MS	By MS/MS	By MS/MS	By MS/MS	;
31.9267	31.6924	31.7033	31.5335	31.7016	31.8352	31.5673	31.7959						77	77	77	78.7	78.7	78.7	101.92	0	323.31	26003000000	696	NaN	NaN	NaN	0.0380683	0.96697	-0.0110331	-0.0100264	D1G37_06245|aceE|pyruvatedehydrogenase(acetyl-transferring),homodimerictype|1338588:1341305Reverse;unitig_0|quiver|quiver:False:1341307	D1G37_06245|aceE|pyruvatedehydrogenase(acetyl-transferring),homodimerictype|1338588:1341305Reverse;unitig_0|quiver|quiver:False:1341307	By MS/MS	By MS/MS	By MS/MS	By MS/MS	By MS/MS	By MS/MS	By MS/MS	By MS/MS	;
23.9373	24.7047	24.5272	24.1029	21.0599	24.2247	24.9663	24.0523						4	4	4	19	19	19	32.992	0	13.259	148200000	8	NaN	NaN	NaN	0.36514	0.670947	0.742229	0.394775	D1G37_06260|D1G37_06260|UDP-3-O-[3-hydroxymyristoyl]N-acetylglucosaminedeacetylase|1342894:1343796Reverse;unitig_0|quiver|quiver:False:1343828	D1G37_06260|D1G37_06260|UDP-3-O-[3-hydroxymyristoyl]N-acetylglucosaminedeacetylase|1342894:1343796Reverse;unitig_0|quiver|quiver:False:1343828	By MS/MS	By MS/MS	By matching	By MS/MS	By MS/MS	By MS/MS	By MS/MS	By MS/MS	;
30.6847	30.8565	30.7625	30.6632	30.7762	30.8612	30.8424	30.8192						36	36	36	75.7	75.7	75.7	42.065	0	323.31	13560000000	364	NaN	NaN	NaN	0.883027	0.361191	-0.083034	-0.0792702	D1G37_06265|ftsZ|celldivisionproteinFtsZ|1343907:1345082Reverse;unitig_0|quiver|quiver:False:1345117	D1G37_06265|ftsZ|celldivisionproteinFtsZ|1343907:1345082Reverse;unitig_0|quiver|quiver:False:1345117	By MS/MS	By MS/MS	By MS/MS	By MS/MS	By MS/MS	By MS/MS	By MS/MS	By MS/MS	;
25.5136	24.8412	24.6349	25.0245	25.7674	25.612	25.1588	25.2109						7	7	7	26.7	26.7	26.7	45.594	0	26.979	308110000	18	NaN	NaN	NaN	0.918177	0.349246	-0.433729	-0.349783	D1G37_06270|ftsA|celldivisionproteinFtsA|1345247:1346509Reverse;unitig_0|quiver|quiver:False:1346511	D1G37_06270|ftsA|celldivisionproteinFtsA|1345247:1346509Reverse;unitig_0|quiver|quiver:False:1346511	By MS/MS	By MS/MS	By matching	By MS/MS	By MS/MS	By MS/MS	By MS/MS	By MS/MS	;
24.1528	23.8955	23.6806	23.9916	24.1645	24.1965	23.7147	24.0109						3	3	3	13	13	13	32.204	0	15.592	124840000	13	NaN	NaN	NaN	0.253028	0.761584	-0.0915394	-0.0797526	D1G37_06275|D1G37_06275|FtsQ-typePOTRAdomain-containingprotein|1346570:1347424Reverse;unitig_0|quiver|quiver:False:1347450	D1G37_06275|D1G37_06275|FtsQ-typePOTRAdomain-containingprotein|1346570:1347424Reverse;unitig_0|quiver|quiver:False:1347450	By MS/MS	By MS/MS	By MS/MS	By MS/MS	By MS/MS	By MS/MS	By MS/MS	By MS/MS	;
27.7818	27.7655	28.0476	28.3464	27.6223	27.5743	27.6103	27.474						17	17	17	72.7	72.7	72.7	33.36	0	194.09	1684900000	106	NaN	NaN	NaN	1.59159	0.136806	0.415111	0.363905	D1G37_06280|D1G37_06280|D-alanine--D-alanineligase|1347427:1348353Reverse;unitig_0|quiver|quiver:False:1348394	D1G37_06280|D1G37_06280|D-alanine--D-alanineligase|1347427:1348353Reverse;unitig_0|quiver|quiver:False:1348394	By MS/MS	By MS/MS	By MS/MS	By MS/MS	By MS/MS	By MS/MS	By MS/MS	By MS/MS	;
26.0976	25.9911	25.8741	25.5659	25.5828	25.842	25.6526	25.8511						12	12	12	39.8	39.8	39.8	52.882	0	104.39	435770000	57	NaN	NaN	NaN	0.518091	0.565396	0.150046	0.132397	D1G37_06285|D1G37_06285|UDP-N-acetylmuramate--L-alanineligase|1348391:1349839Reverse;unitig_0|quiver|quiver:False:1349868	D1G37_06285|D1G37_06285|UDP-N-acetylmuramate--L-alanineligase|1348391:1349839Reverse;unitig_0|quiver|quiver:False:1349868	By MS/MS	By MS/MS	By MS/MS	By MS/MS	By MS/MS	By MS/MS	By MS/MS	By MS/MS	;
24.7895	24.5591	24.7012	24.8393	24.8557	24.5365	24.4706	24.6723						6	6	6	23.8	23.8	23.8	39.319	0	35.139	198010000	23	NaN	NaN	NaN	0.365158	0.671543	0.0884962	0.0800919	D1G37_06290|D1G37_06290|undecaprenyldiphospho-muramoylpentapeptidebeta-N-acetylglucosaminyltransferase|1349851:1350948Reverse;unitig_0|quiver|quiver:False:1350950	D1G37_06290|D1G37_06290|undecaprenyldiphospho-muramoylpentapeptidebeta-N-acetylglucosaminyltransferase|1349851:1350948Reverse;unitig_0|quiver|quiver:False:1350950	By MS/MS	By MS/MS	By MS/MS	By MS/MS	By MS/MS	By MS/MS	By MS/MS	By MS/MS	;
25.917	26.5157	26.2775	26.1017	26.279	26.4295	26.4912	26.1872						11	11	11	58.6	58.6	58.6	35.112	0	127.87	612270000	45	NaN	NaN	NaN	0.442993	0.607147	-0.143731	-0.125502	D1G37_06295|D1G37_06295|glutathionesynthase|1351186:1352130Reverse;unitig_0|quiver|quiver:False:1352192	D1G37_06295|D1G37_06295|glutathionesynthase|1351186:1352130Reverse;unitig_0|quiver|quiver:False:1352192	By MS/MS	By MS/MS	By MS/MS	By MS/MS	By MS/MS	By MS/MS	By MS/MS	By MS/MS	;
27.06	27.1737	27.0745	26.6885	27.3062	27.2509	27.4122	27.3019						13	13	13	50	50	50	23.363	0	95.375	1127500000	75	NaN	NaN	NaN	1.53397	0.146394	-0.318631	-0.286574	D1G37_06315|D1G37_06315|orotatephosphoribosyltransferase|1355590:1356240Reverse;unitig_0|quiver|quiver:False:1356332	D1G37_06315|D1G37_06315|orotatephosphoribosyltransferase|1355590:1356240Reverse;unitig_0|quiver|quiver:False:1356332	By MS/MS	By MS/MS	By MS/MS	By MS/MS	By MS/MS	By MS/MS	By MS/MS	By MS/MS	;
25.1449	25.0908	25.1509	25.5227	25.4625	24.8959	24.8998	25.033						6	6	6	32.1	32.1	32.1	31.606	0	21.18	271710000	14	NaN	NaN	NaN	0.409387	0.630593	0.154501	0.132434	D1G37_06320|xth|exodeoxyribonucleaseIII|1356279:1357103Forward;unitig_0|quiver|quiver:True:1356242	D1G37_06320|xth|exodeoxyribonucleaseIII|1356279:1357103Forward;unitig_0|quiver|quiver:True:1356242	By MS/MS	By MS/MS	By MS/MS	By MS/MS	By MS/MS	By MS/MS	By MS/MS	By MS/MS	;
27.0234	27.3943	27.1939	26.679	27.1012	27.4016	27.5814	27.1025						10	10	10	51.7	51.7	51.7	13.123	0	38.906	1153500000	49	NaN	NaN	NaN	0.54049	0.55237	-0.224062	-0.187931	D1G37_06325|D1G37_06325|arsenatereductase|1357559:1357909Forward;unitig_0|quiver|quiver:True:1357522	D1G37_06325|D1G37_06325|arsenatereductase|1357559:1357909Forward;unitig_0|quiver|quiver:True:1357522	By MS/MS	By MS/MS	By MS/MS	By MS/MS	By MS/MS	By MS/MS	By MS/MS	By MS/MS	;
29.8792	30.5073	30.2758	30.0457	30.1765	30.2855	30.5701	29.9225						17	17	17	78.6	78.6	78.6	15.543	0	263.22	9275500000	153	NaN	NaN	NaN	0.120058	0.888697	-0.061676	-0.051758	D1G37_06330|D1G37_06330|DUF2147domain-containingprotein|1357948:1358385Reverse;unitig_0|quiver|quiver:False:1358414	D1G37_06330|D1G37_06330|DUF2147domain-containingprotein|1357948:1358385Reverse;unitig_0|quiver|quiver:False:1358414	By MS/MS	By MS/MS	By MS/MS	By MS/MS	By MS/MS	By MS/MS	By MS/MS	By MS/MS	;
20.6204	21.3579	21.6828	22.6939	20.8567	20.3963	22.3956	20.3395						2	2	2	23.1	23.1	23.1	34.13	0	9.2204	33198000	3	NaN	NaN	NaN	0.404247	0.634416	0.591691	0.359724	D1G37_06335|D1G37_06335|alpha/betahydrolase|1358535:1359446Forward;unitig_0|quiver|quiver:True:1358486	D1G37_06335|D1G37_06335|alpha/betahydrolase|1358535:1359446Forward;unitig_0|quiver|quiver:True:1358486	By matching	By MS/MS	By matching	By matching	By MS/MS	By matching	By matching	By MS/MS	;
28.1967	28.8402	28.5958	28.5814	28.5343	28.5372	28.6995	28.572						15	15	15	83.5	83.5	83.5	27.623	0	271.46	2982600000	83	NaN	NaN	NaN	0.0842298	0.92618	-0.032238	-0.0283158	D1G37_06350|D1G37_06350|transporter|1362650:1363417Reverse;unitig_0|quiver|quiver:False:1363428	D1G37_06350|D1G37_06350|transporter|1362650:1363417Reverse;unitig_0|quiver|quiver:False:1363428	By MS/MS	By MS/MS	By MS/MS	By MS/MS	By MS/MS	By MS/MS	By MS/MS	By MS/MS	;
22.6585	23.4608	23.1591	23.9031	19.3542	22.8524	23.3475	19.1667						3	3	3	38.7	38.7	38.7	20.481	0	31.609	63173000	13	NaN	NaN	NaN	0.943316	0.343263	2.11515	0.98658	D1G37_06355|D1G37_06355|ankyrinrepeatdomain-containingprotein|1363430:1363975Reverse;unitig_0|quiver|quiver:False:1363983	D1G37_06355|D1G37_06355|ankyrinrepeatdomain-containingprotein|1363430:1363975Reverse;unitig_0|quiver|quiver:False:1363983	By MS/MS	By MS/MS	By MS/MS	By MS/MS	By MS/MS	By MS/MS	By MS/MS	By matching	;
30.5072	30.5257	30.4342	29.996	30.5045	30.3351	30.6973	30.3796						17	17	17	92.4	92.4	92.4	13.681	0	133.67	10681000000	120	NaN	NaN	NaN	0.323025	0.700188	-0.113317	-0.098636	D1G37_06360|D1G37_06360|HPF/RaiAfamilyribosome-associatedprotein|1364134:1364493Reverse;unitig_0|quiver|quiver:False:1364633	D1G37_06360|D1G37_06360|HPF/RaiAfamilyribosome-associatedprotein|1364134:1364493Reverse;unitig_0|quiver|quiver:False:1364633	By MS/MS	By MS/MS	By MS/MS	By MS/MS	By MS/MS	By MS/MS	By MS/MS	By MS/MS	;
26.0207	26.5476	26.379	26.1035	25.7856	26.0037	26.1007	26.1599						9	9	9	41.9	41.9	41.9	27.677	0	43.502	544910000	47	NaN	NaN	NaN	0.854157	0.372494	0.250194	0.218107	unitig_0|quiver|quiver:True:1368139;D1G37_06385|D1G37_06385|ionchannelproteinTsx|1368140:1368865Forward	unitig_0|quiver|quiver:True:1368139;D1G37_06385|D1G37_06385|ionchannelproteinTsx|1368140:1368865Forward	By MS/MS	By MS/MS	By MS/MS	By MS/MS	By MS/MS	By MS/MS	By MS/MS	By MS/MS	;
24.6657	24.406	24.2842	24.3452	24.2328	23.6922	23.9166	24.0689						6	6	6	14.8	14.8	14.8	69.074	0	20.774	146640000	16	NaN	NaN	NaN	1.70018	0.117834	0.447627	0.391852	D1G37_06410|parE|DNAtopoisomeraseIVsubunitB|1373142:1375025Reverse;unitig_0|quiver|quiver:False:1375087	D1G37_06410|parE|DNAtopoisomeraseIVsubunitB|1373142:1375025Reverse;unitig_0|quiver|quiver:False:1375087	By MS/MS	By MS/MS	By MS/MS	By MS/MS	By MS/MS	By MS/MS	By MS/MS	By MS/MS	;
21.1771	20.0334	22.6158	20.3981	23.6292	20.0515	21.0054	20.0246						2	2	2	9.6	9.6	9.6	50.378	0.00065274	4.2943	46153000	3	NaN	NaN	NaN	0.0412901	0.964083	-0.121567	-0.0600858	D1G37_06420|D1G37_06420|hypotheticalprotein|1375834:1377177Forward;unitig_0|quiver|quiver:True:1375815	D1G37_06420|D1G37_06420|hypotheticalprotein|1375834:1377177Forward;unitig_0|quiver|quiver:True:1375815	By MS/MS	By matching	By MS/MS		By MS/MS	By matching	By matching	By matching	;
25.8359	25.2768	25.4421	25.5804	24.774	24.5549	24.6363	24.6122				+	plasmid_negative_plasmid_positive	7	7	7	30	30	30	34.178	0	32.776	268830000	29	NaN	NaN	NaN	3.37292	0.0118076	0.889451	0.789166	D1G37_06460|D1G37_06460|hypotheticalprotein|1382219:1383112Reverse;unitig_0|quiver|quiver:False:1383162	D1G37_06460|D1G37_06460|hypotheticalprotein|1382219:1383112Reverse;unitig_0|quiver|quiver:False:1383162	By MS/MS	By MS/MS	By MS/MS	By MS/MS	By MS/MS	By MS/MS	By MS/MS	By MS/MS	;
25.9662	25.9461	25.7817	25.4844	26.0775	26.23	26.3096	26.4598						7	7	7	22.3	22.3	22.3	59.281	0	62.297	519040000	41	NaN	NaN	NaN	1.87385	0.0989188	-0.474641	-0.41747	D1G37_06480|D1G37_06480|glutamate--cysteineligase|1389394:1390971Reverse;unitig_0|quiver|quiver:False:1390982	D1G37_06480|D1G37_06480|glutamate--cysteineligase|1389394:1390971Reverse;unitig_0|quiver|quiver:False:1390982	By MS/MS	By MS/MS	By MS/MS	By MS/MS	By MS/MS	By MS/MS	By MS/MS	By MS/MS	;
26.7287	26.7588	26.8465	26.6617	26.8466	26.5958	26.807	26.7104						12	12	12	66.5	66.5	66.5	21.208	0	55.15	825900000	57	NaN	NaN	NaN	0.0461349	0.958249	0.00895739	0.00838861	D1G37_06485|D1G37_06485|DUF924domain-containingprotein|1391140:1391679Forward;unitig_0|quiver|quiver:True:1391124	D1G37_06485|D1G37_06485|DUF924domain-containingprotein|1391140:1391679Forward;unitig_0|quiver|quiver:True:1391124	By MS/MS	By MS/MS	By MS/MS	By MS/MS	By MS/MS	By MS/MS	By MS/MS	By MS/MS	;
27.4158	28.1109	27.8201	27.5536	28.0186	27.9563	28.0589	28.028						15	15	15	85.6	85.6	85.6	21.011	0	123.21	1813500000	114	NaN	NaN	NaN	0.957425	0.335312	-0.290345	-0.251368	D1G37_06490|D1G37_06490|hypotheticalprotein|1391739:1392302Forward;unitig_0|quiver|quiver:True:1391702	D1G37_06490|D1G37_06490|hypotheticalprotein|1391739:1392302Forward;unitig_0|quiver|quiver:True:1391702	By MS/MS	By MS/MS	By MS/MS	By MS/MS	By MS/MS	By MS/MS	By MS/MS	By MS/MS	;
24.6982	24.2359	24.5371	24.9027	24.4352	24.0505	24.555	23.9284						6	6	6	20.3	20.3	20.3	43.457	0	30.932	165310000	12	NaN	NaN	NaN	0.857887	0.370489	0.351181	0.291257	D1G37_06500|D1G37_06500|pyridoxalphosphate-dependentaminotransferase|1393654:1394808Forward;unitig_0|quiver|quiver:True:1393644	D1G37_06500|D1G37_06500|pyridoxalphosphate-dependentaminotransferase|1393654:1394808Forward;unitig_0|quiver|quiver:True:1393644	By MS/MS	By MS/MS	By matching	By MS/MS	By MS/MS	By MS/MS	By MS/MS	By MS/MS	;
19.9984	20.0293	19.721	19.8363	20.9883	21.005	19.9167	21.0299						2	2	2	6.1	6.1	6.1	30.349	0.00064935	4.1009	9437700	3	NaN	NaN	NaN	1.60354	0.134381	-0.838725	-0.654092	D1G37_06510|D1G37_06510|SDRfamilyNAD(P)-dependentoxidoreductase|1396339:1397172Reverse;unitig_0|quiver|quiver:False:1397222	D1G37_06510|D1G37_06510|SDRfamilyNAD(P)-dependentoxidoreductase|1396339:1397172Reverse;unitig_0|quiver|quiver:False:1397222	By matching	By matching		By matching		By MS/MS	By MS/MS	By MS/MS	;
25.7521	26.0687	26.1725	26.5094	24.6725	24.5432	24.4153	24.879				+	plasmid_negative_plasmid_positive	8	8	8	31.9	31.9	31.9	43.049	0	34.982	346870000	27	NaN	NaN	NaN	3.72407	0.00751487	1.4982	1.26456	D1G37_06530|D1G37_06530|alpha/betafoldhydrolase|1400444:1401640Reverse;unitig_0|quiver|quiver:False:1401651	D1G37_06530|D1G37_06530|alpha/betafoldhydrolase|1400444:1401640Reverse;unitig_0|quiver|quiver:False:1401651	By MS/MS	By MS/MS	By MS/MS	By MS/MS	By matching	By MS/MS	By MS/MS	By MS/MS	;
24.0054	23.3066	23.6183	20.5336	23.5187	23.2847	23.0614	23.2503						4	4	4	13.4	13.4	13.4	31.272	0	10.707	77300000	9	NaN	NaN	NaN	0.205775	0.804502	-0.4128	-0.229839	D1G37_06535|D1G37_06535|phosphatidylserinedecarboxylaseproenzyme|1401859:1402710Reverse;unitig_0|quiver|quiver:False:1402736	D1G37_06535|D1G37_06535|phosphatidylserinedecarboxylaseproenzyme|1401859:1402710Reverse;unitig_0|quiver|quiver:False:1402736	By MS/MS	By MS/MS	By MS/MS		By MS/MS	By MS/MS	By MS/MS	By MS/MS	;
23.3305	23.3105	23.6259	20.3653	23.4007	23.4738	23.4942	23.5452						2	2	2	18.4	18.4	18.4	16.227	0	11.039	89047000	15	NaN	NaN	NaN	0.485982	0.584666	-0.820457	-0.463999	D1G37_06550|D1G37_06550|D-tyrosyl-tRNA(Tyr)deacylase|1405089:1405532Forward;unitig_0|quiver|quiver:True:1405067	D1G37_06550|D1G37_06550|D-tyrosyl-tRNA(Tyr)deacylase|1405089:1405532Forward;unitig_0|quiver|quiver:True:1405067	By MS/MS	By MS/MS	By MS/MS	By MS/MS	By MS/MS	By MS/MS	By MS/MS	By MS/MS	;
26.6048	27.2355	27.1692	26.5146	27.092	26.5632	27.6534	27.4313						5	5	5	54.1	54.1	54.1	17.513	0	115.49	1058600000	40	NaN	NaN	NaN	0.45204	0.601904	-0.303895	-0.233404	D1G37_06555|D1G37_06555|SCP-2steroltransferfamilyprotein|1405572:1406051Reverse;unitig_0|quiver|quiver:False:1406056	D1G37_06555|D1G37_06555|SCP-2steroltransferfamilyprotein|1405572:1406051Reverse;unitig_0|quiver|quiver:False:1406056	By MS/MS	By MS/MS	By MS/MS	By MS/MS	By MS/MS	By MS/MS	By MS/MS	By MS/MS	;
25.0378	24.7805	24.7989	25.8665	25.1437	25.465	25.0251	25.0883						8	8	8	27.8	27.8	27.8	44.045	0	57.421	279550000	26	NaN	NaN	NaN	0.0784901	0.930368	-0.0596108	-0.0468103	D1G37_06570|serB|phosphoserinephosphataseSerB|1407050:1408273Reverse;unitig_0|quiver|quiver:False:1408281	D1G37_06570|serB|phosphoserinephosphataseSerB|1407050:1408273Reverse;unitig_0|quiver|quiver:False:1408281	By MS/MS	By MS/MS	By MS/MS	By MS/MS	By MS/MS	By MS/MS	By MS/MS	By MS/MS	;
24.3154	18.8381	20.492	21.0357	23.6877	20.2064	21.1315	17.8739						4	4	4	11.5	11.5	11.5	48.523	0	15.195	59795000	3	NaN	NaN	NaN	0.0981725	0.909146	0.445428	0.167324	unitig_0|quiver|quiver:True:1408332;D1G37_06575|D1G37_06575|hypotheticalprotein|1408333:1409640Forward	unitig_0|quiver|quiver:True:1408332;D1G37_06575|D1G37_06575|hypotheticalprotein|1408333:1409640Forward	By MS/MS	By matching	By matching	By matching	By MS/MS	By matching	By MS/MS		;
30.3554	30.3944	30.3883	30.2017	30.3356	30.426	30.2459	30.4247						20	20	20	76.9	76.9	76.9	40.898	0	113.77	9855400000	87	NaN	NaN	NaN	0.140427	0.870551	-0.0231099	-0.0217531	D1G37_06580|D1G37_06580|bifunctional3,4-dihydroxy-2-butanone-4-phosphatesynthase/GTPcyclohydrolaseII|1409880:1411001Forward;unitig_0|quiver|quiver:True:1409873	D1G37_06580|D1G37_06580|bifunctional3,4-dihydroxy-2-butanone-4-phosphatesynthase/GTPcyclohydrolaseII|1409880:1411001Forward;unitig_0|quiver|quiver:True:1409873	By MS/MS	By MS/MS	By MS/MS	By MS/MS	By MS/MS	By MS/MS	By MS/MS	By MS/MS	;
30.1363	30.5326	30.4974	30.4672	30.3803	30.3658	30.7548	30.5651						19	19	19	99.4	99.4	99.4	16.493	0	323.31	10889000000	241	NaN	NaN	NaN	0.360694	0.672223	-0.108111	-0.0957152	D1G37_06585|D1G37_06585|6,7-dimethyl-8-ribityllumazinesynthase|1411013:1411483Forward;unitig_0|quiver|quiver:True:1410982	D1G37_06585|D1G37_06585|6,7-dimethyl-8-ribityllumazinesynthase|1411013:1411483Forward;unitig_0|quiver|quiver:True:1410982	By MS/MS	By MS/MS	By MS/MS	By MS/MS	By MS/MS	By MS/MS	By MS/MS	By MS/MS	;
24.5721	24.7523	24.4244	25.0611	24.7497	24.9802	25.8406	25.5342						6	6	6	40.9	40.9	40.9	17.017	0	28.665	268680000	12	NaN	NaN	NaN	1.04158	0.303866	-0.573685	-0.446415	D1G37_06590|D1G37_06590|NutilizationsubstanceproteinB|1411487:1411936Forward;unitig_0|quiver|quiver:True:1411483	D1G37_06590|D1G37_06590|NutilizationsubstanceproteinB|1411487:1411936Forward;unitig_0|quiver|quiver:True:1411483	By MS/MS	By MS/MS	By MS/MS	By MS/MS	By MS/MS	By MS/MS	By MS/MS	By MS/MS	;
27.478	27.4242	27.1366	27.3392	27.4074	27.6836	27.2216	27.4172						13	13	13	55.5	55.5	55.5	48.838	0	104.08	1296700000	72	NaN	NaN	NaN	0.305429	0.717758	-0.0879197	-0.0784269	D1G37_06605|glmU|UDP-N-acetylglucosaminediphosphorylase/glucosamine-1-phosphateN-acetyltransferase|1413389:1414753Forward;unitig_0|quiver|quiver:True:1413376	D1G37_06605|glmU|UDP-N-acetylglucosaminediphosphorylase/glucosamine-1-phosphateN-acetyltransferase|1413389:1414753Forward;unitig_0|quiver|quiver:True:1413376	By MS/MS	By MS/MS	By MS/MS	By MS/MS	By MS/MS	By MS/MS	By MS/MS	By MS/MS	;
28.7951	28.5823	28.4392	28.5111	28.7104	28.8067	28.5991	28.6636						23	23	23	52.3	52.3	52.3	67.542	0	282.28	3145000000	137	NaN	NaN	NaN	0.605373	0.505266	-0.113031	-0.103854	D1G37_06610|glmS|glutamine--fructose-6-phosphatetransaminase(isomerizing)|1414766:1416604Forward;unitig_0|quiver|quiver:True:1414762	D1G37_06610|glmS|glutamine--fructose-6-phosphatetransaminase(isomerizing)|1414766:1416604Forward;unitig_0|quiver|quiver:True:1414762	By MS/MS	By MS/MS	By MS/MS	By MS/MS	By MS/MS	By MS/MS	By MS/MS	By MS/MS	;
20.0628	20.5966	21.4716	21.22	22.3706	19.455	21.7173	22.318						2	2	2	13.1	13.1	13.1	33.691	0.00065232	4.2816	42192000	1	NaN	NaN	NaN	0.358232	0.673559	-0.627489	-0.357342	D1G37_06630|hutG|formimidoylglutamase|1420332:1421252Reverse;unitig_0|quiver|quiver:False:1421404	D1G37_06630|hutG|formimidoylglutamase|1420332:1421252Reverse;unitig_0|quiver|quiver:False:1421404	By matching	By matching	By MS/MS	By MS/MS	By matching	By matching	By matching	By matching	;
24.3606	24.5224	24.388	25.3304	24.1075	24.6951	24.3705	24.705						6	6	6	19.2	19.2	19.2	44.059	0	26.736	180150000	15	NaN	NaN	NaN	0.276682	0.739304	0.180837	0.142322	D1G37_06635|D1G37_06635|imidazolonepropionase|1421263:1422468Reverse;unitig_0|quiver|quiver:False:1422518	D1G37_06635|D1G37_06635|imidazolonepropionase|1421263:1422468Reverse;unitig_0|quiver|quiver:False:1422518	By MS/MS	By MS/MS	By MS/MS	By MS/MS	By MS/MS	By MS/MS	By MS/MS	By matching	;
26.8582	27.3146	26.2736	26.6438	26.8261	27.2225	27.0486	27.0106						16	16	16	46.9	46.9	46.9	54.61	0	90.535	966880000	61	NaN	NaN	NaN	0.501947	0.575265	-0.254467	-0.206544	D1G37_06645|hutH|histidineammonia-lyase|1423997:1425535Reverse;unitig_0|quiver|quiver:False:1425543	D1G37_06645|hutH|histidineammonia-lyase|1423997:1425535Reverse;unitig_0|quiver|quiver:False:1425543	By MS/MS	By MS/MS	By MS/MS	By MS/MS	By MS/MS	By MS/MS	By MS/MS	By MS/MS	;
29.4875	29.3892	29.2732	29.5698	29.7256	29.6879	29.6762	29.5886						34	34	34	66.5	66.5	66.5	61.202	0	323.31	5805500000	213	NaN	NaN	NaN	1.84563	0.101087	-0.239695	-0.223965	D1G37_06650|hutU|urocanatehydratase|1425623:1427299Reverse;unitig_0|quiver|quiver:False:1427325	D1G37_06650|hutU|urocanatehydratase|1425623:1427299Reverse;unitig_0|quiver|quiver:False:1427325	By MS/MS	By MS/MS	By MS/MS	By MS/MS	By MS/MS	By MS/MS	By MS/MS	By MS/MS	;
22.2764	22.6254	20.0483	18.7058	22.4735	22.596	22.0908	19.3678						2	2	2	11.6	11.6	11.6	28.405	0	11.262	42616000	8	NaN	NaN	NaN	0.242144	0.768377	-0.718044	-0.325844	D1G37_06660|hutC|histidineutilizationrepressor|1428123:1428875Reverse;unitig_0|quiver|quiver:False:1428883	D1G37_06660|hutC|histidineutilizationrepressor|1428123:1428875Reverse;unitig_0|quiver|quiver:False:1428883	By MS/MS	By MS/MS	By MS/MS	By MS/MS	By MS/MS	By MS/MS	By MS/MS	By matching	;
20.8283	20.2157	19.3801	22.0438	21.9467	20.3039	19.5237	20.6423						1	1	1	5.7	5.7	5.7	25.345	0.0062189	3.2225	13069000	2	NaN	NaN	NaN	0.00569099	0.995916	0.0128341	0.00731462	D1G37_06675|D1G37_06675|peptidaseM15|1431781:1432464Reverse;unitig_0|quiver|quiver:False:1432472	D1G37_06675|D1G37_06675|peptidaseM15|1431781:1432464Reverse;unitig_0|quiver|quiver:False:1432472	By matching	By MS/MS	By matching	By MS/MS	By matching	By matching	By matching	By matching	;
26.7307	26.6263	25.9887	26.993	26.5672	26.7879	26.9374	26.5082						12	12	12	42.8	42.8	42.8	48.422	0	68.909	787940000	71	NaN	NaN	NaN	0.193379	0.814577	-0.115527	-0.0935341	D1G37_06685|fahA|fumarylacetoacetase|1434374:1435681Forward;unitig_0|quiver|quiver:True:1434298	D1G37_06685|fahA|fumarylacetoacetase|1434374:1435681Forward;unitig_0|quiver|quiver:True:1434298	By MS/MS	By MS/MS	By MS/MS	By MS/MS	By MS/MS	By MS/MS	By MS/MS	By MS/MS	;
25.6085	26.6402	26.1125	26.8257	26.051	26.4306	26.0623	26.3111						7	7	7	56.2	56.2	56.2	24.353	0	75.943	601920000	39	NaN	NaN	NaN	0.105327	0.903529	0.082962	0.0642976	D1G37_06690|maiA|maleylacetoacetateisomerase|1435668:1436300Forward;unitig_0|quiver|quiver:True:1435634	D1G37_06690|maiA|maleylacetoacetateisomerase|1435668:1436300Forward;unitig_0|quiver|quiver:True:1435634	By MS/MS	By MS/MS	By MS/MS	By MS/MS	By MS/MS	By MS/MS	By MS/MS	By MS/MS	;
24.8806	25.8061	24.7772	24.5889	25.3603	25.5387	25.8216	25.4134						5	5	5	23.6	23.6	23.6	21.146	0	17.276	313550000	28	NaN	NaN	NaN	0.910174	0.349098	-0.520312	-0.403331	D1G37_06695|D1G37_06695|VOCfamilyprotein|1436318:1436866Forward;unitig_0|quiver|quiver:True:1436266	D1G37_06695|D1G37_06695|VOCfamilyprotein|1436318:1436866Forward;unitig_0|quiver|quiver:True:1436266	By MS/MS	By MS/MS	By MS/MS	By MS/MS	By MS/MS	By MS/MS	By MS/MS	By MS/MS	;
20.258	20.1404	21.674	22.4464	21.4049	20.9877	19.4248	19.254						1	1	1	2.7	2.7	2.7	29.038	0.0085366	2.9351	3544900	1	NaN	NaN	NaN	0.505802	0.572685	0.861876	0.483946	unitig_0|quiver|quiver:True:1437165;D1G37_06700|D1G37_06700|IclRfamilytranscriptionalregulator|1437166:1437945Forward	unitig_0|quiver|quiver:True:1437165;D1G37_06700|D1G37_06700|IclRfamilytranscriptionalregulator|1437166:1437945Forward				By MS/MS					;
25.9183	27.8459	27.046	26.4569	27.8815	28.3386	28.29	28.1776						12	12	12	45	45	45	40.049	0	109.25	1694700000	65	NaN	NaN	NaN	1.72137	0.114652	-1.35513	-0.950508	unitig_0|quiver|quiver:False:1439065;D1G37_06705|hppD|4-hydroxyphenylpyruvatedioxygenase|1438011:1439066Reverse	unitig_0|quiver|quiver:False:1439065;D1G37_06705|hppD|4-hydroxyphenylpyruvatedioxygenase|1438011:1439066Reverse	By MS/MS	By MS/MS	By MS/MS	By MS/MS	By MS/MS	By MS/MS	By MS/MS	By MS/MS	;
30.1709	30.4007	30.6942	31.0689	30.0373	30.1859	30.5317	30.3098						27	27	27	99.7	99.7	99.7	31.935	0	323.31	10535000000	221	NaN	NaN	NaN	0.699656	0.455487	0.317513	0.260181	D1G37_06730|D1G37_06730|4-hydroxy-tetrahydrodipicolinatesynthase|1443568:1444461Forward;unitig_0|quiver|quiver:True:1443435	D1G37_06730|D1G37_06730|4-hydroxy-tetrahydrodipicolinatesynthase|1443568:1444461Forward;unitig_0|quiver|quiver:True:1443435	By MS/MS	By MS/MS	By MS/MS	By MS/MS	By MS/MS	By MS/MS	By MS/MS	By MS/MS	;
26.3979	26.8463	27.185	27.0584	27.3428	27.0683	27.1717	27.2786						2	2	2	19.5	19.5	19.5	21.528	0	39.079	1031900000	23	NaN	NaN	NaN	0.95996	0.335188	-0.343478	-0.290339	D1G37_06735|D1G37_06735|lipoprotein-34precursor(NlpB)|1444477:1445079Forward;unitig_0|quiver|quiver:True:1444464	D1G37_06735|D1G37_06735|lipoprotein-34precursor(NlpB)|1444477:1445079Forward;unitig_0|quiver|quiver:True:1444464	By MS/MS	By MS/MS	By MS/MS	By MS/MS	By MS/MS	By MS/MS	By MS/MS	By MS/MS	;
29.6322	29.6619	29.6214	29.3916	29.5105	29.5684	29.6203	29.5991						19	19	19	67.8	67.8	67.8	26.958	0	159.77	5834700000	165	NaN	NaN	NaN	0.0109734	0.99226	0.00217533	0.00203926	D1G37_06740|D1G37_06740|phosphoribosylaminoimidazolesuccinocarboxamidesynthase|1445117:1445836Forward;unitig_0|quiver|quiver:True:1445050	D1G37_06740|D1G37_06740|phosphoribosylaminoimidazolesuccinocarboxamidesynthase|1445117:1445836Forward;unitig_0|quiver|quiver:True:1445050	By MS/MS	By MS/MS	By MS/MS	By MS/MS	By MS/MS	By MS/MS	By MS/MS	By MS/MS	;
25.8757	25.8946	26.0679	25.8279	25.9292	26.0669	25.9984	26.0884						14	14	14	54.4	54.4	54.4	46.945	0	97.331	481180000	61	NaN	NaN	NaN	0.816799	0.390413	-0.104168	-0.0979409	D1G37_06755|D1G37_06755|replication-associatedrecombinationproteinA|1447373:1448638Reverse;unitig_0|quiver|quiver:False:1448679	D1G37_06755|D1G37_06755|replication-associatedrecombinationproteinA|1447373:1448638Reverse;unitig_0|quiver|quiver:False:1448679	By MS/MS	By MS/MS	By MS/MS	By MS/MS	By MS/MS	By MS/MS	By MS/MS	By MS/MS	;
26.6068	26.9479	26.9	26.6024	26.8225	26.6342	26.8367	26.7381						16	16	16	55.8	55.8	55.8	42.888	0	118.02	840080000	78	NaN	NaN	NaN	0.0210402	0.983289	0.00641537	0.00581228	D1G37_06760|D1G37_06760|PQQ-dependentsugardehydrogenase|1448744:1449913Reverse;unitig_0|quiver|quiver:False:1449933	D1G37_06760|D1G37_06760|PQQ-dependentsugardehydrogenase|1448744:1449913Reverse;unitig_0|quiver|quiver:False:1449933	By MS/MS	By MS/MS	By MS/MS	By MS/MS	By MS/MS	By MS/MS	By MS/MS	By MS/MS	;
29.9683	30.0076	30.393	29.9581	29.8017	30.0212	30.151	29.7141						16	16	16	69.4	69.4	69.4	26.6	0	276.17	7902600000	186	NaN	NaN	NaN	0.506968	0.573037	0.159763	0.139594	D1G37_06775|D1G37_06775|dienelactonehydrolasefamilyprotein|1451008:1451745Forward;unitig_0|quiver|quiver:True:1450980	D1G37_06775|D1G37_06775|dienelactonehydrolasefamilyprotein|1451008:1451745Forward;unitig_0|quiver|quiver:True:1450980	By MS/MS	By MS/MS	By MS/MS	By MS/MS	By MS/MS	By MS/MS	By MS/MS	By MS/MS	;
28.0269	28.2161	28.5354	28.2395	27.9736	28.0903	28.2521	28.1992						7	7	7	66.7	66.7	66.7	13.96	0	110.73	2223700000	53	NaN	NaN	NaN	0.465841	0.596453	0.125673	0.112024	D1G37_06780|D1G37_06780|HITfamilyprotein|1451931:1452293Forward;unitig_0|quiver|quiver:True:1451918	D1G37_06780|D1G37_06780|HITfamilyprotein|1451931:1452293Forward;unitig_0|quiver|quiver:True:1451918	By MS/MS	By MS/MS	By MS/MS	By MS/MS	By MS/MS	By MS/MS	By MS/MS	By MS/MS	;
24.381	25.0973	20.2375	22.305	24.3802	19.1852	19.8816	23.88						4	4	4	29.2	29.2	29.2	19.339	0	13.355	159760000	10	NaN	NaN	NaN	0.281597	0.735288	1.17346	0.429829	D1G37_06790|D1G37_06790|M23familymetallopeptidase|1453516:1454052Forward;unitig_0|quiver|quiver:True:1453491	D1G37_06790|D1G37_06790|M23familymetallopeptidase|1453516:1454052Forward;unitig_0|quiver|quiver:True:1453491	By MS/MS	By MS/MS	By MS/MS	By MS/MS	By MS/MS	By MS/MS	By MS/MS	By MS/MS	;
26.6136	27.3295	26.6728	26.5051	26.9155	26.8798	26.8276	27.0175						8	8	8	30.1	30.1	30.1	36.543	0	44.648	905610000	38	NaN	NaN	NaN	0.28307	0.735271	-0.129871	-0.109078	D1G37_06805|D1G37_06805|NAD(P)-dependentalcoholdehydrogenase|1454936:1455964Forward;unitig_0|quiver|quiver:True:1454887	D1G37_06805|D1G37_06805|NAD(P)-dependentalcoholdehydrogenase|1454936:1455964Forward;unitig_0|quiver|quiver:True:1454887	By MS/MS	By MS/MS	By MS/MS	By MS/MS	By MS/MS	By MS/MS	By MS/MS	By MS/MS	;
27.8208	28.451	29.1544	29.0297	29.0918	28.9479	29.2806	28.8926						21	21	21	95.1	95.1	95.1	29.7	0	321.47	3614900000	139	NaN	NaN	NaN	0.665575	0.4733	-0.439222	-0.333343	D1G37_06830|dkgB|2,5-didehydrogluconatereductaseDkgB|1458863:1459666Forward;unitig_0|quiver|quiver:True:1458760	D1G37_06830|dkgB|2,5-didehydrogluconatereductaseDkgB|1458863:1459666Forward;unitig_0|quiver|quiver:True:1458760	By MS/MS	By MS/MS	By MS/MS	By MS/MS	By MS/MS	By MS/MS	By MS/MS	By MS/MS	;
22.0132	20.2934	21.9055	21.3687	19.8299	20.0937	21.4557	19.682						2	2	2	22.1	22.1	22.1	24.673	0	8.4655	10940000	3	NaN	NaN	NaN	1.03366	0.306398	1.12987	0.721872	D1G37_06840|D1G37_06840|hypotheticalprotein|1460902:1461555Reverse;unitig_0|quiver|quiver:False:1461605	D1G37_06840|D1G37_06840|hypotheticalprotein|1460902:1461555Reverse;unitig_0|quiver|quiver:False:1461605	By MS/MS	By MS/MS	By matching				By MS/MS		;
29.0759	29.1451	28.9241	28.7551	29.0074	29.3363	29.0519	29.3168						10	10	10	61.2	61.2	61.2	28.689	0	105.93	4234000000	117	NaN	NaN	NaN	0.830131	0.386905	-0.203028	-0.180909	D1G37_06845|D1G37_06845|4-hydroxy-tetrahydrodipicolinatereductase|1461607:1462428Reverse;unitig_0|quiver|quiver:False:1462448	D1G37_06845|D1G37_06845|4-hydroxy-tetrahydrodipicolinatereductase|1461607:1462428Reverse;unitig_0|quiver|quiver:False:1462448	By MS/MS	By MS/MS	By MS/MS	By MS/MS	By MS/MS	By MS/MS	By MS/MS	By MS/MS	;
26.5204	25.8713	26.3782	26.7629	26.1592	26.1796	26.1217	26.2585						8	8	8	29.2	29.2	29.2	40.463	0	61.978	579950000	31	NaN	NaN	NaN	0.486212	0.585609	0.20344	0.170898	D1G37_06855|dnaJ|molecularchaperoneDnaJ|1463075:1464187Reverse;unitig_0|quiver|quiver:False:1464201	D1G37_06855|dnaJ|molecularchaperoneDnaJ|1463075:1464187Reverse;unitig_0|quiver|quiver:False:1464201	By MS/MS	By MS/MS	By MS/MS	By MS/MS	By MS/MS	By MS/MS	By MS/MS	By MS/MS	;
20.7688	22.8753	18.4984	21.1799	21.6403	21.2799	21.7487	18.6981						2	2	2	4.6	4.6	4.6	39.751	0.0012804	3.7377	2075400	2	NaN	NaN	NaN	0.00322538	0.997373	-0.0111594	-0.00517971	D1G37_06870|D1G37_06870|effluxRNDtransporterperiplasmicadaptorsubunit|1467937:1469037Reverse;unitig_0|quiver|quiver:False:1469039	D1G37_06870|D1G37_06870|effluxRNDtransporterperiplasmicadaptorsubunit|1467937:1469037Reverse;unitig_0|quiver|quiver:False:1469039	By MS/MS	By matching					By matching	By MS/MS	;
28.5082	28.3858	27.9991	28.5123	28.567	28.5717	28.3122	28.5701						36	36	36	56.6	56.6	56.6	102.07	0	323.31	2675900000	168	NaN	NaN	NaN	0.51655	0.566144	-0.15393	-0.135372	D1G37_06880|D1G37_06880|phosphoenolpyruvatecarboxylase|1469981:1472665Forward;unitig_0|quiver|quiver:True:1469878	D1G37_06880|D1G37_06880|phosphoenolpyruvatecarboxylase|1469981:1472665Forward;unitig_0|quiver|quiver:True:1469878	By MS/MS	By MS/MS	By MS/MS	By MS/MS	By MS/MS	By MS/MS	By MS/MS	By MS/MS	;
21.9019	20.9395	19.8058	20.7315	23.2311	20.941	22.4895	23.3135						3	3	3	11.9	11.9	11.9	50.456	0	11.636	28719000	5	NaN	NaN	NaN	1.25129	0.220057	-1.64911	-0.971243	D1G37_06900|D1G37_06900|hypotheticalprotein|1476049:1477338Reverse;unitig_0|quiver|quiver:False:1477361	D1G37_06900|D1G37_06900|hypotheticalprotein|1476049:1477338Reverse;unitig_0|quiver|quiver:False:1477361	By MS/MS		By matching		By MS/MS	By MS/MS	By matching	By MS/MS	;
27.978	27.9096	27.7151	27.7231	27.9755	28.0132	27.5572	27.9298						26	26	26	43.8	43.8	43.8	65.313	0	155.45	1786900000	133	NaN	NaN	NaN	0.111533	0.900008	-0.037477	-0.0333285	D1G37_06905|D1G37_06905|dihydroxy-aciddehydratase|1477652:1479481Reverse;unitig_0|quiver|quiver:False:1479570	D1G37_06905|D1G37_06905|dihydroxy-aciddehydratase|1477652:1479481Reverse;unitig_0|quiver|quiver:False:1479570	By MS/MS	By MS/MS	By MS/MS	By MS/MS	By MS/MS	By MS/MS	By MS/MS	By MS/MS	;
20.4845	20.727	23.1091	20.9421	23.3491	23.1404	23.4248	23.3067						3	3	3	15	15	15	34.711	0	16.435	58335000	9	NaN	NaN	NaN	1.7698	0.110536	-1.98959	-1.23727	D1G37_06910|D1G37_06910|methionyl-tRNAformyltransferase|1479830:1480792Forward;unitig_0|quiver|quiver:True:1479775	D1G37_06910|D1G37_06910|methionyl-tRNAformyltransferase|1479830:1480792Forward;unitig_0|quiver|quiver:True:1479775	By MS/MS	By MS/MS	By matching	By matching	By MS/MS	By MS/MS	By MS/MS	By MS/MS	;
22.8594	22.9134	23.1177	20.0569	19.9146	20.7915	20.9705	22.7541						2	2	2	3.7	3.7	3.7	48.444	0.00065531	4.47	42149000	4	NaN	NaN	NaN	0.56007	0.537888	1.1292	0.581755	D1G37_06915|rsmB|16SrRNA(cytosine(967)-C(5))-methyltransferaseRsmB|1480789:1482093Forward;unitig_0|quiver|quiver:True:1480728	D1G37_06915|rsmB|16SrRNA(cytosine(967)-C(5))-methyltransferaseRsmB|1480789:1482093Forward;unitig_0|quiver|quiver:True:1480728	By MS/MS	By MS/MS	By MS/MS	By matching	By matching	By matching	By matching	By MS/MS	;
25.3019	25.6251	25.1949	25.3279	25.3603	25.2364	25.2837	25.1609						5	5	5	41.1	41.1	41.1	26.77	0	24.109	304610000	27	NaN	NaN	NaN	0.453635	0.601537	0.102138	0.0927501	D1G37_06930|D1G37_06930|TIGR04219familyoutermembranebeta-barrelprotein|1484366:1485091Forward;unitig_0|quiver|quiver:True:1484311	D1G37_06930|D1G37_06930|TIGR04219familyoutermembranebeta-barrelprotein|1484366:1485091Forward;unitig_0|quiver|quiver:True:1484311	By MS/MS	By MS/MS	By MS/MS	By MS/MS	By MS/MS	By MS/MS	By MS/MS	By MS/MS	;
28.7867	28.8165	28.6436	28.6207	28.8849	29.1341	28.9603	29.0481						27	27	27	62	62	62	45.342	0	199.32	3641100000	181	NaN	NaN	NaN	2.12703	0.0701102	-0.289932	-0.270146	D1G37_06965|D1G37_06965|tyrosine--tRNAligase|1492077:1493309Reverse;unitig_0|quiver|quiver:False:1493311	D1G37_06965|D1G37_06965|tyrosine--tRNAligase|1492077:1493309Reverse;unitig_0|quiver|quiver:False:1493311	By MS/MS	By MS/MS	By MS/MS	By MS/MS	By MS/MS	By MS/MS	By MS/MS	By MS/MS	;
24.6081	24.304	24.4094	23.9145	24.1432	24.1696	24.2886	24.657						4	4	4	23.2	23.2	23.2	41.76	0	13.309	157220000	13	NaN	NaN	NaN	0.0100301	0.992002	-0.00560427	-0.00471792	D1G37_06970|D1G37_06970|anhydro-N-acetylmuramicacidkinase|1493371:1494498Forward;unitig_0|quiver|quiver:True:1493337	D1G37_06970|D1G37_06970|anhydro-N-acetylmuramicacidkinase|1493371:1494498Forward;unitig_0|quiver|quiver:True:1493337	By MS/MS	By MS/MS	By MS/MS	By MS/MS	By MS/MS	By MS/MS	By MS/MS	By MS/MS	;
26.4406	27.7034	27.4937	27.0481	27.3252	27.5224	27.6847	27.7341						5	5	5	68.5	68.5	68.5	11.927	0	126.64	1333800000	38	NaN	NaN	NaN	0.642513	0.486986	-0.395132	-0.305319	D1G37_06980|erpA|iron-sulfurclusterinsertionproteinErpA|1495528:1495863Reverse;unitig_0|quiver|quiver:False:1495910	D1G37_06980|erpA|iron-sulfurclusterinsertionproteinErpA|1495528:1495863Reverse;unitig_0|quiver|quiver:False:1495910	By MS/MS	By MS/MS	By MS/MS	By MS/MS	By MS/MS	By MS/MS	By MS/MS	By MS/MS	;
31.0807	31.2396	31.1984	31.1964	30.8677	30.9067	31.1358	31.0096						40	40	40	88.4	88.4	88.4	36.374	0	323.31	16585000000	359	NaN	NaN	NaN	1.55249	0.143286	0.198819	0.185984	D1G37_06990|D1G37_06990|RNDtransporter|1497335:1498342Reverse;unitig_0|quiver|quiver:False:1498404;D1G37_06995|D1G37_06995|RNDtransporter|1498598:1499602Reverse;unitig_0|quiver|quiver:False:1499622	D1G37_06990|D1G37_06990|RNDtransporter|1497335:1498342Reverse;unitig_0|quiver|quiver:False:1498404	By MS/MS	By MS/MS	By MS/MS	By MS/MS	By MS/MS	By MS/MS	By MS/MS	By MS/MS	;
20.803	23.2116	20.6112	20.1816	21.0476	23.4526	23.1285	23.511						3	3	3	7	7	7	72.228	0	8.5812	65979000	10	NaN	NaN	NaN	0.890374	0.359282	-1.58306	-0.833652	D1G37_07000|D1G37_07000|ATP-bindingcassettedomain-containingprotein|1499859:1501790Forward;unitig_0|quiver|quiver:True:1499852	D1G37_07000|D1G37_07000|ATP-bindingcassettedomain-containingprotein|1499859:1501790Forward;unitig_0|quiver|quiver:True:1499852	By MS/MS	By MS/MS	By MS/MS	By MS/MS	By MS/MS	By MS/MS	By MS/MS	By MS/MS	;
25.5956	25.4171	24.4244	24.2676	24.1211	24.1116	23.7711	23.4908						2	2	2	14.6	14.6	14.6	14.304	0	48.762	169790000	12	NaN	NaN	NaN	1.52845	0.146511	1.0525	0.767819	D1G37_07010|D1G37_07010|cytochromeB|1502684:1503076Reverse;unitig_0|quiver|quiver:False:1503084	D1G37_07010|D1G37_07010|cytochromeB|1502684:1503076Reverse;unitig_0|quiver|quiver:False:1503084	By MS/MS	By MS/MS	By MS/MS	By MS/MS	By MS/MS	By MS/MS	By matching	By matching	;
28.3442	28.0825	28.0338	28.0202	28.2117	28.2494	28.1369	28.2438						32	32	32	51.2	51.2	51.2	92.104	0	297.54	2209600000	125	NaN	NaN	NaN	0.518423	0.565594	-0.0902891	-0.0835878	D1G37_07015|gyrB|DNAtopoisomerase(ATP-hydrolyzing)subunitB|1503114:1505582Reverse;unitig_0|quiver|quiver:False:1505590	D1G37_07015|gyrB|DNAtopoisomerase(ATP-hydrolyzing)subunitB|1503114:1505582Reverse;unitig_0|quiver|quiver:False:1505590	By MS/MS	By MS/MS	By MS/MS	By MS/MS	By MS/MS	By MS/MS	By MS/MS	By MS/MS	;
27.8544	28.0187	28.067	28.4015	27.6981	27.7495	27.9018	27.7401						18	18	18	53.7	53.7	53.7	42.389	0	194.6	1861600000	132	NaN	NaN	NaN	1.35717	0.19181	0.313004	0.278693	D1G37_07025|D1G37_07025|DNApolymeraseIIIsubunitbeta|1506732:1507880Reverse;unitig_0|quiver|quiver:False:1507882	D1G37_07025|D1G37_07025|DNApolymeraseIIIsubunitbeta|1506732:1507880Reverse;unitig_0|quiver|quiver:False:1507882	By MS/MS	By MS/MS	By MS/MS	By MS/MS	By MS/MS	By MS/MS	By MS/MS	By MS/MS	;
24.4824	24.9807	24.8654	24.5203	24.6234	24.9909	24.9411	24.9259						4	4	4	14.4	14.4	14.4	52.263	0	13.792	216020000	14	NaN	NaN	NaN	0.479742	0.586844	-0.158144	-0.137557	D1G37_07030|dnaA|chromosomalreplicationinitiatorproteinDnaA|1507978:1509375Reverse;unitig_0|quiver|quiver:False:1509383	D1G37_07030|dnaA|chromosomalreplicationinitiatorproteinDnaA|1507978:1509375Reverse;unitig_0|quiver|quiver:False:1509383	By MS/MS	By MS/MS	By MS/MS	By MS/MS	By MS/MS	By MS/MS	By MS/MS	By MS/MS	;
27.8359	28.2322	28.3901	27.0154	26.998	27.8539	27.5589	27.5446						5	5	5	52.3	52.3	52.3	5.1751	0	19.247	1671900000	37	NaN	NaN	NaN	0.48606	0.585187	0.379573	0.280053	D1G37_07035|D1G37_07035|50SribosomalproteinL34|1510046:1510180Forward;unitig_0|quiver|quiver:True:1509988	D1G37_07035|D1G37_07035|50SribosomalproteinL34|1510046:1510180Forward;unitig_0|quiver|quiver:True:1509988	By MS/MS	By MS/MS	By MS/MS	By MS/MS	By MS/MS	By MS/MS	By MS/MS	By MS/MS	;
26.8234	26.1612	26.3933	26.4197	26.3867	26.4646	25.712	26.247						10	10	10	29.5	29.5	29.5	65.617	0	97.744	624590000	44	NaN	NaN	NaN	0.520659	0.565213	0.246801	0.202567	D1G37_07050|yidC|membraneproteininsertaseYidC|1510939:1512699Forward;unitig_0|quiver|quiver:True:1510920	D1G37_07050|yidC|membraneproteininsertaseYidC|1510939:1512699Forward;unitig_0|quiver|quiver:True:1510920	By MS/MS	By MS/MS	By MS/MS	By MS/MS	By MS/MS	By MS/MS	By MS/MS	By MS/MS	;
23.4499	23.8635	20.6773	23.8683	19.1962	23.3861	20.0753	19.2776						4	4	4	7.8	7.8	7.8	48.72	0	10.626	60370000	7	NaN	NaN	NaN	1.0236	0.309293	2.48094	1.1019	D1G37_07055|mnmE|tRNAuridine-5-carboxymethylaminomethyl(34)synthesisGTPaseMnmE|1512790:1514145Forward;unitig_0|quiver|quiver:True:1512780	D1G37_07055|mnmE|tRNAuridine-5-carboxymethylaminomethyl(34)synthesisGTPaseMnmE|1512790:1514145Forward;unitig_0|quiver|quiver:True:1512780	By matching	By MS/MS	By matching	By MS/MS	By MS/MS	By MS/MS	By matching	By MS/MS	;
23.6994	23.8835	23.2307	24.5744	20.1479	22.7461	23.4796	22.7844						5	5	5	69	69	69	9.8272	0	25.546	84441000	10	NaN	NaN	NaN	1.02515	0.3094	1.55752	0.872724	D1G37_07060|D1G37_07060|metal/formaldehyde-sensitivetranscriptionalrepressor|1514191:1514454Reverse;unitig_0|quiver|quiver:False:1514501	D1G37_07060|D1G37_07060|metal/formaldehyde-sensitivetranscriptionalrepressor|1514191:1514454Reverse;unitig_0|quiver|quiver:False:1514501	By MS/MS	By MS/MS	By MS/MS	By MS/MS	By matching	By matching	By MS/MS	By matching	;
27.0989	27.0547	27.6736	27.8623	27.1183	26.9903	27.2109	26.62						10	10	10	81.7	81.7	81.7	19.588	0	46.181	1119000000	57	NaN	NaN	NaN	0.921692	0.348845	0.437468	0.352432	D1G37_07080|hpt|hypoxanthinephosphoribosyltransferase|1516756:1517283Reverse;unitig_0|quiver|quiver:False:1517291	D1G37_07080|hpt|hypoxanthinephosphoribosyltransferase|1516756:1517283Reverse;unitig_0|quiver|quiver:False:1517291	By MS/MS	By MS/MS	By MS/MS	By MS/MS	By MS/MS	By MS/MS	By MS/MS	By MS/MS	;
26.1156	26.4757	26.4692	26.5313	26.028	25.9508	26.2586	25.8308						8	8	8	37.2	37.2	37.2	49.512	0	61.765	554720000	40	NaN	NaN	NaN	1.56642	0.141796	0.380875	0.336734	D1G37_07085|guaD|guaninedeaminase|1517498:1518823Reverse;unitig_0|quiver|quiver:False:1518831	D1G37_07085|guaD|guaninedeaminase|1517498:1518823Reverse;unitig_0|quiver|quiver:False:1518831	By MS/MS	By MS/MS	By MS/MS	By MS/MS	By MS/MS	By MS/MS	By MS/MS	By MS/MS	;
25.4643	25.0209	24.9382	24.9766	25.3511	24.888	24.7635	25.0624						7	7	7	40.5	40.5	40.5	49.681	0	59.368	259580000	32	NaN	NaN	NaN	0.185392	0.821572	0.0837116	0.0711371	D1G37_07120|mpl|UDP-N-acetylmuramate:L-alanyl-gamma-D-glutamyl-meso-diaminopimelateligase|1525290:1526663Reverse;unitig_0|quiver|quiver:False:1526695	D1G37_07120|mpl|UDP-N-acetylmuramate:L-alanyl-gamma-D-glutamyl-meso-diaminopimelateligase|1525290:1526663Reverse;unitig_0|quiver|quiver:False:1526695	By MS/MS	By MS/MS	By MS/MS	By MS/MS	By MS/MS	By MS/MS	By MS/MS	By MS/MS	;
27.1651	27.2567	27.287	27.0646	27.1936	27.2553	27.5711	27.4917						8	8	8	50	50	50	17.433	0	77.2	1215300000	56	NaN	NaN	NaN	0.899939	0.355011	-0.184559	-0.167194	D1G37_07135|purE|5-(carboxyamino)imidazoleribonucleotidemutase|1527451:1527963Forward;unitig_0|quiver|quiver:True:1527372	D1G37_07135|purE|5-(carboxyamino)imidazoleribonucleotidemutase|1527451:1527963Forward;unitig_0|quiver|quiver:True:1527372	By MS/MS	By MS/MS	By MS/MS	By MS/MS	By MS/MS	By MS/MS	By MS/MS	By MS/MS	;
26.8237	26.8843	26.8395	27.2483	26.4626	26.7748	27.0547	26.7203						13	13	13	41	41	41	40.571	0	69.065	894430000	66	NaN	NaN	NaN	0.584209	0.517883	0.195854	0.169181	D1G37_07140|D1G37_07140|5-(carboxyamino)imidazoleribonucleotidesynthase|1527973:1529094Forward;unitig_0|quiver|quiver:True:1527963	D1G37_07140|D1G37_07140|5-(carboxyamino)imidazoleribonucleotidesynthase|1527973:1529094Forward;unitig_0|quiver|quiver:True:1527963	By MS/MS	By MS/MS	By MS/MS	By MS/MS	By MS/MS	By MS/MS	By MS/MS	By MS/MS	;
28.3927	28.7098	28.9687	28.764	28.4052	27.9803	28.2908	28.3811						20	20	20	70.6	70.6	70.6	43.993	0	193.03	2731400000	138	NaN	NaN	NaN	1.55333	0.143886	0.444458	0.38508	D1G37_07145|D1G37_07145|lyticmureintransglycosylase|1529864:1531072Forward;unitig_0|quiver|quiver:True:1529773	D1G37_07145|D1G37_07145|lyticmureintransglycosylase|1529864:1531072Forward;unitig_0|quiver|quiver:True:1529773	By MS/MS	By MS/MS	By MS/MS	By MS/MS	By MS/MS	By MS/MS	By MS/MS	By MS/MS	;
33.3197	33.6625	33.6723	33.3149	33.8211	33.8626	34.1019	33.8767						75	75	75	70.6	70.6	70.6	69.404	0	323.31	105070000000	1116	NaN	NaN	NaN	1.91812	0.0926095	-0.423231	-0.378146	D1G37_07165|dnaK|molecularchaperoneDnaK|1533950:1535890Reverse;unitig_0|quiver|quiver:False:1535931	D1G37_07165|dnaK|molecularchaperoneDnaK|1533950:1535890Reverse;unitig_0|quiver|quiver:False:1535931	By MS/MS	By MS/MS	By MS/MS	By MS/MS	By MS/MS	By MS/MS	By MS/MS	By MS/MS	;
28.8493	29.0702	29.612	29.0495	28.8153	29.5317	29.7876	28.6462						15	15	15	68.5	68.5	68.5	20.358	0	168.1	4612300000	113	NaN	NaN	NaN	0.0549467	0.951741	-0.0499473	-0.0378332	D1G37_07170|grpE|nucleotideexchangefactorGrpE|1536044:1536598Reverse;unitig_0|quiver|quiver:False:1536648	D1G37_07170|grpE|nucleotideexchangefactorGrpE|1536044:1536598Reverse;unitig_0|quiver|quiver:False:1536648	By MS/MS	By MS/MS	By MS/MS	By MS/MS	By MS/MS	By MS/MS	By MS/MS	By MS/MS	;
27.3317	28.1142	28.2261	28.4127	28.2858	28.2462	28.3648	28.4809						19	19	19	63.5	63.5	63.5	31.668	0	148.05	2297400000	99	NaN	NaN	NaN	0.633387	0.492291	-0.323258	-0.259958	D1G37_07180|D1G37_07180|MBLfoldmetallo-hydrolase|1537763:1538629Forward;unitig_0|quiver|quiver:True:1537732	D1G37_07180|D1G37_07180|MBLfoldmetallo-hydrolase|1537763:1538629Forward;unitig_0|quiver|quiver:True:1537732	By MS/MS	By MS/MS	By MS/MS	By MS/MS	By MS/MS	By MS/MS	By MS/MS	By MS/MS	;
20.8602	22.6065	23.5582	20.3657	22.1574	21.7446	19.5762	20.2						2	2	2	20.4	20.4	20.4	13.733	0	7.8291	35086000	5	NaN	NaN	NaN	0.427166	0.620312	0.928141	0.471984	D1G37_07195|D1G37_07195|hypotheticalprotein|1539424:1539750Reverse;unitig_0|quiver|quiver:False:1539770	D1G37_07195|D1G37_07195|hypotheticalprotein|1539424:1539750Reverse;unitig_0|quiver|quiver:False:1539770	By matching	By MS/MS	By MS/MS	By MS/MS	By matching	By matching	By matching	By MS/MS	;
26.4974	26.3987	26.1278	26.4634	26.439	26.501	26.1762	26.4821						14	14	14	62.9	62.9	62.9	40.233	0	73.954	649990000	46	NaN	NaN	NaN	0.0892313	0.920528	-0.0277157	-0.0249039	D1G37_07200|D1G37_07200|alpha/betahydrolase|1539961:1541031Forward;unitig_0|quiver|quiver:True:1539939	D1G37_07200|D1G37_07200|alpha/betahydrolase|1539961:1541031Forward;unitig_0|quiver|quiver:True:1539939	By MS/MS	By MS/MS	By MS/MS	By MS/MS	By MS/MS	By MS/MS	By MS/MS	By MS/MS	;
26.3447	26.4221	26.2302	26.4247	26.1904	26.101	26.5734	26.2577						10	10	10	64.3	64.3	64.3	20.342	0	86.697	612280000	61	NaN	NaN	NaN	0.275268	0.739859	0.0748067	0.0672461	D1G37_07205|D1G37_07205|peptidylprolylisomeraseA|1541175:1541732Forward;unitig_0|quiver|quiver:True:1541168	D1G37_07205|D1G37_07205|peptidylprolylisomeraseA|1541175:1541732Forward;unitig_0|quiver|quiver:True:1541168	By MS/MS	By MS/MS	By MS/MS	By MS/MS	By MS/MS	By MS/MS	By MS/MS	By MS/MS	;
28.2108	28.3243	28.3827	28.2689	27.765	27.5643	28.5814	28.0477						9	9	9	82.2	82.2	82.2	20.311	0	124.35	2240100000	70	NaN	NaN	NaN	0.659175	0.476579	0.307079	0.250914	D1G37_07240|D1G37_07240|NADPH-dependentoxidoreductase|1547978:1548520Reverse;unitig_0|quiver|quiver:False:1548528	D1G37_07240|D1G37_07240|NADPH-dependentoxidoreductase|1547978:1548520Reverse;unitig_0|quiver|quiver:False:1548528	By MS/MS	By MS/MS	By MS/MS	By MS/MS	By MS/MS	By MS/MS	By MS/MS	By MS/MS	;
26.8834	27.1585	27.3942	27.312	26.8876	27.0649	27.4622	26.8466						5	5	5	48.8	48.8	48.8	17.823	0	30.849	1077200000	25	NaN	NaN	NaN	0.280705	0.734945	0.121702	0.103145	D1G37_07245|D1G37_07245|peptidylprolylisomerase|1548654:1549136Reverse;unitig_0|quiver|quiver:False:1549204	D1G37_07245|D1G37_07245|peptidylprolylisomerase|1548654:1549136Reverse;unitig_0|quiver|quiver:False:1549204	By MS/MS	By MS/MS	By MS/MS	By MS/MS	By MS/MS	By MS/MS	By MS/MS	By MS/MS	;
27.5769	27.2653	27.0572	27.3456	27.5037	27.5348	26.9085	27.4092						24	24	24	32.3	32.3	32.3	106.37	0	152.07	1254200000	85	NaN	NaN	NaN	0.0539498	0.950857	-0.0277839	-0.0235211	D1G37_07255|D1G37_07255|isoleucine--tRNAligase|1549661:1552498Reverse;unitig_0|quiver|quiver:False:1552518	D1G37_07255|D1G37_07255|isoleucine--tRNAligase|1549661:1552498Reverse;unitig_0|quiver|quiver:False:1552518	By MS/MS	By MS/MS	By MS/MS	By MS/MS	By MS/MS	By MS/MS	By MS/MS	By MS/MS	;
24.1729	23.3685	23.8407	22.9786	23.6091	24.1128	23.5658	24.0008						3	3	3	10.8	10.8	10.8	37.536	0	11.939	104520000	12	NaN	NaN	NaN	0.334061	0.694243	-0.231943	-0.17894	D1G37_07260|D1G37_07260|bifunctionalriboflavinkinase/FADsynthetase|1552560:1553561Reverse;unitig_0|quiver|quiver:False:1553575	D1G37_07260|D1G37_07260|bifunctionalriboflavinkinase/FADsynthetase|1552560:1553561Reverse;unitig_0|quiver|quiver:False:1553575	By MS/MS	By MS/MS	By MS/MS	By matching	By MS/MS	By MS/MS	By MS/MS	By MS/MS	;
22.6798	20.7773	21.4527	20.333	21.5781	22.8729	23.1167	19.238						2	2	2	11.7	11.7	11.7	20.433	0.0006854	5.9094	30109000	2	NaN	NaN	NaN	0.145047	0.863825	-0.390697	-0.19299	unitig_0|quiver|quiver:True:1554983;D1G37_07270|D1G37_07270|5'-nucleosidase|1554984:1555550Forward	unitig_0|quiver|quiver:True:1554983;D1G37_07270|D1G37_07270|5'-nucleosidase|1554984:1555550Forward	By MS/MS				By matching	By MS/MS	By matching	By matching	;
23.8777	19.1549	23.2201	21.2069	23.9806	18.2994	19.5918	23.8209						1	1	1	7.8	7.8	7.8	23.707	0	7.9935	75614000	5	NaN	NaN	NaN	0.0889715	0.919835	0.441724	0.157515	D1G37_07275|D1G37_07275|TetRfamilytranscriptionalregulator|1555585:1556205Reverse;unitig_0|quiver|quiver:False:1556207	D1G37_07275|D1G37_07275|TetRfamilytranscriptionalregulator|1555585:1556205Reverse;unitig_0|quiver|quiver:False:1556207	By MS/MS	By matching	By matching	By MS/MS	By MS/MS	By matching	By matching	By MS/MS	;
27.3893	28.6427	27.5741	28.0609	29.0729	29.3222	29.1338	29.2632				+	plasmid_negative_plasmid_positive	2	2	2	12	12	12	51.231	0.0006734	5.3042	3516500000	16	NaN	NaN	NaN	2.37608	0.0498812	-1.28128	-0.996173	D1G37_07305|D1G37_07305|amino-acidN-acetyltransferase|1561633:1562988Reverse;unitig_0|quiver|quiver:False:1562999	D1G37_07305|D1G37_07305|amino-acidN-acetyltransferase|1561633:1562988Reverse;unitig_0|quiver|quiver:False:1562999	By MS/MS	By MS/MS	By MS/MS	By MS/MS	By MS/MS	By MS/MS	By MS/MS	By MS/MS	;
20.2478	21.2194	20.7212	20.5903	21.1371	21.085	22.6141	20.1731						1	1	1	12.3	12.3	12.3	12.413	0.0006605	4.7423	17012000	1	NaN	NaN	NaN	0.462663	0.597099	-0.557625	-0.361231	D1G37_07310|D1G37_07310|hypotheticalprotein|1563109:1563429Reverse;unitig_0|quiver|quiver:False:1563545	D1G37_07310|D1G37_07310|hypotheticalprotein|1563109:1563429Reverse;unitig_0|quiver|quiver:False:1563545			By matching		By matching	By matching	By MS/MS	By matching	;
18.9659	18.6872	20.3687	20.8547	18.796	21.8279	19.7816	23.4625						1	1	1	10.2	10.2	10.2	14.021	0.00066313	4.8827	87223000	3	NaN	NaN	NaN	0.485116	0.58458	-1.24787	-0.575015	D1G37_07315|D1G37_07315|hypotheticalprotein|1563652:1564008Reverse;unitig_0|quiver|quiver:False:1564139	D1G37_07315|D1G37_07315|hypotheticalprotein|1563652:1564008Reverse;unitig_0|quiver|quiver:False:1564139	By MS/MS	By MS/MS	By matching	By matching	By MS/MS	By matching	By MS/MS	By matching	;
30.2119	30.5802	30.6767	30.5566	30.21	30.1152	30.1979	30.2346						15	15	15	71.8	71.8	71.8	27.014	0	259.11	9919300000	146	NaN	NaN	NaN	1.63341	0.12877	0.316947	0.286885	D1G37_07320|D1G37_07320|YciKfamilyoxidoreductase|1564280:1565026Reverse;unitig_0|quiver|quiver:False:1565043	D1G37_07320|D1G37_07320|YciKfamilyoxidoreductase|1564280:1565026Reverse;unitig_0|quiver|quiver:False:1565043	By MS/MS	By MS/MS	By MS/MS	By MS/MS	By MS/MS	By MS/MS	By MS/MS	By MS/MS	;
20.674	20.4199	21.3457	22.0878	20.5919	20.4836	19.6536	21.8321						1	1	1	6.4	6.4	6.4	26.432	0.0012912	3.9188	17444000	2	NaN	NaN	NaN	0.364076	0.671344	0.491555	0.310267	D1G37_07325|D1G37_07325|HADfamilyhydrolase|1565092:1565793Reverse;unitig_0|quiver|quiver:False:1565822	D1G37_07325|D1G37_07325|HADfamilyhydrolase|1565092:1565793Reverse;unitig_0|quiver|quiver:False:1565822	By MS/MS		By matching	By matching	By MS/MS		By matching	By matching	;
28.0502	28.0049	27.955	27.9485	27.7828	27.7452	27.921	27.885						12	12	12	62	62	62	26.548	0	124.3	1846500000	87	NaN	NaN	NaN	1.76525	0.109569	0.156166	0.149035	D1G37_07330|ubiG|bifunctional2-polyprenyl-6-hydroxyphenolmethylase/3-demethylubiquinol3-O-methyltransferaseUbiG|1565790:1566503Reverse;unitig_0|quiver|quiver:False:1566523	D1G37_07330|ubiG|bifunctional2-polyprenyl-6-hydroxyphenolmethylase/3-demethylubiquinol3-O-methyltransferaseUbiG|1565790:1566503Reverse;unitig_0|quiver|quiver:False:1566523	By MS/MS	By MS/MS	By MS/MS	By MS/MS	By MS/MS	By MS/MS	By MS/MS	By MS/MS	;
30.2838	30.2292	30.2437	30.153	30.4378	30.5255	31.0162	30.442						22	22	22	84.4	84.4	84.4	22.825	0	323.31	10772000000	247	NaN	NaN	NaN	1.43655	0.167186	-0.377954	-0.331221	D1G37_07335|D1G37_07335|thiol:disulfideinterchangeproteinDsbA/DsbL|1566683:1567300Forward;unitig_0|quiver|quiver:True:1566658	D1G37_07335|D1G37_07335|thiol:disulfideinterchangeproteinDsbA/DsbL|1566683:1567300Forward;unitig_0|quiver|quiver:True:1566658	By MS/MS	By MS/MS	By MS/MS	By MS/MS	By MS/MS	By MS/MS	By MS/MS	By MS/MS	;
20.3916	20.5864	21.2375	22.7489	21.7734	21.0907	20.4523	19.6844						3	3	3	15.3	15.3	15.3	25.457	0	9.4005	56877000	6	NaN	NaN	NaN	0.295003	0.724514	0.490912	0.289471	D1G37_07340|D1G37_07340|TetR/AcrRfamilytranscriptionalregulator|1567379:1568026Reverse;unitig_0|quiver|quiver:False:1568112	D1G37_07340|D1G37_07340|TetR/AcrRfamilytranscriptionalregulator|1567379:1568026Reverse;unitig_0|quiver|quiver:False:1568112	By MS/MS	By matching	By MS/MS	By MS/MS	By MS/MS	By MS/MS	By matching	By MS/MS	;
26.453	26.2538	26.5795	26.3896	26.8387	26.8192	26.6439	26.7428						10	10	10	40.3	40.3	40.3	26.296	0	49.143	765630000	45	NaN	NaN	NaN	2.25961	0.0571222	-0.34218	-0.316571	D1G37_07360|D1G37_07360|ribonucleasePH|1571332:1572048Forward;unitig_0|quiver|quiver:True:1571313	D1G37_07360|D1G37_07360|ribonucleasePH|1571332:1572048Forward;unitig_0|quiver|quiver:True:1571313	By MS/MS	By MS/MS	By MS/MS	By MS/MS	By MS/MS	By MS/MS	By MS/MS	By MS/MS	;
25.9427	25.9546	25.9641	25.7866	25.7353	25.6953	25.6255	25.6905				+	plasmid_negative_plasmid_positive	8	8	8	33.5	33.5	33.5	30.462	0	64.493	422850000	47	NaN	NaN	NaN	2.48561	0.0426993	0.22539	0.215111	D1G37_07380|D1G37_07380|carboxylatingnicotinate-nucleotidediphosphorylase|1575092:1575937Reverse;unitig_0|quiver|quiver:False:1575960	D1G37_07380|D1G37_07380|carboxylatingnicotinate-nucleotidediphosphorylase|1575092:1575937Reverse;unitig_0|quiver|quiver:False:1575960	By MS/MS	By MS/MS	By MS/MS	By MS/MS	By MS/MS	By MS/MS	By MS/MS	By MS/MS	;
27.0182	27.6305	27.6688	27.7771	26.9223	26.9151	27.495	27.3732						11	11	11	70.6	70.6	70.6	25.615	0	170.2	1360800000	51	NaN	NaN	NaN	0.747032	0.424634	0.34723	0.282698	D1G37_07395|D1G37_07395|FKBP-typepeptidyl-prolylcis-transisomerase|1578347:1579054Reverse;unitig_0|quiver|quiver:False:1579095	D1G37_07395|D1G37_07395|FKBP-typepeptidyl-prolylcis-transisomerase|1578347:1579054Reverse;unitig_0|quiver|quiver:False:1579095	By MS/MS	By MS/MS	By MS/MS	By MS/MS	By MS/MS	By MS/MS	By MS/MS	By MS/MS	;
26.2415	26.3826	26.1905	25.0167	26.4385	26.4784	26.2996	26.489						7	7	7	43.3	43.3	43.3	25.956	0	63.527	602460000	36	NaN	NaN	NaN	0.715205	0.445546	-0.468564	-0.355152	D1G37_07400|D1G37_07400|FKBP-typepeptidyl-prolylcis-transisomerase|1579092:1579814Reverse;unitig_0|quiver|quiver:False:1579831	D1G37_07400|D1G37_07400|FKBP-typepeptidyl-prolylcis-transisomerase|1579092:1579814Reverse;unitig_0|quiver|quiver:False:1579831	By MS/MS	By MS/MS	By MS/MS	By MS/MS	By MS/MS	By MS/MS	By MS/MS	By MS/MS	;
27.4059	27.0228	26.7334	26.4255	27.0354	27.229	26.8304	26.956						18	18	18	34.6	34.6	34.6	81.456	0	112.07	978360000	71	NaN	NaN	NaN	0.203961	0.806001	-0.115807	-0.0945329	D1G37_07405|D1G37_07405|polysaccharidebiosynthesistyrosineautokinase|1580006:1582192Reverse;unitig_0|quiver|quiver:False:1582203	D1G37_07405|D1G37_07405|polysaccharidebiosynthesistyrosineautokinase|1580006:1582192Reverse;unitig_0|quiver|quiver:False:1582203	By MS/MS	By MS/MS	By MS/MS	By MS/MS	By MS/MS	By MS/MS	By MS/MS	By MS/MS	;
26.368	26.3564	26.2482	25.8368	26.1607	26.2091	26.3107	26.2813						7	7	7	63.4	63.4	63.4	16.313	0	51.423	587760000	34	NaN	NaN	NaN	0.108838	0.901221	-0.0380907	-0.0337278	D1G37_07410|D1G37_07410|lowmolecularweightphosphotyrosineproteinphosphatase|1582212:1582640Reverse;unitig_0|quiver|quiver:False:1582660	D1G37_07410|D1G37_07410|lowmolecularweightphosphotyrosineproteinphosphatase|1582212:1582640Reverse;unitig_0|quiver|quiver:False:1582660	By MS/MS	By MS/MS	By MS/MS	By MS/MS	By MS/MS	By MS/MS	By MS/MS	By MS/MS	;
28.0374	28.2427	28.1446	28.1006	27.983	27.77	28.1588	28.0026						16	16	16	53.8	53.8	53.8	40.592	0	198.98	2009900000	110	NaN	NaN	NaN	0.843255	0.378946	0.152766	0.14005	D1G37_07415|D1G37_07415|hypotheticalprotein|1582645:1583745Reverse;unitig_0|quiver|quiver:False:1583762	D1G37_07415|D1G37_07415|hypotheticalprotein|1582645:1583745Reverse;unitig_0|quiver|quiver:False:1583762	By MS/MS	By MS/MS	By MS/MS	By MS/MS	By MS/MS	By MS/MS	By MS/MS	By MS/MS	;
29.255	28.6495	28.8415	28.6713	28.8316	29.0217	28.6389	28.8241						28	28	28	68.2	68.2	68.2	47.161	0	184.83	3565700000	165	NaN	NaN	NaN	0.0553563	0.951458	0.025228	0.0217371	D1G37_07420|tviB|VipolysaccharidebiosynthesisUDP-N-acetylglucosamineC-6dehydrogenaseTviB|1584103:1585377Forward;unitig_0|quiver|quiver:True:1584084	D1G37_07420|tviB|VipolysaccharidebiosynthesisUDP-N-acetylglucosamineC-6dehydrogenaseTviB|1584103:1585377Forward;unitig_0|quiver|quiver:True:1584084	By MS/MS	By MS/MS	By MS/MS	By MS/MS	By MS/MS	By MS/MS	By MS/MS	By MS/MS	;
28.6677	28.2795	28.1148	28.2152	28.4153	28.3476	28.3212	28.0632						23	23	23	76.3	76.3	76.3	38.843	0	238.88	2451500000	142	NaN	NaN	NaN	0.0817141	0.927817	0.0324683	0.0283943	D1G37_07425|tviC|VipolysaccharidebiosynthesisUDP-N-acetylglucosaminuronicacidC-4epimeraseTviC|1585401:1586441Forward;unitig_0|quiver|quiver:True:1585382	D1G37_07425|tviC|VipolysaccharidebiosynthesisUDP-N-acetylglucosaminuronicacidC-4epimeraseTviC|1585401:1586441Forward;unitig_0|quiver|quiver:True:1585382	By MS/MS	By MS/MS	By MS/MS	By MS/MS	By MS/MS	By MS/MS	By MS/MS	By MS/MS	;
25.587	20.6336	20.5062	20.0897	19.182	20.7575	20.0832	19.7964						2	2	2	4.1	4.1	4.1	45.406	0.00068871	6.0672	76380000	4	NaN	NaN	NaN	0.620587	0.500053	1.74931	0.747568	D1G37_07440|D1G37_07440|glycosyltransferasefamily1protein|1588724:1589902Forward;unitig_0|quiver|quiver:True:1588672	D1G37_07440|D1G37_07440|glycosyltransferasefamily1protein|1588724:1589902Forward;unitig_0|quiver|quiver:True:1588672	By MS/MS	By matching		By MS/MS			By MS/MS		;
31.0341	30.963	30.9212	30.8659	30.5886	30.6735	30.809	30.7345						38	38	38	80.5	80.5	80.5	38.843	0	323.31	13875000000	281	NaN	NaN	NaN	2.23234	0.0589917	0.244666	0.231116	D1G37_07450|D1G37_07450|NAD-dependentepimerase/dehydratasefamilyprotein|1591042:1592076Forward;unitig_0|quiver|quiver:True:1590939	D1G37_07450|D1G37_07450|NAD-dependentepimerase/dehydratasefamilyprotein|1591042:1592076Forward;unitig_0|quiver|quiver:True:1590939	By MS/MS	By MS/MS	By MS/MS	By MS/MS	By MS/MS	By MS/MS	By MS/MS	By MS/MS	;
28.4904	28.0876	28.1501	28.1715	27.9628	28.0056	27.871	27.9008						18	18	18	55.6	55.6	55.6	41.73	0	226.53	2071700000	106	NaN	NaN	NaN	1.64401	0.127353	0.289857	0.264653	D1G37_07455|D1G37_07455|SDRfamilyoxidoreductase|1592079:1593188Forward;unitig_0|quiver|quiver:True:1592027	D1G37_07455|D1G37_07455|SDRfamilyoxidoreductase|1592079:1593188Forward;unitig_0|quiver|quiver:True:1592027	By MS/MS	By MS/MS	By MS/MS	By MS/MS	By MS/MS	By MS/MS	By MS/MS	By MS/MS	;
29.5472	29.3477	29.0945	29.2404	28.8373	29.0013	28.9603	29.0128						21	21	21	50	50	50	42.852	0	254.74	4358900000	170	NaN	NaN	NaN	1.85403	0.101737	0.354503	0.321283	D1G37_07460|D1G37_07460|UDP-N-acetylglucosamine2-epimerase(non-hydrolyzing)|1593201:1594331Forward;unitig_0|quiver|quiver:True:1593194	D1G37_07460|D1G37_07460|UDP-N-acetylglucosamine2-epimerase(non-hydrolyzing)|1593201:1594331Forward;unitig_0|quiver|quiver:True:1593194	By MS/MS	By MS/MS	By MS/MS	By MS/MS	By MS/MS	By MS/MS	By MS/MS	By MS/MS	;
24.646	24.0621	23.9474	23.8368	24.3231	24.6296	24.227	24.096						6	6	6	23.8	23.8	23.8	45.025	0	42.169	148100000	14	NaN	NaN	NaN	0.405256	0.634776	-0.195885	-0.161482	D1G37_07465|D1G37_07465|glycosyltransferaseWbuB|1594342:1595529Forward;unitig_0|quiver|quiver:True:1594314	D1G37_07465|D1G37_07465|glycosyltransferaseWbuB|1594342:1595529Forward;unitig_0|quiver|quiver:True:1594314	By MS/MS	By MS/MS	By MS/MS	By MS/MS	By MS/MS	By MS/MS	By matching	By MS/MS	;
21.9915	22.3089	21.6961	19.899	21.8489	18.6803	21.4314	21.6594						2	2	2	14.6	14.6	14.6	23.559	0.0012895	3.8848	20689000	2	NaN	NaN	NaN	0.252173	0.761842	0.568881	0.29612	D1G37_07480|D1G37_07480|sugartransferase|1597918:1598538Forward;unitig_0|quiver|quiver:True:1597890	D1G37_07480|D1G37_07480|sugartransferase|1597918:1598538Forward;unitig_0|quiver|quiver:True:1597890	By matching	By MS/MS	By matching	By matching		By matching	By matching	By matching	;
26.9929	26.7638	27.2747	26.9587	26.7098	26.615	26.9708	26.6911						12	12	12	71.8	71.8	71.8	31.77	0	68.168	891440000	56	NaN	NaN	NaN	0.985619	0.324258	0.250861	0.221863	D1G37_07485|galU|UTP--glucose-1-phosphateuridylyltransferase|1598557:1599432Forward;unitig_0|quiver|quiver:True:1598544	D1G37_07485|galU|UTP--glucose-1-phosphateuridylyltransferase|1598557:1599432Forward;unitig_0|quiver|quiver:True:1598544	By MS/MS	By MS/MS	By MS/MS	By MS/MS	By MS/MS	By MS/MS	By MS/MS	By MS/MS	;
25.2745	24.7921	24.9598	24.463	25.288	24.9521	24.6625	25.2154						6	6	6	20.5	20.5	20.5	47.401	0	22.894	247410000	17	NaN	NaN	NaN	0.298009	0.723847	-0.157151	-0.12872	D1G37_07490|D1G37_07490|UDP-glucose/GDP-mannosedehydrogenasefamilyprotein|1599550:1600812Forward;unitig_0|quiver|quiver:True:1599534	D1G37_07490|D1G37_07490|UDP-glucose/GDP-mannosedehydrogenasefamilyprotein|1599550:1600812Forward;unitig_0|quiver|quiver:True:1599534	By MS/MS	By MS/MS	By MS/MS	By MS/MS	By MS/MS	By MS/MS	By MS/MS	By MS/MS	;
25.6169	24.9469	25.3403	26.0437	25.5001	25.6203	25.0855	25.7497						8	8	8	27	27	27	62.879	0	30.084	397060000	13	NaN	NaN	NaN	0.00237963	0.998117	-0.00194216	-0.00152678	D1G37_07495|D1G37_07495|glucose-6-phosphateisomerase|1600809:1602479Forward;unitig_0|quiver|quiver:True:1600778	D1G37_07495|D1G37_07495|glucose-6-phosphateisomerase|1600809:1602479Forward;unitig_0|quiver|quiver:True:1600778	By MS/MS	By matching	By MS/MS	By matching	By MS/MS	By MS/MS	By matching	By MS/MS	;
28.1934	28.0185	28.23	28.1794	28.0186	27.8767	28.0171	27.9492						16	16	16	69.9	69.9	69.9	37.164	0	204.65	2048100000	108	NaN	NaN	NaN	1.78023	0.109618	0.18991	0.17955	D1G37_07500|galE|UDP-glucose4-epimeraseGalE|1602472:1603491Forward;unitig_0|quiver|quiver:True:1602462	D1G37_07500|galE|UDP-glucose4-epimeraseGalE|1602472:1603491Forward;unitig_0|quiver|quiver:True:1602462	By MS/MS	By MS/MS	By MS/MS	By MS/MS	By MS/MS	By MS/MS	By MS/MS	By MS/MS	;
28.4642	28.1842	28.3603	28.2332	28.0007	27.8494	28.0677	27.949						19	19	19	46.3	46.3	46.3	50.94	0	111.45	2164200000	107	NaN	NaN	NaN	2.33744	0.0515952	0.343756	0.318814	D1G37_07510|D1G37_07510|phosphomannomutase/phosphoglucomutase|1605499:1606869Reverse;unitig_0|quiver|quiver:False:1606871	D1G37_07510|D1G37_07510|phosphomannomutase/phosphoglucomutase|1605499:1606869Reverse;unitig_0|quiver|quiver:False:1606871	By MS/MS	By MS/MS	By MS/MS	By MS/MS	By MS/MS	By MS/MS	By MS/MS	By MS/MS	;
20.8913	19.8619	20.68	21.6335	20.8988	20.9544	20.105	20.8073						2	2	2	11.6	11.6	11.6	28.521	0.00069252	6.376	14360000	4	NaN	NaN	NaN	0.064554	0.940027	0.0752859	0.0532215	D1G37_07520|lldR|transcriptionalregulatorLldR|1608923:1609675Forward;unitig_0|quiver|quiver:True:1608895	D1G37_07520|lldR|transcriptionalregulatorLldR|1608923:1609675Forward;unitig_0|quiver|quiver:True:1608895	By matching	By matching	By MS/MS	By MS/MS			By MS/MS	By matching	;
26.1865	26.0453	25.9365	25.7788	25.9728	26.1582	26.0454	26.3766						13	13	13	54	54	54	41.664	0	88.282	527320000	46	NaN	NaN	NaN	0.576599	0.523923	-0.151487	-0.134863	D1G37_07525|D1G37_07525|alpha-hydroxy-acidoxidizingenzyme|1609672:1610823Forward;unitig_0|quiver|quiver:True:1609665	D1G37_07525|D1G37_07525|alpha-hydroxy-acidoxidizingenzyme|1609672:1610823Forward;unitig_0|quiver|quiver:True:1609665	By MS/MS	By MS/MS	By MS/MS	By MS/MS	By MS/MS	By MS/MS	By MS/MS	By MS/MS	;
28.6174	27.2159	27.0625	27.4343	27.734	27.6223	27.7082	27.5281						17	17	17	62.9	62.9	62.9	44.93	0	160.61	1593900000	92	NaN	NaN	NaN	0.0654934	0.941065	-0.065599	-0.0483638	D1G37_07535|D1G37_07535|aspartate/tyrosine/aromaticaminotransferase|1612870:1614084Reverse;unitig_0|quiver|quiver:False:1614152	D1G37_07535|D1G37_07535|aspartate/tyrosine/aromaticaminotransferase|1612870:1614084Reverse;unitig_0|quiver|quiver:False:1614152	By MS/MS	By MS/MS	By MS/MS	By MS/MS	By MS/MS	By MS/MS	By MS/MS	By MS/MS	;
21.4308	19.0814	19.1795	21.1704	19.8462	20.6462	20.1518	20.1228						1	1	1	8.1	8.1	8.1	26.852	0.0097264	2.8999	3002600	2	NaN	NaN	NaN	0.0123293	0.990372	0.0237989	0.0144177	D1G37_07545|D1G37_07545|GntRfamilytranscriptionalregulator|1614600:1615310Forward;unitig_0|quiver|quiver:True:1614581	D1G37_07545|D1G37_07545|GntRfamilytranscriptionalregulator|1614600:1615310Forward;unitig_0|quiver|quiver:True:1614581						By MS/MS	By matching	By MS/MS	;
29.2457	29.5447	29.4133	29.6559	28.8026	29.2107	29.1813	29.0548						22	22	22	94.2	94.2	94.2	31.808	0	323.31	4771600000	172	NaN	NaN	NaN	1.69749	0.117321	0.402554	0.35681	D1G37_07550|D1G37_07550|methylisocitratelyase|1615303:1616187Forward;unitig_0|quiver|quiver:True:1615188	D1G37_07550|D1G37_07550|methylisocitratelyase|1615303:1616187Forward;unitig_0|quiver|quiver:True:1615188	By MS/MS	By MS/MS	By MS/MS	By MS/MS	By MS/MS	By MS/MS	By MS/MS	By MS/MS	;
29.4508	29.5576	29.1005	28.8191	29.0767	29.3058	29.2679	29.1939						21	21	21	54.8	54.8	54.8	42.336	0	273	4758800000	166	NaN	NaN	NaN	0.0413768	0.964502	0.020967	0.0178272	D1G37_07555|D1G37_07555|2-methylcitratesynthase|1616457:1617614Forward;unitig_0|quiver|quiver:True:1616438	D1G37_07555|D1G37_07555|2-methylcitratesynthase|1616457:1617614Forward;unitig_0|quiver|quiver:True:1616438	By MS/MS	By MS/MS	By MS/MS	By MS/MS	By MS/MS	By MS/MS	By MS/MS	By MS/MS	;
29.4915	29.6127	29.3771	29.7861	29.2485	29.312	29.0354	29.3535						51	51	51	72.2	72.2	72.2	95.316	0	323.31	5179400000	316	NaN	NaN	NaN	1.57999	0.140061	0.329509	0.296193	D1G37_07560|acnD|Fe/S-dependent2-methylisocitratedehydrataseAcnD|1617614:1620220Forward;unitig_0|quiver|quiver:True:1617592	D1G37_07560|acnD|Fe/S-dependent2-methylisocitratedehydrataseAcnD|1617614:1620220Forward;unitig_0|quiver|quiver:True:1617592	By MS/MS	By MS/MS	By MS/MS	By MS/MS	By MS/MS	By MS/MS	By MS/MS	By MS/MS	;
22.486	22.8647	22.3502	21.536	19.3623	22.3399	22.3565	22.2017						2	2	2	50.9	50.9	50.9	6.2006	0.00067114	5.2436	38605000	6	NaN	NaN	NaN	0.419486	0.627024	0.744123	0.416515	unitig_0|quiver|quiver:True:1623107;D1G37_07585|D1G37_07585|hypotheticalprotein|1623144:1623514Forward	unitig_0|quiver|quiver:True:1623107;D1G37_07585|D1G37_07585|hypotheticalprotein|1623144:1623514Forward	By MS/MS	By MS/MS	By matching	By MS/MS	By matching	By matching	By MS/MS	By MS/MS	;
25.1414	25.6557	25.4121	25.2579	24.9878	25.986	25.4615	24.8224						5	5	5	18.1	18.1	18.1	43.277	0	18.16	341750000	12	NaN	NaN	NaN	0.0655301	0.941601	0.0523534	0.0407654	D1G37_07605|D1G37_07605|beta-ketoacyl-ACPsynthaseI|1625852:1627081Forward;unitig_0|quiver|quiver:True:1625812	D1G37_07605|D1G37_07605|beta-ketoacyl-ACPsynthaseI|1625852:1627081Forward;unitig_0|quiver|quiver:True:1625812	By MS/MS	By MS/MS	By MS/MS	By MS/MS	By MS/MS	By MS/MS	By MS/MS	By MS/MS	;
25.1836	25.5328	25.8851	26.0765	25.3582	25.2929	25.898	25.4013						6	6	6	76.2	76.2	76.2	14.117	0	35.022	368240000	34	NaN	NaN	NaN	0.319547	0.703959	0.181893	0.146559	D1G37_07630|D1G37_07630|nucleartransportfactor2familyprotein|1630674:1631054Forward;unitig_0|quiver|quiver:True:1630658	D1G37_07630|D1G37_07630|nucleartransportfactor2familyprotein|1630674:1631054Forward;unitig_0|quiver|quiver:True:1630658	By MS/MS	By MS/MS	By MS/MS	By MS/MS	By MS/MS	By MS/MS	By MS/MS	By MS/MS	;
26.2891	26.5979	26.5935	26.4975	28.4353	28.5525	28.0694	28.1906				+	plasmid_negative_plasmid_positive	23	23	23	73.6	73.6	73.6	46.483	0	183.3	1616800000	92	NaN	NaN	NaN	5.03784	0.00117883	-1.81744	-1.60539	D1G37_07650|D1G37_07650|D-aminoaciddehydrogenasesmallsubunit|1635055:1636320Forward;unitig_0|quiver|quiver:True:1635030	D1G37_07650|D1G37_07650|D-aminoaciddehydrogenasesmallsubunit|1635055:1636320Forward;unitig_0|quiver|quiver:True:1635030	By MS/MS	By MS/MS	By MS/MS	By MS/MS	By MS/MS	By MS/MS	By MS/MS	By MS/MS	;
27.355	27.9013	27.7021	27.6716	28.2005	28.3131	28.0919	28.2147				+	plasmid_negative_plasmid_positive	15	15	15	65.9	65.9	65.9	40.514	0	113.56	1947300000	73	NaN	NaN	NaN	2.38654	0.0493943	-0.547566	-0.488159	D1G37_07655|alr|alanineracemase|1636341:1637444Forward;unitig_0|quiver|quiver:True:1636265	D1G37_07655|alr|alanineracemase|1636341:1637444Forward;unitig_0|quiver|quiver:True:1636265	By MS/MS	By MS/MS	By MS/MS	By MS/MS	By MS/MS	By MS/MS	By MS/MS	By MS/MS	;
28.8375	29.2501	28.8696	28.8655	30.2353	29.9366	30.2265	29.7809				+	plasmid_negative_plasmid_positive	16	16	16	99.2	99.2	99.2	13.065	0	323.31	6140000000	149	NaN	NaN	NaN	3.47366	0.0112359	-1.08919	-0.947841	D1G37_07660|D1G37_07660|RidAfamilyprotein|1637455:1637814Forward;unitig_0|quiver|quiver:True:1637400	D1G37_07660|D1G37_07660|RidAfamilyprotein|1637455:1637814Forward;unitig_0|quiver|quiver:True:1637400	By MS/MS	By MS/MS	By MS/MS	By MS/MS	By MS/MS	By MS/MS	By MS/MS	By MS/MS	;
29.8244	31.0929	31.0508	30.9989	31.0518	30.8424	30.7375	31.0527						37	37	37	72.3	72.3	72.3	54.507	0	323.31	14138000000	369	NaN	NaN	NaN	0.228242	0.782072	-0.179387	-0.136277	D1G37_07680|mmsA|methylmalonate-semialdehydedehydrogenase(CoAacylating)|1642322:1643839Forward;unitig_0|quiver|quiver:True:1642255	D1G37_07680|mmsA|methylmalonate-semialdehydedehydrogenase(CoAacylating)|1642322:1643839Forward;unitig_0|quiver|quiver:True:1642255	By MS/MS	By MS/MS	By MS/MS	By MS/MS	By MS/MS	By MS/MS	By MS/MS	By MS/MS	;
27.5079	28.7054	28.6973	29.1621	28.6657	28.7013	28.8929	28.7711						18	18	18	95.6	95.6	95.6	31.05	0	236.89	3131600000	132	NaN	NaN	NaN	0.277715	0.738164	-0.239555	-0.176487	D1G37_07685|mmsB|3-hydroxyisobutyratedehydrogenase|1643851:1644741Forward;unitig_0|quiver|quiver:True:1643829	D1G37_07685|mmsB|3-hydroxyisobutyratedehydrogenase|1643851:1644741Forward;unitig_0|quiver|quiver:True:1643829	By MS/MS	By MS/MS	By MS/MS	By MS/MS	By MS/MS	By MS/MS	By MS/MS	By MS/MS	;
26.6905	27.2825	27.4555	27.6937	27.9755	27.5321	27.2742	27.5505						15	15	15	41.2	41.2	41.2	60.61	0	101.11	1335800000	71	NaN	NaN	NaN	0.542903	0.550572	-0.30251	-0.24035	D1G37_07690|D1G37_07690|AMP-bindingprotein|1644823:1646472Forward;unitig_0|quiver|quiver:True:1644795	D1G37_07690|D1G37_07690|AMP-bindingprotein|1644823:1646472Forward;unitig_0|quiver|quiver:True:1644795	By MS/MS	By MS/MS	By MS/MS	By MS/MS	By MS/MS	By MS/MS	By MS/MS	By MS/MS	;
27.6397	28.407	28.213	28.2773	28.1744	28.2138	28.0282	28.2287						18	18	18	66.7	66.7	66.7	40.748	0	146.01	2193100000	107	NaN	NaN	NaN	0.0540833	0.951177	-0.0270138	-0.0229749	D1G37_07695|D1G37_07695|acyl-CoAdehydrogenase|1646484:1647611Forward;unitig_0|quiver|quiver:True:1646462	D1G37_07695|D1G37_07695|acyl-CoAdehydrogenase|1646484:1647611Forward;unitig_0|quiver|quiver:True:1646462	By MS/MS	By MS/MS	By MS/MS	By MS/MS	By MS/MS	By MS/MS	By MS/MS	By MS/MS	;
26.9732	27.8055	27.5352	27.7461	27.1233	27.4358	27.2472	27.223						10	10	10	39.7	39.7	39.7	28.315	0	133.74	1262300000	68	NaN	NaN	NaN	0.608614	0.504583	0.257695	0.214642	D1G37_07700|D1G37_07700|enoyl-CoAhydratase|1647633:1648406Forward;unitig_0|quiver|quiver:True:1647629	D1G37_07700|D1G37_07700|enoyl-CoAhydratase|1647633:1648406Forward;unitig_0|quiver|quiver:True:1647629	By MS/MS	By MS/MS	By MS/MS	By MS/MS	By MS/MS	By MS/MS	By MS/MS	By MS/MS	;
26.4274	26.3576	26.5278	27.4101	26.3816	25.9854	25.9682	26.0891						10	10	10	36.4	36.4	36.4	38.607	0	60.548	652820000	52	NaN	NaN	NaN	1.14243	0.260151	0.574647	0.45478	D1G37_07705|D1G37_07705|enoyl-CoAhydratase/isomerasefamilyprotein|1648419:1649444Forward;unitig_0|quiver|quiver:True:1648406	D1G37_07705|D1G37_07705|enoyl-CoAhydratase/isomerasefamilyprotein|1648419:1649444Forward;unitig_0|quiver|quiver:True:1648406	By MS/MS	By MS/MS	By MS/MS	By MS/MS	By MS/MS	By MS/MS	By MS/MS	By MS/MS	;
20.2988	20.3991	20.6298	20.5839	21.4019	19.4494	19.7187	19.3037						1	1	1	1.8	1.8	1.8	69.593	0.005604	3.2405	1289900	0	NaN	NaN	NaN	0.46844	0.594756	0.509454	0.341533	D1G37_07760|D1G37_07760|alpha/betafoldhydrolase|1667061:1668926Forward;unitig_0|quiver|quiver:True:1667057	D1G37_07760|D1G37_07760|alpha/betafoldhydrolase|1667061:1668926Forward;unitig_0|quiver|quiver:True:1667057	By MS/MS								;
28.2779	28.8731	28.7949	28.8492	28.5772	28.6203	28.9231	28.7357						7	7	7	60.2	60.2	60.2	13.627	0	174.73	3235000000	61	NaN	NaN	NaN	0.0327347	0.973387	-0.0152993	-0.0131775	D1G37_07795|D1G37_07795|hypotheticalprotein|1671846:1672232Forward;unitig_0|quiver|quiver:True:1671788	D1G37_07795|D1G37_07795|hypotheticalprotein|1671846:1672232Forward;unitig_0|quiver|quiver:True:1671788	By MS/MS	By MS/MS	By MS/MS	By MS/MS	By MS/MS	By MS/MS	By MS/MS	By MS/MS	;
19.7423	20.8582	19.3075	20.3991	21.434	19.9382	20.2449	21.3992						1	1	1	2.4	2.4	2.4	47.378	0.0006689	5.117	21884000	2	NaN	NaN	NaN	0.621518	0.500232	-0.677258	-0.446107	D1G37_07815|D1G37_07815|DUF445familyprotein|1674378:1675607Reverse;unitig_0|quiver|quiver:False:1675615	D1G37_07815|D1G37_07815|DUF445familyprotein|1674378:1675607Reverse;unitig_0|quiver|quiver:False:1675615	By MS/MS	By MS/MS	By matching	By matching	By matching	By MS/MS	By matching	By matching	;
29.1806	29.0061	28.9434	29.1887	29.2402	29.3336	29.2059	29.1586						32	32	32	71.3	71.3	71.3	57.955	0	323.31	4392900000	222	NaN	NaN	NaN	1.12203	0.266898	-0.15487	-0.144447	D1G37_07820|D1G37_07820|glutamine-hydrolyzingGMPsynthase|1675983:1677551Forward;unitig_0|quiver|quiver:True:1675973	D1G37_07820|D1G37_07820|glutamine-hydrolyzingGMPsynthase|1675983:1677551Forward;unitig_0|quiver|quiver:True:1675973	By MS/MS	By MS/MS	By MS/MS	By MS/MS	By MS/MS	By MS/MS	By MS/MS	By MS/MS	;
26.698	26.667	26.7362	26.2547	26.4396	26.7008	26.8624	26.657						11	11	11	44.4	44.4	44.4	35.284	0	81.313	778900000	48	NaN	NaN	NaN	0.213073	0.798501	-0.0759807	-0.0665232	D1G37_07840|D1G37_07840|pirinfamilyprotein|1679678:1680625Forward;unitig_0|quiver|quiver:True:1679659	D1G37_07840|D1G37_07840|pirinfamilyprotein|1679678:1680625Forward;unitig_0|quiver|quiver:True:1679659	By MS/MS	By MS/MS	By MS/MS	By MS/MS	By MS/MS	By MS/MS	By MS/MS	By MS/MS	;
27.107	27.3612	27.6702	27.5975	26.9803	26.8664	27.3411	27.0854						5	5	5	40	40	40	15.368	0	46.927	1170900000	49	NaN	NaN	NaN	1.18194	0.248816	0.365664	0.314472	D1G37_07845|D1G37_07845|OsmCfamilyperoxiredoxin|1680622:1681029Forward;unitig_0|quiver|quiver:True:1680555	D1G37_07845|D1G37_07845|OsmCfamilyperoxiredoxin|1680622:1681029Forward;unitig_0|quiver|quiver:True:1680555	By MS/MS	By MS/MS	By MS/MS	By MS/MS	By MS/MS	By MS/MS	By MS/MS	By MS/MS	;
25.3644	24.6896	24.9921	24.7227	24.7711	24.9306	24.7817	24.97						4	4	4	24.8	24.8	24.8	26.005	0	17.967	231870000	17	NaN	NaN	NaN	0.18832	0.819756	0.0788589	0.0677333	D1G37_07850|D1G37_07850|glutathioneS-transferase|1681142:1681810Forward;unitig_0|quiver|quiver:True:1681114	D1G37_07850|D1G37_07850|glutathioneS-transferase|1681142:1681810Forward;unitig_0|quiver|quiver:True:1681114	By MS/MS	By MS/MS	By MS/MS	By MS/MS	By MS/MS	By MS/MS	By MS/MS	By MS/MS	;
22.7952	23.1687	22.9345	21.1661	23.567	23.3362	23.3193	22.3898						3	3	3	30.3	30.3	30.3	23.076	0	10.331	63149000	12	NaN	NaN	NaN	0.566727	0.532819	-0.636968	-0.417493	D1G37_07855|D1G37_07855|SPORdomain-containingprotein|1681854:1682480Reverse;unitig_0|quiver|quiver:False:1682530	D1G37_07855|D1G37_07855|SPORdomain-containingprotein|1681854:1682480Reverse;unitig_0|quiver|quiver:False:1682530	By MS/MS	By MS/MS	By MS/MS	By MS/MS	By MS/MS	By MS/MS	By MS/MS	By MS/MS	;
28.0025	27.7065	27.8293	27.8185	27.7306	27.9598	27.673	27.8575						19	19	19	48.3	48.3	48.3	66.289	0	177.62	1715500000	107	NaN	NaN	NaN	0.1456	0.863973	0.0339546	0.0311873	D1G37_07860|D1G37_07860|arginine--tRNAligase|1682634:1684424Reverse;unitig_0|quiver|quiver:False:1684534	D1G37_07860|D1G37_07860|arginine--tRNAligase|1682634:1684424Reverse;unitig_0|quiver|quiver:False:1684534	By MS/MS	By MS/MS	By MS/MS	By MS/MS	By MS/MS	By MS/MS	By MS/MS	By MS/MS	;
28.6985	28.6237	28.4567	28.6944	28.4227	28.4073	28.3403	28.4117						33	33	33	79.1	79.1	79.1	62.569	0	320.49	2802200000	204	NaN	NaN	NaN	2.01769	0.0798629	0.222808	0.210287	D1G37_07865|D1G37_07865|NAD-dependentmalicenzyme|1684920:1686617Forward;unitig_0|quiver|quiver:True:1684916	D1G37_07865|D1G37_07865|NAD-dependentmalicenzyme|1684920:1686617Forward;unitig_0|quiver|quiver:True:1684916	By MS/MS	By MS/MS	By MS/MS	By MS/MS	By MS/MS	By MS/MS	By MS/MS	By MS/MS	;
28.2401	28.5747	28.2641	28.1114	28.3228	28.1456	28.4481	28.2016						18	18	18	81.4	81.4	81.4	34.549	0	158.31	2429900000	112	NaN	NaN	NaN	0.0533967	0.951456	0.0180783	0.0161546	D1G37_07870|D1G37_07870|Dyp-typeperoxidase|1686662:1687582Reverse;unitig_0|quiver|quiver:False:1687599	D1G37_07870|D1G37_07870|Dyp-typeperoxidase|1686662:1687582Reverse;unitig_0|quiver|quiver:False:1687599	By MS/MS	By MS/MS	By MS/MS	By MS/MS	By MS/MS	By MS/MS	By MS/MS	By MS/MS	;
25.5216	25.7108	25.8736	25.4582	25.3121	25.5059	25.6191	25.6232						5	5	5	45.5	45.5	45.5	16.892	0	35.173	364310000	29	NaN	NaN	NaN	0.47981	0.587374	0.125961	0.112547	D1G37_07890|D1G37_07890|Furfamilytranscriptionalregulator|1689942:1690406Reverse;unitig_0|quiver|quiver:False:1690456	D1G37_07890|D1G37_07890|Furfamilytranscriptionalregulator|1689942:1690406Reverse;unitig_0|quiver|quiver:False:1690456	By MS/MS	By MS/MS	By MS/MS	By MS/MS	By MS/MS	By MS/MS	By MS/MS	By MS/MS	;
24.3602	24.5398	24.4669	25.3932	24.4129	24.2196	24.5062	24.6375						7	7	7	37.3	37.3	37.3	31.2	0	20.141	179260000	19	NaN	NaN	NaN	0.433551	0.616149	0.245977	0.196308	D1G37_07895|D1G37_07895|zincABCtransportersubstrate-bindingprotein|1690567:1691406Forward;unitig_0|quiver|quiver:True:1690557	D1G37_07895|D1G37_07895|zincABCtransportersubstrate-bindingprotein|1690567:1691406Forward;unitig_0|quiver|quiver:True:1690557	By MS/MS	By MS/MS	By MS/MS	By MS/MS	By MS/MS	By MS/MS	By MS/MS	By MS/MS	;
25.0716	25.1071	24.2099	25.4837	24.7057	25.138	24.2662	25.2296						2	2	2	10.7	10.7	10.7	32.442	0	15.526	239890000	15	2	2	2	0.14536	0.863826	0.133211	0.0987754	D1G37_07905|D1G37_07905|ATPsynthasesubunitA|1692079:1692954Forward	D1G37_07905|D1G37_07905|ATPsynthasesubunitA|1692079:1692954Forward	By MS/MS	By MS/MS	By MS/MS	By MS/MS	By MS/MS	By MS/MS	By MS/MS	By MS/MS
20.0931	20.856	19.265	20.7201	20.4954	20.8433	22.8488	19.0779						2	2	2	22.2	22.2	22.2	8.36	0.00068353	5.6789	29689000	4	NaN	NaN	NaN	0.281969	0.735897	-0.582767	-0.313614	D1G37_07910|D1G37_07910|ATPsynthasesubunitC|1693039:1693284Forward;unitig_0|quiver|quiver:True:1693005	D1G37_07910|D1G37_07910|ATPsynthasesubunitC|1693039:1693284Forward;unitig_0|quiver|quiver:True:1693005	By MS/MS				By MS/MS	By MS/MS	By MS/MS	By MS/MS	;
29.7326	29.8962	29.7095	29.7387	29.6363	29.6198	29.8901	29.585						24	24	24	75.6	75.6	75.6	16.99	0	323.31	6429900000	189	NaN	NaN	NaN	0.478486	0.587299	0.086431	0.079883	D1G37_07915|D1G37_07915|ATPsynthasesubunitB|1693323:1693793Forward;unitig_0|quiver|quiver:True:1693313	D1G37_07915|D1G37_07915|ATPsynthasesubunitB|1693323:1693793Forward;unitig_0|quiver|quiver:True:1693313	By MS/MS	By MS/MS	By MS/MS	By MS/MS	By MS/MS	By MS/MS	By MS/MS	By MS/MS	;
29.1046	29.2019	29.1751	29.5276	28.5818	28.6656	29.3146	28.8069						4	4	4	51.1	51.1	51.1	19.509	0	64.922	4053100000	37	NaN	NaN	NaN	1.13475	0.261963	0.410064	0.344824	D1G37_07920|D1G37_07920|ATPsynthasesubunitdelta|1693806:1694342Forward;unitig_0|quiver|quiver:True:1693793	D1G37_07920|D1G37_07920|ATPsynthasesubunitdelta|1693806:1694342Forward;unitig_0|quiver|quiver:True:1693793	By MS/MS	By MS/MS	By MS/MS	By MS/MS	By MS/MS	By MS/MS	By MS/MS	By MS/MS	;
32.0229	31.6279	31.5826	31.4307	31.7096	31.7548	31.453	31.7158						56	56	56	72.8	72.8	72.8	55.396	0	323.31	25184000000	514	NaN	NaN	NaN	0.0182277	0.985419	0.00773191	0.00675917	D1G37_07925|D1G37_07925|ATPsynthasesubunitalpha|1694389:1695933Forward;unitig_0|quiver|quiver:True:1694361	D1G37_07925|D1G37_07925|ATPsynthasesubunitalpha|1694389:1695933Forward;unitig_0|quiver|quiver:True:1694361	By MS/MS	By MS/MS	By MS/MS	By MS/MS	By MS/MS	By MS/MS	By MS/MS	By MS/MS	;
28.6826	28.4868	28.6281	28.2753	28.2172	28.4597	28.2375	28.1823						24	24	24	74.7	74.7	74.7	32.096	0	195.22	2616000000	138	NaN	NaN	NaN	1.1593	0.25408	0.244043	0.219758	D1G37_07930|D1G37_07930|ATPsynthasesubunitgamma|1696011:1696880Forward;unitig_0|quiver|quiver:True:1696001	D1G37_07930|D1G37_07930|ATPsynthasesubunitgamma|1696011:1696880Forward;unitig_0|quiver|quiver:True:1696001	By MS/MS	By MS/MS	By MS/MS	By MS/MS	By MS/MS	By MS/MS	By MS/MS	By MS/MS	;
31.9092	31.8582	31.8115	31.8829	31.6132	31.7461	31.6315	31.7306				+	plasmid_negative_plasmid_positive	39	39	39	92.9	92.9	92.9	50.274	0	323.31	26852000000	473	NaN	NaN	NaN	2.46061	0.0428839	0.185134	0.178062	D1G37_07935|D1G37_07935|ATPsynthasesubunitbeta|1696911:1698305Forward;unitig_0|quiver|quiver:True:1696895	D1G37_07935|D1G37_07935|ATPsynthasesubunitbeta|1696911:1698305Forward;unitig_0|quiver|quiver:True:1696895	By MS/MS	By MS/MS	By MS/MS	By MS/MS	By MS/MS	By MS/MS	By MS/MS	By MS/MS	;
27.8291	28.0112	28.1989	27.9487	28.3379	28.2021	28.6198	27.8841						11	11	11	70.5	70.5	70.5	14.539	0	186.71	2100500000	111	NaN	NaN	NaN	0.759498	0.419764	-0.263982	-0.225399	D1G37_07940|D1G37_07940|ATPsynthaseepsilonchain|1698323:1698742Forward;unitig_0|quiver|quiver:True:1698310	D1G37_07940|D1G37_07940|ATPsynthaseepsilonchain|1698323:1698742Forward;unitig_0|quiver|quiver:True:1698310	By MS/MS	By MS/MS	By MS/MS	By MS/MS	By MS/MS	By MS/MS	By MS/MS	By MS/MS	;
31.236	31.6878	31.8521	31.6719	31.2164	31.4902	31.9322	31.4267						23	23	21	84.5	84.5	79	20.179	0	323.31	23505000000	269	NaN	NaN	NaN	0.187287	0.819848	0.0955596	0.0796331	D1G37_07950|D1G37_07950|glutathioneperoxidase|1699549:1700094Reverse;unitig_0|quiver|quiver:False:1700177	D1G37_07950|D1G37_07950|glutathioneperoxidase|1699549:1700094Reverse;unitig_0|quiver|quiver:False:1700177	By MS/MS	By MS/MS	By MS/MS	By MS/MS	By MS/MS	By MS/MS	By MS/MS	By MS/MS	;
25.0423	25.4542	25.9177	26.0871	25.5227	25.3158	25.9506	25.7785						3	3	3	40.7	40.7	40.7	20.785	0	25.201	385330000	23	NaN	NaN	NaN	0.0205292	0.982627	-0.0165524	-0.0129901	D1G37_07975|D1G37_07975|threonylcarbamoyl-AMPsynthase|1704422:1704991Reverse;unitig_0|quiver|quiver:False:1705005	D1G37_07975|D1G37_07975|threonylcarbamoyl-AMPsynthase|1704422:1704991Reverse;unitig_0|quiver|quiver:False:1705005	By MS/MS	By MS/MS	By MS/MS	By MS/MS	By MS/MS	By MS/MS	By MS/MS	By MS/MS	;
27.4713	27.9183	27.6238	28.5257	28.3514	28.2015	28.3772	28.1982						7	7	7	56.8	56.8	56.8	20.067	0	66.491	2100900000	52	NaN	NaN	NaN	0.836363	0.383796	-0.397286	-0.320973	D1G37_07990|D1G37_07990|peptidedeformylase|1707469:1707999Forward;unitig_0|quiver|quiver:True:1707387	D1G37_07990|D1G37_07990|peptidedeformylase|1707469:1707999Forward;unitig_0|quiver|quiver:True:1707387	By MS/MS	By MS/MS	By MS/MS	By MS/MS	By MS/MS	By MS/MS	By MS/MS	By MS/MS	;
28.625	28.495	29.2229	28.1234	29.1807	28.9358	29.0308	29.1217						32	32	32	57.3	57.3	57.3	76.937	0	308.28	3669500000	197	NaN	NaN	NaN	0.986866	0.323936	-0.450661	-0.36504	D1G37_08000|D1G37_08000|TonB-dependentcopperreceptor|1708537:1710618Forward;unitig_0|quiver|quiver:True:1708533	D1G37_08000|D1G37_08000|TonB-dependentcopperreceptor|1708537:1710618Forward;unitig_0|quiver|quiver:True:1708533	By MS/MS	By MS/MS	By MS/MS	By MS/MS	By MS/MS	By MS/MS	By MS/MS	By MS/MS	;
29.0962	28.84	28.9219	29.0683	29.0497	29.0617	29.021	28.9848						24	24	24	73.8	73.8	73.8	35.131	0	265.89	3928100000	136	NaN	NaN	NaN	0.320305	0.703349	-0.0477071	-0.0448751	D1G37_08050|cysK|cysteinesynthaseA|1719597:1720595Forward;unitig_0|quiver|quiver:True:1719587	D1G37_08050|cysK|cysteinesynthaseA|1719597:1720595Forward;unitig_0|quiver|quiver:True:1719587	By MS/MS	By MS/MS	By MS/MS	By MS/MS	By MS/MS	By MS/MS	By MS/MS	By MS/MS	;
24.5504	24.7962	25.8823	21.4487	24.4426	24.3087	25.2722	25.6667						2	2	2	35.9	35.9	35.9	12.925	0	12.227	245810000	18	NaN	NaN	NaN	0.316419	0.706564	-0.753156	-0.375349	D1G37_08090|D1G37_08090|RidAfamilyprotein|1728083:1728436Reverse;unitig_0|quiver|quiver:False:1728510	D1G37_08090|D1G37_08090|RidAfamilyprotein|1728083:1728436Reverse;unitig_0|quiver|quiver:False:1728510	By MS/MS	By MS/MS	By MS/MS	By matching	By MS/MS	By MS/MS	By MS/MS	By MS/MS	;
24.0085	21.2947	21.1738	20.4626	20.6601	21.0092	23.4347	19.0923						2	2	2	11.9	11.9	11.9	21.92	0.00069109	6.1949	51725000	4	NaN	NaN	NaN	0.232772	0.778887	0.685819	0.313279	D1G37_08130|D1G37_08130|TIGR00730familyRossmanfoldprotein|1736226:1736831Reverse;unitig_0|quiver|quiver:False:1736863	D1G37_08130|D1G37_08130|TIGR00730familyRossmanfoldprotein|1736226:1736831Reverse;unitig_0|quiver|quiver:False:1736863	By MS/MS	By matching	By matching	By matching	By MS/MS	By matching	By MS/MS	By matching	;
21.1809	19.4083	21.041	20.2477	20.0394	27.4706	27.5735	21.5048						2	2	2	4.9	4.9	4.9	58.926	0	7.0661	481080000	7	NaN	NaN	NaN	0.929744	0.348508	-3.67759	-1.22038	D1G37_08135|D1G37_08135|TerCfamilyprotein|1737176:1738768Forward;unitig_0|quiver|quiver:True:1737148	D1G37_08135|D1G37_08135|TerCfamilyprotein|1737176:1738768Forward;unitig_0|quiver|quiver:True:1737148	By MS/MS	By matching	By MS/MS	By MS/MS	By MS/MS	By MS/MS	By matching	By MS/MS	;
24.4674	23.9589	23.9817	24.2792	24.4847	24.4852	24.2286	24.4488						6	6	6	12.2	12.2	12.2	82.421	0	38.704	154390000	21	NaN	NaN	NaN	0.883226	0.361622	-0.240037	-0.211071	D1G37_08155|parC|DNAtopoisomeraseIVsubunitA|1741553:1743772Forward;unitig_0|quiver|quiver:True:1741510	D1G37_08155|parC|DNAtopoisomeraseIVsubunitA|1741553:1743772Forward;unitig_0|quiver|quiver:True:1741510	By MS/MS	By MS/MS	By MS/MS	By matching	By MS/MS	By MS/MS	By MS/MS	By MS/MS	;
28.5611	28.5267	28.2601	28.5554	28.9867	28.8634	28.6553	28.7797						32	32	32	51.7	51.7	51.7	61.556	0	235.6	3158000000	176	NaN	NaN	NaN	1.85884	0.101055	-0.345429	-0.313889	D1G37_08160|D1G37_08160|long-chain-fatty-acid--CoAligase|1744070:1745749Forward;unitig_0|quiver|quiver:True:1744042	D1G37_08160|D1G37_08160|long-chain-fatty-acid--CoAligase|1744070:1745749Forward;unitig_0|quiver|quiver:True:1744042	By MS/MS	By MS/MS	By MS/MS	By MS/MS	By MS/MS	By MS/MS	By MS/MS	By MS/MS	;
29.3159	29.657	29.8022	29.113	29.5879	29.8139	30.236	29.5128						14	14	14	80	80	80	19.218	0	119.84	6380600000	102	NaN	NaN	NaN	0.673111	0.470711	-0.315634	-0.257419	D1G37_08175|D1G37_08175|inorganicdiphosphatase|1746804:1747331Forward;unitig_0|quiver|quiver:True:1746788	D1G37_08175|D1G37_08175|inorganicdiphosphatase|1746804:1747331Forward;unitig_0|quiver|quiver:True:1746788	By MS/MS	By MS/MS	By MS/MS	By MS/MS	By MS/MS	By MS/MS	By MS/MS	By MS/MS	;
30.7968	31.1385	30.9816	30.6332	30.9734	30.8751	31.125	31.0227						40	40	40	75.3	75.3	75.3	47.861	0	323.31	15216000000	359	NaN	NaN	NaN	0.404564	0.635176	-0.111562	-0.0994754	D1G37_08180|D1G37_08180|outermembraneporin,OprDfamily|1747438:1748754Reverse;unitig_0|quiver|quiver:False:1748765	D1G37_08180|D1G37_08180|outermembraneporin,OprDfamily|1747438:1748754Reverse;unitig_0|quiver|quiver:False:1748765	By MS/MS	By MS/MS	By MS/MS	By MS/MS	By MS/MS	By MS/MS	By MS/MS	By MS/MS	;
23.6184	24.2539	24.3478	26.7119	22.1479	23.7394	23.5729	23.9482						2	2	2	7	7	7	54.074	0.0019157	3.6652	201500000	9	NaN	NaN	NaN	0.878982	0.36218	1.38092	0.770302	D1G37_08200|D1G37_08200|PLP-dependentaminotransferasefamilyprotein|1752316:1753728Forward;unitig_0|quiver|quiver:True:1752252	D1G37_08200|D1G37_08200|PLP-dependentaminotransferasefamilyprotein|1752316:1753728Forward;unitig_0|quiver|quiver:True:1752252	By MS/MS	By MS/MS	By MS/MS	By MS/MS	By MS/MS	By MS/MS	By MS/MS	By MS/MS	;
26.6935	27.1898	27.3295	27.3681	27.1383	27.2652	27.268	27.0357						7	7	7	100	100	100	8.7171	0	71.838	1093900000	62	NaN	NaN	NaN	0.0682049	0.938278	-0.0315733	-0.0270988	D1G37_08210|D1G37_08210|accessoryfactorUbiKfamilyprotein|1755318:1755545Reverse;unitig_0|quiver|quiver:False:1755583	D1G37_08210|D1G37_08210|accessoryfactorUbiKfamilyprotein|1755318:1755545Reverse;unitig_0|quiver|quiver:False:1755583	By MS/MS	By MS/MS	By MS/MS	By MS/MS	By MS/MS	By MS/MS	By MS/MS	By MS/MS	;
29.6379	29.8631	30.0767	30.0387	29.6519	29.8217	29.9971	29.7213						17	17	17	100	100	100	12.217	0	174.95	7165200000	163	NaN	NaN	NaN	0.367519	0.669773	0.106089	0.0942908	D1G37_08215|D1G37_08215|P-IIfamilynitrogenregulator|1755825:1756163Forward;unitig_0|quiver|quiver:True:1755788	D1G37_08215|D1G37_08215|P-IIfamilynitrogenregulator|1755825:1756163Forward;unitig_0|quiver|quiver:True:1755788	By MS/MS	By MS/MS	By MS/MS	By MS/MS	By MS/MS	By MS/MS	By MS/MS	By MS/MS	;
25.5276	25.9811	25.8568	25.9759	25.9511	26.0406	26.2584	26.03						11	11	11	85.5	85.5	85.5	17.808	0	61.308	480690000	38	NaN	NaN	NaN	0.958186	0.335334	-0.234694	-0.208569	D1G37_08225|nrdR|transcriptionalrepressorNrdR|1757777:1758235Forward;unitig_0|quiver|quiver:True:1757746	D1G37_08225|nrdR|transcriptionalrepressorNrdR|1757777:1758235Forward;unitig_0|quiver|quiver:True:1757746	By MS/MS	By MS/MS	By MS/MS	By MS/MS	By MS/MS	By MS/MS	By MS/MS	By MS/MS	;
20.3623	20.0184	22.8072	20.4719	19.5967	20.3409	22.745	24.094						6	6	6	13.3	13.3	13.3	39.616	0	15.699	82959000	4	NaN	NaN	NaN	0.261291	0.754617	-0.779204	-0.350349	D1G37_08230|ribD|bifunctionaldiaminohydroxyphosphoribosylaminopyrimidinedeaminase/5-amino-6-(5-phosphoribosylamino)uracilreductaseRibD|1758251:1759336Forward;unitig_0|quiver|quiver:True:1758235	D1G37_08230|ribD|bifunctionaldiaminohydroxyphosphoribosylaminopyrimidinedeaminase/5-amino-6-(5-phosphoribosylamino)uracilreductaseRibD|1758251:1759336Forward;unitig_0|quiver|quiver:True:1758235	By MS/MS	By MS/MS	By matching	By MS/MS	By MS/MS	By MS/MS	By MS/MS	By MS/MS	;
25.3432	25.0674	25.5358	25.8644	25.2754	25.0395	24.9191	25.1546						7	7	7	51.6	51.6	51.6	23.966	0	19.093	286120000	13	NaN	NaN	NaN	0.992472	0.320988	0.355546	0.300253	D1G37_08240|D1G37_08240|riboflavinsynthase|1760668:1761327Forward;unitig_0|quiver|quiver:True:1760664	D1G37_08240|D1G37_08240|riboflavinsynthase|1760668:1761327Forward;unitig_0|quiver|quiver:True:1760664	By MS/MS	By matching	By MS/MS	By MS/MS	By MS/MS	By MS/MS	By MS/MS	By MS/MS	;
26.3319	26.6749	26.8719	26.5023	26.2853	26.5531	26.7081	26.2663						12	12	12	75.9	75.9	75.9	24.226	0	91.906	715380000	47	NaN	NaN	NaN	0.394922	0.642005	0.142045	0.122683	D1G37_08250|D1G37_08250|hypotheticalprotein|1761735:1762373Reverse;unitig_0|quiver|quiver:False:1762402	D1G37_08250|D1G37_08250|hypotheticalprotein|1761735:1762373Reverse;unitig_0|quiver|quiver:False:1762402	By MS/MS	By MS/MS	By MS/MS	By MS/MS	By MS/MS	By MS/MS	By MS/MS	By MS/MS	;
27.1696	27.3577	26.9601	27.1368	27.3425	27.3698	27.2432	27.5915						13	13	13	60.6	60.6	60.6	52.176	0	267.22	1222000000	77	NaN	NaN	NaN	1.09596	0.280447	-0.230659	-0.207858	D1G37_08260|D1G37_08260|cytosolaminopeptidase|1762812:1764260Reverse;unitig_0|quiver|quiver:False:1764274	D1G37_08260|D1G37_08260|cytosolaminopeptidase|1762812:1764260Reverse;unitig_0|quiver|quiver:False:1764274	By MS/MS	By MS/MS	By MS/MS	By MS/MS	By MS/MS	By MS/MS	By MS/MS	By MS/MS	;
20.5354	20.1933	20.1666	23.9948	23.5199	20.3838	20.4855	19.3533						2	2	2	8.5	8.5	8.5	41.479	0	9.0717	76232000	3	NaN	NaN	NaN	0.0800881	0.930052	0.286896	0.12519	D1G37_08265|lptF|LPSexportABCtransporterpermeaseLptF|1764404:1765504Forward;unitig_0|quiver|quiver:True:1764385	D1G37_08265|lptF|LPSexportABCtransporterpermeaseLptF|1764404:1765504Forward;unitig_0|quiver|quiver:True:1764385	By matching	By matching	By matching	By MS/MS	By MS/MS	By matching	By matching	By MS/MS	;
19.5829	19.5884	21.3535	21.1972	20.3109	19.2501	20.2825	21.3506						1	1	1	8.1	8.1	8.1	40.229	0	7.269	12700000	2	NaN	NaN	NaN	0.0726928	0.934152	0.131972	0.0799711	D1G37_08270|lptG|LPSexportABCtransporterpermeaseLptG|1765504:1766574Forward;unitig_0|quiver|quiver:True:1765488	D1G37_08270|lptG|LPSexportABCtransporterpermeaseLptG|1765504:1766574Forward;unitig_0|quiver|quiver:True:1765488	By MS/MS	By MS/MS			By matching		By matching	By matching	;
28.6236	28.4371	28.5828	28.7466	28.826	28.5122	28.6734	28.4239						21	21	21	57.5	57.5	57.5	56.316	0	287.61	3013000000	140	NaN	NaN	NaN	0.0358353	0.968896	-0.0113454	-0.0102264	D1G37_08275|D1G37_08275|2,3-bisphosphoglycerate-independentphosphoglyceratemutase|1766700:1768247Forward;unitig_0|quiver|quiver:True:1766681	D1G37_08275|D1G37_08275|2,3-bisphosphoglycerate-independentphosphoglyceratemutase|1766700:1768247Forward;unitig_0|quiver|quiver:True:1766681	By MS/MS	By MS/MS	By MS/MS	By MS/MS	By MS/MS	By MS/MS	By MS/MS	By MS/MS	;
25.3869	26.2245	26.23	25.8472	25.9217	25.925	26.0636	26.0733						11	11	11	34.8	34.8	34.8	44.116	0	64.321	480000000	40	NaN	NaN	NaN	0.13663	0.873795	-0.0737562	-0.0612593	unitig_0|quiver|quiver:True:1768262;D1G37_08280|D1G37_08280|S41familypeptidase|1768263:1769447Forward	unitig_0|quiver|quiver:True:1768262;D1G37_08280|D1G37_08280|S41familypeptidase|1768263:1769447Forward	By MS/MS	By MS/MS	By MS/MS	By MS/MS	By MS/MS	By MS/MS	By MS/MS	By MS/MS	;
20.5213	20.9603	23.2704	21.1274	19.4494	20.0787	21.0261	19.4081						2	2	2	6.9	6.9	6.9	57.519	0.0061996	3.1811	42224000	1	NaN	NaN	NaN	1.06604	0.293093	1.47928	0.859759	D1G37_08290|D1G37_08290|PASdomain-containingsensorhistidinekinase|1770897:1772420Reverse;unitig_0|quiver|quiver:False:1772485	D1G37_08290|D1G37_08290|PASdomain-containingsensorhistidinekinase|1770897:1772420Reverse;unitig_0|quiver|quiver:False:1772485	By matching	By matching	By MS/MS	By matching	By matching	By matching	By matching	By matching	;
26.4677	26.5064	26.3969	26.392	26.4447	26.5082	26.4232	26.7176						7	7	7	39.8	39.8	39.8	23.148	0	55.776	697970000	35	NaN	NaN	NaN	0.524389	0.564174	-0.0827136	-0.0771038	D1G37_08295|D1G37_08295|DNA-bindingresponseregulator|1772476:1773111Reverse;unitig_0|quiver|quiver:False:1773245	D1G37_08295|D1G37_08295|DNA-bindingresponseregulator|1772476:1773111Reverse;unitig_0|quiver|quiver:False:1773245	By MS/MS	By MS/MS	By MS/MS	By MS/MS	By MS/MS	By MS/MS	By MS/MS	By MS/MS	;
25.2429	24.3275	24.4364	24.7616	25.0978	24.4396	24.5784	24.5015						9	9	9	36.4	36.4	36.4	35.38	0	28.279	197820000	15	NaN	NaN	NaN	0.0520582	0.953166	0.0377469	0.0300845	D1G37_08300|D1G37_08300|D-alanyl-D-alanineendopeptidase|1773363:1774370Forward;unitig_0|quiver|quiver:True:1773308	D1G37_08300|D1G37_08300|D-alanyl-D-alanineendopeptidase|1773363:1774370Forward;unitig_0|quiver|quiver:True:1773308	By MS/MS	By MS/MS	By MS/MS	By MS/MS	By MS/MS	By MS/MS	By MS/MS	By MS/MS	;
30.0495	30.0831	30.0499	30.11	29.9238	30.0343	30.1962	29.9654						28	28	28	62.3	62.3	62.3	40.472	0	323.31	8119300000	255	NaN	NaN	NaN	0.292103	0.725032	0.0431566	0.040649	D1G37_08305|D1G37_08305|threoninesynthase|1774478:1775617Reverse;unitig_0|quiver|quiver:False:1775688	D1G37_08305|D1G37_08305|threoninesynthase|1774478:1775617Reverse;unitig_0|quiver|quiver:False:1775688	By MS/MS	By MS/MS	By MS/MS	By MS/MS	By MS/MS	By MS/MS	By MS/MS	By MS/MS	;
28.5899	28.6663	28.3291	28.3724	28.8423	28.7962	28.7677	28.9539						24	24	24	72.1	72.1	72.1	46.648	0	254.91	3179900000	155	NaN	NaN	NaN	2.05899	0.0764218	-0.350584	-0.321134	D1G37_08310|D1G37_08310|homoserinedehydrogenase|1775673:1776974Reverse;unitig_0|quiver|quiver:False:1776997	D1G37_08310|D1G37_08310|homoserinedehydrogenase|1775673:1776974Reverse;unitig_0|quiver|quiver:False:1776997	By MS/MS	By MS/MS	By MS/MS	By MS/MS	By MS/MS	By MS/MS	By MS/MS	By MS/MS	;
20.5871	21.2948	20.7369	20.1009	21.2843	21.4985	19.7876	21.6307						1	1	1	18.4	18.4	18.4	9.548	0.00068823	6.0376	17215000	5	NaN	NaN	NaN	0.318221	0.704872	-0.370361	-0.248129	D1G37_08325|D1G37_08325|ferrousirontransportproteinA|1779245:1779508Forward;unitig_0|quiver|quiver:True:1779181	D1G37_08325|D1G37_08325|ferrousirontransportproteinA|1779245:1779508Forward;unitig_0|quiver|quiver:True:1779181	By MS/MS	By MS/MS	By MS/MS		By MS/MS	By matching	By MS/MS	By MS/MS	;
23.9479	23.5427	23.9144	24.9135	23.7431	24.0132	23.8477	24.3384						5	5	5	14.5	14.5	14.5	47.926	0	21.58	131660000	17	NaN	NaN	NaN	0.108463	0.901375	0.0940261	0.0712147	D1G37_08340|D1G37_08340|UDP-N-acetylmuramoyl-L-alanine--D-glutamateligase|1781791:1783137Forward;unitig_0|quiver|quiver:True:1781721	D1G37_08340|D1G37_08340|UDP-N-acetylmuramoyl-L-alanine--D-glutamateligase|1781791:1783137Forward;unitig_0|quiver|quiver:True:1781721	By MS/MS	By MS/MS	By MS/MS	By MS/MS	By MS/MS	By MS/MS	By MS/MS	By MS/MS	;
28.9096	28.6497	28.7929	28.5156	27.7695	27.9022	28.1887	27.5794				+	plasmid_negative_plasmid_positive	10	10	10	70.8	70.8	70.8	20.299	0	238.41	2514000000	85	NaN	NaN	NaN	2.8454	0.0253928	0.856994	0.742612	D1G37_08355|dksA|RNApolymerase-bindingproteinDksA|1785343:1785879Reverse;unitig_0|quiver|quiver:False:1785905	D1G37_08355|dksA|RNApolymerase-bindingproteinDksA|1785343:1785879Reverse;unitig_0|quiver|quiver:False:1785905	By MS/MS	By MS/MS	By MS/MS	By MS/MS	By MS/MS	By MS/MS	By MS/MS	By MS/MS	;
20.0126	20.8254	21.8818	20.9822	20.0966	19.5733	19.4813	21.0483						1	1	1	3.7	3.7	3.7	30.814	0.0012928	3.958	10071000	1	NaN	NaN	NaN	0.834018	0.384662	0.875617	0.574083	D1G37_08360|D1G37_08360|3',5'-cyclic-AMPphosphodiesterase|1786090:1786902Reverse;unitig_0|quiver|quiver:False:1786919	D1G37_08360|D1G37_08360|3',5'-cyclic-AMPphosphodiesterase|1786090:1786902Reverse;unitig_0|quiver|quiver:False:1786919	By MS/MS	By matching	By matching		By matching			By matching	;
24.6851	24.9801	25.1392	25.1412	24.9357	24.9642	25.2858	25.0411						5	5	5	43.8	43.8	43.8	23.502	0	46.329	251560000	27	NaN	NaN	NaN	0.209271	0.801147	-0.0702753	-0.0619955	D1G37_08365|D1G37_08365|NUDIXdomain-containingprotein|1786907:1787533Reverse;unitig_0|quiver|quiver:False:1787565	D1G37_08365|D1G37_08365|NUDIXdomain-containingprotein|1786907:1787533Reverse;unitig_0|quiver|quiver:False:1787565	By MS/MS	By MS/MS	By MS/MS	By MS/MS	By MS/MS	By MS/MS	By MS/MS	By MS/MS	;
19.2145	21.2042	20.0997	20.3846	21.2872	21.1778	20.1458	24.17						3	3	3	29.5	29.5	29.5	21.487	0	13.063	95588000	7	NaN	NaN	NaN	0.755961	0.421372	-1.46949	-0.751046	D1G37_08380|D1G37_08380|TetR/AcrRfamilytranscriptionalregulator|1790965:1791546Forward;unitig_0|quiver|quiver:True:1790955	D1G37_08380|D1G37_08380|TetR/AcrRfamilytranscriptionalregulator|1790965:1791546Forward;unitig_0|quiver|quiver:True:1790955	By matching	By MS/MS	By MS/MS	By MS/MS	By MS/MS	By MS/MS	By MS/MS	By MS/MS	;
23.9726	24.0207	24.0615	24.5721	23.7209	23.9386	24.0066	23.6794						7	7	7	29.3	29.3	29.3	49.641	0	23.174	119730000	13	NaN	NaN	NaN	1.02749	0.309555	0.320392	0.275939	D1G37_08390|D1G37_08390|RNDtransporter|1792540:1793871Forward;unitig_0|quiver|quiver:True:1792521	D1G37_08390|D1G37_08390|RNDtransporter|1792540:1793871Forward;unitig_0|quiver|quiver:True:1792521	By MS/MS	By MS/MS	By MS/MS	By MS/MS	By MS/MS	By MS/MS	By MS/MS	By MS/MS	;
24.6623	24.3621	24.437	24.5308	24.0437	24.2341	24.3285	23.9399						7	7	7	36.2	36.2	36.2	27.111	0	33.13	152280000	27	NaN	NaN	NaN	1.78554	0.108716	0.361489	0.325811	D1G37_08395|phoU|phosphatetransportsystemregulatoryproteinPhoU|1793980:1794702Forward;unitig_0|quiver|quiver:True:1793925	D1G37_08395|phoU|phosphatetransportsystemregulatoryproteinPhoU|1793980:1794702Forward;unitig_0|quiver|quiver:True:1793925	By MS/MS	By MS/MS	By MS/MS	By MS/MS	By MS/MS	By MS/MS	By MS/MS	By MS/MS	;
26.4608	26.7959	26.901	26.3612	26.8597	26.873	27.5539	26.6851						11	11	11	97.8	97.8	97.8	10.747	0	57.356	911200000	46	NaN	NaN	NaN	0.775213	0.412586	-0.363224	-0.294929	D1G37_08400|D1G37_08400|Fe(2+)-traffickingprotein|1795017:1795286Reverse;unitig_0|quiver|quiver:False:1795294	D1G37_08400|D1G37_08400|Fe(2+)-traffickingprotein|1795017:1795286Reverse;unitig_0|quiver|quiver:False:1795294	By MS/MS	By MS/MS	By MS/MS	By MS/MS	By MS/MS	By MS/MS	By MS/MS	By MS/MS	;
26.8863	26.8251	26.674	26.8013	26.8601	26.8213	26.7484	26.9391						14	14	14	43.4	43.4	43.4	52.734	0	77.47	891600000	67	NaN	NaN	NaN	0.323384	0.700846	-0.0455432	-0.0429748	D1G37_08405|argH|argininosuccinatelyase|1795296:1796729Reverse;unitig_0|quiver|quiver:False:1796734	D1G37_08405|argH|argininosuccinatelyase|1795296:1796729Reverse;unitig_0|quiver|quiver:False:1796734	By MS/MS	By MS/MS	By MS/MS	By MS/MS	By MS/MS	By MS/MS	By MS/MS	By MS/MS	;
27.4092	27.9986	27.9863	28.4456	27.9195	27.7381	28.2631	28.0036						17	17	17	60.2	60.2	60.2	33.632	0	203.32	1950200000	104	NaN	NaN	NaN	0.0304808	0.973563	-0.0211744	-0.0170931	D1G37_08420|D1G37_08420|hydroxymethylbilanesynthase|1798749:1799678Forward;unitig_0|quiver|quiver:True:1798727	D1G37_08420|D1G37_08420|hydroxymethylbilanesynthase|1798749:1799678Forward;unitig_0|quiver|quiver:True:1798727	By MS/MS	By MS/MS	By MS/MS	By MS/MS	By MS/MS	By MS/MS	By MS/MS	By MS/MS	;
23.8739	23.6941	20.0603	21.3283	23.5147	23.7424	23.3647	23.5743						4	4	4	16.5	16.5	16.5	31.893	0	11.401	88593000	7	NaN	NaN	NaN	0.67818	0.468354	-1.30988	-0.677734	D1G37_08430|D1G37_08430|hypotheticalprotein|1800459:1801298Forward;unitig_0|quiver|quiver:True:1800404	D1G37_08430|D1G37_08430|hypotheticalprotein|1800459:1801298Forward;unitig_0|quiver|quiver:True:1800404	By MS/MS	By MS/MS	By matching	By matching	By MS/MS	By MS/MS	By MS/MS	By MS/MS	;
30.2644	30.5219	30.4904	29.9252	30.611	30.817	30.9482	30.2771						12	12	12	89.8	89.8	89.8	12.462	0	212.64	11321000000	147	NaN	NaN	NaN	0.91807	0.348729	-0.362889	-0.302202	D1G37_08445|D1G37_08445|H-NShistonefamilyprotein|1803144:1803470Forward;unitig_0|quiver|quiver:True:1803095	D1G37_08445|D1G37_08445|H-NShistonefamilyprotein|1803144:1803470Forward;unitig_0|quiver|quiver:True:1803095	By MS/MS	By MS/MS	By MS/MS	By MS/MS	By MS/MS	By MS/MS	By MS/MS	By MS/MS	;
25.9543	26.4487	26.1793	26.0293	25.81	25.8546	25.9843	25.9487						13	13	13	25.9	25.9	25.9	80.825	0	72.399	502380000	44	NaN	NaN	NaN	1.1411	0.260385	0.25348	0.227055	D1G37_08460|gspD|typeIIsecretionsystemproteinGspD|1805423:1807699Forward;unitig_0|quiver|quiver:True:1805407	D1G37_08460|gspD|typeIIsecretionsystemproteinGspD|1805423:1807699Forward;unitig_0|quiver|quiver:True:1805407	By MS/MS	By MS/MS	By MS/MS	By MS/MS	By MS/MS	By MS/MS	By MS/MS	By MS/MS	;
27.0563	27.1339	26.9741	26.4681	27.3186	27.4237	27.6375	27.4594						7	7	7	67.5	67.5	67.5	23.153	0	104.84	1164400000	38	NaN	NaN	NaN	1.81675	0.104925	-0.551686	-0.473858	D1G37_08465|D1G37_08465|FHAdomain-containingprotein|1807740:1808369Forward;unitig_0|quiver|quiver:True:1807730	D1G37_08465|D1G37_08465|FHAdomain-containingprotein|1807740:1808369Forward;unitig_0|quiver|quiver:True:1807730	By MS/MS	By MS/MS	By MS/MS	By MS/MS	By MS/MS	By MS/MS	By MS/MS	By MS/MS	;
26.2326	25.8624	25.9028	25.7614	25.8794	25.9186	26.0239	26.126						12	12	12	36.4	36.4	36.4	55.175	0	49.405	473160000	37	NaN	NaN	NaN	0.155525	0.852459	-0.0471239	-0.0422205	D1G37_08475|trpE|anthranilatesynthasecomponentI|1809212:1810705Forward;unitig_0|quiver|quiver:True:1809202	D1G37_08475|trpE|anthranilatesynthasecomponentI|1809212:1810705Forward;unitig_0|quiver|quiver:True:1809202	By MS/MS	By MS/MS	By MS/MS	By MS/MS	By MS/MS	By MS/MS	By MS/MS	By MS/MS	;
34.2918	34.2095	34.3163	33.9921	34.1422	34.3307	34.4274	34.1105						43	43	43	91.7	91.7	91.7	42.891	0	323.31	149500000000	1283	NaN	NaN	NaN	0.186055	0.820938	-0.0502529	-0.0454455	D1G37_11365|tuf|elongationfactorTu|2406118:2407308Forward;D1G37_08500|tuf|elongationfactorTu|1811383:1812573Forward;unitig_0|quiver|quiver:True:2406105;unitig_0|quiver|quiver:True:1811367	D1G37_11365|tuf|elongationfactorTu|2406118:2407308Forward;D1G37_08500|tuf|elongationfactorTu|1811383:1812573Forward;unitig_0|quiver|quiver:True:2406105;unitig_0|quiver|quiver:True:1811367	By MS/MS	By MS/MS	By MS/MS	By MS/MS	By MS/MS	By MS/MS	By MS/MS	By MS/MS	;;;
20.4981	19.8091	20.7392	20.3003	20.9142	19.6354	20.5053	21.024						1	1	1	11.6	11.6	11.6	16.179	0.00065317	4.3203	14120000	5	1	1	1	0.193705	0.814585	-0.183003	-0.133392	D1G37_08510|secE|preproteintranslocasesubunitSecE|1812785:1813225Forward	D1G37_08510|secE|preproteintranslocasesubunitSecE|1812785:1813225Forward	By MS/MS	By MS/MS	By matching	By matching		By MS/MS	By MS/MS	By MS/MS
28.1082	28.3011	28.2815	28.2233	28.0587	28.0759	28.1855	28.0108						8	8	8	68.4	68.4	68.4	20.438	0	107.26	2193900000	69	NaN	NaN	NaN	1.36789	0.189105	0.145835	0.137978	D1G37_08515|nusG|transcriptiontermination/antiterminationproteinNusG|1813233:1813766Forward;unitig_0|quiver|quiver:True:1813214	D1G37_08515|nusG|transcriptiontermination/antiterminationproteinNusG|1813233:1813766Forward;unitig_0|quiver|quiver:True:1813214	By MS/MS	By MS/MS	By MS/MS	By MS/MS	By MS/MS	By MS/MS	By MS/MS	By MS/MS	;
30.5009	30.3796	30.4406	29.4146	29.7767	29.9862	30.0906	30.0091						11	11	11	64.8	64.8	64.8	15.043	0	272.12	8304100000	113	NaN	NaN	NaN	0.353114	0.676568	0.218284	0.172399	D1G37_08520|rplK|50SribosomalproteinL11|1813875:1814303Forward;unitig_0|quiver|quiver:True:1813847	D1G37_08520|rplK|50SribosomalproteinL11|1813875:1814303Forward;unitig_0|quiver|quiver:True:1813847	By MS/MS	By MS/MS	By MS/MS	By MS/MS	By MS/MS	By MS/MS	By MS/MS	By MS/MS	;
31.2528	31.2193	31.1456	31.1916	30.6581	30.8299	30.8961	30.8367				+	plasmid_negative_plasmid_positive	23	23	23	73.2	73.2	73.2	23.856	0	255.31	15766000000	203	NaN	NaN	NaN	3.40354	0.011583	0.397162	0.376097	D1G37_08525|D1G37_08525|50SribosomalproteinL1|1814307:1815002Forward;unitig_0|quiver|quiver:True:1814303	D1G37_08525|D1G37_08525|50SribosomalproteinL1|1814307:1815002Forward;unitig_0|quiver|quiver:True:1814303	By MS/MS	By MS/MS	By MS/MS	By MS/MS	By MS/MS	By MS/MS	By MS/MS	By MS/MS	;
31.2697	31.2607	31.3929	31.4139	30.8141	30.8673	31.0396	30.9023				+	plasmid_negative_plasmid_positive	21	21	21	94.6	94.6	94.6	18.09	0	323.31	17160000000	266	NaN	NaN	NaN	3.31764	0.012978	0.428492	0.403219	D1G37_08530|D1G37_08530|50SribosomalproteinL10|1815322:1815828Forward;unitig_0|quiver|quiver:True:1815300	D1G37_08530|D1G37_08530|50SribosomalproteinL10|1815322:1815828Forward;unitig_0|quiver|quiver:True:1815300	By MS/MS	By MS/MS	By MS/MS	By MS/MS	By MS/MS	By MS/MS	By MS/MS	By MS/MS	;
30.773	30.6425	30.938	30.0679	30.6803	30.9514	31.341	30.5862						14	14	14	89.4	89.4	89.4	12.739	0	164.34	13749000000	161	NaN	NaN	NaN	0.515337	0.567097	-0.28433	-0.226792	D1G37_08535|D1G37_08535|50SribosomalproteinL7/L12|1815871:1816242Forward;unitig_0|quiver|quiver:True:1815828	D1G37_08535|D1G37_08535|50SribosomalproteinL7/L12|1815871:1816242Forward;unitig_0|quiver|quiver:True:1815828	By MS/MS	By MS/MS	By MS/MS	By MS/MS	By MS/MS	By MS/MS	By MS/MS	By MS/MS	;
31.3468	31.0654	30.9268	30.9326	31.1653	31.176	30.7125	31.0914						100	100	100	83.6	83.6	83.6	151.85	0	323.31	16449000000	628	NaN	NaN	NaN	0.0771502	0.930761	0.0315814	0.0275288	D1G37_08540|rpoB|DNA-directedRNApolymerasesubunitbeta|1816548:1820636Forward;unitig_0|quiver|quiver:True:1816493	D1G37_08540|rpoB|DNA-directedRNApolymerasesubunitbeta|1816548:1820636Forward;unitig_0|quiver|quiver:True:1816493	By MS/MS	By MS/MS	By MS/MS	By MS/MS	By MS/MS	By MS/MS	By MS/MS	By MS/MS	;
31.7972	31.4785	31.2307	31.3215	31.5283	31.6513	31.1054	31.5282						107	107	107	76.2	76.2	76.2	155.05	0	323.31	21788000000	772	NaN	NaN	NaN	0.00711993	0.994445	0.00366545	0.00312609	D1G37_08545|rpoC|DNA-directedRNApolymerasesubunitbeta'|1820723:1824916Forward;unitig_0|quiver|quiver:True:1820692	D1G37_08545|rpoC|DNA-directedRNApolymerasesubunitbeta'|1820723:1824916Forward;unitig_0|quiver|quiver:True:1820692	By MS/MS	By MS/MS	By MS/MS	By MS/MS	By MS/MS	By MS/MS	By MS/MS	By MS/MS	;
24.6994	24.6301	24.6574	20.7102	25.8315	25.1132	25.1377	20.1136						2	2	2	14	14	14	11.022	0	8.0843	247880000	9	NaN	NaN	NaN	0.0819969	0.927835	-0.374743	-0.141374	D1G37_08550|D1G37_08550|DNAtransferproteinp32|1825083:1825448Forward;unitig_0|quiver|quiver:True:1825055	D1G37_08550|D1G37_08550|DNAtransferproteinp32|1825083:1825448Forward;unitig_0|quiver|quiver:True:1825055	By MS/MS	By MS/MS	By MS/MS	By MS/MS	By MS/MS	By MS/MS	By MS/MS	By MS/MS	;
29.6021	30.1964	30.1653	30.9803	30.0326	29.9389	30.7177	30.2101						4	4	4	74.6	74.6	74.6	10.692	0	113.79	9514100000	87	NaN	NaN	NaN	0.0113236	0.992064	0.0111713	0.00838571	D1G37_08555|D1G37_08555|DNAtransferproteinp32|1825664:1826020Forward;unitig_0|quiver|quiver:True:1825636	D1G37_08555|D1G37_08555|DNAtransferproteinp32|1825664:1826020Forward;unitig_0|quiver|quiver:True:1825636	By MS/MS	By MS/MS	By MS/MS	By MS/MS	By MS/MS	By MS/MS	By MS/MS	By MS/MS	;
20.3021	21.0352	19.9452	20.5866	19.5106	20.6236	19.6029	22.8397						2	2	2	8.6	8.6	8.6	33.495	0	19.319	59364000	8	NaN	NaN	NaN	0.0789059	0.930719	-0.176917	-0.0978738	D1G37_08565|D1G37_08565|alpha/betafoldhydrolase|1826670:1827542Forward;unitig_0|quiver|quiver:True:1826660	D1G37_08565|D1G37_08565|alpha/betafoldhydrolase|1826670:1827542Forward;unitig_0|quiver|quiver:True:1826660	By MS/MS	By MS/MS	By MS/MS	By MS/MS	By MS/MS	By MS/MS	By MS/MS	By MS/MS	;
30.7951	30.857	30.8755	30.3122	30.8146	30.7516	31.2307	31.0664						14	14	14	86.5	86.5	86.5	21.212	0	242.88	14633000000	232	NaN	NaN	NaN	0.716761	0.444568	-0.25583	-0.217906	D1G37_08575|D1G37_08575|OmpWfamilyprotein|1829397:1829978Forward;unitig_0|quiver|quiver:True:1829357	D1G37_08575|D1G37_08575|OmpWfamilyprotein|1829397:1829978Forward;unitig_0|quiver|quiver:True:1829357	By MS/MS	By MS/MS	By MS/MS	By MS/MS	By MS/MS	By MS/MS	By MS/MS	By MS/MS	;
29.6048	29.1576	29.1117	29.2627	29.4179	29.5397	29.2488	29.39						37	37	37	76.4	76.4	76.4	71.776	0	323.31	4965200000	224	NaN	NaN	NaN	0.399476	0.638352	-0.114884	-0.101988	D1G37_08585|htpG|molecularchaperoneHtpG|1831418:1833337Forward;unitig_0|quiver|quiver:True:1831414	D1G37_08585|htpG|molecularchaperoneHtpG|1831418:1833337Forward;unitig_0|quiver|quiver:True:1831414	By MS/MS	By MS/MS	By MS/MS	By MS/MS	By MS/MS	By MS/MS	By MS/MS	By MS/MS	;
28.077	28.591	28.5745	28.4344	28.1274	28.0441	28.3162	28.3182						19	19	19	51.7	51.7	51.7	44.618	0	177.3	2445700000	115	NaN	NaN	NaN	0.781984	0.409819	0.217778	0.191396	D1G37_08595|D1G37_08595|hypotheticalprotein|1834444:1835583Reverse;unitig_0|quiver|quiver:False:1835603	D1G37_08595|D1G37_08595|hypotheticalprotein|1834444:1835583Reverse;unitig_0|quiver|quiver:False:1835603	By MS/MS	By MS/MS	By MS/MS	By MS/MS	By MS/MS	By MS/MS	By MS/MS	By MS/MS	;
26.7591	26.7509	27.0645	26.8392	26.2405	25.8234	26.2241	25.9133				+	plasmid_negative_plasmid_positive	10	10	10	56.4	56.4	56.4	26.378	0	98.946	660900000	35	NaN	NaN	NaN	3.09362	0.0187189	0.803055	0.711071	D1G37_08600|D1G37_08600|DsbAfamilyoxidoreductase|1835942:1836646Reverse;unitig_0|quiver|quiver:False:1836654	D1G37_08600|D1G37_08600|DsbAfamilyoxidoreductase|1835942:1836646Reverse;unitig_0|quiver|quiver:False:1836654	By MS/MS	By MS/MS	By MS/MS	By MS/MS	By MS/MS	By MS/MS	By MS/MS	By MS/MS	;
26.7881	27.0872	27.2912	27.1537	27.2873	27.2045	27.9976	27.4127						8	8	8	60.3	60.3	60.3	24.41	0	70.283	1248800000	57	NaN	NaN	NaN	0.973079	0.329431	-0.395476	-0.327296	D1G37_08615|D1G37_08615|serinehydrolasefamilyprotein|1838041:1838685Forward;unitig_0|quiver|quiver:True:1838007	D1G37_08615|D1G37_08615|serinehydrolasefamilyprotein|1838041:1838685Forward;unitig_0|quiver|quiver:True:1838007	By MS/MS	By MS/MS	By MS/MS	By MS/MS	By MS/MS	By MS/MS	By MS/MS	By MS/MS	;
30.788	30.9919	31.0997	30.777	30.9975	30.9822	30.897	31.0062						24	24	24	77.7	77.7	77.7	41.088	0	323.31	15117000000	256	NaN	NaN	NaN	0.283186	0.735697	-0.0565872	-0.0522489	unitig_0|quiver|quiver:False:1841453;D1G37_08630|fadA|acetyl-CoAC-acyltransferaseFadA|1840282:1841454Reverse	unitig_0|quiver|quiver:False:1841453;D1G37_08630|fadA|acetyl-CoAC-acyltransferaseFadA|1840282:1841454Reverse	By MS/MS	By MS/MS	By MS/MS	By MS/MS	By MS/MS	By MS/MS	By MS/MS	By MS/MS	;
31.4398	31.4905	31.4155	31.295	31.8446	31.8778	31.6054	31.7934				+	plasmid_negative_plasmid_positive	74	74	74	93.3	93.3	93.3	77.845	0	323.31	23931000000	637	NaN	NaN	NaN	2.62231	0.0359425	-0.370075	-0.344701	D1G37_08635|fadB|fattyacidoxidationcomplexsubunitalphaFadB|1841467:1843620Reverse;unitig_0|quiver|quiver:False:1843658	D1G37_08635|fadB|fattyacidoxidationcomplexsubunitalphaFadB|1841467:1843620Reverse;unitig_0|quiver|quiver:False:1843658	By MS/MS	By MS/MS	By MS/MS	By MS/MS	By MS/MS	By MS/MS	By MS/MS	By MS/MS	;
24.1771	23.8777	23.7771	20.3597	21.1785	23.8711	19.8243	23.5558						3	3	3	15.1	15.1	15.1	35.848	0	12.204	100500000	11	NaN	NaN	NaN	0.297689	0.72376	0.940491	0.40485	D1G37_08640|lpxO|lipidAhydroxylaseLpxO|1844192:1845106Forward;unitig_0|quiver|quiver:True:1844179	D1G37_08640|lpxO|lipidAhydroxylaseLpxO|1844192:1845106Forward;unitig_0|quiver|quiver:True:1844179	By MS/MS	By MS/MS	By MS/MS	By MS/MS	By MS/MS	By MS/MS	By MS/MS	By MS/MS	;
23.0447	21.5353	23.0971	22.9983	21.5219	18.7	20.5034	22.0798						3	3	3	13.3	13.3	13.3	40.275	0	11.282	53068000	4	NaN	NaN	NaN	1.25005	0.220171	1.96763	1.07317	unitig_0|quiver|quiver:True:1845316;D1G37_08645|D1G37_08645|DUF1311domain-containingprotein|1845317:1846360Forward	unitig_0|quiver|quiver:True:1845316;D1G37_08645|D1G37_08645|DUF1311domain-containingprotein|1845317:1846360Forward	By MS/MS	By MS/MS	By MS/MS	By MS/MS	By MS/MS	By matching	By MS/MS	By MS/MS	;
25.1087	25.1239	25.1658	24.9552	25.3405	25.2605	25.2809	25.201						9	9	9	50.2	50.2	50.2	29.278	0	42.712	285360000	36	NaN	NaN	NaN	1.81705	0.105287	-0.182291	-0.172909	D1G37_08680|D1G37_08680|transcriptionalregulator|1852457:1853230Reverse;unitig_0|quiver|quiver:False:1853235	D1G37_08680|D1G37_08680|transcriptionalregulator|1852457:1853230Reverse;unitig_0|quiver|quiver:False:1853235	By MS/MS	By MS/MS	By MS/MS	By MS/MS	By MS/MS	By MS/MS	By MS/MS	By MS/MS	;
20.4335	20.6474	20.5039	20.4893	20.5698	20.3793	20.8694	19.0381						1	1	1	19.2	19.2	19.2	16.637	0.006215	3.2035	16933000	3	NaN	NaN	NaN	0.315887	0.706811	0.304369	0.216272	D1G37_08700|ruvX|HollidayjunctionresolvaseRuvX|1857122:1857562Reverse;unitig_0|quiver|quiver:False:1857576	D1G37_08700|ruvX|HollidayjunctionresolvaseRuvX|1857122:1857562Reverse;unitig_0|quiver|quiver:False:1857576	By matching		By matching	By MS/MS	By matching		By MS/MS		;
20.6109	20.3528	21.1386	20.918	19.7697	20.3448	20.5839	23.1439						2	2	2	19	19	19	20.468	0.00067385	5.324	47886000	4	NaN	NaN	NaN	0.0981227	0.908631	-0.205498	-0.116288	unitig_0|quiver|quiver:False:1858115;D1G37_08705|D1G37_08705|YqgE/AlgHfamilyprotein|1857562:1858116Reverse	unitig_0|quiver|quiver:False:1858115;D1G37_08705|D1G37_08705|YqgE/AlgHfamilyprotein|1857562:1858116Reverse	By matching		By MS/MS	By MS/MS	By MS/MS	By MS/MS		By matching	;
24.429	24.4018	24.4712	24.3306	24.2906	24.3847	24.1936	24.5776						5	5	5	16.8	16.8	16.8	63.121	0	15.819	160510000	10	NaN	NaN	NaN	0.213207	0.799501	0.0465517	0.0428237	D1G37_08710|recN|DNArepairproteinRecN|1858243:1859910Reverse;unitig_0|quiver|quiver:False:1859930	D1G37_08710|recN|DNArepairproteinRecN|1858243:1859910Reverse;unitig_0|quiver|quiver:False:1859930	By MS/MS	By MS/MS	By MS/MS	By MS/MS	By MS/MS	By MS/MS	By MS/MS	By MS/MS	;
29.8748	30.3595	30.4252	30.0612	29.7849	30.0682	30.4266	29.9736						11	11	11	99.1	99.1	99.1	12.059	0	259.9	8631400000	85	NaN	NaN	NaN	0.256577	0.758479	0.116868	0.0985019	D1G37_08720|D1G37_08720|pyrimidine/purinenucleosidephosphorylase|1861412:1861738Forward;unitig_0|quiver|quiver:True:1861351	D1G37_08720|D1G37_08720|pyrimidine/purinenucleosidephosphorylase|1861412:1861738Forward;unitig_0|quiver|quiver:True:1861351	By MS/MS	By MS/MS	By MS/MS	By MS/MS	By MS/MS	By MS/MS	By MS/MS	By MS/MS	;
24.7136	24.2369	24.4206	25.1697	24.318	24.7882	24.2777	24.2922						6	6	6	30.9	30.9	30.9	27.019	0	25.668	156300000	13	NaN	NaN	NaN	0.399533	0.638879	0.216181	0.174635	D1G37_08725|rlmB|23SrRNA(guanosine(2251)-2'-O)-methyltransferaseRlmB|1861840:1862589Forward;unitig_0|quiver|quiver:True:1861830	D1G37_08725|rlmB|23SrRNA(guanosine(2251)-2'-O)-methyltransferaseRlmB|1861840:1862589Forward;unitig_0|quiver|quiver:True:1861830	By MS/MS	By MS/MS	By MS/MS	By MS/MS	By MS/MS	By MS/MS	By MS/MS	By MS/MS	;
19.627	25.0763	25.139	24.8135	24.7952	24.5482	24.954	24.7038						5	5	5	34.8	34.8	34.8	22.536	0	34.141	209890000	16	NaN	NaN	NaN	0.345108	0.683542	-1.08635	-0.462244	D1G37_08735|D1G37_08735|dephospho-CoAkinase|1863536:1864132Reverse;unitig_0|quiver|quiver:False:1864152	D1G37_08735|D1G37_08735|dephospho-CoAkinase|1863536:1864132Reverse;unitig_0|quiver|quiver:False:1864152	By MS/MS	By MS/MS	By MS/MS	By MS/MS	By MS/MS	By MS/MS	By MS/MS	By MS/MS	;
26.828	26.3312	26.9149	27.0971	26.0427	26.0939	26.5482	26.1542						8	8	8	40.5	40.5	40.5	28.201	0	62.31	714450000	44	NaN	NaN	NaN	1.5706	0.141321	0.583038	0.485802	D1G37_08755|D1G37_08755|triose-phosphateisomerase|1868252:1869046Forward;unitig_0|quiver|quiver:True:1868239	D1G37_08755|D1G37_08755|triose-phosphateisomerase|1868252:1869046Forward;unitig_0|quiver|quiver:True:1868239	By MS/MS	By MS/MS	By MS/MS	By MS/MS	By MS/MS	By MS/MS	By MS/MS	By MS/MS	;
24.6671	24.5142	24.5937	24.5303	24.0808	23.8014	24.4747	18.3841						4	4	4	24.7	24.7	24.7	19.521	0	46.573	158010000	13	NaN	NaN	NaN	0.624698	0.497828	1.89109	0.774793	unitig_0|quiver|quiver:True:1870029;D1G37_08780|rimP|ribosomematurationfactorRimP|1870030:1870554Forward	unitig_0|quiver|quiver:True:1870029;D1G37_08780|rimP|ribosomematurationfactorRimP|1870030:1870554Forward	By MS/MS	By MS/MS	By MS/MS	By MS/MS	By MS/MS	By MS/MS	By MS/MS	By matching	;
29.5963	29.5978	29.7493	30.2388	29.4672	29.5034	29.692	29.6938						36	36	36	69.4	69.4	69.4	55.055	0	323.31	6191500000	231	NaN	NaN	NaN	0.595417	0.510761	0.206427	0.177404	D1G37_08785|nusA|transcriptiontermination/antiterminationproteinNusA|1870592:1872076Forward;unitig_0|quiver|quiver:True:1870588	D1G37_08785|nusA|transcriptiontermination/antiterminationproteinNusA|1870592:1872076Forward;unitig_0|quiver|quiver:True:1870588	By MS/MS	By MS/MS	By MS/MS	By MS/MS	By MS/MS	By MS/MS	By MS/MS	By MS/MS	;
29.9289	29.6877	29.4279	29.4121	29.7567	29.7392	29.3385	29.6765						51	51	51	66.1	66.1	66.1	97.313	0	323.31	6101200000	294	NaN	NaN	NaN	0.0297661	0.974558	-0.0135899	-0.0117477	D1G37_08790|D1G37_08790|translationinitiationfactorIF-2|1872087:1874786Forward;unitig_0|quiver|quiver:True:1872083	D1G37_08790|D1G37_08790|translationinitiationfactorIF-2|1872087:1874786Forward;unitig_0|quiver|quiver:True:1872083	By MS/MS	By MS/MS	By MS/MS	By MS/MS	By MS/MS	By MS/MS	By MS/MS	By MS/MS	;
25.6172	26.0915	26.0671	25.262	26.1569	26.0716	26.5308	25.9316						6	6	6	58.6	58.6	58.6	15.226	0	34.373	508670000	39	NaN	NaN	NaN	0.883631	0.361883	-0.413286	-0.334322	D1G37_08795|D1G37_08795|ribosome-bindingfactorA|1874786:1875187Forward;unitig_0|quiver|quiver:True:1874773	D1G37_08795|D1G37_08795|ribosome-bindingfactorA|1874786:1875187Forward;unitig_0|quiver|quiver:True:1874773	By MS/MS	By MS/MS	By MS/MS	By MS/MS	By MS/MS	By MS/MS	By MS/MS	By MS/MS	;
25.9326	26.1667	26.4431	26.3161	26.0337	26.1189	26.2716	26.6058						8	8	8	42	42	42	28.868	0	24.741	596120000	30	NaN	NaN	NaN	0.0936385	0.913704	-0.0428867	-0.0367456	D1G37_08840|D1G37_08840|bifunctionalphosphoribosyl-AMPcyclohydrolase/phosphoribosyl-ATPdiphosphataseHisIE|1884719:1885486Reverse;unitig_0|quiver|quiver:False:1885566	D1G37_08840|D1G37_08840|bifunctionalphosphoribosyl-AMPcyclohydrolase/phosphoribosyl-ATPdiphosphataseHisIE|1884719:1885486Reverse;unitig_0|quiver|quiver:False:1885566	By MS/MS	By MS/MS	By MS/MS	By MS/MS	By MS/MS	By MS/MS	By MS/MS	By MS/MS	;
25.3601	25.1356	24.8554	24.5549	24.9788	24.8175	25.0136	25.5818						8	8	8	26.7	26.7	26.7	61.497	0	38.045	263970000	15	NaN	NaN	NaN	0.198726	0.811395	-0.121422	-0.0978157	D1G37_08860|D1G37_08860|2-octaprenylphenolhydroxylase|1887819:1889438Reverse;unitig_0|quiver|quiver:False:1889449	D1G37_08860|D1G37_08860|2-octaprenylphenolhydroxylase|1887819:1889438Reverse;unitig_0|quiver|quiver:False:1889449	By MS/MS	By MS/MS	By MS/MS	By MS/MS	By MS/MS	By matching	By MS/MS	By MS/MS	;
19.5428	23.3109	23.3178	23.5447	18.6486	19.338	23.1104	22.6798						3	3	3	21.2	21.2	21.2	25.333	0	28.281	55434000	11	NaN	NaN	NaN	0.446207	0.605721	1.48486	0.595957	D1G37_08865|D1G37_08865|hypotheticalprotein|1889451:1890119Reverse;unitig_0|quiver|quiver:False:1890136	D1G37_08865|D1G37_08865|hypotheticalprotein|1889451:1890119Reverse;unitig_0|quiver|quiver:False:1890136	By matching	By MS/MS	By MS/MS	By MS/MS	By MS/MS	By MS/MS	By MS/MS	By MS/MS	;
29.2558	29.1887	29.2732	29.3097	28.9614	28.9002	29.0009	29.0136				+	plasmid_negative_plasmid_positive	19	19	19	62.2	62.2	62.2	34.556	0	246.67	4217800000	153	NaN	NaN	NaN	3.69361	0.00769439	0.287843	0.277855	D1G37_08870|ubiE|bifunctionaldemethylmenaquinonemethyltransferase/2-methoxy-6-polyprenyl-1,4-benzoquinolmethylaseUbiE|1890131:1891078Reverse;unitig_0|quiver|quiver:False:1891209	D1G37_08870|ubiE|bifunctionaldemethylmenaquinonemethyltransferase/2-methoxy-6-polyprenyl-1,4-benzoquinolmethylaseUbiE|1890131:1891078Reverse;unitig_0|quiver|quiver:False:1891209	By MS/MS	By MS/MS	By MS/MS	By MS/MS	By MS/MS	By MS/MS	By MS/MS	By MS/MS	;
23.912	23.2242	23.7447	23.8442	23.2432	23.3927	23.3667	23.5058						2	2	2	6.8	6.8	6.8	56.253	0	9.0384	86312000	6	NaN	NaN	NaN	0.938655	0.345721	0.304187	0.261059	D1G37_08880|D1G37_08880|polyphosphate--AMPphosphotransferase|1892142:1893560Forward;unitig_0|quiver|quiver:True:1892117	D1G37_08880|D1G37_08880|polyphosphate--AMPphosphotransferase|1892142:1893560Forward;unitig_0|quiver|quiver:True:1892117	By MS/MS	By MS/MS	By MS/MS	By MS/MS	By matching	By MS/MS	By matching	By matching	;
28.8324	28.3062	28.5524	28.3651	28.9197	28.51	28.6108	28.6566						11	11	11	50	50	50	18.918	0	104.13	3000600000	78	NaN	NaN	NaN	0.497726	0.578355	-0.160239	-0.139688	D1G37_08885|D1G37_08885|hypotheticalprotein|1893583:1894089Reverse;unitig_0|quiver|quiver:False:1894094	D1G37_08885|D1G37_08885|hypotheticalprotein|1893583:1894089Reverse;unitig_0|quiver|quiver:False:1894094	By MS/MS	By MS/MS	By MS/MS	By MS/MS	By MS/MS	By MS/MS	By MS/MS	By MS/MS	;
30.4344	30.1696	30.7644	30.7244	30.366	30.5691	30.8351	30.1775						11	11	11	86.5	86.5	86.5	10.124	0	209.27	11174000000	112	NaN	NaN	NaN	0.0652491	0.940363	0.0362992	0.0303027	D1G37_08910|D1G37_08910|30SribosomalproteinS15|1905686:1905955Forward;unitig_0|quiver|quiver:True:1905667	D1G37_08910|D1G37_08910|30SribosomalproteinS15|1905686:1905955Forward;unitig_0|quiver|quiver:True:1905667	By MS/MS	By MS/MS	By MS/MS	By MS/MS	By MS/MS	By MS/MS	By MS/MS	By MS/MS	;
30.0992	29.7376	29.6124	29.3348	29.7712	29.887	29.4749	29.8012						39	39	39	62.8	62.8	62.8	75.243	0	323.31	6623000000	241	NaN	NaN	NaN	0.0739477	0.934543	-0.0375657	-0.0317772	D1G37_08915|pnp|polyribonucleotidenucleotidyltransferase|1906207:1908300Forward;unitig_0|quiver|quiver:True:1906182	D1G37_08915|pnp|polyribonucleotidenucleotidyltransferase|1906207:1908300Forward;unitig_0|quiver|quiver:True:1906182	By MS/MS	By MS/MS	By MS/MS	By MS/MS	By MS/MS	By MS/MS	By MS/MS	By MS/MS	;
26.3214	24.7859	26.9183	25.6761	25.1828	20.37	24.7139	26.1652						5	5	5	33.9	33.9	33.9	12.665	0	153.06	390730000	21	NaN	NaN	NaN	0.637904	0.489677	1.81747	0.769765	D1G37_08925|D1G37_08925|MerRfamilytranscriptionalregulator|1909843:1910172Reverse;unitig_0|quiver|quiver:False:1910252	D1G37_08925|D1G37_08925|MerRfamilytranscriptionalregulator|1909843:1910172Reverse;unitig_0|quiver|quiver:False:1910252	By MS/MS	By MS/MS	By MS/MS	By MS/MS	By MS/MS	By MS/MS	By MS/MS	By MS/MS	;
26.6744	26.8129	26.8382	26.6034	26.5631	26.6499	26.6883	26.3059						7	7	7	25.5	25.5	25.5	35.39	0	59.197	760740000	44	NaN	NaN	NaN	0.887885	0.360144	0.180404	0.163605	D1G37_08930|D1G37_08930|DNA-bindingprotein|1910184:1911140Reverse;unitig_0|quiver|quiver:False:1911145	D1G37_08930|D1G37_08930|DNA-bindingprotein|1910184:1911140Reverse;unitig_0|quiver|quiver:False:1911145	By MS/MS	By MS/MS	By MS/MS	By MS/MS	By MS/MS	By MS/MS	By MS/MS	By MS/MS	;
26.1815	26.1436	26.0928	26.1625	26.5841	26.4043	26.3854	26.264						6	6	6	36.4	36.4	36.4	32.816	0	48.483	608350000	44	NaN	NaN	NaN	2.07171	0.0758027	-0.264311	-0.247323	D1G37_08940|D1G37_08940|Hsp33familymolecularchaperoneHslO|1912041:1912916Reverse;unitig_0|quiver|quiver:False:1912960	D1G37_08940|D1G37_08940|Hsp33familymolecularchaperoneHslO|1912041:1912916Reverse;unitig_0|quiver|quiver:False:1912960	By MS/MS	By MS/MS	By MS/MS	By MS/MS	By MS/MS	By MS/MS	By MS/MS	By MS/MS	;
25.731	26.1104	25.7685	25.3299	25.821	25.4029	25.9837	25.73						4	4	4	29.9	29.9	29.9	20.976	0	47.724	416090000	24	NaN	NaN	NaN	0.00085097	0.999238	0.000514507	0.00042833	D1G37_08960|gspG|typeIIsecretionsystemproteinGspG|1918603:1919187Forward;unitig_0|quiver|quiver:True:1918491	D1G37_08960|gspG|typeIIsecretionsystemproteinGspG|1918603:1919187Forward;unitig_0|quiver|quiver:True:1918491	By MS/MS	By MS/MS	By MS/MS	By MS/MS	By MS/MS	By MS/MS	By MS/MS	By MS/MS	;
[truncated: 796 more rows]
