# Supplementary material for: Urinary tract colonization is enhanced by a plasmid that regulates uropathogenic Acinetobacter baumannii chromosomal genes
Source: Nat Commun. 2019 Jun 24;10:2763. doi: 10.1038/s41467-019-10706-y (PMC6591400; doi:10.1038/s41467-019-10706-y)
Supplement: Supplementary file 7 — Supplementary Data 4 [file 41467_2019_10706_MOESM7_ESM.xlsx]

## Sheet: STc
LFQ intensity 1 (-P static)	LFQ intensity 2 (-P static)	LFQ intensity 3 (-P static)	LFQ intensity 4 (-P static)	LFQ intensity 5 (pAB5 static)	LFQ intensity 6 (pAB5 static)	LFQ intensity 7 (pAB5 static)	LFQ intensity 8 (pAB5 static)	C: Only identified by site	C: Reverse	C: Potential contaminant	C: Student's T-test Significant P- Static_P5 Static_ttest_P- Static_versus_pAB5_static	C: Student's T-test significant	N: Peptides	N: Razor + unique peptides	N: Unique peptides	N: Sequence coverage [%]	N: Unique + razor sequence coverage [%]	N: Unique sequence coverage [%]	N: Mol. weight [kDa]	N: Q-value	N: Score	N: Intensity	N: MS/MS Count	N: -Log Student's T-test p-value P- Static_P5 Static_ttest_P- Static_versus_pAB5_static	N: Student's T-test q-value P- Static_P5 Static_ttest_P- Static_versus_pAB5_static	N: Student's T-test Difference P- Static_P5 Static_ttest_P- Static_versus_pAB5_static	N: Student's T-test Test statistic P- Static_P5 Static_ttest_P- Static_versus_pAB5_static	T: Protein IDs	T: Majority protein IDs	T: Identification type 1 (-P static)	T: Identification type 2 (-P static)	T: Identification type 3 (-P static)	T: Identification type 4 (-P static)	T: Identification type 5 (pAB5 static)	T: Identification type 6 (pAB5 static)	T: Identification type 7 (pAB5 static)	T: Identification type 8 (pAB5 static)
22.3112	20.7573	22.8042	24.1727	20.8554	24.1342	24.7847	25.2711						5	5	5	27.3	27.3	27.3	31.926	0	24.395	405510000	6	0.595729	0.328258	-1.20206	-1.26234	D1G37_00015|D1G37_00015|alpha/betahydrolase|789:1616Forward;unitig_0|quiver|quiver:True:779	D1G37_00015|D1G37_00015|alpha/betahydrolase|789:1616Forward;unitig_0|quiver|quiver:True:779		By matching		By MS/MS		By MS/MS	By MS/MS	By MS/MS
27.7268	28.8911	28.3182	29.0003	31.0105	30.8483	30.2947	31.153				+	P- Static_P5 Static	27	27	27	48.7	48.7	48.7	187.08	0	323.31	40574000000	450	3.27846	0.00761644	-2.34253	-6.72318	D1G37_00080|D1G37_00080|hypotheticalprotein|14379:19763Reverse;unitig_0|quiver|quiver:False:19765	D1G37_00080|D1G37_00080|hypotheticalprotein|14379:19763Reverse;unitig_0|quiver|quiver:False:19765	By MS/MS	By MS/MS	By MS/MS	By MS/MS	By MS/MS	By MS/MS	By MS/MS	By MS/MS
24.3333	23.7861	24.1564	24.2092	29.9021	28.4061	27.6325	27.8928				+	P- Static_P5 Static	10	10	10	32.4	32.4	32.4	30.841	0	57.26	3586900000	49	3.85283	0	-4.42582	-8.55114	D1G37_00085|D1G37_00085|cellenvelopebiogenesisproteinOmpA|19799:20644Reverse;unitig_0|quiver|quiver:False:20679	D1G37_00085|D1G37_00085|cellenvelopebiogenesisproteinOmpA|19799:20644Reverse;unitig_0|quiver|quiver:False:20679		By MS/MS	By matching	By matching	By MS/MS	By MS/MS	By MS/MS	By MS/MS
23.2121	19.8409	24.3725	21.597	20.7146	24.729	24.7153	20.1143						4	4	4	19.9	19.9	19.9	30.016	0	26.882	458500000	12	0.284291	0.63806	-0.84106	-0.683757	D1G37_00090|D1G37_00090|hypotheticalprotein|21103:21921Reverse;unitig_0|quiver|quiver:False:21983	D1G37_00090|D1G37_00090|hypotheticalprotein|21103:21921Reverse;unitig_0|quiver|quiver:False:21983		By matching		By matching	By matching	By MS/MS	By MS/MS	By MS/MS
23.5664	24.8219	22.939	22.2096	25.55	25.0863	20.5254	24.887						3	3	3	15.2	15.2	15.2	31.566	0	41.092	1150000000	18	0.337646	0.57571	-1.00239	-0.790053	D1G37_00105|bamE|outermembraneproteinassemblyfactorBamE|24036:24866Reverse;unitig_0|quiver|quiver:False:24922	D1G37_00105|bamE|outermembraneproteinassemblyfactorBamE|24036:24866Reverse;unitig_0|quiver|quiver:False:24922		By MS/MS			By MS/MS	By MS/MS	By MS/MS	By MS/MS
23.3698	24.2087	24.2406	24.1371	21.8878	20.9106	20.197	21.8867				+	P- Static_P5 Static	5	5	5	30.8	30.8	30.8	21.19	0	19.894	610960000	12	2.02847	0.0221068	1.89836	3.76299	unitig_0|quiver|quiver:False:33795;D1G37_00130|D1G37_00130|chorismatemutase|33239:33796Reverse	unitig_0|quiver|quiver:False:33795;D1G37_00130|D1G37_00130|chorismatemutase|33239:33796Reverse		By matching		By matching		By matching	By MS/MS	By matching
30.0453	29.8788	29.7485	29.8161	30.4418	31.1408	31.3418	31.3323				+	P- Static_P5 Static	44	44	44	62.8	62.8	62.8	98.184	0	323.31	68638000000	685	2.76786	0.00743284	-1.19202	-5.37319	D1G37_00150|D1G37_00150|aminopeptidaseN|36210:38816Reverse;unitig_0|quiver|quiver:False:38824	D1G37_00150|D1G37_00150|aminopeptidaseN|36210:38816Reverse;unitig_0|quiver|quiver:False:38824	By MS/MS	By MS/MS	By MS/MS	By MS/MS	By MS/MS	By MS/MS	By MS/MS	By MS/MS
23.011	21.3115	23.323	21.1686	21.7597	23.9203	24.0105	20.8534						3	3	3	18.5	18.5	18.5	29.217	0	31.062	482470000	16	0.112371	0.853934	-0.396348	-0.303138	D1G37_00165|D1G37_00165|hydroxyethylthiazolekinase|40736:41563Forward;unitig_0|quiver|quiver:True:40702	D1G37_00165|D1G37_00165|hydroxyethylthiazolekinase|40736:41563Forward;unitig_0|quiver|quiver:True:40702	By MS/MS	By MS/MS		By MS/MS		By MS/MS	By MS/MS	By matching
24.7297	25.4233	24.8207	20.9927	26.1007	24.8541	25.7159	25.3792						4	4	4	42.1	42.1	42.1	13.861	0	27.126	1293800000	15	1.1674	0.10781	-2.32355	-2.22196	D1G37_00175|D1G37_00175|5-carboxymethyl-2-hydroxymuconateDelta-isomerase|42525:42890Reverse;unitig_0|quiver|quiver:False:42895	D1G37_00175|D1G37_00175|5-carboxymethyl-2-hydroxymuconateDelta-isomerase|42525:42890Reverse;unitig_0|quiver|quiver:False:42895		By MS/MS	By matching	By matching	By MS/MS	By MS/MS	By MS/MS	By MS/MS
24.6729	24.1101	22.8059	24.8751	26.0146	27.3126	27.1843	27.0852				+	P- Static_P5 Static	17	17	17	38.2	38.2	38.2	64.394	0	187.38	1937800000	47	2.65401	0.00859355	-3.40304	-5.10149	D1G37_00180|D1G37_00180|helicase|42928:44640Reverse;unitig_0|quiver|quiver:False:44657	D1G37_00180|D1G37_00180|helicase|42928:44640Reverse;unitig_0|quiver|quiver:False:44657		By MS/MS		By MS/MS	By MS/MS	By MS/MS	By MS/MS	By MS/MS
30.7798	29.947	29.7674	29.7377	28.7075	29.4176	29.6833	28.3882						16	16	16	61.3	61.3	61.3	41.018	0	218	27470000000	284	1.38862	0.0759051	1.00882	2.59625	D1G37_00185|D1G37_00185|iron-containingalcoholdehydrogenase|44871:46043Forward;unitig_0|quiver|quiver:True:44789	D1G37_00185|D1G37_00185|iron-containingalcoholdehydrogenase|44871:46043Forward;unitig_0|quiver|quiver:True:44789	By MS/MS	By MS/MS	By MS/MS	By MS/MS	By MS/MS	By MS/MS	By MS/MS	By MS/MS
23.5111	26.1297	22.5157	25.2474	21.9486	21.9263	25.7818	24.7994						6	6	6	19.9	19.9	19.9	36.815	0	18.162	1528400000	19	0.408602	0.489321	1.3456	0.925734	D1G37_00190|D1G37_00190|alpha/betahydrolase|46240:47208Forward;unitig_0|quiver|quiver:True:46215	D1G37_00190|D1G37_00190|alpha/betahydrolase|46240:47208Forward;unitig_0|quiver|quiver:True:46215		By MS/MS	By matching	By MS/MS	By MS/MS	By matching	By MS/MS	By MS/MS
30.8645	30.5548	30.0083	30.4522	30.2651	30.5476	30.7244	29.931						25	25	25	60	60	60	55.317	0	323.31	60699000000	514	0.159645	0.789491	0.102925	0.415253	D1G37_00200|D1G37_00200|aldehydedehydrogenasefamilyprotein|48539:50050Forward;unitig_0|quiver|quiver:True:48505	D1G37_00200|D1G37_00200|aldehydedehydrogenasefamilyprotein|48539:50050Forward;unitig_0|quiver|quiver:True:48505	By MS/MS	By MS/MS	By MS/MS	By MS/MS	By MS/MS	By MS/MS	By MS/MS	By MS/MS
23.5617	24.8576	23.7691	24.6598	21.643	25.5519	25.7822	24.9888						4	4	4	15.4	15.4	15.4	26.774	0	24.898	1367500000	26	0.276003	0.645119	-0.796166	-0.666853	D1G37_00220|D1G37_00220|glutamineamidotransferase|54100:54822Forward;unitig_0|quiver|quiver:True:54090	D1G37_00220|D1G37_00220|glutamineamidotransferase|54100:54822Forward;unitig_0|quiver|quiver:True:54090		By MS/MS	By MS/MS	By MS/MS		By MS/MS	By MS/MS	By MS/MS
27.6684	29.4307	29.2784	29.3651	31.3591	31.3809	31.2873	31.5157				+	P- Static_P5 Static	33	33	33	59.8	59.8	59.8	65.379	0	323.31	54072000000	523	2.91848	0.00732743	-2.45012	-5.74812	D1G37_00225|D1G37_00225|glutamine--tRNAligase/YqeYdomainfusionprotein|55250:56977Reverse;unitig_0|quiver|quiver:False:56982	D1G37_00225|D1G37_00225|glutamine--tRNAligase/YqeYdomainfusionprotein|55250:56977Reverse;unitig_0|quiver|quiver:False:56982	By MS/MS	By MS/MS	By MS/MS	By MS/MS	By MS/MS	By MS/MS	By MS/MS	By MS/MS
32.2188	31.929	31.7574	31.8448	32.146	32.7305	32.6289	32.57				+	P- Static_P5 Static	11	11	11	87	87	87	18.545	0	295.89	194400000000	752	1.92719	0.0271895	-0.581348	-3.56711	D1G37_00230|D1G37_00230|peptidyl-prolylcis-transisomerase|57146:57655Forward;unitig_0|quiver|quiver:True:57133	D1G37_00230|D1G37_00230|peptidyl-prolylcis-transisomerase|57146:57655Forward;unitig_0|quiver|quiver:True:57133	By MS/MS	By MS/MS	By MS/MS	By MS/MS	By MS/MS	By MS/MS	By MS/MS	By MS/MS
23.2846	22.5148	22.6477	23.0289	22.0696	23.5165	24.4777	24.5417						3	3	3	15.1	15.1	15.1	28.26	0	17.971	414850000	11	0.455399	0.447081	-1.11607	-1.01237	D1G37_00235|D1G37_00235|UDP-2,3-diacylglucosaminediphosphatase|57671:58390Forward;unitig_0|quiver|quiver:True:57661	D1G37_00235|D1G37_00235|UDP-2,3-diacylglucosaminediphosphatase|57671:58390Forward;unitig_0|quiver|quiver:True:57661		By matching		By MS/MS		By MS/MS	By MS/MS	By MS/MS
28.1265	28.638	28.4684	28.2154	28.291	27.8871	28.2563	27.8464						9	9	9	46.1	46.1	46.1	24.841	0	187.72	18050000000	176	0.88768	0.174319	0.291903	1.75653	D1G37_00245|D1G37_00245|oxygen-insensitiveNAD(P)Hnitroreductase|58756:59409Forward;unitig_0|quiver|quiver:True:58752	D1G37_00245|D1G37_00245|oxygen-insensitiveNAD(P)Hnitroreductase|58756:59409Forward;unitig_0|quiver|quiver:True:58752	By matching	By MS/MS	By MS/MS	By MS/MS	By MS/MS	By MS/MS	By MS/MS	By MS/MS
31.53	31.9107	31.6641	31.8979	31.4463	32.0629	32.1144	32.2665						8	8	8	43	43	43	17.263	0	280.56	152540000000	545	0.499391	0.40073	-0.221826	-1.09214	D1G37_00255|D1G37_00255|RNAchaperoneHfq|60437:60955Reverse;unitig_0|quiver|quiver:False:60969	D1G37_00255|D1G37_00255|RNAchaperoneHfq|60437:60955Reverse;unitig_0|quiver|quiver:False:60969	By MS/MS	By MS/MS	By MS/MS	By MS/MS	By MS/MS	By MS/MS	By MS/MS	By MS/MS
23.404	24.9704	23.6489	24.7602	26.4321	26.6301	26.6763	27.2738				+	P- Static_P5 Static	10	10	10	43	43	43	35.851	0	98.405	1958200000	39	2.81411	0.00790476	-2.46929	-5.48639	D1G37_00260|miaA|tRNA(adenosine(37)-N6)-dimethylallyltransferaseMiaA|61038:61982Reverse;unitig_0|quiver|quiver:False:61987	D1G37_00260|miaA|tRNA(adenosine(37)-N6)-dimethylallyltransferaseMiaA|61038:61982Reverse;unitig_0|quiver|quiver:False:61987		By MS/MS		By MS/MS	By MS/MS	By MS/MS	By MS/MS	By MS/MS
23.1628	24.8521	23.0931	25.3001	27.0788	27.0795	27.2185	27.01				+	P- Static_P5 Static	20	20	20	35.5	35.5	35.5	73.049	0	144.36	3098100000	70	2.32558	0.0151724	-3.32576	-4.3688	D1G37_00265|mutL|DNAmismatchrepairendonucleaseMutL|61989:63941Reverse;unitig_0|quiver|quiver:False:63985	D1G37_00265|mutL|DNAmismatchrepairendonucleaseMutL|61989:63941Reverse;unitig_0|quiver|quiver:False:63985	By MS/MS	By MS/MS	By matching	By MS/MS	By MS/MS	By MS/MS	By MS/MS	By MS/MS
22.2285	25.3808	25.2492	25.0693	26.9883	26.3266	26.3824	26.2479				+	P- Static_P5 Static	7	7	7	59.2	59.2	59.2	18.102	0	81.865	2839600000	59	2.2146	0.017569	-1.59298	-4.13672	D1G37_00270|tsaE|tRNA(adenosine(37)-N6)-threonylcarbamoyltransferasecomplexATPasesubunittype1TsaE|63934:64407Reverse;unitig_0|quiver|quiver:False:64463	D1G37_00270|tsaE|tRNA(adenosine(37)-N6)-threonylcarbamoyltransferasecomplexATPasesubunittype1TsaE|63934:64407Reverse;unitig_0|quiver|quiver:False:64463		By MS/MS	By MS/MS	By MS/MS	By MS/MS	By MS/MS	By MS/MS	By MS/MS
22.6594	25.5022	22.1797	26.2868	21.8703	25.5273	25.5237	25.6354						5	5	5	75.5	75.5	75.5	11.669	0	34.39	2589400000	33	0.070564	0.905913	-0.241324	-0.197398	D1G37_00280|D1G37_00280|typeIItoxin-antitoxinsystemRelB/DinJfamilyantitoxin|65547:65855Forward;unitig_0|quiver|quiver:True:65504	D1G37_00280|D1G37_00280|typeIItoxin-antitoxinsystemRelB/DinJfamilyantitoxin|65547:65855Forward;unitig_0|quiver|quiver:True:65504		By MS/MS	By matching	By MS/MS	By MS/MS	By MS/MS	By MS/MS	By MS/MS
22.7242	24.9952	23.9526	25.3711	20.7983	21.3244	24.2668	24.4085						5	5	5	48.3	48.3	48.3	17.371	0	110.17	2963100000	37	0.569003	0.3466	1.43055	1.21566	D1G37_00285|D1G37_00285|GNATfamilyN-acetyltransferase|65953:66396Forward;unitig_0|quiver|quiver:True:65922	D1G37_00285|D1G37_00285|GNATfamilyN-acetyltransferase|65953:66396Forward;unitig_0|quiver|quiver:True:65922		By MS/MS	By matching	By MS/MS	By matching	By MS/MS	By matching	By matching
22.8748	23.7261	21.7348	21.4033	23.0194	19.6845	24.703	21.5453						3	3	3	22.6	22.6	22.6	26.758	0	44.879	421820000	10	0.152849	0.796399	0.473903	0.399558	D1G37_00290|D1G37_00290|rRNApseudouridinesynthase|66389:67093Reverse;unitig_0|quiver|quiver:False:67104	D1G37_00290|D1G37_00290|rRNApseudouridinesynthase|66389:67093Reverse;unitig_0|quiver|quiver:False:67104		By MS/MS		By MS/MS		By MS/MS	By MS/MS	By MS/MS
23.5743	27.6335	28.7536	28.1871	26.3338	27.0921	26.4363	26.2905						5	5	5	77.8	77.8	77.8	8.5817	0	81.473	44709000000	174	0.0644102	0.914275	0.258372	0.181217	D1G37_00295|D1G37_00295|hypotheticalprotein|67194:67412Reverse;unitig_0|quiver|quiver:False:67489	D1G37_00295|D1G37_00295|hypotheticalprotein|67194:67412Reverse;unitig_0|quiver|quiver:False:67489		By MS/MS	By MS/MS	By MS/MS	By MS/MS	By MS/MS	By MS/MS	By MS/MS
23.0915	25.1176	22.1623	25.2066	26.3956	25.3798	25.4857	25.9397						11	11	11	47.7	47.7	47.7	35.109	0	84.486	1437800000	38	1.43305	0.070405	-1.49411	-2.6727	D1G37_00305|D1G37_00305|LysRfamilytranscriptionalregulator|68169:69089Reverse;unitig_0|quiver|quiver:False:69112	D1G37_00305|D1G37_00305|LysRfamilytranscriptionalregulator|68169:69089Reverse;unitig_0|quiver|quiver:False:69112	By matching	By MS/MS		By MS/MS	By MS/MS	By MS/MS	By MS/MS	By MS/MS
24.0129	26.5952	26.8674	26.3529	26.5442	26.1583	26.5191	25.961						10	10	10	47	47	47	29.858	0	82.306	3035600000	66	0.30972	0.60731	-0.894098	-0.734936	D1G37_00310|D1G37_00310|DUF4198domain-containingprotein|69316:70110Reverse;unitig_0|quiver|quiver:False:70115	D1G37_00310|D1G37_00310|DUF4198domain-containingprotein|69316:70110Reverse;unitig_0|quiver|quiver:False:70115	By MS/MS	By MS/MS	By MS/MS	By MS/MS	By MS/MS	By MS/MS	By MS/MS	By MS/MS
32.1791	32.5456	31.9803	32.4517	33.4195	34.1646	34.1304	34.1847				+	P- Static_P5 Static	62	62	62	76.6	76.6	76.6	94.754	0	323.31	429940000000	2306	3.52472	0.00533333	-1.68564	-7.46223	D1G37_00335|D1G37_00335|bifunctionalaconitatehydratase2/2-methylisocitratedehydratase|73935:76574Reverse;unitig_0|quiver|quiver:False:76600	D1G37_00335|D1G37_00335|bifunctionalaconitatehydratase2/2-methylisocitratedehydratase|73935:76574Reverse;unitig_0|quiver|quiver:False:76600	By MS/MS	By MS/MS	By MS/MS	By MS/MS	By MS/MS	By MS/MS	By MS/MS	By MS/MS
22.7698	26.2743	26.3289	26.1926	27.7335	27.4345	27.4382	27.4893				+	P- Static_P5 Static	5	5	5	46.7	46.7	46.7	13.943	0	25.802	3874100000	45	2.14517	0.0182764	-1.66944	-3.99513	D1G37_00345|D1G37_00345|hypotheticalprotein|76833:77195Reverse;unitig_0|quiver|quiver:False:77221	D1G37_00345|D1G37_00345|hypotheticalprotein|76833:77195Reverse;unitig_0|quiver|quiver:False:77221		By MS/MS	By MS/MS	By MS/MS	By MS/MS	By MS/MS	By MS/MS	By MS/MS
22.4439	27.5313	26.7624	27.1052	27.261	28.6429	28.488	28.4601						46	46	46	42	42	42	164.24	0	323.31	9958700000	194	1.18342	0.105327	-1.79348	-2.24878	D1G37_00350|D1G37_00350|DUF490domain-containingprotein|77338:81843Reverse;unitig_0|quiver|quiver:False:81851	D1G37_00350|D1G37_00350|DUF490domain-containingprotein|77338:81843Reverse;unitig_0|quiver|quiver:False:81851	By MS/MS	By MS/MS	By MS/MS	By MS/MS	By MS/MS	By MS/MS	By MS/MS	By MS/MS
26.8305	28.6806	25.8959	28.7117	28.4001	29.1038	29.0893	29.6752						41	41	41	66.7	66.7	66.7	100.1	0	323.31	19015000000	304	1.06913	0.125644	-1.53741	-2.05806	D1G37_00355|D1G37_00355|outermembraneproteinassemblyfactor|81870:84545Reverse;unitig_0|quiver|quiver:False:84610;REV__unitig_0|quiver|quiver:False:3318661	D1G37_00355|D1G37_00355|outermembraneproteinassemblyfactor|81870:84545Reverse;unitig_0|quiver|quiver:False:84610	By MS/MS	By MS/MS	By MS/MS	By MS/MS	By MS/MS	By MS/MS	By MS/MS	By MS/MS
23.4425	26.3252	24.5051	26.3905	27.2157	27.2029	27.0558	27.2966						11	11	11	67.3	67.3	67.3	23.589	0	132.57	4086300000	40	1.43027	0.070736	-2.33106	-2.6679	D1G37_00365|coq7|2-polyprenyl-3-methyl-6-methoxy-1,4-benzoquinonemonooxygenase|86082:86717Forward;unitig_0|quiver|quiver:True:86078	D1G37_00365|coq7|2-polyprenyl-3-methyl-6-methoxy-1,4-benzoquinonemonooxygenase|86082:86717Forward;unitig_0|quiver|quiver:True:86078		By MS/MS	By MS/MS	By MS/MS	By MS/MS	By MS/MS	By MS/MS	By MS/MS
22.2407	21.2299	23.4846	24.5495	22.8338	24.7713	24.5443	20.6211						5	5	5	23.1	23.1	23.1	21.324	0	17.193	672260000	9	0.112406	0.854376	-0.443501	-0.303222	D1G37_00370|D1G37_00370|DUF2799domain-containingprotein|86764:87312Reverse;unitig_0|quiver|quiver:False:87335	D1G37_00370|D1G37_00370|DUF2799domain-containingprotein|86764:87312Reverse;unitig_0|quiver|quiver:False:87335		By matching	By matching	By matching	By MS/MS	By MS/MS	By matching
22.7491	21.9461	22.9621	21.4271	21.7746	23.0435	22.2749	20.9239						6	6	6	28.6	28.6	28.6	27.231	0	15.929	122830000	1	0.170773	0.778288	0.492956	0.440677	D1G37_00380|D1G37_00380|DNA-bindingresponseregulator|89221:89937Reverse;unitig_0|quiver|quiver:False:89996	D1G37_00380|D1G37_00380|DNA-bindingresponseregulator|89221:89937Reverse;unitig_0|quiver|quiver:False:89996		By MS/MS				By MS/MS	By matching	By matching
23.161	20.938	22.7535	21.0666	23.0953	21.5662	19.3351	21.5867						1	1	1	8.3	8.3	8.3	16.293	0.0062893	3.2382	141630000	1	0.0743501	0.901804	0.249656	0.207269	D1G37_00405|D1G37_00405|2-amino-4-hydroxy-6-hydroxymethyldihydropteridinepyrophosphokinase|97280:97717Reverse;unitig_0|quiver|quiver:False:97725	D1G37_00405|D1G37_00405|2-amino-4-hydroxy-6-hydroxymethyldihydropteridinepyrophosphokinase|97280:97717Reverse;unitig_0|quiver|quiver:False:97725				By matching	By matching	By matching	By matching	By matching
23.6603	23.2428	23.0499	23.3291	21.831	24.4835	24.6632	24.8987						6	6	6	56.3	56.3	56.3	14.184	0	72.44	668050000	13	0.462207	0.440017	-0.599741	-1.02482	D1G37_00410|folB|dihydroneopterinaldolase|97674:98054Reverse;unitig_0|quiver|quiver:False:98068	D1G37_00410|folB|dihydroneopterinaldolase|97674:98054Reverse;unitig_0|quiver|quiver:False:98068		By matching		By matching	By MS/MS	By matching	By MS/MS	By MS/MS
22.9351	27.5067	27.9831	27.395	28.9392	28.2582	28.389	28.6034						16	16	16	45.1	45.1	45.1	48.659	0	150.58	12436000000	190	0.98378	0.147059	-1.88107	-1.91624	D1G37_00415|D1G37_00415|AarF/ABC1/UbiBkinasefamilyprotein|98070:99368Reverse;unitig_0|quiver|quiver:False:99373	D1G37_00415|D1G37_00415|AarF/ABC1/UbiBkinasefamilyprotein|98070:99368Reverse;unitig_0|quiver|quiver:False:99373		By MS/MS	By MS/MS	By MS/MS	By MS/MS	By MS/MS	By MS/MS	By MS/MS
21.6839	21.0378	22.8767	24.119	22.6947	24.2329	24.9826	24.5185						6	6	6	32.2	32.2	32.2	28.855	0	26.41	577610000	12	1.11488	0.117496	-1.45115	-2.13425	D1G37_00420|D1G37_00420|HesA/MoeB/ThiFfamilyprotein|99427:100203Reverse;unitig_0|quiver|quiver:False:100205	D1G37_00420|D1G37_00420|HesA/MoeB/ThiFfamilyprotein|99427:100203Reverse;unitig_0|quiver|quiver:False:100205		By matching	By matching	By MS/MS	By MS/MS	By MS/MS	By MS/MS	By MS/MS
23.6309	25.1089	23.5581	24.9452	21.7222	25.0665	25.4141	25.4953						3	3	3	21.4	21.4	21.4	21.429	0	21.039	1535100000	28	0.0167769	0.978178	-0.049118	-0.0495276	D1G37_00425|D1G37_00425|flavinreductase|100373:100951Forward;unitig_0|quiver|quiver:True:100339	D1G37_00425|D1G37_00425|flavinreductase|100373:100951Forward;unitig_0|quiver|quiver:True:100339		By MS/MS		By MS/MS		By MS/MS	By MS/MS	By MS/MS
23.8514	25.5569	23.5237	25.7574	22.8682	24.3307	24.3994	20.6296						11	11	11	26.3	26.3	26.3	61.31	0	131.7	2906700000	41	0.718001	0.2521	1.3003	1.47205	D1G37_00430|D1G37_00430|AMP-bindingprotein|100996:102639Reverse;unitig_0|quiver|quiver:False:102710	D1G37_00430|D1G37_00430|AMP-bindingprotein|100996:102639Reverse;unitig_0|quiver|quiver:False:102710		By MS/MS	By MS/MS	By MS/MS		By matching	By MS/MS
22.7923	26.363	23.5573	26.8411	21.9042	21.265	24.3251	20.5311						8	8	8	28.6	28.6	28.6	40.657	0	120.12	2500300000	33	1.34209	0.0827663	3.2139	2.5167	D1G37_00435|D1G37_00435|acyl-CoAdehydrogenase|102860:103996Reverse;unitig_0|quiver|quiver:False:104010	D1G37_00435|D1G37_00435|acyl-CoAdehydrogenase|102860:103996Reverse;unitig_0|quiver|quiver:False:104010	By MS/MS	By MS/MS		By MS/MS			By MS/MS
29.8017	29.3888	29.6021	29.1241	24.8127	26.3169	26.6866	25.5534				+	P- Static_P5 Static	12	12	12	76.2	76.2	76.2	27.077	0	221.15	25111000000	273	3.76425	0.00126829	3.63674	8.2446	D1G37_00440|D1G37_00440|3-hydroxyacyl-CoAdehydrogenase|104015:104785Reverse;unitig_0|quiver|quiver:False:104856	D1G37_00440|D1G37_00440|3-hydroxyacyl-CoAdehydrogenase|104015:104785Reverse;unitig_0|quiver|quiver:False:104856	By MS/MS	By MS/MS	By MS/MS	By MS/MS	By matching	By MS/MS	By MS/MS	By matching
26.9069	27.2224	27.1499	27.0925	27.2577	27.5899	27.1497	27.5756						17	17	17	61.3	61.3	61.3	40.585	0	252.37	6875300000	94	1.21505	0.101516	-0.300272	-2.30183	D1G37_00455|prfA|peptidechainreleasefactor1|106808:107896Reverse;unitig_0|quiver|quiver:False:107925	D1G37_00455|prfA|peptidechainreleasefactor1|106808:107896Reverse;unitig_0|quiver|quiver:False:107925	By MS/MS	By MS/MS	By MS/MS	By MS/MS	By MS/MS	By MS/MS	By MS/MS	By MS/MS
22.6707	24.4259	24.556	23.8095	22.0471	23.4107	23.5634	23.4174						5	5	5	17.7	17.7	17.7	37.172	0	31.935	439410000	15	0.293351	0.62938	0.386713	0.702106	D1G37_00485|D1G37_00485|LLMclassflavin-dependentoxidoreductase|111441:112445Forward;unitig_0|quiver|quiver:True:111392	D1G37_00485|D1G37_00485|LLMclassflavin-dependentoxidoreductase|111441:112445Forward;unitig_0|quiver|quiver:True:111392		By MS/MS		By MS/MS	By MS/MS	By MS/MS	By MS/MS	By matching
23.8387	26.2457	23.1735	26.1809	24.2071	23.964	19.8919	23.0551						11	11	11	25.6	25.6	25.6	68.843	0	96.165	888250000	25	0.444893	0.454556	1.25475	0.993093	D1G37_00505|pgaB|poly-beta-1,6-N-acetyl-D-glucosamineN-deacetylasePgaB|114905:116734Reverse;unitig_0|quiver|quiver:False:116745	D1G37_00505|pgaB|poly-beta-1,6-N-acetyl-D-glucosamineN-deacetylasePgaB|114905:116734Reverse;unitig_0|quiver|quiver:False:116745		By MS/MS	By matching	By MS/MS	By MS/MS	By MS/MS	By matching	By matching
23.8989	28.4386	23.9352	27.5814	20.5471	25.1158	24.5476	25.3015						21	21	21	34.5	34.5	34.5	94.238	0	232.86	2919600000	46	0.564545	0.349053	1.94719	1.20783	D1G37_00510|pgaA|poly-beta-1,6N-acetyl-D-glucosamineexportporinPgaA|116734:119172Reverse;unitig_0|quiver|quiver:False:119213	D1G37_00510|pgaA|poly-beta-1,6N-acetyl-D-glucosamineexportporinPgaA|116734:119172Reverse;unitig_0|quiver|quiver:False:119213		By MS/MS	By matching	By MS/MS	By MS/MS	By MS/MS	By matching	By MS/MS
23.0483	27.1773	27.2908	27.4002	26.562	27.0157	26.9744	26.6382						11	11	11	56.1	56.1	56.1	31.216	0	181.24	5929700000	105	0.2608	0.666547	-0.86756	-0.635547	D1G37_00515|D1G37_00515|phosphoenolpyruvatesynthaseregulatoryprotein|119558:120394Reverse;unitig_0|quiver|quiver:False:120417	D1G37_00515|D1G37_00515|phosphoenolpyruvatesynthaseregulatoryprotein|119558:120394Reverse;unitig_0|quiver|quiver:False:120417		By MS/MS	By matching	By MS/MS	By matching	By MS/MS	By MS/MS	By MS/MS
32.1121	32.1329	32.2563	32.0852	32.2872	32.341	32.4918	32.2307						46	46	46	66.4	66.4	66.4	86.663	0	323.31	228760000000	1457	1.52006	0.0575255	-0.191056	-2.82399	D1G37_00520|D1G37_00520|phosphoenolpyruvatesynthase|120550:122928Forward;unitig_0|quiver|quiver:True:120525	D1G37_00520|D1G37_00520|phosphoenolpyruvatesynthase|120550:122928Forward;unitig_0|quiver|quiver:True:120525	By MS/MS	By MS/MS	By MS/MS	By MS/MS	By MS/MS	By MS/MS	By MS/MS	By MS/MS
24.1372	26.5919	27.2295	26.5088	27.651	27.3644	27.1657	27.2364						5	5	5	23.9	23.9	23.9	28.469	0	50.687	4490900000	75	0.842621	0.189572	-1.36779	-1.68143	D1G37_00525|D1G37_00525|RDDfamilyprotein|122993:123748Forward;unitig_0|quiver|quiver:True:122974	D1G37_00525|D1G37_00525|RDDfamilyprotein|122993:123748Forward;unitig_0|quiver|quiver:True:122974	By MS/MS	By MS/MS	By MS/MS	By MS/MS	By MS/MS	By MS/MS	By MS/MS	By MS/MS
30.085	30.3389	29.6048	30.4995	30.7287	30.8547	30.8764	31.4889				+	P- Static_P5 Static	13	13	13	42.6	42.6	42.6	38.905	0	323.31	66858000000	344	1.78425	0.034086	-0.85511	-3.29872	D1G37_00530|cyoA|ubiquinoloxidasesubunitII|124065:125117Forward;unitig_0|quiver|quiver:True:124031	D1G37_00530|cyoA|ubiquinoloxidasesubunitII|124065:125117Forward;unitig_0|quiver|quiver:True:124031	By MS/MS	By MS/MS	By MS/MS	By MS/MS	By MS/MS	By MS/MS	By MS/MS	By MS/MS
23.2305	27.9938	27.8453	28.3271	28.6087	29.2051	29.5967	28.8216						8	8	8	14.2	14.2	14.2	74.541	0	106.4	18580000000	190	0.909049	0.167501	-2.21517	-1.79208	D1G37_00535|cyoB|cytochromeoubiquinoloxidasesubunitI|125121:127112Forward;unitig_0|quiver|quiver:True:125117	D1G37_00535|cyoB|cytochromeoubiquinoloxidasesubunitI|125121:127112Forward;unitig_0|quiver|quiver:True:125117	By MS/MS	By MS/MS	By MS/MS	By MS/MS	By MS/MS	By MS/MS	By MS/MS	By MS/MS
23.408	21.4708	23.7373	21.2616	23.1309	21.9108	22.0916	23.1326						1	1	1	14.7	14.7	14.7	12.126	0	24.784	134240000	23	0.299402	0.62124	0.63949	0.71429	D1G37_00545|D1G37_00545|cytochromeoubiquinoloxidasesubunitIV|127737:128066Forward	D1G37_00545|D1G37_00545|cytochromeoubiquinoloxidasesubunitIV|127737:128066Forward		By MS/MS		By MS/MS	By MS/MS	By MS/MS	By MS/MS	By MS/MS
31.6588	31.8278	31.3023	32.029	32.0807	32.6208	32.2121	32.8234				+	P- Static_P5 Static	10	10	10	80.3	80.3	80.3	14.979	0	175.62	145730000000	430	1.70168	0.0417638	-0.729745	-3.14759	D1G37_00555|D1G37_00555|30SribosomalproteinS6|129140:129523Forward;unitig_0|quiver|quiver:True:129088	D1G37_00555|D1G37_00555|30SribosomalproteinS6|129140:129523Forward;unitig_0|quiver|quiver:True:129088	By MS/MS	By MS/MS	By MS/MS	By MS/MS	By MS/MS	By MS/MS	By MS/MS	By MS/MS
31.4073	30.5949	30.5404	31.0645	30.6052	31.3738	31.642	31.4328						4	4	4	52	52	52	8.9923	0	32.108	67437000000	222	0.549686	0.360741	-0.361678	-1.18168	D1G37_00560|rpsR|30SribosomalproteinS18|129535:129762Forward;unitig_0|quiver|quiver:True:129519	D1G37_00560|rpsR|30SribosomalproteinS18|129535:129762Forward;unitig_0|quiver|quiver:True:129519	By MS/MS	By MS/MS	By MS/MS	By MS/MS	By MS/MS	By MS/MS	By MS/MS	By MS/MS
32.5845	32.5554	31.8332	32.5332	32.5975	33.0226	32.6429	33.6397						9	9	9	61.5	61.5	61.5	15.781	0	323.31	207860000000	623	1.02583	0.136189	-0.599081	-1.98609	D1G37_00565|D1G37_00565|50SribosomalproteinL9|129771:130217Forward;unitig_0|quiver|quiver:True:129767	D1G37_00565|D1G37_00565|50SribosomalproteinL9|129771:130217Forward;unitig_0|quiver|quiver:True:129767	By MS/MS	By MS/MS	By MS/MS	By MS/MS	By MS/MS	By MS/MS	By MS/MS	By MS/MS
22.8359	24.8851	25.4146	25.0733	25.1285	25.484	25.7865	26.1193						9	9	9	22.9	22.9	22.9	53.51	0	98.626	1518600000	44	0.930776	0.160465	-0.993906	-1.8282	D1G37_00570|D1G37_00570|replicativeDNAhelicase|130418:131863Forward;unitig_0|quiver|quiver:True:130378	D1G37_00570|D1G37_00570|replicativeDNAhelicase|130418:131863Forward;unitig_0|quiver|quiver:True:130378	By MS/MS	By MS/MS	By matching	By MS/MS	By MS/MS	By MS/MS	By MS/MS	By MS/MS
23.1698	23.9728	23.568	24.0964	26.0965	23.8214	23.7501	24.0746						9	9	9	23.9	23.9	23.9	39.594	0	30.152	925500000	23	0.762012	0.226374	-1.12289	-1.54636	D1G37_00575|alr|alanineracemase|131896:132966Forward;unitig_0|quiver|quiver:True:131889	D1G37_00575|alr|alanineracemase|131896:132966Forward;unitig_0|quiver|quiver:True:131889		By MS/MS		By MS/MS	By MS/MS	By MS/MS	By MS/MS	By MS/MS
24.2929	26.2703	23.5023	26.1231	20.0376	24.582	24.7726	24.8813						12	12	12	51.2	51.2	51.2	27.34	0	135.32	3972900000	80	0.155197	0.792826	0.47219	0.404997	D1G37_00580|D1G37_00580|peptidase|133019:133753Reverse;unitig_0|quiver|quiver:False:133797	D1G37_00580|D1G37_00580|peptidase|133019:133753Reverse;unitig_0|quiver|quiver:False:133797		By MS/MS		By MS/MS		By MS/MS	By MS/MS	By MS/MS
23.2709	20.1671	23.2558	21.5655	21.1064	20.3254	21.9004	20.4115						3	3	3	16.2	16.2	16.2	22.976	0	13.637	253600000	10	0.924293	0.16363	1.36733	1.81743	D1G37_00590|D1G37_00590|hypotheticalprotein|134552:135148Reverse;unitig_0|quiver|quiver:False:135234	D1G37_00590|D1G37_00590|hypotheticalprotein|134552:135148Reverse;unitig_0|quiver|quiver:False:135234		By MS/MS		By matching			By matching	By matching
22.5487	25.0136	24.5828	25.5577	22.9297	24.847	24.5353	24.6154						7	7	7	21.5	21.5	21.5	38.609	0	34.653	1427600000	34	0.206796	0.732692	0.572312	0.520798	D1G37_00600|D1G37_00600|WYLdomain-containingprotein|136947:137954Forward;unitig_0|quiver|quiver:True:136862	D1G37_00600|D1G37_00600|WYLdomain-containingprotein|136947:137954Forward;unitig_0|quiver|quiver:True:136862		By MS/MS	By matching	By MS/MS		By MS/MS	By MS/MS	By MS/MS
23.3659	27.6025	23.5534	27.74	28.7048	28.7788	29.1984	28.8972						18	18	18	36.3	36.3	36.3	69.057	0	157.6	8482400000	85	1.42703	0.0705289	-3.22548	-2.66231	D1G37_00605|mnmG|tRNAuridine-5-carboxymethylaminomethyl(34)synthesisenzymeMnmG|138342:140222Reverse;unitig_0|quiver|quiver:False:140266	D1G37_00605|mnmG|tRNAuridine-5-carboxymethylaminomethyl(34)synthesisenzymeMnmG|138342:140222Reverse;unitig_0|quiver|quiver:False:140266		By MS/MS	By matching	By MS/MS	By MS/MS	By MS/MS	By MS/MS	By MS/MS
22.5016	26.3874	24.2988	26.2284	25.5863	26.5868	26.2839	26.8747						9	9	9	36.5	36.5	36.5	33.593	0	54.954	3673900000	39	0.766495	0.224294	-1.23838	-1.55391	D1G37_00615|D1G37_00615|50SribosomalproteinL11methyltransferase|140842:141747Forward;unitig_0|quiver|quiver:True:140832	D1G37_00615|D1G37_00615|50SribosomalproteinL11methyltransferase|140842:141747Forward;unitig_0|quiver|quiver:True:140832		By MS/MS	By MS/MS	By MS/MS	By MS/MS	By matching	By MS/MS	By MS/MS
26.7969	27.0477	27.2675	27.8784	29.5228	29.8972	29.0298	29.8613				+	P- Static_P5 Static	5	5	5	71.9	71.9	71.9	10.054	0	77.034	12039000000	70	3.56931	0.00330769	-2.33015	-7.60293	D1G37_00625|D1G37_00625|DNA-bindingtranscriptionalregulatorFis|142980:143249Forward;unitig_0|quiver|quiver:True:142955	D1G37_00625|D1G37_00625|DNA-bindingtranscriptionalregulatorFis|142980:143249Forward;unitig_0|quiver|quiver:True:142955	By MS/MS	By MS/MS	By MS/MS	By MS/MS	By MS/MS	By MS/MS	By MS/MS	By MS/MS
29.6159	29.5235	28.7981	29.9248	30.1796	30.6467	30.6148	30.7925				+	P- Static_P5 Static	27	27	27	67	67	67	56.036	0	323.31	40609000000	455	2.15212	0.0179672	-1.09283	-4.00919	D1G37_00630|purH|bifunctionalphosphoribosylaminoimidazolecarboxamideformyltransferase/IMPcyclohydrolasePurH|143339:144913Forward;unitig_0|quiver|quiver:True:143296	D1G37_00630|purH|bifunctionalphosphoribosylaminoimidazolecarboxamideformyltransferase/IMPcyclohydrolasePurH|143339:144913Forward;unitig_0|quiver|quiver:True:143296	By MS/MS	By MS/MS	By MS/MS	By MS/MS	By MS/MS	By MS/MS	By MS/MS	By MS/MS
28.1925	29.7897	29.7027	29.6308	29.0677	29.5345	29.5305	29.8574						22	22	22	66.4	66.4	66.4	45.599	0	323.31	38601000000	366	0.156373	0.790336	-0.168568	-0.407712	D1G37_00635|D1G37_00635|phosphoribosylamine--glycineligase|145039:146325Forward;unitig_0|quiver|quiver:True:144990	D1G37_00635|D1G37_00635|phosphoribosylamine--glycineligase|145039:146325Forward;unitig_0|quiver|quiver:True:144990	By MS/MS	By MS/MS	By MS/MS	By MS/MS	By MS/MS	By MS/MS	By MS/MS	By MS/MS
30.001	29.9762	29.2063	29.9035	29.7191	29.8149	29.8494	29.8006						22	22	22	84.4	84.4	84.4	31.265	0	323.31	40273000000	360	0.0441001	0.940551	-0.0242472	-0.126537	D1G37_00640|D1G37_00640|NLPAlipoprotein|146574:147440Forward;unitig_0|quiver|quiver:True:146537	D1G37_00640|D1G37_00640|NLPAlipoprotein|146574:147440Forward;unitig_0|quiver|quiver:True:146537	By MS/MS	By MS/MS	By MS/MS	By MS/MS	By MS/MS	By MS/MS	By MS/MS	By MS/MS
26.7375	26.9728	26.9514	26.8735	28.4303	28	27.7452	28.6175				+	P- Static_P5 Static	13	13	13	50.7	50.7	50.7	38.605	0	91.212	6349800000	97	3.15942	0.0073253	-1.31447	-6.38766	D1G37_00645|D1G37_00645|methionineABCtransporterATP-bindingprotein|147516:148541Forward;unitig_0|quiver|quiver:True:147443	D1G37_00645|D1G37_00645|methionineABCtransporterATP-bindingprotein|147516:148541Forward;unitig_0|quiver|quiver:True:147443	By MS/MS	By MS/MS	By MS/MS	By MS/MS	By MS/MS	By MS/MS	By MS/MS	By MS/MS
23.9234	26.1435	23.5654	25.7732	21.1981	24.7841	24.991	25.3683						7	7	7	39.5	39.5	39.5	27.771	0	90.705	2522000000	33	0.0556327	0.926948	0.185106	0.157833	D1G37_00655|gloB|hydroxyacylglutathionehydrolase|149391:150122Forward;unitig_0|quiver|quiver:True:149375	D1G37_00655|gloB|hydroxyacylglutathionehydrolase|149391:150122Forward;unitig_0|quiver|quiver:True:149375	By MS/MS	By MS/MS	By MS/MS	By MS/MS		By MS/MS	By MS/MS	By MS/MS
23.4627	22.0447	21.8603	21.4697	28.7377	20.9112	21.534	21.1138						1	1	1	17.7	17.7	17.7	6.2981	0	15.252	11368000000	57	0.165051	0.783516	-0.822186	-0.427646	D1G37_00700|D1G37_00700|hypotheticalprotein|159821:160009Forward;unitig_0|quiver|quiver:True:159805	D1G37_00700|D1G37_00700|hypotheticalprotein|159821:160009Forward;unitig_0|quiver|quiver:True:159805	By MS/MS	By MS/MS	By MS/MS	By MS/MS	By MS/MS	By MS/MS	By MS/MS
26.2495	26.9623	27.5985	26.9096	22.1471	24.3996	25.0221	24.0859				+	P- Static_P5 Static	17	17	17	52.3	52.3	52.3	49.457	0	305.13	8570700000	177	2.3714	0.0141042	3.01113	4.46678	D1G37_00715|D1G37_00715|sorbosonedehydrogenasefamilyprotein|161259:162626Reverse;unitig_0|quiver|quiver:False:162628	D1G37_00715|D1G37_00715|sorbosonedehydrogenasefamilyprotein|161259:162626Reverse;unitig_0|quiver|quiver:False:162628	By MS/MS	By MS/MS	By MS/MS	By MS/MS	By matching	By MS/MS	By MS/MS	By matching
23.3847	24.2449	22.4095	24.4103	22.0021	20.7417	21.3873	19.2916				+	P- Static_P5 Static	3	3	3	22.7	22.7	22.7	26.561	0	16.291	338540000	8	2.39729	0.0132984	2.60448	4.52273	D1G37_00725|D1G37_00725|aspartate/glutamateracemasefamilyprotein|163903:164631Reverse;unitig_0|quiver|quiver:False:164633	D1G37_00725|D1G37_00725|aspartate/glutamateracemasefamilyprotein|163903:164631Reverse;unitig_0|quiver|quiver:False:164633		By matching		By MS/MS		By matching	By matching	By matching
24.3825	26.0694	26.8441	25.5905	24.8685	24.4308	24.1492	24.0582						5	5	5	25	25	25	25.6	0	93.818	1322200000	23	0.60326	0.321508	1.03981	1.27543	D1G37_00740|D1G37_00740|membraneintegrity-associatedtransportersubunitPqiC|166495:167205Reverse;unitig_0|quiver|quiver:False:167267	D1G37_00740|D1G37_00740|membraneintegrity-associatedtransportersubunitPqiC|166495:167205Reverse;unitig_0|quiver|quiver:False:167267	By MS/MS	By MS/MS	By MS/MS	By MS/MS	By matching	By matching	By matching	By MS/MS
22.5783	25.2477	22.4665	25.7845	21.2224	24.9952	25.3133	25.0412						14	14	14	34.8	34.8	34.8	61.237	0	98.132	1469700000	29	0.00535123	0.992936	0.0171309	0.015999	D1G37_00745|D1G37_00745|MCEfamilyprotein|167195:168862Reverse;unitig_0|quiver|quiver:False:168897	D1G37_00745|D1G37_00745|MCEfamilyprotein|167195:168862Reverse;unitig_0|quiver|quiver:False:168897	By matching	By MS/MS		By MS/MS	By matching	By MS/MS	By MS/MS	By MS/MS
21.9018	27.4075	28.0735	27.5805	28.8973	27.6306	27.5989	27.9106						17	17	17	67.7	67.7	67.7	34.056	0	148.79	6063100000	80	0.568695	0.346487	-1.56985	-1.21512	D1G37_00835|D1G37_00835|ATP-bindingprotein|183958:184860Forward;unitig_0|quiver|quiver:True:183885	D1G37_00835|D1G37_00835|ATP-bindingprotein|183958:184860Forward;unitig_0|quiver|quiver:True:183885	By matching	By MS/MS	By MS/MS	By MS/MS	By MS/MS	By MS/MS	By MS/MS	By MS/MS
22.8264	23.2909	23.551	23.3141	20.4171	23.4247	26.452	22.3951						2	2	2	7.1	7.1	7.1	43.746	0	19.258	750730000	7	0.0971798	0.873864	-0.270923	-0.26551	D1G37_00840|gltS|sodium/glutamatesymporter|184913:186148Reverse;unitig_0|quiver|quiver:False:186171	D1G37_00840|gltS|sodium/glutamatesymporter|184913:186148Reverse;unitig_0|quiver|quiver:False:186171		By MS/MS	By matching	By matching	By MS/MS	By MS/MS	By MS/MS	By matching
23.1677	25.6952	27.6073	27.1337	23.1187	22.5932	22.7438	22.0389				+	P- Static_P5 Static	8	8	8	70.8	70.8	70.8	13.058	0	144.33	28959000000	154	2.70322	0.008	4.0871	5.21773	D1G37_00870|D1G37_00870|NirD/YgiW/YdeIfamilystresstoleranceprotein|190833:191195Reverse;unitig_0|quiver|quiver:False:191227	D1G37_00870|D1G37_00870|NirD/YgiW/YdeIfamilystresstoleranceprotein|190833:191195Reverse;unitig_0|quiver|quiver:False:191227	By matching	By MS/MS	By MS/MS	By MS/MS	By matching	By matching	By matching	By matching
23.6467	24.6238	23.4257	25.7468	22.8754	25.0128	21.3014	20.7274						7	7	7	39	39	39	29.557	0	144.49	2187900000	25	0.895618	0.172366	2.00979	1.76974	D1G37_00885|D1G37_00885|PIG-Lfamilydeacetylase|192697:193491Reverse;unitig_0|quiver|quiver:False:193514	D1G37_00885|D1G37_00885|PIG-Lfamilydeacetylase|192697:193491Reverse;unitig_0|quiver|quiver:False:193514	By MS/MS	By matching		By matching		By matching	By matching
22.1858	25.2091	22.3941	25.2828	22.4763	21.0553	21.1426	20.9517				+	P- Static_P5 Static	7	7	7	30.6	30.6	30.6	36.419	0	114.44	875450000	21	2.5763	0.00852695	3.4902	4.9215	D1G37_00890|D1G37_00890|acyl-CoAdehydrogenase|193479:194453Reverse;unitig_0|quiver|quiver:False:194500	D1G37_00890|D1G37_00890|acyl-CoAdehydrogenase|193479:194453Reverse;unitig_0|quiver|quiver:False:194500		By MS/MS	By MS/MS	By MS/MS			By matching
33.6808	33.3755	34.8199	33.7621	31.6122	32.0295	30.8406	31.2929				+	P- Static_P5 Static	11	11	11	96.1	96.1	96.1	8.7186	0	272.53	1353000000000	1629	3.06204	0.00769892	2.46579	6.123	D1G37_00895|D1G37_00895|DUF2171domain-containingprotein|194752:194985Forward;unitig_0|quiver|quiver:True:194676	D1G37_00895|D1G37_00895|DUF2171domain-containingprotein|194752:194985Forward;unitig_0|quiver|quiver:True:194676	By MS/MS	By MS/MS	By MS/MS	By MS/MS	By MS/MS	By MS/MS	By MS/MS	By MS/MS
23.2098	23.7173	21.9324	22.6201	21.3687	20.8583	20.5487	21.7178				+	P- Static_P5 Static	3	3	3	15.6	15.6	15.6	25.483	0	12.763	97160000	4	2.42276	0.0119144	2.71901	4.57816	D1G37_00935|D1G37_00935|TetR/AcrRfamilytranscriptionalregulator|203054:203710Reverse;unitig_0|quiver|quiver:False:203733;D1G37_01790|D1G37_01790|TetR/AcrRfamilytranscriptionalregulator|401663:402328Reverse;unitig_0|quiver|quiver:False:402330	D1G37_00935|D1G37_00935|TetR/AcrRfamilytranscriptionalregulator|203054:203710Reverse;unitig_0|quiver|quiver:False:203733		By MS/MS		By matching				By matching
23.0576	26.1423	22.7302	25.7763	25.9606	25.1239	24.2372	25.6266						4	4	4	29.5	29.5	29.5	18.012	0	32.894	2477800000	42	0.194899	0.747971	-0.363214	-0.494685	D1G37_00960|D1G37_00960|hypotheticalprotein|206367:206837Reverse;unitig_0|quiver|quiver:False:206845	D1G37_00960|D1G37_00960|hypotheticalprotein|206367:206837Reverse;unitig_0|quiver|quiver:False:206845		By MS/MS	By MS/MS	By MS/MS	By MS/MS	By MS/MS	By matching	By MS/MS
26.3497	27.5736	25.5752	28.3492	29.0447	28.4958	28.8251	29.2251				+	P- Static_P5 Static	68	68	68	19.7	19.7	19.7	509.56	0	323.31	9277700000	224	1.63741	0.0456946	-1.93575	-3.03176	D1G37_00965|D1G37_00965|hemagglutinin|206839:221481Reverse;unitig_0|quiver|quiver:False:221489	D1G37_00965|D1G37_00965|hemagglutinin|206839:221481Reverse;unitig_0|quiver|quiver:False:221489	By MS/MS	By MS/MS	By MS/MS	By MS/MS	By MS/MS	By MS/MS	By MS/MS	By MS/MS
29.6287	29.3117	28.0676	29.4116	28.6805	29.4585	28.9299	29.5999						29	29	29	61.5	61.5	61.5	65.575	0	323.31	21043000000	287	0.0529311	0.929461	-0.0622673	-0.150561	D1G37_00970|D1G37_00970|ShlB/FhaC/HecBfamilyhemolysinsecretion/activationprotein|221545:223302Reverse;unitig_0|quiver|quiver:False:223307	D1G37_00970|D1G37_00970|ShlB/FhaC/HecBfamilyhemolysinsecretion/activationprotein|221545:223302Reverse;unitig_0|quiver|quiver:False:223307	By MS/MS	By MS/MS	By MS/MS	By MS/MS	By MS/MS	By MS/MS	By MS/MS	By MS/MS
24.0897	25.4003	25.6466	25.2375	25.8021	25.6705	25.9627	25.686						16	16	16	37.8	37.8	37.8	57.723	0	115.28	2812700000	50	0.746476	0.235534	-1.00324	-1.52018	D1G37_01000|D1G37_01000|DUF3336domain-containingprotein|224875:226383Reverse;unitig_0|quiver|quiver:False:226391	D1G37_01000|D1G37_01000|DUF3336domain-containingprotein|224875:226383Reverse;unitig_0|quiver|quiver:False:226391	By MS/MS	By MS/MS	By MS/MS	By MS/MS	By MS/MS	By MS/MS	By MS/MS	By MS/MS
25.8384	27.0047	27.5037	26.6377	26.3541	26.5068	26.2838	26.4975						12	12	12	52.2	52.2	52.2	33.777	0	115.74	3854900000	68	0.419054	0.478859	0.335598	0.945261	D1G37_01005|D1G37_01005|ATP-bindingprotein|226562:227443Forward;unitig_0|quiver|quiver:True:226555;D1G37_09745|D1G37_09745|ATP-bindingprotein|2081750:2082409Reverse;unitig_0|quiver|quiver:False:2082507	D1G37_01005|D1G37_01005|ATP-bindingprotein|226562:227443Forward;unitig_0|quiver|quiver:True:226555	By MS/MS	By MS/MS	By MS/MS	By MS/MS	By MS/MS	By MS/MS	By MS/MS	By MS/MS
22.5495	25.9875	22.5232	26.393	27.4434	26.3052	26.4055	26.6287						10	10	10	36.9	36.9	36.9	36.103	0	79.391	3106800000	56	1.1761	0.106102	-1.81637	-2.23653	D1G37_01015|tsaD|tRNA(adenosine(37)-N6)-threonylcarbamoyltransferasecomplextransferasesubunitTsaD|228653:229663Reverse;unitig_0|quiver|quiver:False:229674	D1G37_01015|tsaD|tRNA(adenosine(37)-N6)-threonylcarbamoyltransferasecomplextransferasesubunitTsaD|228653:229663Reverse;unitig_0|quiver|quiver:False:229674		By MS/MS	By MS/MS	By MS/MS	By MS/MS	By MS/MS	By MS/MS	By MS/MS
29.3505	29.083	29.8413	29.9658	30.7333	31.3204	30.9584	31.426				+	P- Static_P5 Static	6	6	6	43.7	43.7	43.7	8.4509	0	98.697	57880000000	183	2.98196	0.00836364	-1.54938	-5.91171	D1G37_01020|D1G37_01020|30SribosomalproteinS21|229809:230024Forward;unitig_0|quiver|quiver:True:229793	D1G37_01020|D1G37_01020|30SribosomalproteinS21|229809:230024Forward;unitig_0|quiver|quiver:True:229793	By MS/MS	By MS/MS	By MS/MS	By MS/MS	By MS/MS	By MS/MS	By MS/MS	By MS/MS
26.5501	26.9514	28.1364	27.5421	27.5975	26.7729	26.672	27.2123						7	7	7	48.6	48.6	48.6	16.243	0	41.189	5948000000	65	0.228887	0.704389	0.231317	0.56845	D1G37_01025|D1G37_01025|GatB/YqeYdomain-containingprotein|230051:230497Forward;unitig_0|quiver|quiver:True:230035	D1G37_01025|D1G37_01025|GatB/YqeYdomain-containingprotein|230051:230497Forward;unitig_0|quiver|quiver:True:230035	By MS/MS	By MS/MS	By MS/MS	By MS/MS	By MS/MS	By MS/MS	By MS/MS	By MS/MS
22.9229	27.4888	27.442	27.4731	27.0616	27.5108	27.3276	27.1983						17	17	17	58.6	58.6	58.6	35.818	0	150.24	9647200000	100	0.304959	0.612241	-0.527771	-0.725429	D1G37_01035|D1G37_01035|D-glyceratedehydrogenase|232163:233128Reverse;unitig_0|quiver|quiver:False:233142	D1G37_01035|D1G37_01035|D-glyceratedehydrogenase|232163:233128Reverse;unitig_0|quiver|quiver:False:233142		By MS/MS	By MS/MS	By MS/MS	By MS/MS	By MS/MS	By MS/MS	By MS/MS
29.4151	29.1006	28.6453	29.2136	29.4902	29.9442	30.05	30.3037				+	P- Static_P5 Static	20	20	20	53	53	53	57.028	0	323.31	33610000000	416	1.95701	0.0257181	-0.853347	-3.62428	D1G37_01050|D1G37_01050|amidophosphoribosyltransferase|235859:237400Reverse;unitig_0|quiver|quiver:False:237417	D1G37_01050|D1G37_01050|amidophosphoribosyltransferase|235859:237400Reverse;unitig_0|quiver|quiver:False:237417	By MS/MS	By MS/MS	By MS/MS	By MS/MS	By MS/MS	By MS/MS	By MS/MS	By MS/MS
22.0627	21.9404	22.5623	20.3098	22.3622	22.3599	22.7624	20.9682						2	2	2	13.8	13.8	13.8	21.062	0	4.5561	76791000	4	0.171926	0.777034	0.287582	0.443292	D1G37_01055|D1G37_01055|CvpAfamilyprotein|237426:238013Reverse;unitig_0|quiver|quiver:False:238018	D1G37_01055|D1G37_01055|CvpAfamilyprotein|237426:238013Reverse;unitig_0|quiver|quiver:False:238018		By matching		By matching		By MS/MS	By MS/MS	By matching
23.4473	28.2495	28.5662	28.1989	28.2632	27.9133	28.0067	28.1096						17	17	17	72.8	72.8	72.8	36.118	0	269.43	13634000000	223	0.354689	0.556003	-1.25242	-0.823182	D1G37_01060|D1G37_01060|quinone-dependentdihydroorotatedehydrogenase|238020:239024Reverse;unitig_0|quiver|quiver:False:239035	D1G37_01060|D1G37_01060|quinone-dependentdihydroorotatedehydrogenase|238020:239024Reverse;unitig_0|quiver|quiver:False:239035	By MS/MS	By MS/MS	By MS/MS	By MS/MS	By MS/MS	By MS/MS	By MS/MS	By MS/MS
23.3899	23.6849	23.3264	20.0257	21.4342	19.5368	20.542	20.8274				+	P- Static_P5 Static	3	3	3	18.9	18.9	18.9	18.298	0	12.536	68244000	4	1.87913	0.0289	2.5604	3.47587	D1G37_01065|D1G37_01065|typeIIsecretionsystemproteinM|239114:239593Reverse;unitig_0|quiver|quiver:False:239622	D1G37_01065|D1G37_01065|typeIIsecretionsystemproteinM|239114:239593Reverse;unitig_0|quiver|quiver:False:239622		By MS/MS	By matching		By MS/MS
23.8514	21.0743	23.2677	25.0032	22.2463	24.9053	25.3001	24.5702						9	9	9	29.8	29.8	29.8	42.871	0	107.04	912300000	20	0.439921	0.458805	-1.19989	-0.983936	D1G37_01070|D1G37_01070|generalsecretionpathwayproteinGspL|239593:240732Reverse;unitig_0|quiver|quiver:False:240749	D1G37_01070|D1G37_01070|generalsecretionpathwayproteinGspL|239593:240732Reverse;unitig_0|quiver|quiver:False:240749	By MS/MS	By MS/MS		By MS/MS	By MS/MS	By matching	By MS/MS	By matching
23.8862	25.7124	23.6396	25.6653	21.2312	25.4332	25.4093	25.7185						6	6	6	48.3	48.3	48.3	16.779	0	72.723	1845400000	54	0.239162	0.693444	-0.717336	-0.590267	D1G37_01075|D1G37_01075|phosphohistidinephosphatase|240755:241210Reverse;unitig_0|quiver|quiver:False:241236	D1G37_01075|D1G37_01075|phosphohistidinephosphatase|240755:241210Reverse;unitig_0|quiver|quiver:False:241236		By MS/MS		By MS/MS		By MS/MS	By MS/MS	By MS/MS
22.5184	26.5056	22.6294	26.3113	23.0305	25.8888	26.0327	25.9346						10	10	10	39.8	39.8	39.8	38.536	0	155.3	2260100000	47	0.045004	0.938812	0.163861	0.129014	D1G37_01080|D1G37_01080|glycerol-3-phosphatedehydrogenase(NAD(P)(+))|241267:242340Reverse;unitig_0|quiver|quiver:False:242342	D1G37_01080|D1G37_01080|glycerol-3-phosphatedehydrogenase(NAD(P)(+))|241267:242340Reverse;unitig_0|quiver|quiver:False:242342		By MS/MS		By MS/MS		By MS/MS	By MS/MS	By MS/MS
23.3922	27.1137	27.4953	27.1871	22.0051	27.5204	26.2263	26.5351						6	6	6	39.3	39.3	39.3	21.019	0	105.95	4507500000	53	0.162575	0.785415	0.738217	0.42198	D1G37_01085|D1G37_01085|nitroreductase|242374:242949Reverse;unitig_0|quiver|quiver:False:242963	D1G37_01085|D1G37_01085|nitroreductase|242374:242949Reverse;unitig_0|quiver|quiver:False:242963	By MS/MS	By MS/MS	By MS/MS	By MS/MS	By MS/MS	By MS/MS	By MS/MS	By MS/MS
29.6215	29.0294	29.4701	28.2717	26.7362	26.8734	26.952	27.3169				+	P- Static_P5 Static	7	7	7	61.1	61.1	61.1	13.268	0	116.31	59965000000	237	3.20186	0.00750617	2.12853	6.50573	D1G37_01090|D1G37_01090|hypotheticalprotein|243153:243533Forward;unitig_0|quiver|quiver:True:243140	D1G37_01090|D1G37_01090|hypotheticalprotein|243153:243533Forward;unitig_0|quiver|quiver:True:243140	By MS/MS	By MS/MS	By MS/MS	By MS/MS	By MS/MS	By MS/MS	By MS/MS	By MS/MS
22.7308	26.2621	23.1553	26.1226	27.4571	27.1753	27.1921	27.1838						12	12	12	36.5	36.5	36.5	44.364	0	82.558	3984600000	81	1.50288	0.0606344	-2.77001	-2.79394	D1G37_01095|rhlB|ATP-dependentRNAhelicaseRhlB|243571:244740Reverse;unitig_0|quiver|quiver:False:244760	D1G37_01095|rhlB|ATP-dependentRNAhelicaseRhlB|243571:244740Reverse;unitig_0|quiver|quiver:False:244760		By MS/MS	By matching	By MS/MS	By MS/MS	By MS/MS	By MS/MS	By MS/MS
30.9804	31.5521	30.3688	31.2534	29.2706	31.1889	30.7166	30.9822						6	6	6	72.9	72.9	72.9	7.8807	0	94.575	74609000000	251	0.445773	0.45494	0.499097	0.994713	D1G37_01100|D1G37_01100|cold-shockprotein|244826:245038Reverse;unitig_0|quiver|quiver:False:245040	D1G37_01100|D1G37_01100|cold-shockprotein|244826:245038Reverse;unitig_0|quiver|quiver:False:245040	By MS/MS	By MS/MS	By MS/MS	By MS/MS	By MS/MS	By MS/MS	By MS/MS	By MS/MS
24.8555	20.969	23.1779	22.8354	23.7833	19.566	19.4602	20.6836						1	1	1	14.8	14.8	14.8	9.3227	0	8.5229	16933000	2	0.305834	0.611491	0.888746	0.727179	unitig_0|quiver|quiver:True:245412;D1G37_01105|D1G37_01105|sulfurtransferaseTusAfamilyprotein|245413:245658Forward	unitig_0|quiver|quiver:True:245412;D1G37_01105|D1G37_01105|sulfurtransferaseTusAfamilyprotein|245413:245658Forward			By matching		By MS/MS
24.1635	25.5127	23.8879	26.04	22.317	26.0938	26.12	26.2513						9	9	9	56.2	56.2	56.2	32.832	0	126.7	2019700000	38	0.117194	0.847159	-0.434118	-0.314909	D1G37_01110|rpoH|RNApolymerasesigmafactorRpoH|245792:246658Forward;unitig_0|quiver|quiver:True:245782	D1G37_01110|rpoH|RNApolymerasesigmafactorRpoH|245792:246658Forward;unitig_0|quiver|quiver:True:245782	By MS/MS	By MS/MS		By MS/MS	By MS/MS	By MS/MS	By MS/MS	By MS/MS
23.5575	25.1084	24.1499	24.3958	21.1057	24.4491	24.5772	24.5438						4	4	4	52.3	52.3	52.3	7.2892	0	13.77	862610000	11	0.323383	0.591291	0.599519	0.762038	D1G37_01120|thiS|sulfurcarrierproteinThiS|247149:247346Forward;unitig_0|quiver|quiver:True:247100	D1G37_01120|thiS|sulfurcarrierproteinThiS|247149:247346Forward;unitig_0|quiver|quiver:True:247100		By MS/MS		By MS/MS		By MS/MS	By MS/MS	By MS/MS
24.2381	27.7722	28.5966	27.827	28.3667	28.1768	28.0266	28.3532						10	10	10	41	41	41	27.739	0	111.97	10811000000	147	0.516432	0.384571	-1.35546	-1.12266	D1G37_01125|D1G37_01125|thiazolesynthase|247360:248145Forward;unitig_0|quiver|quiver:True:247284	D1G37_01125|D1G37_01125|thiazolesynthase|247360:248145Forward;unitig_0|quiver|quiver:True:247284	By matching	By MS/MS	By MS/MS	By MS/MS	By MS/MS	By MS/MS	By MS/MS	By MS/MS
26.6506	27.2513	24.7478	27.3793	21.9615	26.7013	26.4654	26.5154						16	16	16	64.2	64.2	64.2	29.651	0	153.03	5527300000	99	0.254601	0.675074	1.13484	0.622663	D1G37_01135|yaaA|peroxidestressproteinYaaA|248926:249699Reverse;unitig_0|quiver|quiver:False:249749	D1G37_01135|yaaA|peroxidestressproteinYaaA|248926:249699Reverse;unitig_0|quiver|quiver:False:249749	By matching	By MS/MS	By MS/MS	By MS/MS	By matching	By MS/MS	By MS/MS	By MS/MS
23.2026	25.8991	25.4003	26.1499	23.1493	26.0167	26.2934	26.7332						2	2	2	11.9	11.9	11.9	23.192	0	18.96	2519400000	24	0.0286699	0.960655	-0.11608	-0.0835698	D1G37_01140|D1G37_01140|hydrolase|249826:250458Forward;unitig_0|quiver|quiver:True:249789	D1G37_01140|D1G37_01140|hydrolase|249826:250458Forward;unitig_0|quiver|quiver:True:249789	By matching	By MS/MS	By matching	By MS/MS	By matching	By MS/MS	By MS/MS	By MS/MS
23.0551	20.7505	24.2676	22.4517	22.1714	24.7316	24.6868	24.912						5	5	5	19	19	19	47.422	0	86.504	361570000	10	0.575638	0.340141	-1.59265	-1.22728	D1G37_01155|D1G37_01155|RtcBfamilyprotein|253415:254683Forward;unitig_0|quiver|quiver:True:253402	D1G37_01155|D1G37_01155|RtcBfamilyprotein|253415:254683Forward;unitig_0|quiver|quiver:True:253402		By matching				By MS/MS	By MS/MS	By MS/MS
23.3064	21.0275	23.6376	21.0341	22.1588	22.7148	22.6863	23.2433						3	3	3	17.1	17.1	17.1	17.366	0	9.91	160140000	8	0.54875	0.361447	-0.496468	-1.18002	unitig_0|quiver|quiver:True:255207;D1G37_01165|D1G37_01165|septicolysin|255208:255666Forward	unitig_0|quiver|quiver:True:255207;D1G37_01165|D1G37_01165|septicolysin|255208:255666Forward		By matching	By MS/MS	By matching		By MS/MS	By matching	By MS/MS
23.5802	26.7882	23.4256	26.9796	20.559	25.9821	26.0321	25.6409						12	12	12	38.9	38.9	38.9	52.865	0	143.52	4450000000	68	0.00709464	0.992404	0.0256238	0.0211697	D1G37_01175|D1G37_01175|aminoacyl-histidinedipeptidase|257008:258468Reverse;unitig_0|quiver|quiver:False:258479	D1G37_01175|D1G37_01175|aminoacyl-histidinedipeptidase|257008:258468Reverse;unitig_0|quiver|quiver:False:258479	By matching	By MS/MS	By matching	By MS/MS		By MS/MS	By MS/MS	By matching
23.307	25.3907	22.0352	25.4134	22.1463	25.2501	20.4913	21.3553						3	3	3	23.6	23.6	23.6	14.549	0	35.451	1802800000	15	0.76961	0.223145	1.74492	1.55914	D1G37_01180|D1G37_01180|hypotheticalprotein|258639:259022Reverse;unitig_0|quiver|quiver:False:259054	D1G37_01180|D1G37_01180|hypotheticalprotein|258639:259022Reverse;unitig_0|quiver|quiver:False:259054	By matching	By MS/MS		By matching	By matching	By matching	By matching	By matching
29.0837	28.9998	28.4229	29.0815	28.7574	29.0887	29.1268	29.1646						26	26	26	43.5	43.5	43.5	80.631	0	311.98	27030000000	336	0.314209	0.601018	-0.137403	-0.74387	D1G37_01185|D1G37_01185|bifunctionalprephenatedehydrogenase/3-phosphoshikimate1-carboxyvinyltransferase|259150:261420Reverse;unitig_0|quiver|quiver:False:261425	D1G37_01185|D1G37_01185|bifunctionalprephenatedehydrogenase/3-phosphoshikimate1-carboxyvinyltransferase|259150:261420Reverse;unitig_0|quiver|quiver:False:261425	By MS/MS	By MS/MS	By MS/MS	By MS/MS	By MS/MS	By MS/MS	By MS/MS	By MS/MS
28.3422	29.0848	28.7958	28.8709	28.9949	28.5859	28.7782	28.9297						15	15	15	50.4	50.4	50.4	41.292	0	323.31	18088000000	219	0.0988719	0.873335	-0.0487576	-0.269744	D1G37_01190|D1G37_01190|prephenatedehydratase|261505:262614Reverse;unitig_0|quiver|quiver:False:262625	D1G37_01190|D1G37_01190|prephenatedehydratase|261505:262614Reverse;unitig_0|quiver|quiver:False:262625	By MS/MS	By MS/MS	By MS/MS	By MS/MS	By MS/MS	By MS/MS	By MS/MS	By MS/MS
23.1379	27.537	21.748	27.1269	22.4601	25.0597	25.9676	25.5444						12	12	12	40.9	40.9	40.9	42.272	0	144.12	4193700000	67	0.169134	0.77899	0.702944	0.436954	D1G37_01200|D1G37_01200|acyl-CoAdehydrogenase|263788:264933Reverse;unitig_0|quiver|quiver:False:264986;D1G37_12735|D1G37_12735|acyl-CoAdehydrogenase|2699605:2700744Reverse;unitig_0|quiver|quiver:False:2700770	D1G37_01200|D1G37_01200|acyl-CoAdehydrogenase|263788:264933Reverse;unitig_0|quiver|quiver:False:264986	By MS/MS	By MS/MS	By MS/MS	By MS/MS	By MS/MS	By MS/MS	By MS/MS	By MS/MS
22.027	25.1277	23.9948	25.1376	27.4998	26.6078	26.2153	26.6807				+	P- Static_P5 Static	5	5	5	10.4	10.4	10.4	48.049	0	109.94	3105400000	35	1.73336	0.0380541	-2.21842	-3.20525	D1G37_01205|D1G37_01205|dicarboxylate/aminoacid:cationsymporter|265095:266453Reverse;unitig_0|quiver|quiver:False:266461	D1G37_01205|D1G37_01205|dicarboxylate/aminoacid:cationsymporter|265095:266453Reverse;unitig_0|quiver|quiver:False:266461		By MS/MS		By MS/MS	By MS/MS	By MS/MS	By MS/MS	By MS/MS
23.2189	26.0156	22.0625	25.8384	27.1447	25.5215	26.016	25.6266						11	11	11	35.3	35.3	35.3	38.277	0	75.853	2808000000	52	0.87615	0.179224	-1.59098	-1.73733	D1G37_01215|D1G37_01215|glycosyltransferasefamilyprotein|266952:267965Forward;unitig_0|quiver|quiver:True:266945	D1G37_01215|D1G37_01215|glycosyltransferasefamilyprotein|266952:267965Forward;unitig_0|quiver|quiver:True:266945		By MS/MS	By matching	By MS/MS	By MS/MS	By MS/MS	By MS/MS	By MS/MS
24.4889	21.4555	22.4349	20.5529	21.9879	24.3492	24.2552	18.6417						3	3	3	40	40	40	10.474	0	28.837	727110000	13	0.141311	0.814851	-0.449689	-0.372602	D1G37_01220|D1G37_01220|DUF1315familyprotein|268167:268439Reverse;unitig_0|quiver|quiver:False:268441	D1G37_01220|D1G37_01220|DUF1315familyprotein|268167:268439Reverse;unitig_0|quiver|quiver:False:268441	By MS/MS	By MS/MS	By matching	By matching	By MS/MS	By MS/MS	By MS/MS	By matching
23.0913	25.24	23.0516	25.1049	22.3922	24.6804	25.2234	25.4238						5	5	5	16.9	16.9	16.9	33.415	0	28.107	1362800000	20	0.0451662	0.940042	-0.12543	-0.129458	D1G37_01225|D1G37_01225|NAD(+)kinase|268436:269344Reverse;unitig_0|quiver|quiver:False:269367	D1G37_01225|D1G37_01225|NAD(+)kinase|268436:269344Reverse;unitig_0|quiver|quiver:False:269367		By MS/MS		By MS/MS		By MS/MS	By MS/MS	By MS/MS
23.1953	26.7167	26.5266	26.8989	27.166	27.4082	27.1345	27.2188						18	18	18	32.7	32.7	32.7	88.24	0	323.31	5169700000	131	0.855288	0.185033	-1.23887	-1.70257	D1G37_01230|mrcB|penicillin-bindingprotein1B|269530:271926Forward;unitig_0|quiver|quiver:True:269481	D1G37_01230|mrcB|penicillin-bindingprotein1B|269530:271926Forward;unitig_0|quiver|quiver:True:269481	By MS/MS	By MS/MS	By MS/MS	By MS/MS	By MS/MS	By MS/MS	By MS/MS	By MS/MS
22.5721	27.0811	27.4316	27.0368	25.0239	26.271	25.869	25.7789						12	12	12	63.4	63.4	63.4	20.644	0	77.299	5725000000	86	0.0468767	0.93704	0.174661	0.134133	D1G37_01235|D1G37_01235|tetratricopeptiderepeatprotein|271947:272498Forward;unitig_0|quiver|quiver:True:271919	D1G37_01235|D1G37_01235|tetratricopeptiderepeatprotein|271947:272498Forward;unitig_0|quiver|quiver:True:271919	By MS/MS	By MS/MS	By MS/MS	By MS/MS	By MS/MS	By MS/MS	By MS/MS	By MS/MS
23.172	23.9706	24.3729	24.3684	21.8723	24.2562	20.5301	20.3908						3	3	3	12	12	12	34.163	0	39.168	752730000	12	0.722238	0.249102	1.43532	1.47923	D1G37_01240|D1G37_01240|NUDIXdomain-containingprotein|272520:273419Reverse;unitig_0|quiver|quiver:False:273439	D1G37_01240|D1G37_01240|NUDIXdomain-containingprotein|272520:273419Reverse;unitig_0|quiver|quiver:False:273439		By MS/MS		By MS/MS		By MS/MS	By matching	By matching
28.4652	29.1686	28.5085	29.2367	29.4367	30.0089	29.8656	30.2786				+	P- Static_P5 Static	12	12	12	54.1	54.1	54.1	29.334	0	156.03	21773000000	194	2.08417	0.0194981	-1.05274	-3.8729	D1G37_01280|D1G37_01280|ferredoxin--NADPreductase|280514:281293Forward;unitig_0|quiver|quiver:True:280501	D1G37_01280|D1G37_01280|ferredoxin--NADPreductase|280514:281293Forward;unitig_0|quiver|quiver:True:280501	By matching	By MS/MS	By MS/MS	By MS/MS	By MS/MS	By MS/MS	By MS/MS	By MS/MS
22.1111	24.6012	23.5572	24.5382	22.9813	24.4851	24.0696	23.8283						6	6	6	24.9	24.9	24.9	31.111	0	45.583	772410000	15	0.434934	0.462451	0.762186	0.97473	D1G37_01285|D1G37_01285|PhzFfamilyphenazinebiosynthesisprotein|281348:282217Reverse;unitig_0|quiver|quiver:False:282225	D1G37_01285|D1G37_01285|PhzFfamilyphenazinebiosynthesisprotein|281348:282217Reverse;unitig_0|quiver|quiver:False:282225		By MS/MS		By matching		By MS/MS	By MS/MS	By matching
23.9031	25.7259	22.9255	25.912	25.6157	26.821	26.1118	25.8717						12	12	12	32.2	32.2	32.2	51.48	0	77.247	1412000000	23	0.860047	0.183182	-1.69475	-1.7105	D1G37_01295|D1G37_01295|U32familypeptidase|283970:285340Forward;unitig_0|quiver|quiver:True:283900	D1G37_01295|D1G37_01295|U32familypeptidase|283970:285340Forward;unitig_0|quiver|quiver:True:283900		By MS/MS	By matching	By MS/MS	By MS/MS	By MS/MS	By MS/MS	By MS/MS
30.611	31.0952	31.1041	30.6849	31.099	30.9995	30.9486	31.0436						23	23	23	53	53	53	44.994	0	311.52	75062000000	482	0.504944	0.39499	-0.1489	-1.10211	D1G37_01350|D1G37_01350|serinehydroxymethyltransferase|296614:297867Reverse;unitig_0|quiver|quiver:False:297884	D1G37_01350|D1G37_01350|serinehydroxymethyltransferase|296614:297867Reverse;unitig_0|quiver|quiver:False:297884	By MS/MS	By MS/MS	By MS/MS	By MS/MS	By MS/MS	By MS/MS	By MS/MS	By MS/MS
23.1585	24.3543	23.0924	24.7677	21.2119	23.3193	20.9346	20.3944				+	P- Static_P5 Static	6	6	6	22	22	22	42.779	0	34.292	778600000	17	1.84312	0.0309728	2.7494	3.40817	D1G37_01360|D1G37_01360|alpha/betafoldhydrolase|298113:299342Reverse;unitig_0|quiver|quiver:False:299386	D1G37_01360|D1G37_01360|alpha/betafoldhydrolase|298113:299342Reverse;unitig_0|quiver|quiver:False:299386		By MS/MS		By MS/MS		By matching	By matching
24.3336	25.6108	22.8332	25.2598	21.7446	24.9033	24.4994	24.7076						5	5	5	25	25	25	25.653	0	27.411	1131500000	17	0.0325756	0.959293	-0.073669	-0.0945694	D1G37_01365|D1G37_01365|3'-5'exonuclease|299592:300278Forward;unitig_0|quiver|quiver:True:299573	D1G37_01365|D1G37_01365|3'-5'exonuclease|299592:300278Forward;unitig_0|quiver|quiver:True:299573		By MS/MS	By matching	By MS/MS		By MS/MS	By matching	By MS/MS
24.704	26.4651	23.6508	25.4165	27.8923	26.9294	26.8648	27.5638				+	P- Static_P5 Static	14	14	14	51.8	51.8	51.8	35.136	0	67.645	3047700000	47	1.957	0.0256321	-2.2156	-3.62426	D1G37_01380|D1G37_01380|ABCtransporterATP-bindingprotein|301352:302287Forward;unitig_0|quiver|quiver:True:301339	D1G37_01380|D1G37_01380|ABCtransporterATP-bindingprotein|301352:302287Forward;unitig_0|quiver|quiver:True:301339	By MS/MS	By MS/MS	By matching	By MS/MS	By MS/MS	By MS/MS	By MS/MS	By MS/MS
26.9518	26.9193	27.0838	26.6421	26.4593	27.0313	26.6573	26.8844						10	10	10	39.3	39.3	39.3	30.947	0	128.37	3895600000	55	0.396527	0.503357	0.141194	0.90304	unitig_0|quiver|quiver:True:303053;D1G37_01390|queF|NADPH-dependent7-cyano-7-deazaguaninereductaseQueF|303054:303866Forward	unitig_0|quiver|quiver:True:303053;D1G37_01390|queF|NADPH-dependent7-cyano-7-deazaguaninereductaseQueF|303054:303866Forward	By MS/MS	By MS/MS	By MS/MS	By MS/MS	By MS/MS	By MS/MS	By MS/MS	By MS/MS
28.8877	28.8153	28.6367	28.7537	28.2161	28.1358	28.2272	28.2178				+	P- Static_P5 Static	15	15	15	68.5	68.5	68.5	23.835	0	197.88	18522000000	219	4.24462	0	0.574148	10.0301	D1G37_01395|D1G37_01395|hypotheticalprotein|303890:304540Forward;unitig_0|quiver|quiver:True:303880	D1G37_01395|D1G37_01395|hypotheticalprotein|303890:304540Forward;unitig_0|quiver|quiver:True:303880	By MS/MS	By MS/MS	By MS/MS	By MS/MS	By MS/MS	By MS/MS	By MS/MS	By MS/MS
23.1544	20.9239	24.6008	21.3605	22.8745	21.8429	19.261	20.0502						2	2	2	5.8	5.8	5.8	41.566	0	9.4035	38220000	3	0.863465	0.18244	1.18227	1.7162	D1G37_01400|rodA|rodshape-determiningproteinRodA|304669:305811Forward;unitig_0|quiver|quiver:True:304662	D1G37_01400|rodA|rodshape-determiningproteinRodA|304669:305811Forward;unitig_0|quiver|quiver:True:304662					By MS/MS
23.5254	27.1718	28.5386	27.5694	22.5892	27.005	26.6435	26.6085						11	11	11	46.5	46.5	46.5	36.813	0	134.16	6749500000	65	0.271731	0.650041	1.13411	0.658097	D1G37_01405|mltB|lyticmureintransglycosylaseB|305831:306832Forward;unitig_0|quiver|quiver:True:305785	D1G37_01405|mltB|lyticmureintransglycosylaseB|305831:306832Forward;unitig_0|quiver|quiver:True:305785		By MS/MS	By MS/MS	By MS/MS	By MS/MS	By MS/MS	By MS/MS	By MS/MS
33.2209	33.3645	32.7466	33.1512	33.3246	33.9538	33.5462	33.7212						26	26	26	86.9	86.9	86.9	30.71	0	323.31	407390000000	1491	1.47437	0.0645813	-0.515646	-2.74427	D1G37_01440|D1G37_01440|elongationfactorTs|311394:312269Reverse;unitig_0|quiver|quiver:False:312277	D1G37_01440|D1G37_01440|elongationfactorTs|311394:312269Reverse;unitig_0|quiver|quiver:False:312277	By MS/MS	By MS/MS	By MS/MS	By MS/MS	By MS/MS	By MS/MS	By MS/MS	By MS/MS
31.197	31.8144	32.3599	31.5119	33.1415	32.3706	32.0383	32.7397						14	14	14	73.6	73.6	73.6	27.642	0	144.01	174070000000	677	1.3217	0.0854162	-0.851725	-2.482	D1G37_01445|rpsB|30SribosomalproteinS2|312407:313159Reverse;unitig_0|quiver|quiver:False:313290	D1G37_01445|rpsB|30SribosomalproteinS2|312407:313159Reverse;unitig_0|quiver|quiver:False:313290	By MS/MS	By MS/MS	By MS/MS	By MS/MS	By MS/MS	By MS/MS	By MS/MS	By MS/MS
21.9562	27.8532	27.8471	27.3664	27.8624	27.5494	27.0569	27.3566						8	8	8	37.8	37.8	37.8	30.373	0	204.84	8827700000	95	0.327975	0.58874	-0.8477	-0.771088	D1G37_01450|map|typeImethionylaminopeptidase|313369:314196Forward;unitig_0|quiver|quiver:True:313335	D1G37_01450|map|typeImethionylaminopeptidase|313369:314196Forward;unitig_0|quiver|quiver:True:313335	By MS/MS	By MS/MS	By MS/MS	By MS/MS	By MS/MS	By MS/MS	By MS/MS	By MS/MS
24.0277	24.8315	23.2923	25.2633	24.671	25.3144	24.752	25.6411						10	10	10	30.4	30.4	30.4	39.52	0	103.99	3840100000	50	0.573196	0.342162	-0.433544	-1.22301	D1G37_01455|D1G37_01455|OmpWfamilyprotein|314401:315519Forward;unitig_0|quiver|quiver:True:314373	D1G37_01455|D1G37_01455|OmpWfamilyprotein|314401:315519Forward;unitig_0|quiver|quiver:True:314373	By matching	By MS/MS	By matching	By MS/MS	By MS/MS	By matching	By matching	By MS/MS
26.4128	28.8263	29.0708	28.9111	30.0678	29.8716	29.7408	29.8761						24	24	24	58.1	58.1	58.1	52.264	0	315.98	28229000000	302	1.32561	0.0851992	-1.58382	-2.48865	D1G37_01470|D1G37_01470|Si-specificNAD(P)(+)transhydrogenase|318912:320324Reverse;unitig_0|quiver|quiver:False:320356	D1G37_01470|D1G37_01470|Si-specificNAD(P)(+)transhydrogenase|318912:320324Reverse;unitig_0|quiver|quiver:False:320356	By MS/MS	By MS/MS	By MS/MS	By MS/MS	By MS/MS	By MS/MS	By MS/MS	By MS/MS
28.3583	28.5497	28.2465	27.962	29.2451	29.2128	29.5771	29.5014				+	P- Static_P5 Static	13	13	13	48.7	48.7	48.7	38.206	0	231.69	14229000000	120	3.44767	0.00642623	-1.10501	-7.22422	D1G37_01475|lipA|lipoylsynthase|320521:321534Forward;unitig_0|quiver|quiver:True:320466;D1G37_16295|lipA|lipoylsynthase|3416384:3417370Reverse;unitig_0|quiver|quiver:False:3417383	D1G37_01475|lipA|lipoylsynthase|320521:321534Forward;unitig_0|quiver|quiver:True:320466	By MS/MS	By MS/MS	By MS/MS	By MS/MS	By MS/MS	By MS/MS	By MS/MS	By MS/MS
23.9592	26.1708	27.0667	26.4129	25.4139	24.3633	25.1281	20.3745						27	27	27	40.4	40.4	40.4	91.166	0	227.8	5072200000	107	0.792528	0.211497	2.38628	1.59763	D1G37_01480|D1G37_01480|acyl-CoAdehydrogenase|321818:324283Forward;unitig_0|quiver|quiver:True:321805	D1G37_01480|D1G37_01480|acyl-CoAdehydrogenase|321818:324283Forward;unitig_0|quiver|quiver:True:321805		By MS/MS	By MS/MS	By MS/MS	By matching	By matching	By matching	By matching
23.844	24.4287	23.8533	24.5049	20.1768	23.1084	23.9278	23.3556						3	3	3	43.3	43.3	43.3	14.417	0	20.948	1499000000	36	0.0536953	0.92987	0.0965338	0.152622	D1G37_01485|D1G37_01485|4-carboxymuconolactonedecarboxylase|324387:324770Forward;unitig_0|quiver|quiver:True:324377	D1G37_01485|D1G37_01485|4-carboxymuconolactonedecarboxylase|324387:324770Forward;unitig_0|quiver|quiver:True:324377	By MS/MS	By MS/MS	By matching	By MS/MS	By MS/MS	By MS/MS	By MS/MS	By MS/MS
30.5788	30.7487	30.4617	31.0868	31.1234	31.6093	31.5775	31.9018				+	P- Static_P5 Static	26	26	26	64.6	64.6	64.6	50.386	0	323.31	93587000000	578	2.12821	0.0190161	-0.834004	-3.96094	D1G37_01495|D1G37_01495|adenosylhomocysteinase|325567:326949Forward;unitig_0|quiver|quiver:True:325557	D1G37_01495|D1G37_01495|adenosylhomocysteinase|325567:326949Forward;unitig_0|quiver|quiver:True:325557	By MS/MS	By MS/MS	By MS/MS	By MS/MS	By MS/MS	By MS/MS	By MS/MS	By MS/MS
29.2339	29.4919	29.1688	29.5637	28.7752	28.9734	29.1654	29.273						12	12	12	60.8	60.8	60.8	30.816	0	179.84	27439000000	229	1.14087	0.112472	0.317842	2.17761	D1G37_01500|metF|methylenetetrahydrofolatereductase[NAD(P)H]|327021:327857Forward;unitig_0|quiver|quiver:True:326957	D1G37_01500|metF|methylenetetrahydrofolatereductase[NAD(P)H]|327021:327857Forward;unitig_0|quiver|quiver:True:326957	By MS/MS	By MS/MS	By MS/MS	By MS/MS	By MS/MS	By MS/MS	By MS/MS	By MS/MS
23.2876	24.5936	22.2754	24.5479	22.0388	22.3046	19.952	20.5102				+	P- Static_P5 Static	4	4	4	19.2	19.2	19.2	26.897	0	20.612	572910000	8	1.7598	0.0351579	3.32164	3.25368	D1G37_01505|D1G37_01505|16SrRNA(uracil(1498)-N(3))-methyltransferase|327876:328598Forward;unitig_0|quiver|quiver:True:327857	D1G37_01505|D1G37_01505|16SrRNA(uracil(1498)-N(3))-methyltransferase|327876:328598Forward;unitig_0|quiver|quiver:True:327857		By MS/MS	By matching	By MS/MS			By matching	By matching
31.119	30.7429	30.5547	31.094	31.568	32.0263	32.0843	31.9657				+	P- Static_P5 Static	46	46	46	83.1	83.1	83.1	82.812	0	323.31	103850000000	889	2.90797	0.00758621	-1.0334	-5.72136	D1G37_01515|D1G37_01515|NADP-dependentmalicenzyme|331819:334089Forward;unitig_0|quiver|quiver:True:331785	D1G37_01515|D1G37_01515|NADP-dependentmalicenzyme|331819:334089Forward;unitig_0|quiver|quiver:True:331785	By MS/MS	By MS/MS	By MS/MS	By MS/MS	By MS/MS	By MS/MS	By MS/MS	By MS/MS
22.6744	25.4278	25.4298	25.6361	25.375	26.0914	25.6582	26.0945						15	15	15	41.5	41.5	41.5	47.176	0	114.74	2532800000	59	0.678898	0.272193	-0.978925	-1.40557	D1G37_01520|D1G37_01520|multifunctionalCCAaddition/repairprotein|334181:335419Forward;unitig_0|quiver|quiver:True:334150	D1G37_01520|D1G37_01520|multifunctionalCCAaddition/repairprotein|334181:335419Forward;unitig_0|quiver|quiver:True:334150		By MS/MS	By MS/MS	By MS/MS	By MS/MS	By MS/MS	By matching	By MS/MS
25.0789	27.0477	26.9408	26.992	26.43	26.8238	26.9888	27.7502						10	10	10	50	50	50	28.043	0	116.13	6153700000	82	0.380954	0.520889	-0.483344	-0.873544	D1G37_01530|D1G37_01530|Nif3-likedinuclearmetalcenterhexamericprotein|336840:337598Forward;unitig_0|quiver|quiver:True:336776	D1G37_01530|D1G37_01530|Nif3-likedinuclearmetalcenterhexamericprotein|336840:337598Forward;unitig_0|quiver|quiver:True:336776	By MS/MS	By MS/MS	By MS/MS	By MS/MS	By MS/MS	By MS/MS	By MS/MS	By MS/MS
33.6008	33.2135	34.0561	33.0028	32.325	31.5973	31.7298	31.743				+	P- Static_P5 Static	15	15	15	81.7	81.7	81.7	22.892	0	320.56	744030000000	1003	2.90961	0.0072	1.61951	5.72553	D1G37_01535|D1G37_01535|superoxidedismutase|337744:338370Forward;unitig_0|quiver|quiver:True:337710	D1G37_01535|D1G37_01535|superoxidedismutase|337744:338370Forward;unitig_0|quiver|quiver:True:337710	By MS/MS	By MS/MS	By MS/MS	By MS/MS	By MS/MS	By MS/MS	By MS/MS	By MS/MS
29.7285	29.2153	28.7283	29.2533	26.333	26.8894	27.2478	25.5616				+	P- Static_P5 Static	17	17	17	57.2	57.2	57.2	46.365	0	281.9	17459000000	220	3.19244	0.00741463	2.72341	6.47938	D1G37_01565|D1G37_01565|alpha/betahydrolase|339741:341048Reverse;unitig_0|quiver|quiver:False:341059	D1G37_01565|D1G37_01565|alpha/betahydrolase|339741:341048Reverse;unitig_0|quiver|quiver:False:341059	By MS/MS	By MS/MS	By MS/MS	By MS/MS	By MS/MS	By MS/MS	By MS/MS	By MS/MS
31.4041	31.5573	30.817	31.8558	30.8791	31.427	31.6995	31.9464						25	25	25	61.6	61.6	61.6	52.187	0	323.31	110420000000	812	0.0914478	0.881475	-0.0794468	-0.251086	D1G37_01580|glnA|typeIglutamate--ammonialigase|342668:344077Reverse;unitig_0|quiver|quiver:False:344136	D1G37_01580|glnA|typeIglutamate--ammonialigase|342668:344077Reverse;unitig_0|quiver|quiver:False:344136	By MS/MS	By MS/MS	By MS/MS	By MS/MS	By MS/MS	By MS/MS	By MS/MS	By MS/MS
23.4763	26.4876	25.9644	26.8539	26.699	26.5352	26.489	26.1227						20	20	20	40	40	40	67.607	0	90.47	4315700000	51	0.435552	0.462436	-0.594446	-0.975872	D1G37_01590|D1G37_01590|aminopeptidasePfamilyprotein|346401:348203Forward;unitig_0|quiver|quiver:True:346388	D1G37_01590|D1G37_01590|aminopeptidasePfamilyprotein|346401:348203Forward;unitig_0|quiver|quiver:True:346388	By matching	By MS/MS	By MS/MS	By MS/MS	By MS/MS	By MS/MS	By MS/MS	By MS/MS
24.3434	26.9558	26.8304	26.3262	26.6009	26.269	26.6299	26.7323						5	5	5	41.8	41.8	41.8	21.706	0	106.14	4777900000	93	0.256626	0.673528	-0.29771	-0.62688	D1G37_01595|D1G37_01595|aminodeoxychorismate/anthranilatesynthasecomponentII|348496:349080Forward;unitig_0|quiver|quiver:True:348462	D1G37_01595|D1G37_01595|aminodeoxychorismate/anthranilatesynthasecomponentII|348496:349080Forward;unitig_0|quiver|quiver:True:348462	By MS/MS	By MS/MS	By MS/MS	By MS/MS	By MS/MS	By MS/MS	By MS/MS	By MS/MS
22.4398	23.6878	23.0429	19.6824	22.1335	20.3816	19.7526	20.5334				+	P- Static_P5 Static	8	8	7	10.5	10.5	9.6	102.92	0	72.452	243430000	13	1.91893	0.0277143	2.57229	3.55135	D1G37_01600|D1G37_01600|M1familypeptidase|349176:351941Reverse;unitig_0|quiver|quiver:False:352009	D1G37_01600|D1G37_01600|M1familypeptidase|349176:351941Reverse;unitig_0|quiver|quiver:False:352009		By matching	By MS/MS	By matching	By matching	By matching	By matching
21.9502	27.3824	28.1809	27.0538	26.9113	26.5606	26.6288	27.3899						12	12	12	53	53	53	37.403	0	135.06	6449400000	102	0.176779	0.770901	-0.584693	-0.45426	D1G37_01610|trpD|anthranilatephosphoribosyltransferase|355043:356092Forward;unitig_0|quiver|quiver:True:355033	D1G37_01610|trpD|anthranilatephosphoribosyltransferase|355043:356092Forward;unitig_0|quiver|quiver:True:355033	By MS/MS	By MS/MS	By MS/MS	By MS/MS	By MS/MS	By MS/MS	By MS/MS	By MS/MS
28.2676	27.7699	26.8976	27.6067	26.2784	27.035	27.2865	27.1017						14	14	14	53.7	53.7	53.7	29.941	0	187.88	8521100000	94	1.01767	0.137946	0.71007	1.97253	D1G37_01615|D1G37_01615|indole-3-glycerol-phosphatesynthase|356102:356908Forward;unitig_0|quiver|quiver:True:356092	D1G37_01615|D1G37_01615|indole-3-glycerol-phosphatesynthase|356102:356908Forward;unitig_0|quiver|quiver:True:356092	By MS/MS	By MS/MS	By MS/MS	By MS/MS	By MS/MS	By MS/MS	By MS/MS	By MS/MS
23.6264	26.3851	28.8938	26.3259	26.5539	26.7127	26.907	26.8393						7	7	7	35.5	35.5	35.5	25.568	0	71.185	3985200000	44	0.182025	0.763021	-0.539511	-0.466047	D1G37_01620|D1G37_01620|DNAmismatchrepairproteinMutS|356918:357613Forward;unitig_0|quiver|quiver:True:356911	D1G37_01620|D1G37_01620|DNAmismatchrepairproteinMutS|356918:357613Forward;unitig_0|quiver|quiver:True:356911		By MS/MS	By MS/MS	By MS/MS	By MS/MS	By MS/MS	By MS/MS	By MS/MS
24.054	27.0877	23.1417	27.134	26.2203	27.446	27.2844	27.5908						7	7	6	50.5	50.5	46.7	20.545	0	55.522	4465100000	40	0.850915	0.186681	-2.09421	-1.69527	D1G37_01640|folE|GTPcyclohydrolaseIFolE|362747:363301Forward;unitig_0|quiver|quiver:True:362728	D1G37_01640|folE|GTPcyclohydrolaseIFolE|362747:363301Forward;unitig_0|quiver|quiver:True:362728	By matching	By MS/MS		By MS/MS	By MS/MS	By MS/MS	By MS/MS	By MS/MS
35.0311	35.0914	34.9195	35.0605	33.6626	34.1785	34.3604	33.6954				+	P- Static_P5 Static	32	32	32	61.1	61.1	61.1	43.144	0	323.31	1367700000000	2762	2.9731	0.00819802	1.0514	5.88867	D1G37_01650|blaADC|ADCfamilyextended-spectrumclassCbeta-lactamase|364652:365803Forward;unitig_0|quiver|quiver:True:364573	D1G37_01650|blaADC|ADCfamilyextended-spectrumclassCbeta-lactamase|364652:365803Forward;unitig_0|quiver|quiver:True:364573	By MS/MS	By MS/MS	By MS/MS	By MS/MS	By MS/MS	By MS/MS	By MS/MS	By MS/MS
23.0696	20.3004	22.9153	20.3085	27.2992	20.4976	20.1319	20.8106						3	3	3	6.2	6.2	6.2	67.294	0	10.072	272940000	3	0.0787237	0.897243	-0.379949	-0.218594	D1G37_01655|D1G37_01655|DUF4105domain-containingprotein|365869:367614Reverse;unitig_0|quiver|quiver:False:367808	D1G37_01655|D1G37_01655|DUF4105domain-containingprotein|365869:367614Reverse;unitig_0|quiver|quiver:False:367808		By matching		By matching	By matching		By matching
27.674	27.0911	27.2206	27.0972	27.0249	26.4178	26.5525	26.7137				+	P- Static_P5 Static	14	14	14	58	58	58	39.422	0	93.81	4655800000	79	1.68983	0.0426214	0.593482	3.1261	D1G37_01670|D1G37_01670|uroporphyrinogendecarboxylase|369243:370316Reverse;unitig_0|quiver|quiver:False:370324	D1G37_01670|D1G37_01670|uroporphyrinogendecarboxylase|369243:370316Reverse;unitig_0|quiver|quiver:False:370324	By MS/MS	By MS/MS	By MS/MS	By MS/MS	By MS/MS	By MS/MS	By MS/MS	By MS/MS
29.5613	29.2547	28.9145	29.5436	28.5065	29.1902	29.2767	28.9237						13	13	13	62.5	62.5	62.5	31.259	0	323.31	27928000000	305	0.731437	0.243718	0.344223	1.49479	unitig_0|quiver|quiver:True:370594;D1G37_01675|D1G37_01675|mureinL,D-transpeptidase|370616:371859Forward	unitig_0|quiver|quiver:True:370594;D1G37_01675|D1G37_01675|mureinL,D-transpeptidase|370616:371859Forward	By MS/MS	By MS/MS	By MS/MS	By MS/MS	By MS/MS	By MS/MS	By MS/MS	By MS/MS
22.6185	21.0542	22.4594	21.3898	23.3196	20.3357	22.2506	20.6865						1	1	1	3	3	3	56.575	0.0062865	3.2365	15939000	1	0.318216	0.596274	0.56219	0.751821	D1G37_01700|D1G37_01700|acinetobactinexportABCtransporterpermease/ATP-bindingsubunitBarA|376443:378026Reverse;unitig_0|quiver|quiver:False:378064	D1G37_01700|D1G37_01700|acinetobactinexportABCtransporterpermease/ATP-bindingsubunitBarA|376443:378026Reverse;unitig_0|quiver|quiver:False:378064							By MS/MS
23.9119	24.248	22.5941	24.5066	20.7278	20.2752	19.6517	23.5404						5	5	5	19.7	19.7	19.7	33.012	0	12.593	275140000	5	1.12625	0.113931	1.49657	2.15322	D1G37_01715|D1G37_01715|acinetobactinbiosynthesisbifunctionalisochorismatase/arylcarrierproteinBasF|379567:380436Reverse;unitig_0|quiver|quiver:False:380504	D1G37_01715|D1G37_01715|acinetobactinbiosynthesisbifunctionalisochorismatase/arylcarrierproteinBasF|379567:380436Reverse;unitig_0|quiver|quiver:False:380504		By MS/MS		By MS/MS		By matching	By matching	By matching
24.2987	29.1138	29.3601	28.977	28.0668	27.7057	27.5751	27.6521						28	28	28	52.2	52.2	52.2	83.021	0	288.9	9542800000	144	0.0540791	0.928966	0.187514	0.153656	D1G37_01735|D1G37_01735|TonB-dependentsiderophorereceptor|386607:388910Reverse;unitig_0|quiver|quiver:False:388912	D1G37_01735|D1G37_01735|TonB-dependentsiderophorereceptor|386607:388910Reverse;unitig_0|quiver|quiver:False:388912	By MS/MS	By MS/MS	By MS/MS	By MS/MS	By MS/MS	By MS/MS	By MS/MS	By MS/MS
23.8443	26.741	25.8158	26.9524	21.8136	24.8638	25.445	24.8619						12	12	12	49.1	49.1	49.1	36.009	0	111.68	1829400000	30	0.555699	0.354257	1.50267	1.19228	D1G37_01740|D1G37_01740|siderophoreABCtransportersubstrate-bindingprotein|388996:389964Reverse;unitig_0|quiver|quiver:False:389969	D1G37_01740|D1G37_01740|siderophoreABCtransportersubstrate-bindingprotein|388996:389964Reverse;unitig_0|quiver|quiver:False:389969		By MS/MS	By matching	By MS/MS	By MS/MS	By MS/MS	By MS/MS	By MS/MS
23.5459	26.2458	24.2777	25.9531	21.3118	25.2776	25.0644	24.607						11	11	11	22.5	22.5	22.5	77.156	0	121.07	1184700000	28	0.220879	0.713314	0.535657	0.551297	D1G37_01760|D1G37_01760|acinetobactinnon-ribosomalpeptidesynthetasesubunitBasB|393256:395283Forward;unitig_0|quiver|quiver:True:393123	D1G37_01760|D1G37_01760|acinetobactinnon-ribosomalpeptidesynthetasesubunitBasB|393256:395283Forward;unitig_0|quiver|quiver:True:393123	By MS/MS	By MS/MS	By MS/MS	By MS/MS	By matching	By MS/MS	By MS/MS	By MS/MS
23.3567	25.7452	22.4058	25.7183	21.7054	23.8998	24.7112	23.7396						5	5	5	26.2	26.2	26.2	32.847	0	92.395	857990000	24	0.39615	0.503472	0.753139	0.90233	D1G37_01770|D1G37_01770|siderophore-interactingprotein|397595:398455Forward;unitig_0|quiver|quiver:True:397489	D1G37_01770|D1G37_01770|siderophore-interactingprotein|397595:398455Forward;unitig_0|quiver|quiver:True:397489	By MS/MS	By MS/MS	By MS/MS	By MS/MS		By MS/MS	By MS/MS	By MS/MS
23.9471	24.6052	22.6532	24.4047	20.4732	24.8096	24.7446	24.4662						5	5	5	22	22	22	35.048	0	37.557	810450000	20	0.0883097	0.887226	-0.237877	-0.243134	D1G37_01780|D1G37_01780|threo-3-hydroxy-L-aspartateammonia-lyase|399328:400296Forward;unitig_0|quiver|quiver:True:399309	D1G37_01780|D1G37_01780|threo-3-hydroxy-L-aspartateammonia-lyase|399328:400296Forward;unitig_0|quiver|quiver:True:399309		By MS/MS		By matching		By MS/MS	By MS/MS	By matching
23.136	25.1655	25.8541	25.446	21.0662	22.9089	22.7913	23.211				+	P- Static_P5 Static	9	9	9	44.7	44.7	44.7	25.652	0	98.992	4644200000	83	2.89855	0.00752137	2.54677	5.69745	D1G37_01785|D1G37_01785|pirinfamilyprotein|400541:401227Forward;unitig_0|quiver|quiver:True:400528	D1G37_01785|D1G37_01785|pirinfamilyprotein|400541:401227Forward;unitig_0|quiver|quiver:True:400528	By MS/MS	By MS/MS	By MS/MS	By MS/MS	By matching	By MS/MS	By matching	By matching
24.5288	20.7342	23.3821	20.4334	24.7022	19.7333	20.0072	20.0096						1	1	1	11.1	11.1	11.1	8.8872	0.0093333	2.9349	25947000	1	0.439316	0.459164	1.15178	0.98282	unitig_0|quiver|quiver:True:403112;D1G37_01800|D1G37_01800|dUTPdiphosphatase|403167:403780Forward	unitig_0|quiver|quiver:True:403112;D1G37_01800|D1G37_01800|dUTPdiphosphatase|403167:403780Forward			By matching		By MS/MS
23.8845	26.4697	23.6082	26.9062	21.5573	27.2001	27.3993	26.062						8	8	8	12	12	12	74.747	0	43.649	6188600000	33	0.225124	0.709042	-0.905549	-0.560406	D1G37_01835|D1G37_01835|carbonstarvationproteinA|409289:411385Reverse;unitig_0|quiver|quiver:False:411405	D1G37_01835|D1G37_01835|carbonstarvationproteinA|409289:411385Reverse;unitig_0|quiver|quiver:False:411405	By matching	By matching	By matching	By MS/MS	By MS/MS	By MS/MS	By MS/MS	By MS/MS
29.7413	31.0471	32.11	30.6145	31.8397	31.0474	30.6349	31.0536						10	10	10	41.8	41.8	41.8	20.891	0	140.06	88019000000	329	0.188523	0.756036	-0.265707	-0.480553	D1G37_01840|efp|elongationfactorP|411552:412121Reverse;unitig_0|quiver|quiver:False:412138	D1G37_01840|efp|elongationfactorP|411552:412121Reverse;unitig_0|quiver|quiver:False:412138	By MS/MS	By MS/MS	By MS/MS	By MS/MS	By MS/MS	By MS/MS	By MS/MS	By MS/MS
22.5566	21.2148	24.3935	20.4587	21.6576	20.3762	20.8506	22.7503						3	3	3	4.6	4.6	4.6	80.414	0	12.875	217410000	3	0.444044	0.455149	0.880032	0.991532	D1G37_01855|D1G37_01855|EALdomain-containingprotein|414969:417077Forward;unitig_0|quiver|quiver:True:414944	D1G37_01855|D1G37_01855|EALdomain-containingprotein|414969:417077Forward;unitig_0|quiver|quiver:True:414944		By matching		By matching		By matching	By matching	By matching
29.5198	31.2624	29.0621	30.4184	29.664	30.8692	29.8235	30.6471						5	5	5	67.6	67.6	67.6	8.3276	0	109.14	41275000000	139	0.120867	0.844572	-0.185271	-0.323821	D1G37_01860|D1G37_01860|50SribosomalproteinL31|417140:417364Reverse;unitig_0|quiver|quiver:False:417369	D1G37_01860|D1G37_01860|50SribosomalproteinL31|417140:417364Reverse;unitig_0|quiver|quiver:False:417369	By MS/MS	By MS/MS	By MS/MS	By MS/MS	By MS/MS	By MS/MS	By MS/MS	By MS/MS
22.9785	27.8689	27.439	28.451	26.8891	28.2054	27.9042	28.0192						4	4	4	27.1	27.1	27.1	14.95	0	47.484	15768000000	128	0.358776	0.551164	-1.06672	-0.831072	D1G37_01870|gloA|lactoylglutathionelyase|418662:419063Reverse;unitig_0|quiver|quiver:False:419083	D1G37_01870|gloA|lactoylglutathionelyase|418662:419063Reverse;unitig_0|quiver|quiver:False:419083	By MS/MS	By MS/MS	By MS/MS	By MS/MS	By MS/MS	By MS/MS	By MS/MS	By MS/MS
23.0774	22.3517	22.8884	21.0728	21.267	23.2513	23.5139	19.3577						3	3	3	5.3	5.3	5.3	80.429	0	10.205	184610000	8	0.142204	0.813154	0.496796	0.374701	D1G37_01875|D1G37_01875|MFStransporter|419085:421256Reverse;unitig_0|quiver|quiver:False:421258	D1G37_01875|D1G37_01875|MFStransporter|419085:421256Reverse;unitig_0|quiver|quiver:False:421258		By matching		By matching	By MS/MS	By MS/MS	By MS/MS	By matching
24.2781	25.6144	23.8441	26.2051	26.3505	27.7451	27.281	26.9056				+	P- Static_P5 Static	21	21	21	27.2	27.2	27.2	98.094	0	232.12	3415200000	72	1.76686	0.0346331	-2.1691	-3.26666	D1G37_01880|D1G37_01880|ATP-bindingprotein|421423:424041Forward;unitig_0|quiver|quiver:True:421386	D1G37_01880|D1G37_01880|ATP-bindingprotein|421423:424041Forward;unitig_0|quiver|quiver:True:421386		By MS/MS	By MS/MS	By MS/MS	By MS/MS	By MS/MS	By MS/MS	By MS/MS
28.1865	28.7183	27.6524	28.3034	27.8799	28.2926	28.0062	27.6506						14	14	14	52.1	52.1	52.1	34.516	0	182.94	11193000000	150	0.450115	0.451797	0.257805	1.00269	D1G37_01885|D1G37_01885|LysRfamilytranscriptionalregulator|424099:425028Reverse;unitig_0|quiver|quiver:False:425066	D1G37_01885|D1G37_01885|LysRfamilytranscriptionalregulator|424099:425028Reverse;unitig_0|quiver|quiver:False:425066	By MS/MS	By MS/MS	By MS/MS	By MS/MS	By MS/MS	By MS/MS	By MS/MS	By MS/MS
29.2331	28.6748	27.3822	28.5408	26.8152	27.3484	27.4157	27.4978						12	12	12	58.3	58.3	58.3	29.619	0	323.01	14307000000	169	1.53047	0.0555268	1.18847	2.84224	D1G37_01890|D1G37_01890|LysMpeptidoglycan-bindingdomain-containingprotein|425130:425960Reverse;unitig_0|quiver|quiver:False:425968	D1G37_01890|D1G37_01890|LysMpeptidoglycan-bindingdomain-containingprotein|425130:425960Reverse;unitig_0|quiver|quiver:False:425968	By MS/MS	By MS/MS	By MS/MS	By MS/MS	By MS/MS	By MS/MS	By MS/MS	By MS/MS
23.4509	24.0661	21.7933	23.7087	22.6336	25.0458	24.2963	25.1782						7	7	7	24.7	24.7	24.7	27.406	0	21.58	570510000	19	0.0612106	0.918905	-0.176007	-0.172735	D1G37_01895|D1G37_01895|5'-nucleotidaseSurE|426075:426842Reverse;unitig_0|quiver|quiver:False:426925	D1G37_01895|D1G37_01895|5'-nucleotidaseSurE|426075:426842Reverse;unitig_0|quiver|quiver:False:426925	By MS/MS	By matching		By MS/MS	By MS/MS	By MS/MS	By MS/MS	By MS/MS
28.1675	27.4474	29.3016	28.4717	27.8115	27.8566	28.1526	27.3008						7	7	7	55.7	55.7	55.7	15.414	0	159.56	13836000000	187	0.64107	0.298065	0.566684	1.34077	D1G37_01905|D1G37_01905|hypotheticalprotein|427464:427886Forward;unitig_0|quiver|quiver:True:427409	D1G37_01905|D1G37_01905|hypotheticalprotein|427464:427886Forward;unitig_0|quiver|quiver:True:427409	By MS/MS	By MS/MS	By MS/MS	By MS/MS	By MS/MS	By MS/MS	By MS/MS	By MS/MS
29.5285	29.9595	30.0492	30.1236	30.3894	30.7192	30.6747	30.6994				+	P- Static_P5 Static	22	22	22	76.7	76.7	76.7	41.783	0	323.31	47264000000	421	2.42173	0.0118511	-0.705482	-4.57591	D1G37_01910|D1G37_01910|D-alanyl-D-alaninecarboxypeptidase|428013:429161Forward;unitig_0|quiver|quiver:True:427943	D1G37_01910|D1G37_01910|D-alanyl-D-alaninecarboxypeptidase|428013:429161Forward;unitig_0|quiver|quiver:True:427943	By MS/MS	By MS/MS	By MS/MS	By MS/MS	By MS/MS	By MS/MS	By MS/MS	By MS/MS
24.1137	26.1345	26.9287	26.13	26.812	26.048	25.9355	26.8022						5	5	5	29.3	29.3	29.3	19.957	0	68.137	2888900000	44	0.425967	0.470995	-0.991565	-0.958119	D1G37_01915|D1G37_01915|gammacarbonicanhydrasefamilyprotein|429261:429806Forward;unitig_0|quiver|quiver:True:429212	D1G37_01915|D1G37_01915|gammacarbonicanhydrasefamilyprotein|429261:429806Forward;unitig_0|quiver|quiver:True:429212		By MS/MS	By MS/MS	By MS/MS	By MS/MS	By MS/MS	By MS/MS	By MS/MS
23.7737	20.7129	22.4637	20.6045	22.0376	23.699	23.7421	23.6827						2	2	2	13.6	13.6	13.6	18.208	0	5.8312	554240000	10	0.523857	0.379227	-1.24703	-1.1359	D1G37_01920|D1G37_01920|NUDIXhydrolase|429926:430414Forward;unitig_0|quiver|quiver:True:429871	D1G37_01920|D1G37_01920|NUDIXhydrolase|429926:430414Forward;unitig_0|quiver|quiver:True:429871		By matching		By matching		By matching	By matching	By matching
24.1741	27.4297	27.0199	27.2193	27.2687	27.8315	27.6756	28.1192						15	15	15	42.4	42.4	42.4	41.882	0	114.7	6980400000	74	0.73756	0.239537	-1.4313	-1.50514	D1G37_01925|mnmA|tRNA2-thiouridine(34)synthaseMnmA|430419:431552Forward;unitig_0|quiver|quiver:True:430394	D1G37_01925|mnmA|tRNA2-thiouridine(34)synthaseMnmA|430419:431552Forward;unitig_0|quiver|quiver:True:430394	By MS/MS	By MS/MS	By MS/MS	By MS/MS	By MS/MS	By MS/MS	By MS/MS	By MS/MS
23.1604	24.4302	21.9775	24.4857	21.9652	24.5685	24.4987	23.6162						3	3	3	17	17	17	27.867	0	59.046	598680000	18	0.466905	0.435666	0.790795	1.03338	D1G37_01930|hflD|lysogenizationregulatorHflD|431557:432300Forward;unitig_0|quiver|quiver:True:431502	D1G37_01930|hflD|lysogenizationregulatorHflD|431557:432300Forward;unitig_0|quiver|quiver:True:431502		By MS/MS		By MS/MS	By matching	By MS/MS	By MS/MS	By MS/MS
28.4547	29.2181	29.2088	29.6502	30.4817	30.4037	30.3147	30.7138				+	P- Static_P5 Static	21	21	21	60.6	60.6	60.6	51.41	0	323.31	40304000000	315	2.66238	0.00870588	-1.34554	-5.12114	D1G37_01935|D1G37_01935|adenylosuccinatelyase|432355:433743Forward;unitig_0|quiver|quiver:True:432345	D1G37_01935|D1G37_01935|adenylosuccinatelyase|432355:433743Forward;unitig_0|quiver|quiver:True:432345	By MS/MS	By MS/MS	By MS/MS	By MS/MS	By MS/MS	By MS/MS	By MS/MS	By MS/MS
26.2107	27.817	28.9403	27.6315	24.5705	25.6542	25.8546	25.4151				+	P- Static_P5 Static	24	24	24	48.9	48.9	48.9	75.064	0	323.31	7120700000	163	1.9594	0.0256296	2.2763	3.62888	D1G37_01945|D1G37_01945|BapAprefix-likedomain-containingprotein|434511:436697Reverse;unitig_0|quiver|quiver:False:436714	D1G37_01945|D1G37_01945|BapAprefix-likedomain-containingprotein|434511:436697Reverse;unitig_0|quiver|quiver:False:436714	By MS/MS	By MS/MS	By MS/MS	By MS/MS	By matching	By matching	By MS/MS	By matching
23.4767	27.8997	26.1086	28.0274	28.0121	27.9006	28.3068	27.9935						12	12	12	53.4	53.4	53.4	35.661	0	105.03	6593300000	93	0.703892	0.258664	-2.05482	-1.44812	D1G37_01950|sohB|proteaseSohB|436973:437935Reverse;unitig_0|quiver|quiver:False:437940	D1G37_01950|sohB|proteaseSohB|436973:437935Reverse;unitig_0|quiver|quiver:False:437940	By MS/MS	By MS/MS	By MS/MS	By MS/MS	By MS/MS	By MS/MS	By MS/MS	By MS/MS
24.3554	26.1773	25.2684	26.186	27.3199	26.5536	26.1153	27.1704						11	11	11	47	47	47	33.442	0	108.09	2769300000	56	0.929271	0.161535	-1.88009	-1.8257	D1G37_01955|D1G37_01955|phosphateABCtransporterATP-bindingprotein|438085:438987Reverse;unitig_0|quiver|quiver:False:438989	D1G37_01955|D1G37_01955|phosphateABCtransporterATP-bindingprotein|438085:438987Reverse;unitig_0|quiver|quiver:False:438989		By MS/MS	By MS/MS	By MS/MS	By MS/MS	By MS/MS	By MS/MS	By MS/MS
28.3626	29.8031	27.7345	29.4879	28.7507	29.3232	29.091	29.0425						19	19	19	60.9	60.9	60.9	37.011	0	310.31	30081000000	347	0.158296	0.788744	-0.204798	-0.412148	D1G37_01970|D1G37_01970|phosphonateABCtransportersubstrate-bindingprotein|441875:442906Reverse;unitig_0|quiver|quiver:False:443007	D1G37_01970|D1G37_01970|phosphonateABCtransportersubstrate-bindingprotein|441875:442906Reverse;unitig_0|quiver|quiver:False:443007	By MS/MS	By MS/MS	By MS/MS	By MS/MS	By MS/MS	By MS/MS	By MS/MS	By MS/MS
29.1076	30.1152	29.9709	29.8896	28.0842	29.1287	30.1171	27.9254						20	20	20	48	48	48	62.839	0	323.31	30375000000	220	0.863426	0.182217	0.95703	1.71613	D1G37_01980|D1G37_01980|alpha-ketoaciddecarboxylasefamilyprotein|444882:446603Reverse;unitig_0|quiver|quiver:False:446662	D1G37_01980|D1G37_01980|alpha-ketoaciddecarboxylasefamilyprotein|444882:446603Reverse;unitig_0|quiver|quiver:False:446662	By MS/MS	By MS/MS	By MS/MS	By MS/MS	By MS/MS	By MS/MS	By MS/MS	By MS/MS
24.1912	22.1069	23.1209	21.4914	21.6738	21.4432	21.4571	20.5872						2	2	2	11.8	11.8	11.8	18.464	0	9.2959	120260000	15	1.4562	0.0662288	1.91708	2.71274	D1G37_01985|D1G37_01985|Lrp/AsnCfamilytranscriptionalregulator|446738:447223Forward;unitig_0|quiver|quiver:True:446683	D1G37_01985|D1G37_01985|Lrp/AsnCfamilytranscriptionalregulator|446738:447223Forward;unitig_0|quiver|quiver:True:446683		By MS/MS	By MS/MS	By MS/MS	By matching	By matching	By MS/MS	By matching
31.7441	32.4707	32.3899	32.1432	28.687	30.1943	30.7867	29.2473				+	P- Static_P5 Static	28	28	28	82.8	82.8	82.8	51.088	0	323.31	129280000000	589	2.58381	0.00819277	2.45814	4.93872	D1G37_01990|D1G37_01990|aldehydedehydrogenasefamilyprotein|447294:448724Reverse;unitig_0|quiver|quiver:False:448738	D1G37_01990|D1G37_01990|aldehydedehydrogenasefamilyprotein|447294:448724Reverse;unitig_0|quiver|quiver:False:448738	By MS/MS	By MS/MS	By MS/MS	By MS/MS	By MS/MS	By MS/MS	By MS/MS	By MS/MS
29.6475	29.1962	29.3725	29.1729	30.5395	29.4243	29.3293	29.4901						22	22	22	52.2	52.2	52.2	56.236	0	288.28	32598000000	331	0.530641	0.372911	-0.348547	-1.14796	D1G37_01995|D1G37_01995|aspartateaminotransferasefamilyprotein|449001:450533Reverse;unitig_0|quiver|quiver:False:450577	D1G37_01995|D1G37_01995|aspartateaminotransferasefamilyprotein|449001:450533Reverse;unitig_0|quiver|quiver:False:450577	By MS/MS	By MS/MS	By MS/MS	By MS/MS	By MS/MS	By MS/MS	By MS/MS	By MS/MS
30.7174	30.5958	30.2852	30.694	30.5853	30.8769	31.0643	31.2943						22	22	22	66.3	66.3	66.3	48.84	0	323.31	74332000000	556	1.10806	0.117582	-0.38208	-2.12288	D1G37_02000|D1G37_02000|diaminobutyrate--2-oxoglutaratetransaminase|450536:451909Reverse;unitig_0|quiver|quiver:False:451914	D1G37_02000|D1G37_02000|diaminobutyrate--2-oxoglutaratetransaminase|450536:451909Reverse;unitig_0|quiver|quiver:False:451914	By MS/MS	By MS/MS	By MS/MS	By MS/MS	By MS/MS	By MS/MS	By MS/MS	By MS/MS
26.9763	28.5512	27.3663	28.4006	26.1244	27.2059	26.989	27.1081						10	10	10	67	67	67	26.154	0	323.31	16279000000	253	1.09799	0.119624	0.966745	2.1061	D1G37_02005|D1G37_02005|DUF541domain-containingprotein|452377:453078Forward;unitig_0|quiver|quiver:True:452358	D1G37_02005|D1G37_02005|DUF541domain-containingprotein|452377:453078Forward;unitig_0|quiver|quiver:True:452358	By MS/MS	By MS/MS	By MS/MS	By MS/MS	By MS/MS	By MS/MS	By MS/MS	By MS/MS
23.6285	26.466	22.1778	26.9889	27.3437	27.9367	27.9334	27.9185						11	11	11	25.3	25.3	25.3	42.202	0	86.288	4082200000	57	1.53312	0.055218	-2.60717	-2.8469	D1G37_02020|D1G37_02020|acyl-CoAdesaturase|454384:455478Reverse;unitig_0|quiver|quiver:False:455489	D1G37_02020|D1G37_02020|acyl-CoAdesaturase|454384:455478Reverse;unitig_0|quiver|quiver:False:455489	By matching	By MS/MS		By MS/MS	By MS/MS	By MS/MS	By MS/MS	By MS/MS
24.3016	25.8498	23.5391	26.2091	26.5532	27.0432	26.6475	26.9558						8	8	8	32.3	32.3	32.3	39.584	0	60.689	1844900000	28	1.35339	0.0810677	-2.34928	-2.53598	D1G37_02025|D1G37_02025|ferredoxinreductase|455491:456561Reverse;unitig_0|quiver|quiver:False:456584	D1G37_02025|D1G37_02025|ferredoxinreductase|455491:456561Reverse;unitig_0|quiver|quiver:False:456584		By MS/MS		By MS/MS	By MS/MS	By MS/MS	By MS/MS	By MS/MS
22.7988	25.944	26.0839	25.8456	26.1949	25.7252	25.2772	25.9678						9	9	9	43.3	43.3	43.3	26.034	0	65.674	2288800000	52	0.308759	0.60828	-0.535695	-0.733021	D1G37_02030|fabR|HTH-typetranscriptionalrepressorFabR|456702:457397Forward;unitig_0|quiver|quiver:True:456671	D1G37_02030|fabR|HTH-typetranscriptionalrepressorFabR|456702:457397Forward;unitig_0|quiver|quiver:True:456671	By MS/MS	By MS/MS	By MS/MS	By MS/MS	By MS/MS	By MS/MS	By MS/MS	By MS/MS
27.5525	26.9638	24.704	27.4553	27.5868	28.8735	28.7963	29.0052						22	22	22	25.9	25.9	25.9	108.25	0	193.21	10278000000	159	1.36065	0.0798447	-1.89653	-2.54838	D1G37_02040|rapA|RNApolymerase-associatedproteinRapA|458636:461473Reverse;unitig_0|quiver|quiver:False:461490	D1G37_02040|rapA|RNApolymerase-associatedproteinRapA|458636:461473Reverse;unitig_0|quiver|quiver:False:461490	By MS/MS	By MS/MS	By matching	By MS/MS	By MS/MS	By MS/MS	By MS/MS	By MS/MS
24.1626	23.7095	23.5433	20.7892	22.2233	23.9377	24.8811	25.8973						6	6	6	33	33	33	23.895	0	19.748	535070000	9	0.271	0.650906	-0.808288	-0.656595	D1G37_02045|D1G37_02045|RluAfamilypseudouridinesynthase|461618:462256Reverse;unitig_0|quiver|quiver:False:462366	D1G37_02045|D1G37_02045|RluAfamilypseudouridinesynthase|461618:462256Reverse;unitig_0|quiver|quiver:False:462366		By matching		By matching	By MS/MS	By matching	By MS/MS	By MS/MS
29.3952	28.9807	28.2818	28.8791	27.9779	28.7014	28.6835	28.6277						20	20	20	58.1	58.1	58.1	46.347	0	283.51	19248000000	294	0.641522	0.297549	0.38659	1.34155	D1G37_02055|hemL|glutamate-1-semialdehyde-2,1-aminomutase|463155:464453Reverse;unitig_0|quiver|quiver:False:464473	D1G37_02055|hemL|glutamate-1-semialdehyde-2,1-aminomutase|463155:464453Reverse;unitig_0|quiver|quiver:False:464473	By MS/MS	By MS/MS	By MS/MS	By MS/MS	By MS/MS	By MS/MS	By MS/MS	By MS/MS
23.7026	26.3468	26.8872	26.8419	25.9898	26.0129	26.1691	26.1762						7	7	7	38.4	38.4	38.4	21.778	0	45.308	3558200000	63	0.0523828	0.929621	-0.108109	-0.149081	D1G37_02060|D1G37_02060|thiaminephosphatesynthase|464496:465107Reverse;unitig_0|quiver|quiver:False:465154	D1G37_02060|D1G37_02060|thiaminephosphatesynthase|464496:465107Reverse;unitig_0|quiver|quiver:False:465154	By matching	By MS/MS	By MS/MS	By MS/MS	By MS/MS	By matching	By MS/MS	By MS/MS
23.9806	26.2119	26.4749	26.0308	25.6743	26.2806	26.2131	26.0023						9	9	9	46.8	46.8	46.8	24.053	0	74.496	2669500000	49	0.288381	0.634022	-0.485599	-0.692057	D1G37_02065|cas6f|typeI-FCRISPR-associatedendoribonucleaseCas6/Csy4|468252:468863Reverse;unitig_0|quiver|quiver:False:468871	D1G37_02065|cas6f|typeI-FCRISPR-associatedendoribonucleaseCas6/Csy4|468252:468863Reverse;unitig_0|quiver|quiver:False:468871		By MS/MS	By MS/MS	By MS/MS	By MS/MS	By MS/MS	By MS/MS	By MS/MS
29.1177	29.2211	28.9977	29.4283	29.2347	29.4599	29.5781	29.5588						22	22	22	69.7	69.7	69.7	37.49	0	270.3	35317000000	416	1.16146	0.109379	-0.26668	-2.21202	D1G37_02070|csy3|typeI-FCRISPR-associatedproteinCsy3|468866:469879Reverse;unitig_0|quiver|quiver:False:469944	D1G37_02070|csy3|typeI-FCRISPR-associatedproteinCsy3|468866:469879Reverse;unitig_0|quiver|quiver:False:469944	By MS/MS	By MS/MS	By MS/MS	By MS/MS	By MS/MS	By MS/MS	By MS/MS	By MS/MS
26.0018	26.3831	26.4753	26.5969	26.5986	26.509	26.1759	26.5399						12	12	12	49.3	49.3	49.3	33.275	0	88.1	3957200000	89	0.230849	0.703306	-0.0915713	-0.572631	D1G37_02075|csy2|typeI-FCRISPR-associatedproteinCsy2|469905:470789Reverse;unitig_0|quiver|quiver:False:470875	D1G37_02075|csy2|typeI-FCRISPR-associatedproteinCsy2|469905:470789Reverse;unitig_0|quiver|quiver:False:470875	By matching	By MS/MS	By MS/MS	By MS/MS	By MS/MS	By MS/MS	By MS/MS	By MS/MS
23.5061	26.4601	24.4623	26.6026	22.1901	26.3033	26.7256	26.5158						15	15	15	46.9	46.9	46.9	47.943	0	153.29	4393600000	85	0.0988647	0.872852	-0.473082	-0.269726	D1G37_02080|csy1|typeI-FCRISPR-associatedproteinCsy1|470789:472039Reverse;unitig_0|quiver|quiver:False:472050	D1G37_02080|csy1|typeI-FCRISPR-associatedproteinCsy1|470789:472039Reverse;unitig_0|quiver|quiver:False:472050		By MS/MS		By MS/MS		By MS/MS	By MS/MS	By MS/MS
24.477	20.1762	23.1241	25.323	21.5623	20.0807	21.9439	24.442						5	5	5	32.3	32.3	32.3	14.92	0	28.599	3114200000	35	0.246649	0.685241	0.774915	0.606034	D1G37_02095|D1G37_02095|DUF962domain-containingprotein|476856:477239Reverse;unitig_0|quiver|quiver:False:477265	D1G37_02095|D1G37_02095|DUF962domain-containingprotein|476856:477239Reverse;unitig_0|quiver|quiver:False:477265		By MS/MS	By MS/MS	By MS/MS	By matching	By matching	By matching	By matching
23.4395	26.7838	23.5154	26.5034	24.9809	26.6101	26.4373	25.9519						18	18	18	41.5	41.5	41.5	55.907	0	185.38	7414500000	102	0.412165	0.48532	-0.905553	-0.932404	D1G37_02100|D1G37_02100|CHADdomain-containingprotein|477405:478868Forward;unitig_0|quiver|quiver:True:477380	D1G37_02100|D1G37_02100|CHADdomain-containingprotein|477405:478868Forward;unitig_0|quiver|quiver:True:477380		By MS/MS	By MS/MS	By MS/MS	By MS/MS	By MS/MS	By MS/MS	By MS/MS
23.6011	25.4948	23.8657	25.4215	25.7352	25.2123	25.3713	25.5697						5	5	5	47.2	47.2	47.2	14.994	0	108.44	1456700000	25	0.850474	0.186808	-1.16133	-1.69454	D1G37_02110|D1G37_02110|DUF3144domain-containingprotein|479640:480023Forward;unitig_0|quiver|quiver:True:479636	D1G37_02110|D1G37_02110|DUF3144domain-containingprotein|479640:480023Forward;unitig_0|quiver|quiver:True:479636		By MS/MS	By MS/MS	By MS/MS	By MS/MS	By MS/MS	By MS/MS	By MS/MS
24.8853	25.5511	25.4581	26.4037	25.6679	27.1637	27.9688	26.9322						25	25	25	31.5	31.5	31.5	104.04	0	145.46	3439800000	63	1.00897	0.140697	-2.01675	-1.95808	D1G37_02115|D1G37_02115|insulinasefamilyprotein|480081:482843Reverse;unitig_0|quiver|quiver:False:482914	D1G37_02115|D1G37_02115|insulinasefamilyprotein|480081:482843Reverse;unitig_0|quiver|quiver:False:482914	By matching	By MS/MS	By MS/MS	By MS/MS	By MS/MS	By MS/MS	By MS/MS	By MS/MS
23.6159	25.8121	26.0143	26.1733	21.3549	25.3177	24.8313	24.9706						13	13	13	57.6	57.6	57.6	30.579	0	87.942	2779600000	53	0.445225	0.45511	1.08794	0.993705	D1G37_02120|D1G37_02120|PhzFfamilyphenazinebiosynthesisprotein|482966:483781Reverse;unitig_0|quiver|quiver:False:483822	D1G37_02120|D1G37_02120|PhzFfamilyphenazinebiosynthesisprotein|482966:483781Reverse;unitig_0|quiver|quiver:False:483822		By MS/MS	By MS/MS	By MS/MS	By MS/MS	By MS/MS	By MS/MS	By MS/MS
24.2343	23.6343	23.9906	24.8838	24.5028	25.4078	25.7907	26.1037				+	P- Static_P5 Static	4	4	4	10.5	10.5	10.5	49.828	0	27.114	1165300000	17	1.63342	0.04622	-1.99129	-3.02462	D1G37_02125|D1G37_02125|L-cystinetransporter|483930:485354Reverse;unitig_0|quiver|quiver:False:485356	D1G37_02125|D1G37_02125|L-cystinetransporter|483930:485354Reverse;unitig_0|quiver|quiver:False:485356		By matching		By MS/MS	By MS/MS	By matching	By MS/MS	By MS/MS
29.4924	29.7193	30.1969	29.8032	26.9255	27.8318	28.2835	27.3036				+	P- Static_P5 Static	26	26	26	68.4	68.4	68.4	45.61	0	317.64	42331000000	353	3.26332	0.00741333	2.21686	6.67975	D1G37_02155|D1G37_02155|NADP-dependentisocitratedehydrogenase|489028:490284Reverse;unitig_0|quiver|quiver:False:490313	D1G37_02155|D1G37_02155|NADP-dependentisocitratedehydrogenase|489028:490284Reverse;unitig_0|quiver|quiver:False:490313	By MS/MS	By MS/MS	By MS/MS	By MS/MS	By MS/MS	By MS/MS	By MS/MS	By MS/MS
23.5121	26.8978	26.4872	26.7277	26.9578	26.9686	26.5165	27.169						12	12	12	55.9	55.9	55.9	29.827	0	197.43	4606200000	93	0.558915	0.353944	-1.11783	-1.19794	D1G37_02160|D1G37_02160|rRNAlargesubunitpseudouridinesynthaseE|490485:491276Forward;unitig_0|quiver|quiver:True:490466	D1G37_02160|D1G37_02160|rRNAlargesubunitpseudouridinesynthaseE|490485:491276Forward;unitig_0|quiver|quiver:True:490466	By matching	By MS/MS	By matching	By MS/MS	By MS/MS	By MS/MS	By MS/MS	By MS/MS
32.1706	32.3636	31.9407	32.7378	32.6196	33.2378	33.1384	32.8072						39	39	39	71.5	71.5	71.5	82.639	0	323.31	300860000000	1298	1.57582	0.0514245	-0.647569	-2.92215	D1G37_02165|D1G37_02165|NADP-dependentisocitratedehydrogenase|491394:493631Reverse;unitig_0|quiver|quiver:False:493684	D1G37_02165|D1G37_02165|NADP-dependentisocitratedehydrogenase|491394:493631Reverse;unitig_0|quiver|quiver:False:493684	By MS/MS	By MS/MS	By MS/MS	By MS/MS	By MS/MS	By MS/MS	By MS/MS	By MS/MS
28.3861	26.5181	26.3817	26.5388	28.254	27.184	27.6162	27.3475						15	15	15	33.5	33.5	33.5	64.891	0	246.55	6309800000	118	0.565399	0.348707	-0.644242	-1.20933	D1G37_02170|D1G37_02170|M61familypeptidase|494032:495735Reverse;unitig_0|quiver|quiver:False:495746	D1G37_02170|D1G37_02170|M61familypeptidase|494032:495735Reverse;unitig_0|quiver|quiver:False:495746	By MS/MS	By MS/MS	By MS/MS	By MS/MS	By MS/MS	By MS/MS	By MS/MS	By MS/MS
24.5864	21.9648	23.2093	19.4672	22.0242	23.9326	24.479	25.1626						5	5	5	10.7	10.7	10.7	48.872	0	18.071	243910000	10	0.765761	0.224837	-1.65366	-1.55267	D1G37_02175|D1G37_02175|D-alanyl-D-alaninecarboxypeptidase|495908:497227Forward;unitig_0|quiver|quiver:True:495856	D1G37_02175|D1G37_02175|D-alanyl-D-alaninecarboxypeptidase|495908:497227Forward;unitig_0|quiver|quiver:True:495856					By MS/MS	By MS/MS	By MS/MS	By MS/MS
23.4648	24.7302	22.7115	24.0775	20.8706	23.8175	23.5365	23.7549						10	10	10	27.6	27.6	27.6	47.635	0	91.323	1843400000	38	0.752581	0.231572	0.792378	1.53048	D1G37_02180|D1G37_02180|NAD(P)/FAD-dependentoxidoreductase|497326:498612Forward;unitig_0|quiver|quiver:True:497316	D1G37_02180|D1G37_02180|NAD(P)/FAD-dependentoxidoreductase|497326:498612Forward;unitig_0|quiver|quiver:True:497316		By matching	By MS/MS	By matching	By matching	By matching	By matching	By matching
24.925	30.5976	29.1157	30.0101	21.2509	27.5039	29.3633	27.3736						3	3	3	44.4	44.4	44.4	17.154	0	90.12	27703000000	63	0.215929	0.718822	1.3702	0.540627	D1G37_02185|D1G37_02185|peptidylprolylisomerase|498748:499230Forward;unitig_0|quiver|quiver:True:498726	D1G37_02185|D1G37_02185|peptidylprolylisomerase|498748:499230Forward;unitig_0|quiver|quiver:True:498726	By matching	By MS/MS	By MS/MS	By MS/MS	By MS/MS	By MS/MS	By MS/MS	By MS/MS
22.921	25.6687	23.3919	24.9449	21.9164	20.8167	23.7768	25.1764						10	10	10	36.9	36.9	36.9	33.971	0	64.242	2948900000	51	0.864079	0.18214	1.28457	1.71722	unitig_0|quiver|quiver:True:503844;D1G37_02210|D1G37_02210|hypotheticalprotein|503845:505688Forward	unitig_0|quiver|quiver:True:503844;D1G37_02210|D1G37_02210|hypotheticalprotein|503845:505688Forward	By matching	By MS/MS	By MS/MS	By MS/MS	By matching	By matching	By MS/MS	By MS/MS
22.8445	26.507	27.3334	26.7023	22.2104	25.0103	25.3628	24.5711						13	13	13	38.9	38.9	38.9	42.51	0	112.17	4859200000	76	0.680118	0.271427	1.8391	1.40766	D1G37_02220|D1G37_02220|UDP-N-acetylglucosamine2-epimerase(non-hydrolyzing)|506578:507714Reverse;unitig_0|quiver|quiver:False:507725	D1G37_02220|D1G37_02220|UDP-N-acetylglucosamine2-epimerase(non-hydrolyzing)|506578:507714Reverse;unitig_0|quiver|quiver:False:507725		By MS/MS	By MS/MS	By MS/MS	By matching	By MS/MS	By MS/MS	By matching
27.4729	27.8097	28.4296	27.7311	25.9928	26.1801	26.0631	25.903				+	P- Static_P5 Static	21	21	21	61.8	61.8	61.8	44.789	0	120.88	10346000000	160	3.88149	0	1.8261	8.65239	D1G37_02225|D1G37_02225|hypotheticalprotein|507717:508889Reverse;unitig_0|quiver|quiver:False:508954	D1G37_02225|D1G37_02225|hypotheticalprotein|507717:508889Reverse;unitig_0|quiver|quiver:False:508954	By MS/MS	By MS/MS	By MS/MS	By MS/MS	By MS/MS	By MS/MS	By MS/MS	By MS/MS
24.3177	27.4893	27.0844	27.3113	24.4893	25.8351	26.1257	26.0354						9	9	9	39.4	39.4	39.4	37.819	0	118.14	5784100000	74	0.479386	0.422994	0.907957	1.05605	D1G37_02235|D1G37_02235|nitronatemonooxygenase|510002:511048Forward;unitig_0|quiver|quiver:True:509977	D1G37_02235|D1G37_02235|nitronatemonooxygenase|510002:511048Forward;unitig_0|quiver|quiver:True:509977	By matching	By MS/MS	By MS/MS	By MS/MS	By MS/MS	By MS/MS	By MS/MS	By MS/MS
23.2344	21.2537	23.6929	20.0894	22.9825	21.1422	20.5067	23.8385						1	1	1	4.4	4.4	4.4	37.845	0	28.003	29665000	2	0.432962	0.463757	-1.02961	-0.971082	D1G37_02240|dusB|tRNAdihydrouridinesynthaseDusB|511092:512117Reverse;unitig_0|quiver|quiver:False:512122	D1G37_02240|dusB|tRNAdihydrouridinesynthaseDusB|511092:512117Reverse;unitig_0|quiver|quiver:False:512122							By MS/MS	By MS/MS
23.0692	22.9345	23.2206	23.2066	21.4058	23.5463	23.5835	23.5283						6	6	6	16.5	16.5	16.5	44.125	0	39.041	378800000	15	0.0198975	0.97323	0.0345387	0.0585419	D1G37_02245|D1G37_02245|DUF1615domain-containingprotein|512246:513409Forward;unitig_0|quiver|quiver:True:512071	D1G37_02245|D1G37_02245|DUF1615domain-containingprotein|512246:513409Forward;unitig_0|quiver|quiver:True:512071		By MS/MS		By MS/MS	By MS/MS	By matching	By MS/MS	By matching
24.6088	27.3167	23.4142	27.4518	26.3426	27.0201	27.4067	27.2008						12	12	12	39.8	39.8	39.8	40.892	0	110.77	5032900000	68	0.628021	0.303908	-1.39147	-1.31829	D1G37_02255|D1G37_02255|glutamate5-kinase|514059:515192Reverse;unitig_0|quiver|quiver:False:515206	D1G37_02255|D1G37_02255|glutamate5-kinase|514059:515192Reverse;unitig_0|quiver|quiver:False:515206	By MS/MS	By MS/MS	By MS/MS	By MS/MS	By MS/MS	By MS/MS	By MS/MS	By MS/MS
23.1637	28.4697	29.0364	28.7704	28.6994	28.3642	28.4054	28.7245						16	16	16	56.2	56.2	56.2	44.461	0	323.31	17277000000	230	0.344382	0.568847	-0.899801	-0.803192	D1G37_02260|D1G37_02260|GTPaseObgE|515208:516428Reverse;unitig_0|quiver|quiver:False:516457	D1G37_02260|D1G37_02260|GTPaseObgE|515208:516428Reverse;unitig_0|quiver|quiver:False:516457	By MS/MS	By MS/MS	By MS/MS	By MS/MS	By MS/MS	By MS/MS	By MS/MS	By MS/MS
22.8546	20.9916	24.2489	24.2233	22.2969	21.4517	19.4398	20.2198						5	5	5	25.8	25.8	25.8	27.224	0	18.303	528570000	6	0.943774	0.158051	1.76371	1.8498	D1G37_02270|D1G37_02270|MFStransporter|517279:518013Reverse;unitig_0|quiver|quiver:False:518042	D1G37_02270|D1G37_02270|MFStransporter|517279:518013Reverse;unitig_0|quiver|quiver:False:518042		By MS/MS	By MS/MS	By MS/MS	By MS/MS	By matching	By matching	By matching
31.8095	31.8314	31.2169	32.0694	32.3326	32.8854	32.9896	32.8204				+	P- Static_P5 Static	25	25	25	63.5	63.5	63.5	52.906	0	323.31	185480000000	724	2.34283	0.0146935	-1.02517	-4.40554	D1G37_02275|D1G37_02275|glyceraldehyde-3-phosphatedehydrogenase|518163:519620Reverse;unitig_0|quiver|quiver:False:519634	D1G37_02275|D1G37_02275|glyceraldehyde-3-phosphatedehydrogenase|518163:519620Reverse;unitig_0|quiver|quiver:False:519634	By MS/MS	By MS/MS	By MS/MS	By MS/MS	By MS/MS	By MS/MS	By MS/MS	By MS/MS
28.3036	28.5266	28.8576	28.5917	25.4309	26.276	26.4438	26.2734				+	P- Static_P5 Static	15	15	15	63.1	63.1	63.1	22.508	0	157.27	18682000000	216	4.14821	0	2.46384	9.64653	D1G37_02285|D1G37_02285|hypotheticalprotein|520893:521480Reverse;unitig_0|quiver|quiver:False:521524	D1G37_02285|D1G37_02285|hypotheticalprotein|520893:521480Reverse;unitig_0|quiver|quiver:False:521524	By MS/MS	By MS/MS	By MS/MS	By MS/MS	By MS/MS	By MS/MS	By MS/MS	By matching
23.51	26.4844	23.768	26.97	20.8155	27.2813	27.7001	27.0466						23	23	23	39.2	39.2	39.2	77.277	0	269.52	5995700000	96	0.320039	0.593571	-1.12592	-0.755431	D1G37_02290|uvrB|excinucleaseABCsubunitUvrB|521574:523595Reverse;unitig_0|quiver|quiver:False:523606	D1G37_02290|uvrB|excinucleaseABCsubunitUvrB|521574:523595Reverse;unitig_0|quiver|quiver:False:523606		By MS/MS	By matching	By MS/MS	By MS/MS	By MS/MS	By MS/MS	By MS/MS
23.0048	26.2237	23.6444	25.9917	21.6511	25.2367	25.1495	25.2035						5	5	5	22.4	22.4	22.4	29.851	0	30.908	2270900000	32	0.144593	0.808508	0.410136	0.380309	D1G37_02295|D1G37_02295|hypotheticalprotein|523775:524566Forward;unitig_0|quiver|quiver:True:523759	D1G37_02295|D1G37_02295|hypotheticalprotein|523775:524566Forward;unitig_0|quiver|quiver:True:523759		By MS/MS		By MS/MS	By MS/MS	By MS/MS	By MS/MS	By matching
32.2822	30.9466	31.0217	30.9456	30.6138	31.0725	30.9448	30.9822						26	26	26	73	73	73	44.278	0	323.31	92470000000	614	0.533518	0.370176	0.395694	1.15307	D1G37_02310|D1G37_02310|pyridoxalphosphate-dependentaminotransferase|526598:527833Forward;unitig_0|quiver|quiver:True:526576	D1G37_02310|D1G37_02310|pyridoxalphosphate-dependentaminotransferase|526598:527833Forward;unitig_0|quiver|quiver:True:526576	By MS/MS	By MS/MS	By MS/MS	By MS/MS	By MS/MS	By MS/MS	By MS/MS	By MS/MS
23.9916	25.9949	23.2626	26.5214	21.8351	23.5493	23.3306	21.6959						3	3	3	32.4	32.4	32.4	15.558	0	44.547	1236900000	24	1.36295	0.0799844	2.25752	2.5523	D1G37_02315|D1G37_02315|GFAfamilyprotein|527885:528295Reverse;unitig_0|quiver|quiver:False:528363	D1G37_02315|D1G37_02315|GFAfamilyprotein|527885:528295Reverse;unitig_0|quiver|quiver:False:528363		By MS/MS	By MS/MS	By MS/MS		By MS/MS	By MS/MS	By matching
24.4237	25.9345	24.2565	24.1135	20.0845	24.3414	24.2513	19.4659						3	3	3	40.7	40.7	40.7	15.375	0	21.192	559480000	10	0.491641	0.40882	1.47366	1.0782	D1G37_02320|D1G37_02320|PaaIfamilythioesterase|528481:528918Forward;unitig_0|quiver|quiver:True:528468	D1G37_02320|D1G37_02320|PaaIfamilythioesterase|528481:528918Forward;unitig_0|quiver|quiver:True:528468		By MS/MS		By MS/MS		By MS/MS	By MS/MS	By matching
27.7112	27.8263	27.5736	27.4864	27.5421	27.0795	26.9324	26.3018						10	10	10	50.4	50.4	50.4	27.635	0	92.988	8739700000	138	1.37255	0.0783026	0.685452	2.56872	D1G37_02340|D1G37_02340|SDRfamilyoxidoreductase|529853:530611Reverse;unitig_0|quiver|quiver:False:530649	D1G37_02340|D1G37_02340|SDRfamilyoxidoreductase|529853:530611Reverse;unitig_0|quiver|quiver:False:530649	By MS/MS	By MS/MS	By MS/MS	By MS/MS	By MS/MS	By MS/MS	By MS/MS	By MS/MS
23.9813	25.3086	23.5511	24.8087	21.283	25.277	25.1978	26.0261						7	7	7	35.5	35.5	35.5	24.866	0	51.798	1291700000	31	0.0237262	0.968638	-0.0871496	-0.0695212	D1G37_02345|D1G37_02345|tRNA-(ms[2]io[6]A)-hydroxylase|530904:531548Reverse;unitig_0|quiver|quiver:False:531553	D1G37_02345|D1G37_02345|tRNA-(ms[2]io[6]A)-hydroxylase|530904:531548Reverse;unitig_0|quiver|quiver:False:531553		By MS/MS	By matching	By MS/MS	By MS/MS	By MS/MS	By MS/MS	By MS/MS
23.1525	26.4557	23.9171	25.82	21.8812	25.8086	25.9883	26.3116						10	10	10	46.1	46.1	46.1	25.922	0	104.08	3077700000	52	0.158577	0.788654	-0.575611	-0.412796	D1G37_02350|D1G37_02350|pyridoxine5'-phosphatesynthase|531555:532280Reverse;unitig_0|quiver|quiver:False:532288	D1G37_02350|D1G37_02350|pyridoxine5'-phosphatesynthase|531555:532280Reverse;unitig_0|quiver|quiver:False:532288		By MS/MS		By MS/MS	By MS/MS	By MS/MS	By MS/MS	By MS/MS
22.5952	25.2822	24.2428	25.3535	22.6506	24.6341	24.9306	20.2196						2	2	2	45.5	45.5	45.5	6.9111	0	15.617	1208600000	20	0.808938	0.205272	1.90325	1.62513	D1G37_02360|D1G37_02360|hypotheticalprotein|533017:533217Reverse;unitig_0|quiver|quiver:False:533234	D1G37_02360|D1G37_02360|hypotheticalprotein|533017:533217Reverse;unitig_0|quiver|quiver:False:533234		By MS/MS		By MS/MS		By MS/MS	By MS/MS	By MS/MS
23.2891	27.4115	26.9867	27.0881	28.5434	27.9212	27.7718	27.9511						15	15	15	48.2	48.2	48.2	38.572	0	148.86	9202200000	136	0.906886	0.168005	-1.96823	-1.78849	D1G37_02365|D1G37_02365|GTPaseEra|533236:534258Reverse;unitig_0|quiver|quiver:False:534335	D1G37_02365|D1G37_02365|GTPaseEra|533236:534258Reverse;unitig_0|quiver|quiver:False:534335		By MS/MS	By MS/MS	By MS/MS	By MS/MS	By MS/MS	By MS/MS	By MS/MS
22.7709	25.7741	22.7531	25.6868	20.4469	26.2629	25.9748	21.0769						5	5	5	23.9	23.9	23.9	26.285	0	24.419	1465800000	24	0.385646	0.516019	1.36642	0.882458	D1G37_02370|D1G37_02370|ribonuclease3|534270:534962Reverse;unitig_0|quiver|quiver:False:534976	D1G37_02370|D1G37_02370|ribonuclease3|534270:534962Reverse;unitig_0|quiver|quiver:False:534976		By MS/MS	By matching	By MS/MS	By MS/MS	By MS/MS	By MS/MS	By MS/MS
22.9527	21.1673	22.6421	23.6222	24.4895	19.7277	23.4886	20.7417						2	2	2	17.7	17.7	17.7	14.385	0	14.804	267330000	6	0.231247	0.703802	0.6264	0.57348	D1G37_02375|D1G37_02375|DUF4845domain-containingprotein|534934:535308Reverse;unitig_0|quiver|quiver:False:535352	D1G37_02375|D1G37_02375|DUF4845domain-containingprotein|534934:535308Reverse;unitig_0|quiver|quiver:False:535352		By matching	By matching	By MS/MS	By MS/MS		By MS/MS	By matching
27.1211	27.9817	28.0873	28.239	28.8268	28.4307	28.4595	28.6186						15	15	15	54.2	54.2	54.2	31.747	0	96.323	10157000000	152	1.46149	0.0657436	-0.726627	-2.72191	D1G37_02380|lepB|signalpeptidaseI|535332:536159Reverse;unitig_0|quiver|quiver:False:536164;REV__D1G37_16355|D1G37_16355|homoserinedehydrogenase|3430453:3431457Forward;REV__unitig_0|quiver|quiver:True:3430442	D1G37_02380|lepB|signalpeptidaseI|535332:536159Reverse;unitig_0|quiver|quiver:False:536164	By MS/MS	By MS/MS	By MS/MS	By MS/MS	By MS/MS	By MS/MS	By MS/MS	By MS/MS
22.4875	27.7541	27.4548	27.5933	28.1867	28.6484	28.9967	28.496						18	18	18	39	39	39	66.657	0	323.31	12466000000	161	1.12843	0.113665	-1.79293	-2.15685	D1G37_02385|D1G37_02385|elongationfactor4|536230:538047Reverse;unitig_0|quiver|quiver:False:538049	D1G37_02385|D1G37_02385|elongationfactor4|536230:538047Reverse;unitig_0|quiver|quiver:False:538049	By MS/MS	By MS/MS	By MS/MS	By MS/MS	By MS/MS	By MS/MS	By MS/MS	By MS/MS
23.0972	21.1333	22.4772	24.0249	21.6467	19.6516	24.0711	23.9725						3	3	3	14.8	14.8	14.8	17.003	0	15.455	421300000	11	0.336533	0.576515	0.886601	0.787877	D1G37_02390|D1G37_02390|acyl-CoAthioesterase|538225:538674Reverse;unitig_0|quiver|quiver:False:538685	D1G37_02390|D1G37_02390|acyl-CoAthioesterase|538225:538674Reverse;unitig_0|quiver|quiver:False:538685		By matching		By MS/MS		By MS/MS	By MS/MS	By matching
29.3639	29.9855	29.7724	29.8136	28.4287	28.9454	29.1856	28.5691				+	P- Static_P5 Static	27	27	27	56.6	56.6	56.6	49.676	0	323.31	43234000000	467	2.32859	0.0147327	0.951664	4.37518	D1G37_02395|D1G37_02395|Dofamilyserineendopeptidase|538795:540186Reverse;unitig_0|quiver|quiver:False:540254	D1G37_02395|D1G37_02395|Dofamilyserineendopeptidase|538795:540186Reverse;unitig_0|quiver|quiver:False:540254	By MS/MS	By MS/MS	By MS/MS	By MS/MS	By MS/MS	By MS/MS	By MS/MS	By MS/MS
23.0961	26.1789	22.9039	26.1162	26.8151	26.8738	26.4479	26.5535						14	14	14	29.8	29.8	29.8	61.324	0	109.12	3494800000	67	1.20165	0.103817	-2.13205	-2.27934	D1G37_02400|D1G37_02400|L-aspartateoxidase|540402:542045Forward;unitig_0|quiver|quiver:True:540359	D1G37_02400|D1G37_02400|L-aspartateoxidase|540402:542045Forward;unitig_0|quiver|quiver:True:540359	By MS/MS	By MS/MS	By MS/MS	By MS/MS	By MS/MS	By MS/MS	By MS/MS	By MS/MS
23.9936	24.6647	23.6987	24.5775	21.9562	24.6175	23.983	24.2437						5	5	5	32.2	32.2	32.2	22.803	0	52.924	795810000	21	0.0175488	0.977913	-0.0484958	-0.0517628	D1G37_02410|D1G37_02410|dTMPkinase|542652:543251Reverse;unitig_0|quiver|quiver:False:543259	D1G37_02410|D1G37_02410|dTMPkinase|542652:543251Reverse;unitig_0|quiver|quiver:False:543259		By MS/MS		By MS/MS		By MS/MS	By MS/MS	By MS/MS
23.3132	23.7545	22.7165	20.5382	22.7095	25.1933	24.6034	24.3348						5	5	5	19.4	19.4	19.4	39.927	0	37.169	623800000	14	0.422042	0.476221	-0.908337	-0.950824	D1G37_02415|mltG|endolytictransglycosylaseMltG|543261:544331Reverse;unitig_0|quiver|quiver:False:544345	D1G37_02415|mltG|endolytictransglycosylaseMltG|543261:544331Reverse;unitig_0|quiver|quiver:False:544345		By MS/MS		By MS/MS		By MS/MS	By MS/MS	By MS/MS
22.4841	24.4307	25.6232	25.1538	26.4412	27.1558	25.8495	26.2678				+	P- Static_P5 Static	6	6	6	20	20	20	37.125	0	24.471	1342100000	23	1.76011	0.0352556	-1.75491	-3.25425	D1G37_02425|D1G37_02425|sulfateABCtransportersubstrate-bindingprotein|545407:546414Forward;unitig_0|quiver|quiver:True:545319;unitig_0|quiver|quiver:False:1205000;D1G37_05565|D1G37_05565|sulfateABCtransportersubstrate-bindingprotein|1204000:1205001Reverse	D1G37_02425|D1G37_02425|sulfateABCtransportersubstrate-bindingprotein|545407:546414Forward;unitig_0|quiver|quiver:True:545319		By matching	By matching	By MS/MS	By MS/MS	By MS/MS	By MS/MS	By MS/MS
29.911	26.2806	23.8197	26.5038	26.6196	26.3662	26.4205	25.9846						14	14	14	57.7	57.7	57.7	34.469	0	183.7	4886400000	83	0.0297815	0.960674	0.1199	0.0867093	unitig_0|quiver|quiver:True:549992;D1G37_02450|D1G37_02450|CysBfamilyHTH-typetranscriptionalregulator|549993:550916Forward	unitig_0|quiver|quiver:True:549992;D1G37_02450|D1G37_02450|CysBfamilyHTH-typetranscriptionalregulator|549993:550916Forward	By matching	By MS/MS		By MS/MS	By MS/MS	By MS/MS	By MS/MS	By MS/MS
34.2606	34.6231	34.5772	34.8266	32.1805	33.2041	33.2024	32.4334				+	P- Static_P5 Static	14	14	14	65.5	65.5	65.5	26.872	0	273.36	937760000000	1282	3.12542	0.00698851	1.81679	6.29426	D1G37_02455|D1G37_02455|hypotheticalprotein|551007:551756Reverse;unitig_0|quiver|quiver:False:551836	D1G37_02455|D1G37_02455|hypotheticalprotein|551007:551756Reverse;unitig_0|quiver|quiver:False:551836	By MS/MS	By MS/MS	By MS/MS	By MS/MS	By MS/MS	By MS/MS	By MS/MS	By MS/MS
28.841	30.3848	29.5276	29.8009	29.2096	30.309	30.5194	30.8818						4	4	4	20.1	20.1	20.1	30.611	0	245.9	39858000000	190	0.575426	0.340023	-0.591378	-1.22691	D1G37_02460|dapD|2,3,4,5-tetrahydropyridine-2,6-dicarboxylateN-succinyltransferase|552051:552871Forward;unitig_0|quiver|quiver:True:552014	D1G37_02460|dapD|2,3,4,5-tetrahydropyridine-2,6-dicarboxylateN-succinyltransferase|552051:552871Forward;unitig_0|quiver|quiver:True:552014	By MS/MS	By MS/MS	By MS/MS	By MS/MS	By MS/MS	By MS/MS	By MS/MS	By MS/MS
25.8094	25.0552	23.5033	25.4564	21.8672	25.4776	25.7765	25.5515						8	8	8	37.7	37.7	37.7	26.461	0	75.244	1445000000	44	0.284699	0.637633	-0.599454	-0.684586	D1G37_02465|queE|7-carboxy-7-deazaguaninesynthaseQueE|552949:553659Forward;unitig_0|quiver|quiver:True:552933	D1G37_02465|queE|7-carboxy-7-deazaguaninesynthaseQueE|552949:553659Forward;unitig_0|quiver|quiver:True:552933		By MS/MS		By MS/MS		By MS/MS	By MS/MS	By MS/MS
24.2634	26.7128	23.1708	27.0445	25.5872	26.5127	27.0213	26.676						3	3	3	20.3	20.3	20.3	24.628	0	88.697	3656500000	44	0.601921	0.322352	-1.40945	-1.27311	D1G37_02470|queC|7-cyano-7-deazaguaninesynthaseQueC|553688:554371Forward;unitig_0|quiver|quiver:True:553675	D1G37_02470|queC|7-cyano-7-deazaguaninesynthaseQueC|553688:554371Forward;unitig_0|quiver|quiver:True:553675	By MS/MS	By MS/MS	By matching	By MS/MS	By MS/MS	By MS/MS	By MS/MS	By MS/MS
30.7967	30.8241	30.5206	31.306	30.1921	30.2406	30.402	29.919				+	P- Static_P5 Static	9	9	9	53.6	53.6	53.6	14.705	0	187.62	103940000000	434	1.89993	0.0289677	0.673412	3.51523	D1G37_02475|D1G37_02475|hypotheticalprotein|554385:554801Forward;unitig_0|quiver|quiver:True:554375	D1G37_02475|D1G37_02475|hypotheticalprotein|554385:554801Forward;unitig_0|quiver|quiver:True:554375	By MS/MS	By MS/MS	By MS/MS	By MS/MS	By MS/MS	By MS/MS	By MS/MS	By MS/MS
27.5529	28.0405	27.037	27.9117	26.8069	27.436	27.5613	27.1971						7	7	7	47.1	47.1	47.1	17.298	0	58.108	10316000000	108	0.663476	0.282847	0.385207	1.37922	D1G37_02485|D1G37_02485|peroxiredoxin|555596:556057Forward;unitig_0|quiver|quiver:True:555592	D1G37_02485|D1G37_02485|peroxiredoxin|555596:556057Forward;unitig_0|quiver|quiver:True:555592	By MS/MS	By MS/MS	By MS/MS	By MS/MS	By MS/MS	By MS/MS	By MS/MS	By MS/MS
23.6933	20.2149	23.3781	21.6992	23.0813	20.5779	19.4278	20.9133						3	3	3	13.8	13.8	13.8	24.566	0	7.0547	99920000	3	0.459769	0.442717	0.815141	1.02037	D1G37_02495|D1G37_02495|nicotinate-nicotinamidenucleotideadenylyltransferase|556820:557452Reverse;unitig_0|quiver|quiver:False:557499	D1G37_02495|D1G37_02495|nicotinate-nicotinamidenucleotideadenylyltransferase|556820:557452Reverse;unitig_0|quiver|quiver:False:557499		By matching	By matching	By matching	By MS/MS		By matching
24.8018	26.2018	22.9429	25.6931	22.4446	25.1837	25.5809	25.7161						6	6	6	26.7	26.7	26.7	28.928	0	62.309	3160900000	75	0.0718983	0.906592	0.315314	0.200884	D1G37_02500|D1G37_02500|enoyl-CoAhydratase|557520:558320Forward;unitig_0|quiver|quiver:True:557504	D1G37_02500|D1G37_02500|enoyl-CoAhydratase|557520:558320Forward;unitig_0|quiver|quiver:True:557504		By MS/MS	By MS/MS	By MS/MS	By MS/MS	By MS/MS	By MS/MS	By MS/MS
22.4131	24.448	23.3484	23.7614	20.5941	19.612	19.8722	21.7415				+	P- Static_P5 Static	3	3	3	40	40	40	11.69	0	18.943	597120000	10	2.67923	0.00882119	3.05534	5.16085	D1G37_02505|D1G37_02505|NGG1pinteractingfactorNIF3|558317:558634Reverse;unitig_0|quiver|quiver:False:558645	D1G37_02505|D1G37_02505|NGG1pinteractingfactorNIF3|558317:558634Reverse;unitig_0|quiver|quiver:False:558645		By matching		By matching			By matching	By matching
28.7341	30.3787	30.388	30.4485	31.1555	31.3273	31.065	31.3372						63	63	63	66	66	66	139.41	0	323.31	72162000000	782	1.57165	0.0518785	-1.23393	-2.91477	D1G37_02515|D1G37_02515|phosphoribosylformylglycinamidinesynthase|560316:564149Reverse;unitig_0|quiver|quiver:False:564199	D1G37_02515|D1G37_02515|phosphoribosylformylglycinamidinesynthase|560316:564149Reverse;unitig_0|quiver|quiver:False:564199	By MS/MS	By MS/MS	By MS/MS	By MS/MS	By MS/MS	By MS/MS	By MS/MS	By MS/MS
23.8834	20.26	22.6834	23.7371	22.9424	24.3469	24.4298	24.6214						9	9	9	20.2	20.2	20.2	50.609	0	32.822	787840000	11	0.664089	0.282654	-0.93374	-1.38027	unitig_0|quiver|quiver:True:564458;D1G37_02520|D1G37_02520|deoxyguanosinetriphosphatetriphosphohydrolase|564459:565799Forward	unitig_0|quiver|quiver:True:564458;D1G37_02520|D1G37_02520|deoxyguanosinetriphosphatetriphosphohydrolase|564459:565799Forward	By matching	By matching		By MS/MS	By MS/MS	By MS/MS	By MS/MS	By MS/MS
23.8571	20.9579	23.1316	25.2552	21.0525	25.6853	25.314	21.3023						2	2	2	13.1	13.1	13.1	21.527	0	70.67	1007200000	13	0.339496	0.574008	-1.0564	-0.793668	D1G37_02525|ruvA|HollidayjunctionbranchmigrationproteinRuvA|565891:566490Forward;unitig_0|quiver|quiver:True:565881	D1G37_02525|ruvA|HollidayjunctionbranchmigrationproteinRuvA|565891:566490Forward;unitig_0|quiver|quiver:True:565881		By MS/MS		By MS/MS		By MS/MS	By MS/MS	By MS/MS
23.5933	25.7517	25.6118	25.5371	26.379	25.4449	25.6759	25.5861						13	13	13	48.8	48.8	48.8	36.815	0	72.616	2390200000	55	0.550915	0.359825	-0.568451	-1.18384	D1G37_02530|ruvB|HollidayjunctionbranchmigrationDNAhelicaseRuvB|566499:567503Forward;unitig_0|quiver|quiver:True:566474	D1G37_02530|ruvB|HollidayjunctionbranchmigrationDNAhelicaseRuvB|566499:567503Forward;unitig_0|quiver|quiver:True:566474		By MS/MS	By MS/MS	By MS/MS	By MS/MS	By MS/MS	By MS/MS	By MS/MS
24.1391	20.0249	23.6533	23.4269	22.5721	21.0269	20.7868	20.4994						2	2	2	5	5	5	48.46	0	25.171	221770000	2	0.639538	0.299113	1.16679	1.33814	D1G37_02535|D1G37_02535|amidohydrolase|567708:569042Forward;unitig_0|quiver|quiver:True:567698	D1G37_02535|D1G37_02535|amidohydrolase|567708:569042Forward;unitig_0|quiver|quiver:True:567698				By matching			By matching
22.7831	27.8029	23.259	27.1891	27.3079	27.4858	27.8686	27.9252						10	10	10	81.5	81.5	81.5	15.964	0	129.78	6372200000	67	0.91551	0.165837	-2.28883	-1.80283	D1G37_02540|ybgC|tol-palsystem-associatedacyl-CoAthioesterase|569253:569660Forward;unitig_0|quiver|quiver:True:569120	D1G37_02540|ybgC|tol-palsystem-associatedacyl-CoAthioesterase|569253:569660Forward;unitig_0|quiver|quiver:True:569120	By matching	By MS/MS	By MS/MS	By MS/MS	By MS/MS	By MS/MS	By MS/MS	By MS/MS
23.3881	26.0444	23.1818	25.8952	21.9442	25.4541	26.0148	25.8974						6	6	6	30.6	30.6	30.6	25.369	0	127.98	1949000000	53	0.0211225	0.972534	0.0939608	0.0620643	D1G37_02545|tolQ|proteinTolQ|569684:570382Forward;unitig_0|quiver|quiver:True:569641	D1G37_02545|tolQ|proteinTolQ|569684:570382Forward;unitig_0|quiver|quiver:True:569641		By MS/MS	By MS/MS	By MS/MS	By MS/MS	By MS/MS	By MS/MS	By MS/MS
27.0869	26.0944	23.5867	26.2479	20.962	25.9244	26.3542	26.1593						6	6	6	43.3	43.3	43.3	16.733	0	32.114	3129900000	34	0.0422114	0.944784	0.171893	0.121346	D1G37_02550|tolR|proteinTolR|570382:570834Forward;unitig_0|quiver|quiver:True:570306	D1G37_02550|tolR|proteinTolR|570382:570834Forward;unitig_0|quiver|quiver:True:570306	By MS/MS	By MS/MS	By MS/MS	By MS/MS	By MS/MS	By MS/MS	By matching	By MS/MS
23.1344	23.5135	23.4104	21.4731	21.6997	21.0622	20.6536	20.4661						3	3	3	8.8	8.8	8.8	50.587	0	15.79	347630000	9	1.41558	0.0716646	1.83908	2.64257	D1G37_02555|tolA|cellenvelopeintegrityproteinTolA|570838:572241Forward;unitig_0|quiver|quiver:True:570834	D1G37_02555|tolA|cellenvelopeintegrityproteinTolA|570838:572241Forward;unitig_0|quiver|quiver:True:570834		By MS/MS		By MS/MS	By MS/MS	By matching	By matching	By matching
27.2769	28.9773	29.7002	29.0824	28.6122	28.3112	28.4416	28.2777						22	22	22	58.2	58.2	58.2	46.572	0	323.31	19846000000	240	0.274741	0.645532	0.34855	0.66427	D1G37_02560|tolB|Tol-PalsystembetapropellerrepeatproteinTolB|572335:573615Forward;unitig_0|quiver|quiver:True:572283	D1G37_02560|tolB|Tol-PalsystembetapropellerrepeatproteinTolB|572335:573615Forward;unitig_0|quiver|quiver:True:572283	By MS/MS	By MS/MS	By MS/MS	By MS/MS	By MS/MS	By MS/MS	By MS/MS	By MS/MS
30.528	30.5508	31.3187	30.4874	30.3927	30.0992	30.2852	30.3998						9	9	9	76.5	76.5	76.5	20.073	0	133.58	64890000000	402	1.04539	0.132017	0.426993	2.0186	D1G37_02565|pal|peptidoglycan-associatedlipoproteinPal|573643:574206Forward;unitig_0|quiver|quiver:True:573615	D1G37_02565|pal|peptidoglycan-associatedlipoproteinPal|573643:574206Forward;unitig_0|quiver|quiver:True:573615	By MS/MS	By MS/MS	By MS/MS	By MS/MS	By MS/MS	By MS/MS	By MS/MS	By MS/MS
23.5464	25.2826	21.9478	25.3285	21.1909	24.7899	25.2581	25.1874						4	4	4	83.9	83.9	83.9	7.1748	0	117.72	4911400000	52	0.107175	0.860917	0.32559	0.290363	D1G37_02570|D1G37_02570|hypotheticalprotein|574261:574449Reverse;unitig_0|quiver|quiver:False:574565	D1G37_02570|D1G37_02570|hypotheticalprotein|574261:574449Reverse;unitig_0|quiver|quiver:False:574565		By MS/MS	By MS/MS	By MS/MS	By matching	By matching	By matching	By matching
28.8174	29.6982	29.6847	29.2015	29.4333	29.3361	29.2632	29.5013						13	13	13	48.9	48.9	48.9	35.456	0	228.32	25261000000	253	0.0532135	0.929433	-0.033042	-0.151323	D1G37_02575|D1G37_02575|fructose1,6-bisphosphatase|574632:575603Forward;unitig_0|quiver|quiver:True:574574	D1G37_02575|D1G37_02575|fructose1,6-bisphosphatase|574632:575603Forward;unitig_0|quiver|quiver:True:574574	By matching	By MS/MS	By MS/MS	By MS/MS	By MS/MS	By MS/MS	By MS/MS	By MS/MS
22.0014	25.2047	22.9841	25.7947	21.9879	25.0634	25.2125	25.4024						6	6	6	31	31	31	28.484	0	39.772	1361900000	28	0.0345133	0.955835	0.105834	0.0999949	D1G37_02580|D1G37_02580|RNAmethyltransferase|575660:576436Forward;unitig_0|quiver|quiver:True:575638	D1G37_02580|D1G37_02580|RNAmethyltransferase|575660:576436Forward;unitig_0|quiver|quiver:True:575638		By MS/MS		By MS/MS	By matching	By MS/MS	By MS/MS	By MS/MS
23.2238	21.1823	23.0806	23.0662	23.2718	21.1028	20.4568	20.2061				+	P- Static_P5 Static	2	2	2	19.1	19.1	19.1	23.226	0	12.562	177820000	7	2.00207	0.0227361	1.96785	3.71145	D1G37_02585|D1G37_02585|RNApolymerasesigmafactor|576596:577210Forward;unitig_0|quiver|quiver:True:576493	D1G37_02585|D1G37_02585|RNApolymerasesigmafactor|576596:577210Forward;unitig_0|quiver|quiver:True:576493				By MS/MS		By matching	By matching
22.6372	20.8093	24.1735	21.453	21.5677	23.2546	20.5228	21.0173						1	1	1	10.1	10.1	10.1	15.353	0	17.418	228500000	20	0.294424	0.628705	0.471605	0.704272	D1G37_02595|D1G37_02595|DUF3106domain-containingprotein|577510:577899Forward;unitig_0|quiver|quiver:True:577473	D1G37_02595|D1G37_02595|DUF3106domain-containingprotein|577510:577899Forward;unitig_0|quiver|quiver:True:577473		By MS/MS		By MS/MS	By MS/MS	By matching	By MS/MS	By MS/MS
26.1617	26.8356	27.501	27.2752	25.0772	25.1609	25.3976	25.1055				+	P- Static_P5 Static	24	24	24	39.9	39.9	39.9	87.952	0	317.32	5942800000	128	2.9338	0.00745946	1.75804	5.78728	D1G37_02600|D1G37_02600|CSLREAdomain-containingprotein|577986:580415Reverse;unitig_0|quiver|quiver:False:580429	D1G37_02600|D1G37_02600|CSLREAdomain-containingprotein|577986:580415Reverse;unitig_0|quiver|quiver:False:580429	By MS/MS	By MS/MS	By MS/MS	By MS/MS	By MS/MS	By matching	By MS/MS	By matching
27.3638	27.8069	26.6923	27.7253	24.5126	25.5088	26.0635	25.1758				+	P- Static_P5 Static	22	22	22	45.4	45.4	45.4	66.34	0	276.08	7796500000	173	2.63463	0.00837736	2.08189	5.0562	D1G37_02605|rbtA|rhombotargetA|580431:582284Reverse;unitig_0|quiver|quiver:False:582319	D1G37_02605|rbtA|rhombotargetA|580431:582284Reverse;unitig_0|quiver|quiver:False:582319	By MS/MS	By MS/MS	By MS/MS	By MS/MS	By matching	By MS/MS	By MS/MS	By MS/MS
22.3638	24.9232	23.0643	24.7091	24.4874	24.2329	23.9394	24.6005						5	5	5	21.1	21.1	21.1	25.763	0	19.174	913930000	12	0.159059	0.789092	-0.193459	-0.413904	D1G37_02610|hda|DnaAregulatoryinactivatorHda|582601:583299Reverse;unitig_0|quiver|quiver:False:583364	D1G37_02610|hda|DnaAregulatoryinactivatorHda|582601:583299Reverse;unitig_0|quiver|quiver:False:583364		By MS/MS	By MS/MS	By matching	By MS/MS	By matching	By MS/MS	By matching
29.9886	29.6731	28.8823	29.7853	28.7158	30.3962	30.1865	30.5291						13	13	13	47.8	47.8	47.8	37.875	0	323.31	36920000000	355	0.328959	0.587575	-0.374595	-0.773024	D1G37_02620|D1G37_02620|phosphoribosylformylglycinamidinecyclo-ligase|584649:585719Forward;unitig_0|quiver|quiver:True:584621	D1G37_02620|D1G37_02620|phosphoribosylformylglycinamidinecyclo-ligase|584649:585719Forward;unitig_0|quiver|quiver:True:584621	By MS/MS	By MS/MS	By MS/MS	By MS/MS	By MS/MS	By MS/MS	By MS/MS	By MS/MS
23.7854	24.4284	23.0359	25.1707	20.7366	25.8155	26.5278	26.6435						6	6	6	30.6	30.6	30.6	23.309	0	58.144	1440600000	26	0.46637	0.435742	-1.23975	-1.03241	unitig_0|quiver|quiver:True:585715;D1G37_02625|D1G37_02625|phosphoribosylglycinamideformyltransferase|585716:586345Forward	unitig_0|quiver|quiver:True:585715;D1G37_02625|D1G37_02625|phosphoribosylglycinamideformyltransferase|585716:586345Forward		By MS/MS		By MS/MS	By MS/MS	By MS/MS	By MS/MS	By MS/MS
22.7862	24.4072	23.8784	24.916	20.5808	24.3997	24.1661	24.2215						6	6	6	26.4	26.4	26.4	30.977	0	33.395	861320000	17	0.0557601	0.927765	-0.151125	-0.158175	D1G37_02630|D1G37_02630|alpha/betahydrolase|586409:587218Reverse;unitig_0|quiver|quiver:False:587235	D1G37_02630|D1G37_02630|alpha/betahydrolase|586409:587218Reverse;unitig_0|quiver|quiver:False:587235		By MS/MS		By MS/MS		By matching	By MS/MS	By MS/MS
25.7052	26.1554	26.5358	26.4791	27.9196	27.208	27.1003	27.1537				+	P- Static_P5 Static	13	13	13	39.1	39.1	39.1	36.926	0	100.07	4333800000	61	2.22421	0.0173974	-1.12652	-4.15653	D1G37_02635|sppA|signalpeptidepeptidaseSppA|587237:588253Reverse;unitig_0|quiver|quiver:False:588333	D1G37_02635|sppA|signalpeptidepeptidaseSppA|587237:588253Reverse;unitig_0|quiver|quiver:False:588333	By MS/MS	By MS/MS	By MS/MS	By MS/MS	By MS/MS	By MS/MS	By MS/MS	By MS/MS
23.1596	24.9474	23.8379	25.7615	25.4236	26.5343	26.4261	26.746						6	6	6	28.4	28.4	28.4	37.313	0	48.354	1779100000	33	1.47974	0.0636157	-2.00015	-2.75362	unitig_0|quiver|quiver:True:588389;D1G37_02640|D1G37_02640|lipidAbiosynthesislauroylacyltransferase|588390:589373Forward	unitig_0|quiver|quiver:True:588389;D1G37_02640|D1G37_02640|lipidAbiosynthesislauroylacyltransferase|588390:589373Forward	By MS/MS	By MS/MS		By MS/MS	By MS/MS	By MS/MS	By MS/MS	By MS/MS
22.5201	26.9978	26.8094	26.7893	27.5291	26.8783	26.8646	27.1675						9	9	9	37.3	37.3	37.3	25.098	0	113.09	4355500000	59	0.577223	0.33969	-1.23522	-1.23006	D1G37_02650|lolD|lipoprotein-releasingABCtransporterATP-bindingproteinLolD|591843:592529Reverse;unitig_0|quiver|quiver:False:592594	D1G37_02650|lolD|lipoprotein-releasingABCtransporterATP-bindingproteinLolD|591843:592529Reverse;unitig_0|quiver|quiver:False:592594		By MS/MS	By matching	By MS/MS	By MS/MS	By MS/MS	By MS/MS	By MS/MS
23.6714	25.7831	25.7736	25.1839	27.3586	26.9056	27.1147	26.1665						12	12	12	33.3	33.3	33.3	44.677	0	73.356	2881900000	55	1.26749	0.0927286	-2.16196	-2.39016	D1G37_02655|D1G37_02655|lipoprotein-releasingABCtransporterpermeasesubunit|592522:593757Reverse;unitig_0|quiver|quiver:False:593801	D1G37_02655|D1G37_02655|lipoprotein-releasingABCtransporterpermeasesubunit|592522:593757Reverse;unitig_0|quiver|quiver:False:593801		By MS/MS	By MS/MS	By matching	By MS/MS	By MS/MS	By MS/MS	By MS/MS
23.3805	24.5173	22.3871	19.4672	21.9335	23.2685	23.8472	21.0244						4	4	4	26.1	26.1	26.1	17.94	0	25.113	603270000	22	0.327508	0.588185	1.00734	0.770169	D1G37_02665|D1G37_02665|YaiI/YqxDfamilyprotein|594924:595409Reverse;unitig_0|quiver|quiver:False:595435	D1G37_02665|D1G37_02665|YaiI/YqxDfamilyprotein|594924:595409Reverse;unitig_0|quiver|quiver:False:595435	By MS/MS	By MS/MS	By MS/MS	By MS/MS	By MS/MS	By matching	By MS/MS	By MS/MS
28.307	27.786	25.9653	27.8046	26.576	27.7749	27.9658	27.6997						11	11	11	49.8	49.8	49.8	35.547	0	215.22	9531900000	135	0.0216512	0.972026	-0.0383363	-0.0635818	D1G37_02670|D1G37_02670|hypotheticalprotein|595666:596607Forward;unitig_0|quiver|quiver:True:595563	D1G37_02670|D1G37_02670|hypotheticalprotein|595666:596607Forward;unitig_0|quiver|quiver:True:595563	By MS/MS	By MS/MS	By MS/MS	By MS/MS	By MS/MS	By MS/MS	By MS/MS	By MS/MS
29.8182	30.1052	29.9488	30.0215	30.0781	29.8052	29.7593	29.6521						17	17	17	61	61	61	39.294	0	264.55	41569000000	307	0.65895	0.285365	0.149744	1.37147	D1G37_02675|D1G37_02675|3-phosphoserine/phosphohydroxythreonineaminotransferase|596845:597924Reverse;unitig_0|quiver|quiver:False:597965	D1G37_02675|D1G37_02675|3-phosphoserine/phosphohydroxythreonineaminotransferase|596845:597924Reverse;unitig_0|quiver|quiver:False:597965	By MS/MS	By MS/MS	By MS/MS	By MS/MS	By MS/MS	By MS/MS	By MS/MS	By MS/MS
23.6872	24.4476	23.4921	25.2935	21.7616	20.3218	24.9034	25.0541						12	12	12	25.7	25.7	25.7	55.562	0	50.17	1291300000	19	0.233644	0.700071	0.689795	0.578577	D1G37_02680|D1G37_02680|TolCfamilyprotein|598304:599791Forward;unitig_0|quiver|quiver:True:598270	D1G37_02680|D1G37_02680|TolCfamilyprotein|598304:599791Forward;unitig_0|quiver|quiver:True:598270	By MS/MS	By MS/MS	By MS/MS	By MS/MS	By MS/MS	By MS/MS	By matching	By MS/MS
23.7833	24.8697	22.6686	25.0791	22.0728	24.7523	24.279	24.7028						9	9	9	27.6	27.6	27.6	41.257	0	64.673	1173900000	20	0.327088	0.587705	0.720156	0.769343	D1G37_02685|D1G37_02685|HlyDfamilysecretionprotein|599804:600925Forward;unitig_0|quiver|quiver:True:599791	D1G37_02685|D1G37_02685|HlyDfamilysecretionprotein|599804:600925Forward;unitig_0|quiver|quiver:True:599791		By MS/MS	By MS/MS	By MS/MS	By MS/MS	By matching	By matching	By MS/MS
27.6966	29.464	29.824	29.5983	30.2534	30.2085	30.3181	30.1615						39	39	39	45	45	45	99.726	0	323.31	38106000000	434	1.16887	0.107638	-1.08965	-2.22442	D1G37_02720|D1G37_02720|DNAgyrasesubunitA|607270:609984Reverse;unitig_0|quiver|quiver:False:609995	D1G37_02720|D1G37_02720|DNAgyrasesubunitA|607270:609984Reverse;unitig_0|quiver|quiver:False:609995	By MS/MS	By MS/MS	By MS/MS	By MS/MS	By MS/MS	By MS/MS	By MS/MS	By MS/MS
31.969	32.2234	32.358	32.543	31.5462	31.8184	31.5862	31.9051				+	P- Static_P5 Static	16	16	16	84.5	84.5	84.5	31.511	0	276.29	214550000000	621	2.02207	0.0220284	0.559387	3.75048	D1G37_02725|D1G37_02725|electrontransferflavoproteinsubunitalpha|610351:611283Reverse;unitig_0|quiver|quiver:False:611315	D1G37_02725|D1G37_02725|electrontransferflavoproteinsubunitalpha|610351:611283Reverse;unitig_0|quiver|quiver:False:611315	By MS/MS	By MS/MS	By MS/MS	By MS/MS	By MS/MS	By MS/MS	By MS/MS	By MS/MS
31.513	32.177	33.1503	32.3061	32.3653	31.5748	31.8263	31.4214						16	16	16	69.5	69.5	69.5	26.511	0	235.67	194290000000	656	0.582888	0.336235	0.489627	1.23996	D1G37_02730|D1G37_02730|electrontransferflavoproteinsubunitbeta/FixAfamilyprotein|611301:612050Reverse;unitig_0|quiver|quiver:False:612154	D1G37_02730|D1G37_02730|electrontransferflavoproteinsubunitbeta/FixAfamilyprotein|611301:612050Reverse;unitig_0|quiver|quiver:False:612154	By MS/MS	By MS/MS	By MS/MS	By MS/MS	By MS/MS	By MS/MS	By MS/MS	By MS/MS
24.7402	26.9599	22.9093	27.2369	23.3949	26.3239	26.7372	26.6323						10	10	10	51.6	51.6	51.6	31.138	0	197.13	4688500000	71	0.220713	0.713078	-0.884538	-0.55094	D1G37_02745|D1G37_02745|diaminopimelateepimerase|614246:615091Reverse;unitig_0|quiver|quiver:False:615102	D1G37_02745|D1G37_02745|diaminopimelateepimerase|614246:615091Reverse;unitig_0|quiver|quiver:False:615102	By MS/MS	By MS/MS	By MS/MS	By MS/MS	By matching	By MS/MS	By MS/MS	By MS/MS
22.43	27.5069	26.3695	27.2537	27.635	27.019	27.1759	27.0497						19	19	19	51.9	51.9	51.9	45.692	0	96.605	7755500000	127	0.518832	0.382502	-1.24027	-1.12694	D1G37_02750|lysA|diaminopimelatedecarboxylase|615097:616347Reverse;unitig_0|quiver|quiver:False:616361	D1G37_02750|lysA|diaminopimelatedecarboxylase|615097:616347Reverse;unitig_0|quiver|quiver:False:616361	By MS/MS	By MS/MS	By MS/MS	By MS/MS	By MS/MS	By MS/MS	By MS/MS	By MS/MS
21.4976	23.8818	23.4625	23.4405	21.7881	21.4113	24.1562	21.8647						2	2	2	4.9	4.9	4.9	51.846	0	14.904	487890000	15	0.678358	0.272218	1.39708	1.40465	D1G37_02760|D1G37_02760|aminoacidpermease|616735:618141Reverse;unitig_0|quiver|quiver:False:618251	D1G37_02760|D1G37_02760|aminoacidpermease|616735:618141Reverse;unitig_0|quiver|quiver:False:618251		By MS/MS		By MS/MS		By matching	By MS/MS
23.2845	24.2408	22.3775	24.4472	25.23	25.8444	25.3236	25.0025				+	P- Static_P5 Static	10	10	10	24.2	24.2	24.2	49.728	0	47.827	962110000	22	2.11416	0.0188458	-1.66929	-3.93273	D1G37_02765|radA|DNArepairproteinRadA|618631:620019Forward;unitig_0|quiver|quiver:True:618537	D1G37_02765|radA|DNArepairproteinRadA|618631:620019Forward;unitig_0|quiver|quiver:True:618537		By MS/MS	By MS/MS	By MS/MS	By MS/MS	By MS/MS	By MS/MS	By MS/MS
22.8506	27.4678	26.4526	27.6263	28.779	28.9265	28.8305	28.7177						9	9	9	48	48	48	34.239	0	289.43	9848600000	146	1.53133	0.0556413	-2.45222	-2.84375	D1G37_02770|D1G37_02770|Tim44domain-containingprotein|620102:621079Forward;unitig_0|quiver|quiver:True:620065	D1G37_02770|D1G37_02770|Tim44domain-containingprotein|620102:621079Forward;unitig_0|quiver|quiver:True:620065	By MS/MS	By MS/MS	By MS/MS	By MS/MS	By MS/MS	By MS/MS	By MS/MS	By MS/MS
23.3165	23.3781	23.6249	23.8638	23.3198	23.5259	20.7541	20.8132						3	3	3	12.3	12.3	12.3	36.532	0	23.302	304590000	7	1.58112	0.0512719	1.44914	2.93153	D1G37_02775|genX|EF-PlysineaminoacylaseGenX|621138:622112Reverse;unitig_0|quiver|quiver:False:622138	D1G37_02775|genX|EF-PlysineaminoacylaseGenX|621138:622112Reverse;unitig_0|quiver|quiver:False:622138		By MS/MS		By MS/MS		By matching	By MS/MS	By matching
22.8005	24.5336	23.5252	23.9829	21.5308	20.2165	25.3267	20.7085						5	5	5	38.7	38.7	38.7	24.926	0	58.793	720660000	11	0.913618	0.166018	2.21631	1.79968	unitig_0|quiver|quiver:False:623249;D1G37_02780|D1G37_02780|4-phosphoerythronatedehydrogenase|622109:623175Reverse	unitig_0|quiver|quiver:False:623249;D1G37_02780|D1G37_02780|4-phosphoerythronatedehydrogenase|622109:623175Reverse		By MS/MS		By matching		By matching	By MS/MS	By matching
24.8514	26.7299	25.9765	26.8328	24.826	24.4167	24.6793	23.9053						26	26	26	40.4	40.4	40.4	89.254	0	161.68	5017500000	99	0.589864	0.330213	1.16684	1.25213	D1G37_02795|D1G37_02795|CbbBcprotein|624662:627070Reverse;unitig_0|quiver|quiver:False:627081	D1G37_02795|D1G37_02795|CbbBcprotein|624662:627070Reverse;unitig_0|quiver|quiver:False:627081		By MS/MS	By MS/MS	By MS/MS	By matching	By matching	By matching	By matching
23.7606	21.837	22.5755	21.6274	22.567	20.8864	20.5356	21.7155						1	1	1	9	9	9	21.115	0	24.8	114330000	1	0.00577513	0.992984	-0.0147886	-0.0172581	D1G37_02805|D1G37_02805|TetR/AcrRfamilytranscriptionalregulator|628619:629185Reverse;unitig_0|quiver|quiver:False:629286	D1G37_02805|D1G37_02805|TetR/AcrRfamilytranscriptionalregulator|628619:629185Reverse;unitig_0|quiver|quiver:False:629286				By matching	By matching	By matching	By matching	By matching
27.3268	28.5663	28.0825	28.6088	27.3269	27.5554	27.4753	27.1023						16	16	16	75.1	75.1	75.1	22.811	0	202.04	18430000000	186	1.32404	0.0852628	0.781137	2.48598	D1G37_02825|D1G37_02825|nitroreductasefamilyprotein|631440:632045Forward;unitig_0|quiver|quiver:True:631430	D1G37_02825|D1G37_02825|nitroreductasefamilyprotein|631440:632045Forward;unitig_0|quiver|quiver:True:631430	By MS/MS	By MS/MS	By MS/MS	By MS/MS	By MS/MS	By MS/MS	By MS/MS	By MS/MS
22.9475	22.8627	23.265	22.01	22.1455	20.8387	19.0286	21.9291						3	3	3	25.4	25.4	25.4	17.064	0	9.7972	85176000	5	1.32424	0.0851364	1.27044	2.48631	D1G37_02835|D1G37_02835|hypotheticalprotein|633042:633470Reverse;unitig_0|quiver|quiver:False:633481	D1G37_02835|D1G37_02835|hypotheticalprotein|633042:633470Reverse;unitig_0|quiver|quiver:False:633481		By MS/MS	By MS/MS	By matching	By matching			By matching
22.8622	27.9924	27.1523	27.8801	21.1942	26.4936	26.6987	26.3509						12	12	12	47.9	47.9	47.9	38.986	0	220.06	3967000000	51	0.304193	0.612769	1.13269	0.723897	D1G37_02840|D1G37_02840|hypotheticalprotein|633476:634492Reverse;unitig_0|quiver|quiver:False:634503	D1G37_02840|D1G37_02840|hypotheticalprotein|633476:634492Reverse;unitig_0|quiver|quiver:False:634503		By MS/MS	By MS/MS	By MS/MS	By matching	By MS/MS	By MS/MS	By MS/MS
23.6515	25.0937	23.0101	25.7399	21.344	23.1053	20.5047	22.5008						5	5	5	15.8	15.8	15.8	48.326	0	30.896	320370000	8	1.09634	0.119625	1.85031	2.10336	D1G37_02845|D1G37_02845|DUF4062domain-containingprotein|634598:635851Forward;unitig_0|quiver|quiver:True:634579	D1G37_02845|D1G37_02845|DUF4062domain-containingprotein|634598:635851Forward;unitig_0|quiver|quiver:True:634579		By MS/MS	By MS/MS	By MS/MS		By matching	By matching	By matching
22.8815	22.6001	23.5843	26.7988	20.3368	26.8328	21.6527	25.9147						3	3	3	20.2	20.2	20.2	18.472	0	24.027	2557600000	16	0.0877279	0.888345	-0.457301	-0.241656	D1G37_02870|D1G37_02870|N-acetyltransferase|639036:639542Forward;unitig_0|quiver|quiver:True:639023	D1G37_02870|D1G37_02870|N-acetyltransferase|639036:639542Forward;unitig_0|quiver|quiver:True:639023		By matching		By matching	By matching	By MS/MS	By matching	By MS/MS
29.0786	28.3303	29.4642	30.0359	29.4253	29.1767	28.6666	28.665						4	4	4	32.3	32.3	32.3	13.694	0	140.52	44011000000	211	0.244536	0.68683	0.243822	0.601595	D1G37_02900|D1G37_02900|SCP-2steroltransferfamilyprotein|647077:647460Reverse;unitig_0|quiver|quiver:False:647468	D1G37_02900|D1G37_02900|SCP-2steroltransferfamilyprotein|647077:647460Reverse;unitig_0|quiver|quiver:False:647468	By MS/MS	By MS/MS	By MS/MS	By MS/MS	By MS/MS	By MS/MS	By MS/MS	By MS/MS
25.0582	26.9943	22.3308	27.1598	28.5848	28.694	28.9567	29.2444						21	21	21	71.1	71.1	71.1	34.637	0	202.16	6742700000	121	1.56239	0.0531349	-4.18307	-2.89841	D1G37_02905|ttcA|tRNA2-thiocytidine(32)synthetaseTtcA|647667:648572Reverse;unitig_0|quiver|quiver:False:648634	D1G37_02905|ttcA|tRNA2-thiocytidine(32)synthetaseTtcA|647667:648572Reverse;unitig_0|quiver|quiver:False:648634	By MS/MS	By MS/MS	By matching	By MS/MS	By MS/MS	By MS/MS	By MS/MS	By MS/MS
22.5362	27.7516	26.9863	27.9157	27.8014	28.1907	28.4617	28.0199						10	10	10	45.2	45.2	45.2	32.819	0	220.44	9094800000	110	0.723649	0.248939	-1.66098	-1.48162	D1G37_02920|htpX|proteaseHtpX|650196:651101Forward;unitig_0|quiver|quiver:True:650168	D1G37_02920|htpX|proteaseHtpX|650196:651101Forward;unitig_0|quiver|quiver:True:650168		By MS/MS	By MS/MS	By MS/MS	By MS/MS	By MS/MS	By MS/MS	By MS/MS
30.1095	29.9411	29.6164	30.0201	27.9568	28.5348	28.6998	28.2012				+	P- Static_P5 Static	16	16	16	71.2	71.2	71.2	35.362	0	268.45	27866000000	302	3.67228	0.00382222	1.57363	7.93638	D1G37_02940|D1G37_02940|MBLfoldmetallo-hydrolase|656345:657307Reverse;unitig_0|quiver|quiver:False:657324	D1G37_02940|D1G37_02940|MBLfoldmetallo-hydrolase|656345:657307Reverse;unitig_0|quiver|quiver:False:657324	By MS/MS	By MS/MS	By MS/MS	By MS/MS	By MS/MS	By MS/MS	By MS/MS	By MS/MS
34.0011	33.9267	33.378	33.9547	34.2168	34.769	34.7809	34.8115				+	P- Static_P5 Static	37	37	36	77.8	77.8	71.1	57.166	0	323.31	968490000000	2392	2.1738	0.0177406	-0.829412	-4.0532	D1G37_02950|D1G37_02950|molecularchaperoneGroEL|657964:659598Reverse;unitig_0|quiver|quiver:False:659615	D1G37_02950|D1G37_02950|molecularchaperoneGroEL|657964:659598Reverse;unitig_0|quiver|quiver:False:659615	By MS/MS	By MS/MS	By MS/MS	By MS/MS	By MS/MS	By MS/MS	By MS/MS	By MS/MS
32.0251	30.9002	30.2026	30.9935	30.5985	31.5091	30.5972	31.1221						7	7	7	78.1	78.1	78.1	10.157	0	230.13	124340000000	368	0.0597114	0.923028	0.0736046	0.168744	D1G37_02955|D1G37_02955|co-chaperoneGroES|659657:659947Reverse;unitig_0|quiver|quiver:False:659976	D1G37_02955|D1G37_02955|co-chaperoneGroES|659657:659947Reverse;unitig_0|quiver|quiver:False:659976	By MS/MS	By MS/MS	By MS/MS	By MS/MS	By MS/MS	By MS/MS	By MS/MS	By MS/MS
31.2893	31.3356	31.2893	31.5233	31.1132	31.8618	31.8116	31.6217						34	34	34	76.7	76.7	76.7	67.42	0	323.31	113240000000	1021	0.646292	0.294793	-0.242698	-1.34975	D1G37_02970|D1G37_02970|phosphoenolpyruvatecarboxykinase|662200:664032Forward;unitig_0|quiver|quiver:True:662187	D1G37_02970|D1G37_02970|phosphoenolpyruvatecarboxykinase|662200:664032Forward;unitig_0|quiver|quiver:True:662187	By MS/MS	By MS/MS	By MS/MS	By MS/MS	By MS/MS	By MS/MS	By MS/MS	By MS/MS
23.9607	24.3348	22.585	24.6325	22.0048	24.5886	24.8436	24.0978						8	8	8	18.7	18.7	18.7	55.927	0	78.834	770290000	26	0.11898	0.845656	-0.304874	-0.319247	D1G37_02980|glpK|glycerolkinase|665746:667254Reverse;unitig_0|quiver|quiver:False:667283	D1G37_02980|glpK|glycerolkinase|665746:667254Reverse;unitig_0|quiver|quiver:False:667283		By MS/MS	By matching	By MS/MS	By MS/MS	By MS/MS	By MS/MS	By MS/MS
24.6771	23.5853	23.3445	23.9683	21.9897	23.728	24.4056	23.6901						3	3	3	5.9	5.9	5.9	49.251	0	10.033	804940000	26	0.0794934	0.897267	-0.201262	-0.220579	D1G37_02985|D1G37_02985|MFStransporter|667629:668960Forward;unitig_0|quiver|quiver:True:667571	D1G37_02985|D1G37_02985|MFStransporter|667629:668960Forward;unitig_0|quiver|quiver:True:667571		By MS/MS		By MS/MS		By MS/MS	By MS/MS	By MS/MS
29.7236	29.4348	29.206	29.2699	28.204	28.3827	28.6755	28.9782				+	P- Static_P5 Static	7	7	7	67.1	67.1	67.1	15.439	0	278.03	22480000000	211	2.21101	0.0177339	0.848465	4.12933	D1G37_02990|D1G37_02990|hypotheticalprotein|669077:669499Forward;unitig_0|quiver|quiver:True:669043	D1G37_02990|D1G37_02990|hypotheticalprotein|669077:669499Forward;unitig_0|quiver|quiver:True:669043	By MS/MS	By MS/MS	By MS/MS	By MS/MS	By MS/MS	By MS/MS	By MS/MS	By MS/MS
22.6806	23.8009	22.8684	23.8615	21.5029	24.8397	20.8641	23.7932						4	4	4	22.1	22.1	22.1	25.488	0	20.118	420710000	12	0.460051	0.442671	1.12659	1.02088	D1G37_02995|D1G37_02995|methyltransferase|669522:670190Reverse;unitig_0|quiver|quiver:False:670222	D1G37_02995|D1G37_02995|methyltransferase|669522:670190Reverse;unitig_0|quiver|quiver:False:670222		By matching	By MS/MS	By MS/MS	By MS/MS	By MS/MS	By MS/MS	By MS/MS
29.0976	29.3412	28.5471	28.857	29.6881	29.2689	28.8348	28.8924						14	14	14	60.3	60.3	60.3	29.823	0	169.33	26781000000	217	0.346878	0.564745	-0.210332	-0.808045	D1G37_03000|folD|bifunctionalmethylenetetrahydrofolatedehydrogenase/methenyltetrahydrofolatecyclohydrolaseFolD|670431:671279Reverse;unitig_0|quiver|quiver:False:671374	D1G37_03000|folD|bifunctionalmethylenetetrahydrofolatedehydrogenase/methenyltetrahydrofolatecyclohydrolaseFolD|670431:671279Reverse;unitig_0|quiver|quiver:False:671374	By MS/MS	By MS/MS	By MS/MS	By MS/MS	By MS/MS	By MS/MS	By MS/MS	By MS/MS
22.2866	25.3657	24.2626	24.7675	21.6158	21.3085	24.1565	24.3318						3	3	3	11.3	11.3	11.3	30.919	0	11.072	703050000	11	0.198137	0.743315	0.5291	0.501825	D1G37_03035|folP|dihydropteroatesynthase|674620:675471Reverse;unitig_0|quiver|quiver:False:675515	D1G37_03035|folP|dihydropteroatesynthase|674620:675471Reverse;unitig_0|quiver|quiver:False:675515		By MS/MS		By MS/MS		By MS/MS	By MS/MS	By matching
29.7724	30.1449	30.6003	30.1947	31.0705	31.1315	30.9981	31.2451				+	P- Static_P5 Static	37	37	37	59.1	59.1	59.1	69.663	0	323.31	58419000000	636	2.72304	0.00828571	-0.933234	-5.26506	D1G37_03040|D1G37_03040|ATP-dependentmetallopeptidaseFtsH/Yme1/Tmafamilyprotein|675603:677498Reverse;unitig_0|quiver|quiver:False:677512	D1G37_03040|D1G37_03040|ATP-dependentmetallopeptidaseFtsH/Yme1/Tmafamilyprotein|675603:677498Reverse;unitig_0|quiver|quiver:False:677512	By MS/MS	By MS/MS	By MS/MS	By MS/MS	By MS/MS	By MS/MS	By MS/MS	By MS/MS
23.3907	26.9223	23.8047	27.1157	27.4118	27.5547	27.0424	27.862						11	11	11	54.6	54.6	54.6	23.926	0	169.91	6383400000	83	1.10935	0.117748	-2.26092	-2.12503	D1G37_03045|D1G37_03045|ribosomalRNAlargesubunitmethyltransferaseE|677633:678283Reverse;unitig_0|quiver|quiver:False:678285	D1G37_03045|D1G37_03045|ribosomalRNAlargesubunitmethyltransferaseE|677633:678283Reverse;unitig_0|quiver|quiver:False:678285	By matching	By MS/MS	By matching	By MS/MS	By MS/MS	By MS/MS	By MS/MS	By MS/MS
22.5507	26.8756	23.1135	27.9233	27.4773	28.5134	28.4582	28.917						5	5	5	67.3	67.3	67.3	11.681	0	47.769	9428600000	65	1.27327	0.0917917	-3.01578	-2.39993	D1G37_03050|yhbY|ribosomeassemblyRNA-bindingproteinYhbY|678483:678806Forward;unitig_0|quiver|quiver:True:678467	D1G37_03050|yhbY|ribosomeassemblyRNA-bindingproteinYhbY|678483:678806Forward;unitig_0|quiver|quiver:True:678467		By MS/MS	By MS/MS	By MS/MS	By MS/MS	By MS/MS	By MS/MS	By MS/MS
23.7695	25.017	27.9687	25.6935	27.4732	26.4198	26.6123	26.6596						9	9	9	55.4	55.4	55.4	21.761	0	118.21	5094900000	101	0.620642	0.308957	-1.37765	-1.30555	D1G37_03060|D1G37_03060|hypotheticalprotein|679416:680003Reverse;unitig_0|quiver|quiver:False:680020	D1G37_03060|D1G37_03060|hypotheticalprotein|679416:680003Reverse;unitig_0|quiver|quiver:False:680020	By matching	By MS/MS	By MS/MS	By MS/MS	By MS/MS	By MS/MS	By MS/MS	By MS/MS
29.765	29.3797	28.9219	29.4851	30.1371	29.8664	30.4754	30.7646				+	P- Static_P5 Static	13	13	13	48	48	48	40.651	0	211.6	36219000000	219	1.89726	0.0289487	-0.922951	-3.51015	D1G37_03065|D1G37_03065|carbamoyl-phosphatesynthasesmallsubunit|680317:681456Forward;unitig_0|quiver|quiver:True:680211	D1G37_03065|D1G37_03065|carbamoyl-phosphatesynthasesmallsubunit|680317:681456Forward;unitig_0|quiver|quiver:True:680211	By MS/MS	By MS/MS	By MS/MS	By MS/MS	By MS/MS	By MS/MS	By MS/MS	By MS/MS
31.5911	30.9885	30.8533	31.135	32.2051	32.3677	32.2209	32.145				+	P- Static_P5 Static	70	70	70	74.2	74.2	74.2	118.4	0	323.31	140120000000	1281	3.21257	0.0076962	-1.09267	-6.5358	D1G37_03070|D1G37_03070|carbamoyl-phosphatesynthaselargesubunit|681471:684701Forward;unitig_0|quiver|quiver:True:681449	D1G37_03070|D1G37_03070|carbamoyl-phosphatesynthaselargesubunit|681471:684701Forward;unitig_0|quiver|quiver:True:681449	By MS/MS	By MS/MS	By MS/MS	By MS/MS	By MS/MS	By MS/MS	By MS/MS	By MS/MS
30.3592	29.6418	29.7748	30.1025	30.7783	30.2084	29.6502	30.0806						9	9	9	49.4	49.4	49.4	17.768	0	41.982	59774000000	355	0.312287	0.604451	-0.209779	-0.74005	D1G37_03075|greA|transcriptionelongationfactorGreA|684788:685264Forward;unitig_0|quiver|quiver:True:684757	D1G37_03075|greA|transcriptionelongationfactorGreA|684788:685264Forward;unitig_0|quiver|quiver:True:684757	By MS/MS	By MS/MS	By MS/MS	By MS/MS	By MS/MS	By MS/MS	By MS/MS	By MS/MS
22.515	27.0415	27.6324	26.5963	25.2009	24.133	24.5184	24.3528						7	7	7	66.2	66.2	66.2	16.001	0	79.195	6464300000	104	0.873085	0.180094	1.64332	1.73223	D1G37_03085|D1G37_03085|universalstressprotein|686097:686534Forward;unitig_0|quiver|quiver:True:686066	D1G37_03085|D1G37_03085|universalstressprotein|686097:686534Forward;unitig_0|quiver|quiver:True:686066	By MS/MS	By MS/MS	By MS/MS	By MS/MS	By MS/MS	By matching	By MS/MS	By MS/MS
24.0931	26.2545	26.6424	26.4185	22.4012	21.231	24.5135	22.123				+	P- Static_P5 Static	12	12	12	17.3	17.3	17.3	362.66	0	93.839	4256900000	60	1.71648	0.0404456	4.15165	3.17447	D1G37_03120|D1G37_03120|hypotheticalprotein|693107:703948Reverse;unitig_0|quiver|quiver:False:703959	D1G37_03120|D1G37_03120|hypotheticalprotein|693107:703948Reverse;unitig_0|quiver|quiver:False:703959	By MS/MS	By MS/MS	By MS/MS	By MS/MS		By matching	By matching	By matching
23.2513	22.0947	22.3912	20.7734	22.4304	21.5301	23.8873	18.9594						2	2	2	5.6	5.6	5.6	55.023	0	10.152	166610000	5	0.0774239	0.898392	0.292209	0.215237	D1G37_03125|D1G37_03125|sodium:protonantiporter|704405:705907Reverse;unitig_0|quiver|quiver:False:705924	D1G37_03125|D1G37_03125|sodium:protonantiporter|704405:705907Reverse;unitig_0|quiver|quiver:False:705924				By matching		By matching	By MS/MS	By MS/MS
25.1423	26.5726	27.0281	26.38	26.7734	25.7733	25.8933	25.6304						11	11	11	43.5	43.5	43.5	33.008	0	194.52	3793000000	101	0.220326	0.713555	0.263156	0.550108	D1G37_03130|D1G37_03130|neutralzincmetallopeptidase|706150:707049Reverse;unitig_0|quiver|quiver:False:707114	D1G37_03130|D1G37_03130|neutralzincmetallopeptidase|706150:707049Reverse;unitig_0|quiver|quiver:False:707114	By MS/MS	By MS/MS	By MS/MS	By MS/MS	By MS/MS	By MS/MS	By MS/MS	By MS/MS
22.7145	21.0449	23.623	24.8183	21.3977	25.7405	25.5621	25.4509						3	3	3	13.7	13.7	13.7	32.622	0	75.91	1209600000	37	0.556669	0.353907	-1.6489	-1.19398	D1G37_03135|D1G37_03135|DUF808domain-containingprotein|707079:708002Reverse;unitig_0|quiver|quiver:False:708004	D1G37_03135|D1G37_03135|DUF808domain-containingprotein|707079:708002Reverse;unitig_0|quiver|quiver:False:708004		By MS/MS		By matching	By MS/MS	By MS/MS	By MS/MS	By MS/MS
30.04	29.537	29.3749	29.3722	29.2808	29.3407	29.4229	29.3951						17	17	17	55.2	55.2	55.2	37.667	0	186.47	32145000000	269	0.660977	0.283531	0.221157	1.37494	D1G37_03140|trpS|tryptophan--tRNAligase|708210:709223Forward;unitig_0|quiver|quiver:True:708206	D1G37_03140|trpS|tryptophan--tRNAligase|708210:709223Forward;unitig_0|quiver|quiver:True:708206	By MS/MS	By MS/MS	By MS/MS	By MS/MS	By MS/MS	By MS/MS	By MS/MS	By MS/MS
33.3694	33.181	32.8878	33.5353	32.7549	33.5132	33.5879	33.6697						13	13	13	50.3	50.3	50.3	30.693	0	323.31	393450000000	1134	0.21835	0.715952	-0.138011	-0.545852	D1G37_03145|D1G37_03145|succinate--CoAligasesubunitalpha|709635:710525Reverse;unitig_0|quiver|quiver:False:710545	D1G37_03145|D1G37_03145|succinate--CoAligasesubunitalpha|709635:710525Reverse;unitig_0|quiver|quiver:False:710545	By MS/MS	By MS/MS	By MS/MS	By MS/MS	By MS/MS	By MS/MS	By MS/MS	By MS/MS
33.2986	33.2609	33.711	33.3653	33.7589	33.7472	33.7514	33.7288				+	P- Static_P5 Static	21	21	21	66	66	66	41.529	0	323.31	453040000000	1061	1.77013	0.034618	-0.337614	-3.27267	unitig_0|quiver|quiver:False:711705;D1G37_03150|D1G37_03150|succinyl-CoAligasesubunitbeta|710540:711706Reverse	unitig_0|quiver|quiver:False:711705;D1G37_03150|D1G37_03150|succinyl-CoAligasesubunitbeta|710540:711706Reverse	By MS/MS	By MS/MS	By MS/MS	By MS/MS	By MS/MS	By MS/MS	By MS/MS	By MS/MS
32.5551	32.5738	32.6243	32.7284	32.666	32.6242	32.6899	32.9754						25	25	25	52.2	52.2	52.2	51.025	0	323.31	235300000000	787	0.635913	0.300093	-0.118465	-1.3319	D1G37_03155|lpdA|dihydrolipoyldehydrogenase|711854:713287Reverse;unitig_0|quiver|quiver:False:713319	D1G37_03155|lpdA|dihydrolipoyldehydrogenase|711854:713287Reverse;unitig_0|quiver|quiver:False:713319	By MS/MS	By MS/MS	By MS/MS	By MS/MS	By MS/MS	By MS/MS	By MS/MS	By MS/MS
34.11	33.3318	33.2735	33.2636	33.4299	33.1937	33.1287	33.495						22	22	22	66.6	66.6	66.6	42.544	0	323.31	373020000000	1120	0.35113	0.55903	0.182905	0.816293	D1G37_03160|D1G37_03160|2-oxoglutaratedehydrogenasecomplexdihydrolipoyllysine-residuesuccinyltransferase|713350:714546Reverse;unitig_0|quiver|quiver:False:714566	D1G37_03160|D1G37_03160|2-oxoglutaratedehydrogenasecomplexdihydrolipoyllysine-residuesuccinyltransferase|713350:714546Reverse;unitig_0|quiver|quiver:False:714566	By MS/MS	By MS/MS	By MS/MS	By MS/MS	By MS/MS	By MS/MS	By MS/MS	By MS/MS
32.2371	32.1322	31.5574	32.4005	32.2308	33.0354	32.913	32.8989						54	54	54	63.7	63.7	63.7	106.01	0	323.31	248220000000	1426	1.42629	0.0705979	-0.687723	-2.66103	D1G37_03165|D1G37_03165|2-oxoglutaratedehydrogenaseE1component|714546:717386Reverse;unitig_0|quiver|quiver:False:717400	D1G37_03165|D1G37_03165|2-oxoglutaratedehydrogenaseE1component|714546:717386Reverse;unitig_0|quiver|quiver:False:717400	By MS/MS	By MS/MS	By MS/MS	By MS/MS	By MS/MS	By MS/MS	By MS/MS	By MS/MS
31.929	31.4917	31.208	31.4133	31.7901	31.8896	31.6577	32.2147						16	16	16	62.7	62.7	62.7	26.804	0	270.65	108010000000	718	1.00947	0.140782	-0.377532	-1.95891	D1G37_03180|D1G37_03180|succinatedehydrogenaseiron-sulfursubunit|717957:718667Reverse;unitig_0|quiver|quiver:False:718711	D1G37_03180|D1G37_03180|succinatedehydrogenaseiron-sulfursubunit|717957:718667Reverse;unitig_0|quiver|quiver:False:718711	By MS/MS	By MS/MS	By MS/MS	By MS/MS	By MS/MS	By MS/MS	By MS/MS	By MS/MS
32.0911	32.2554	31.5392	32.2581	32.6379	33.1005	32.9402	33.4208				+	P- Static_P5 Static	46	46	46	78.1	78.1	78.1	66.996	0	323.31	229970000000	1243	2.2431	0.0174286	-0.988901	-4.19563	D1G37_03185|D1G37_03185|succinatedehydrogenaseflavoproteinsubunit|718682:720517Reverse;unitig_0|quiver|quiver:False:720525	D1G37_03185|D1G37_03185|succinatedehydrogenaseflavoproteinsubunit|718682:720517Reverse;unitig_0|quiver|quiver:False:720525	By MS/MS	By MS/MS	By MS/MS	By MS/MS	By MS/MS	By MS/MS	By MS/MS	By MS/MS
23.3354	20.5357	22.863	20.2536	25.2159	21.8145	20.7591	20.3734						1	1	1	9.1	9.1	9.1	13.503	0	12.058	291580000	10	0.229327	0.703695	0.698512	0.569389	D1G37_03190|sdhD|succinatedehydrogenase,hydrophobicmembraneanchorprotein|720530:720895Reverse;unitig_0|quiver|quiver:False:720984	D1G37_03190|sdhD|succinatedehydrogenase,hydrophobicmembraneanchorprotein|720530:720895Reverse;unitig_0|quiver|quiver:False:720984	By MS/MS	By matching	By matching	By matching	By MS/MS	By matching	By MS/MS	By MS/MS
24.0558	25.7344	22.211	26.0064	22.4565	26.1894	26.4685	27.7838						3	3	3	30.1	30.1	30.1	14.497	0	36.74	2577500000	21	0.397408	0.50269	-1.09782	-0.904701	D1G37_03195|sdhC|succinatedehydrogenase,cytochromeb556subunit|720895:721296Reverse;unitig_0|quiver|quiver:False:721355	D1G37_03195|sdhC|succinatedehydrogenase,cytochromeb556subunit|720895:721296Reverse;unitig_0|quiver|quiver:False:721355		By MS/MS		By MS/MS	By MS/MS	By MS/MS	By MS/MS	By MS/MS
32.7598	32.9209	32.4962	32.7908	32.6638	32.1732	32.6442	32.6392						22	22	22	67.5	67.5	67.5	47.46	0	323.31	241640000000	826	0.68999	0.264954	0.211797	1.42448	unitig_0|quiver|quiver:True:722249;D1G37_03200|D1G37_03200|typeIIcitratesynthase|722250:723524Forward	unitig_0|quiver|quiver:True:722249;D1G37_03200|D1G37_03200|typeIIcitratesynthase|722250:723524Forward	By MS/MS	By MS/MS	By MS/MS	By MS/MS	By MS/MS	By MS/MS	By MS/MS	By MS/MS
27.0858	27.9771	25.9002	28.0085	28.2282	29.0778	28.6661	29.1077						11	11	11	43.5	43.5	43.5	35.032	0	138.72	9157100000	111	1.53	0.0555189	-1.52705	-2.84142	D1G37_03210|D1G37_03210|rhodanese-relatedsulfurtransferase|724192:725124Forward;unitig_0|quiver|quiver:True:724161	D1G37_03210|D1G37_03210|rhodanese-relatedsulfurtransferase|724192:725124Forward;unitig_0|quiver|quiver:True:724161	By MS/MS	By MS/MS	By MS/MS	By MS/MS	By MS/MS	By MS/MS	By MS/MS	By MS/MS
27.3976	27.0485	27.6836	26.8875	26.3101	26.2479	26.4768	26.1373				+	P- Static_P5 Static	4	4	4	32.2	32.2	32.2	20.003	0	40.195	5169800000	61	2.61399	0.00812195	0.961295	5.00826	D1G37_03215|D1G37_03215|YecAfamilyprotein|725248:725772Reverse;unitig_0|quiver|quiver:False:725777	D1G37_03215|D1G37_03215|YecAfamilyprotein|725248:725772Reverse;unitig_0|quiver|quiver:False:725777	By matching	By MS/MS	By MS/MS	By MS/MS	By MS/MS	By MS/MS	By MS/MS	By MS/MS
30.154	29.9094	29.9306	30.3677	29.9304	30.5151	30.5832	30.8814						28	28	28	51.3	51.3	51.3	71.677	0	323.31	51451000000	554	0.860453	0.18304	-0.387137	-1.71118	D1G37_03225|rpoD|RNApolymerasesigmafactorRpoD|726413:728299Forward;unitig_0|quiver|quiver:True:726406	D1G37_03225|rpoD|RNApolymerasesigmafactorRpoD|726413:728299Forward;unitig_0|quiver|quiver:True:726406	By MS/MS	By MS/MS	By MS/MS	By MS/MS	By MS/MS	By MS/MS	By MS/MS	By MS/MS
23.5472	26.6663	26.352	27.3795	26.6753	28.0413	27.8725	28.2513						6	6	6	80	80	80	10.97	0	51.849	4236700000	34	0.892025	0.173357	-1.9142	-1.76376	D1G37_03230|D1G37_03230|DUF493domain-containingprotein|728397:728684Forward;unitig_0|quiver|quiver:True:728354	D1G37_03230|D1G37_03230|DUF493domain-containingprotein|728397:728684Forward;unitig_0|quiver|quiver:True:728354	By matching	By MS/MS	By MS/MS	By MS/MS	By MS/MS	By MS/MS	By MS/MS	By MS/MS
24.8484	24.3037	22.6781	24.5959	22.8581	19.9449	24.6217	24.5815						5	5	5	24.4	24.4	24.4	24.889	0	34.896	1205400000	33	0.0648642	0.913794	0.167258	0.182417	D1G37_03235|lipB|lipoyl(octanoyl)transferaseLipB|728868:729521Forward;unitig_0|quiver|quiver:True:728843	D1G37_03235|lipB|lipoyl(octanoyl)transferaseLipB|728868:729521Forward;unitig_0|quiver|quiver:True:728843		By MS/MS	By matching	By MS/MS	By matching	By MS/MS	By matching	By MS/MS
22.8655	26.2958	23.4792	26.6334	21.966	26.0724	26.3351	26.158						8	8	8	46.3	46.3	46.3	19.889	0	38.875	2999100000	53	0.00780442	0.991306	-0.0282893	-0.0232691	D1G37_03240|D1G37_03240|hypotheticalprotein|729602:730135Forward;unitig_0|quiver|quiver:True:729598	D1G37_03240|D1G37_03240|hypotheticalprotein|729602:730135Forward;unitig_0|quiver|quiver:True:729598		By MS/MS		By MS/MS		By MS/MS	By MS/MS	By MS/MS
26.2036	27.9755	22.7449	27.5371	26.8287	27.5595	27.8156	27.0784						12	12	12	42.9	42.9	42.9	42.298	0	157.65	10330000000	158	0.44914	0.451754	-1.23235	-1.0009	D1G37_03245|D1G37_03245|alcoholdehydrogenaseEutG|730137:731321Forward;unitig_0|quiver|quiver:True:730106	D1G37_03245|D1G37_03245|alcoholdehydrogenaseEutG|730137:731321Forward;unitig_0|quiver|quiver:True:730106	By MS/MS	By MS/MS	By MS/MS	By MS/MS	By MS/MS	By MS/MS	By MS/MS	By MS/MS
23.1906	21.4312	24.1208	20.2154	23.4658	20.791	21.9732	21.4874						2	2	2	3.9	3.9	3.9	50.937	0	8.3755	81455000	15	0.605781	0.319059	1.11654	1.27981	D1G37_03250|D1G37_03250|APCfamilypermease|731587:732972Forward;unitig_0|quiver|quiver:True:731562	D1G37_03250|D1G37_03250|APCfamilypermease|731587:732972Forward;unitig_0|quiver|quiver:True:731562		By MS/MS	By MS/MS	By MS/MS	By MS/MS	By MS/MS	By MS/MS	By MS/MS
23.8336	25.1534	23.1528	24.7087	21.5819	24.0572	24.3927	23.9631						4	4	4	43.5	43.5	43.5	20.157	0	33.879	1163500000	24	0.684007	0.269027	0.822814	1.41429	D1G37_03255|D1G37_03255|flavodoxinfamilyprotein|733012:733572Reverse;unitig_0|quiver|quiver:False:733622	D1G37_03255|D1G37_03255|flavodoxinfamilyprotein|733012:733572Reverse;unitig_0|quiver|quiver:False:733622		By MS/MS		By MS/MS		By MS/MS	By MS/MS	By MS/MS
23.4265	25.9767	23.089	25.6295	21.5994	25.9018	25.7548	26.0677						6	6	6	29.3	29.3	29.3	17.741	0	38.236	2023300000	35	0.236582	0.696706	-0.773249	-0.58481	unitig_0|quiver|quiver:False:734591;D1G37_03265|D1G37_03265|tRNA(cytidine(34)-2'-O)-methyltransferase|734119:734592Reverse	unitig_0|quiver|quiver:False:734591;D1G37_03265|D1G37_03265|tRNA(cytidine(34)-2'-O)-methyltransferase|734119:734592Reverse		By MS/MS		By MS/MS		By MS/MS	By MS/MS	By MS/MS
22.6962	25.0936	23.8652	25.3711	22.7073	25.0432	25.6017	25.2384						11	11	11	30.2	30.2	30.2	50.327	0	37.93	1545300000	23	0.120694	0.844618	-0.38941	-0.323401	D1G37_03270|cobA|uroporphyrinogen-IIIC-methyltransferase|734669:736042Reverse;unitig_0|quiver|quiver:False:736050	D1G37_03270|cobA|uroporphyrinogen-IIIC-methyltransferase|734669:736042Reverse;unitig_0|quiver|quiver:False:736050		By MS/MS		By MS/MS	By MS/MS	By matching	By MS/MS	By MS/MS
29.6756	29.9893	29.3675	29.9143	29.761	30.14	30.4264	30.3905						22	22	22	67.6	67.6	67.6	47.411	0	323.31	42860000000	455	1.1137	0.11719	-0.442823	-2.13228	D1G37_03275|D1G37_03275|serine--tRNAligase|736110:737381Reverse;unitig_0|quiver|quiver:False:737386	D1G37_03275|D1G37_03275|serine--tRNAligase|736110:737381Reverse;unitig_0|quiver|quiver:False:737386	By MS/MS	By MS/MS	By MS/MS	By MS/MS	By MS/MS	By MS/MS	By MS/MS	By MS/MS
22.7578	26.8348	23.5278	26.6527	25.6037	26.0758	26.3446	26.1081						6	6	6	37.8	37.8	37.8	29.577	0	123.73	3932800000	66	0.406693	0.49097	-0.839301	-0.922156	D1G37_03280|D1G37_03280|DUF3298domain-containingprotein|737500:738288Reverse;unitig_0|quiver|quiver:False:738332	D1G37_03280|D1G37_03280|DUF3298domain-containingprotein|737500:738288Reverse;unitig_0|quiver|quiver:False:738332	By MS/MS	By MS/MS	By matching	By MS/MS	By MS/MS	By MS/MS	By MS/MS	By MS/MS
28.9805	27.8215	28.3995	27.9636	27.4599	26.7897	27.0938	27.0088				+	P- Static_P5 Static	10	10	10	59.3	59.3	59.3	25.321	0	178.93	17865000000	270	2.18241	0.0180426	1.20324	4.07073	D1G37_03285|lolA|outermembranelipoproteincarrierproteinLolA|738416:739111Reverse;unitig_0|quiver|quiver:False:739122	D1G37_03285|lolA|outermembranelipoproteincarrierproteinLolA|738416:739111Reverse;unitig_0|quiver|quiver:False:739122	By MS/MS	By MS/MS	By MS/MS	By MS/MS	By MS/MS	By MS/MS	By MS/MS	By MS/MS
31.2365	30.7328	29.4625	30.636	29.6989	31.1115	30.8695	31.5348						3	3	3	49.4	49.4	49.4	9.0563	0	174.26	62125000000	200	0.209931	0.727608	-0.286761	-0.527624	D1G37_03290|D1G37_03290|50SribosomalproteinL27|739352:739609Reverse;unitig_0|quiver|quiver:False:739626	D1G37_03290|D1G37_03290|50SribosomalproteinL27|739352:739609Reverse;unitig_0|quiver|quiver:False:739626	By MS/MS	By MS/MS	By MS/MS	By MS/MS	By MS/MS	By MS/MS	By MS/MS	By MS/MS
31.1112	31.3187	31.9835	31.2473	33.1744	32.631	31.856	32.4406				+	P- Static_P5 Static	6	6	6	68	68	68	11.474	0	49.504	131150000000	342	1.79692	0.0332139	-1.11033	-3.32214	D1G37_03295|rplU|50SribosomalproteinL21|739628:739939Reverse;unitig_0|quiver|quiver:False:739950	D1G37_03295|rplU|50SribosomalproteinL21|739628:739939Reverse;unitig_0|quiver|quiver:False:739950	By MS/MS	By MS/MS	By MS/MS	By MS/MS	By MS/MS	By MS/MS	By MS/MS	By MS/MS
23.3473	27.321	27.8899	26.6898	26.7859	26.8251	26.6891	26.6702						12	12	12	56.3	56.3	56.3	35.547	0	205.24	5387400000	83	0.207542	0.732238	-0.637825	-0.522424	D1G37_03305|D1G37_03305|polyprenylsynthetasefamilyprotein|740383:741360Forward;unitig_0|quiver|quiver:True:740298	D1G37_03305|D1G37_03305|polyprenylsynthetasefamilyprotein|740383:741360Forward;unitig_0|quiver|quiver:True:740298	By MS/MS	By MS/MS	By MS/MS	By MS/MS	By MS/MS	By MS/MS	By MS/MS	By MS/MS
30.6346	29.5957	29.8175	29.9775	29.7598	30.1141	30.048	29.8947						14	14	14	48.1	48.1	48.1	43.836	0	323.31	31327000000	306	0.0791971	0.897556	0.052156	0.219815	D1G37_03320|D1G37_03320|multidrugeffluxRNDtransporterperiplasmicadaptorsubunitAdeI|744271:745521Forward;unitig_0|quiver|quiver:True:744246	D1G37_03320|D1G37_03320|multidrugeffluxRNDtransporterperiplasmicadaptorsubunitAdeI|744271:745521Forward;unitig_0|quiver|quiver:True:744246	By MS/MS	By MS/MS	By MS/MS	By MS/MS	By MS/MS	By MS/MS	By MS/MS	By MS/MS
25.8571	28.4132	28.7976	28.6406	29.1908	29.6761	29.6032	29.2321						27	27	27	31	31	31	114.55	0	323.31	22374000000	246	1.10845	0.117676	-1.49842	-2.12353	unitig_0|quiver|quiver:True:745533;D1G37_03325|D1G37_03325|AdeBfamilymultidrugeffluxRNDtransporterpermeasesubunit|745534:748710Forward	unitig_0|quiver|quiver:True:745533;D1G37_03325|D1G37_03325|AdeBfamilymultidrugeffluxRNDtransporterpermeasesubunit|745534:748710Forward	By MS/MS	By MS/MS	By MS/MS	By MS/MS	By MS/MS	By MS/MS	By MS/MS	By MS/MS
30.6936	30.6724	30.3546	30.6971	30.5936	30.8324	30.6025	30.7364						27	27	27	68.4	68.4	68.4	52.802	0	323.31	63064000000	541	0.372652	0.531687	-0.0868254	-0.857711	D1G37_03330|D1G37_03330|multidrugeffluxRNDtransporteroutermembranechannelsubunitAdeK|748710:750164Forward;unitig_0|quiver|quiver:True:748703	D1G37_03330|D1G37_03330|multidrugeffluxRNDtransporteroutermembranechannelsubunitAdeK|748710:750164Forward;unitig_0|quiver|quiver:True:748703	By MS/MS	By MS/MS	By MS/MS	By MS/MS	By MS/MS	By MS/MS	By MS/MS	By MS/MS
24.4553	24.7965	22.5262	25.0853	25.4353	25.0898	25.033	25.5244						5	5	5	56	56	56	12.547	0	59.056	1176700000	38	1.03432	0.134916	-0.863525	-2.00019	D1G37_03335|D1G37_03335|YbjQfamilyprotein|750274:750624Forward;unitig_0|quiver|quiver:True:750267	D1G37_03335|D1G37_03335|YbjQfamilyprotein|750274:750624Forward;unitig_0|quiver|quiver:True:750267		By MS/MS	By matching	By MS/MS	By MS/MS	By MS/MS	By MS/MS	By MS/MS
23.4927	26.0514	26.2477	26.2028	25.8138	26.3172	26.0608	26.0324						10	10	10	49.6	49.6	49.6	29.266	0	92.121	2838100000	60	0.390172	0.509769	-0.956943	-0.891036	D1G37_03350|D1G37_03350|SDRfamilyNAD(P)-dependentoxidoreductase|751552:752358Reverse;unitig_0|quiver|quiver:False:752366	D1G37_03350|D1G37_03350|SDRfamilyNAD(P)-dependentoxidoreductase|751552:752358Reverse;unitig_0|quiver|quiver:False:752366	By matching	By MS/MS	By matching	By MS/MS	By MS/MS	By MS/MS	By MS/MS	By MS/MS
27.4368	29.9956	29.5641	29.7809	30.6622	30.8268	30.8001	30.7859						48	48	48	56.1	56.1	56.1	108.62	0	323.31	55667000000	602	1.42132	0.071269	-1.57439	-2.65247	D1G37_03360|D1G37_03360|valine--tRNAligase|753258:756137Forward;unitig_0|quiver|quiver:True:753251	D1G37_03360|D1G37_03360|valine--tRNAligase|753258:756137Forward;unitig_0|quiver|quiver:True:753251	By MS/MS	By MS/MS	By MS/MS	By MS/MS	By MS/MS	By MS/MS	By MS/MS	By MS/MS
23.4738	20.6921	23.494	23.9412	22.3822	21.6537	23.6109	20.6276						4	4	4	16	16	16	24.947	0	22.149	1156600000	10	0.770458	0.222298	1.36809	1.56057	D1G37_03405|D1G37_03405|DNA-bindingresponseregulator|763641:764300Reverse;unitig_0|quiver|quiver:False:764317	D1G37_03405|D1G37_03405|DNA-bindingresponseregulator|763641:764300Reverse;unitig_0|quiver|quiver:False:764317		By matching	By matching	By MS/MS		By matching	By matching	By matching
33.2574	32.7498	31.8811	32.7859	32.4239	33.1272	32.9781	33.1527						23	23	23	64.6	64.6	64.6	48.183	0	323.31	256880000000	1239	0.320154	0.593687	-0.251935	-0.755656	D1G37_03415|D1G37_03415|DcaP-likeprotein|766162:767493Reverse;unitig_0|quiver|quiver:False:767501	D1G37_03415|D1G37_03415|DcaP-likeprotein|766162:767493Reverse;unitig_0|quiver|quiver:False:767501	By MS/MS	By MS/MS	By MS/MS	By MS/MS	By MS/MS	By MS/MS	By MS/MS	By MS/MS
23.1793	25.7226	26.4591	25.88	27	25.6725	26.0291	25.7526						12	12	12	37	37	37	32.466	0	44.148	2538200000	56	0.434848	0.462183	-0.584765	-0.974571	D1G37_03430|D1G37_03430|patatin-likephospholipasefamilyprotein|770108:771025Forward;unitig_0|quiver|quiver:True:770065	D1G37_03430|D1G37_03430|patatin-likephospholipasefamilyprotein|770108:771025Forward;unitig_0|quiver|quiver:True:770065	By matching	By MS/MS	By MS/MS	By MS/MS	By MS/MS	By MS/MS	By MS/MS	By MS/MS
28.3632	28.6269	29.544	28.7853	28.6544	28.4287	28.1098	28.1286						13	13	13	71.1	71.1	71.1	31.059	0	201.28	15679000000	178	0.885062	0.175016	0.49944	1.75217	D1G37_03440|D1G37_03440|SPFH/Band7/PHBdomainprotein|771621:772475Forward;unitig_0|quiver|quiver:True:771605	D1G37_03440|D1G37_03440|SPFH/Band7/PHBdomainprotein|771621:772475Forward;unitig_0|quiver|quiver:True:771605	By MS/MS	By MS/MS	By MS/MS	By MS/MS	By MS/MS	By MS/MS	By MS/MS	By MS/MS
22.7875	23.8633	23.1361	21.2597	21.9698	22.5486	20.5557	20.4745						3	3	3	28.7	28.7	28.7	14.465	0	9.4972	366520000	7	0.358273	0.55169	0.939783	0.830101	D1G37_03445|D1G37_03445|hypotheticalprotein|772544:772912Reverse;unitig_0|quiver|quiver:False:772926	D1G37_03445|D1G37_03445|hypotheticalprotein|772544:772912Reverse;unitig_0|quiver|quiver:False:772926		By MS/MS		By matching			By matching	By matching
22.9797	26.004	23.2906	26.0331	25.9806	25.776	26.1906	25.8188						9	9	9	44.6	44.6	44.6	32.802	0	85.055	2193500000	48	0.616334	0.311513	-1.10689	-1.2981	D1G37_03450|D1G37_03450|polyprenylsynthetasefamilyprotein|772972:773883Reverse;unitig_0|quiver|quiver:False:773897	D1G37_03450|D1G37_03450|polyprenylsynthetasefamilyprotein|772972:773883Reverse;unitig_0|quiver|quiver:False:773897		By MS/MS	By MS/MS	By MS/MS	By MS/MS	By MS/MS	By MS/MS	By MS/MS
21.9525	27.2311	28.2835	27.4267	27.5298	26.898	26.9228	26.5108						10	10	10	25.3	25.3	25.3	41.933	0	80.188	8667100000	119	0.162174	0.786079	-0.524485	-0.421062	D1G37_03455|prpF|2-methylaconitatecis-transisomerasePrpF|774042:775229Reverse;unitig_0|quiver|quiver:False:775282	D1G37_03455|prpF|2-methylaconitatecis-transisomerasePrpF|774042:775229Reverse;unitig_0|quiver|quiver:False:775282	By MS/MS	By MS/MS	By MS/MS	By MS/MS	By MS/MS	By MS/MS	By MS/MS	By MS/MS
24.8726	21.8706	24.9052	19.5222	22.5303	24.5519	20.4856	21.2417						2	2	2	4.9	4.9	4.9	50.074	0	23.938	372080000	9	0.0373765	0.951346	-0.140184	-0.107974	D1G37_03460|D1G37_03460|aminoacidpermease|775609:776964Forward;unitig_0|quiver|quiver:True:775602	D1G37_03460|D1G37_03460|aminoacidpermease|775609:776964Forward;unitig_0|quiver|quiver:True:775602		By MS/MS		By matching	By MS/MS	By MS/MS	By MS/MS	By MS/MS
24.5657	26.4611	26.0456	26.391	26.8054	26.528	26.8763	26.9301						11	11	11	33.1	33.1	33.1	41.394	0	68.911	3224800000	40	0.717552	0.251996	-1.49114	-1.47129	D1G37_03550|D1G37_03550|AAAfamilyATPase|794620:795720Forward;unitig_0|quiver|quiver:True:794604	D1G37_03550|D1G37_03550|AAAfamilyATPase|794620:795720Forward;unitig_0|quiver|quiver:True:794604		By MS/MS	By matching	By MS/MS	By MS/MS	By MS/MS	By MS/MS	By MS/MS
23.2204	27.7407	23.0059	27.3581	25.7256	28.0325	27.5386	27.4938						24	24	24	39.3	39.3	39.3	81.961	0	187.23	4961000000	102	0.633277	0.301352	-1.76007	-1.32736	D1G37_03555|D1G37_03555|peptidaseS8|795723:797915Forward;unitig_0|quiver|quiver:True:795716	D1G37_03555|D1G37_03555|peptidaseS8|795723:797915Forward;unitig_0|quiver|quiver:True:795716		By MS/MS	By matching	By MS/MS	By MS/MS	By MS/MS	By MS/MS	By MS/MS
28.5834	27.5833	27.485	28.143	23.3526	26.3014	26.5419	26.0875						16	16	16	68.4	68.4	68.4	31.976	0	181.03	11885000000	158	1.3424	0.0827255	2.65888	2.51723	D1G37_03560|hchA|proteindeglycaseHchA|798136:799011Reverse;unitig_0|quiver|quiver:False:799022	D1G37_03560|hchA|proteindeglycaseHchA|798136:799011Reverse;unitig_0|quiver|quiver:False:799022	By MS/MS	By MS/MS	By MS/MS	By MS/MS	By matching	By MS/MS	By MS/MS	By MS/MS
28.545	27.6086	27.6528	27.4398	26.7192	26.7176	26.6451	26.4802				+	P- Static_P5 Static	14	14	14	68.7	68.7	68.7	35.913	0	234.62	8841300000	150	2.42915	0.0119785	1.171	4.59214	D1G37_03565|D1G37_03565|NAD(P)H-quinoneoxidoreductase|799214:800212Reverse;unitig_0|quiver|quiver:False:800325	D1G37_03565|D1G37_03565|NAD(P)H-quinoneoxidoreductase|799214:800212Reverse;unitig_0|quiver|quiver:False:800325	By matching	By MS/MS	By MS/MS	By MS/MS	By MS/MS	By MS/MS	By MS/MS	By MS/MS
32.3797	32.1037	31.6459	32.0037	30.5477	31.3833	31.1558	31.1405				+	P- Static_P5 Static	18	18	18	58.2	58.2	58.2	50.52	0	323.31	128270000000	570	2.22975	0.0171982	0.976406	4.16796	D1G37_03600|D1G37_03600|long-chainfattyacidtransporter|806922:808352Forward;unitig_0|quiver|quiver:True:806888	D1G37_03600|D1G37_03600|long-chainfattyacidtransporter|806922:808352Forward;unitig_0|quiver|quiver:True:806888	By MS/MS	By MS/MS	By MS/MS	By MS/MS	By MS/MS	By MS/MS	By MS/MS	By MS/MS
23.4217	28.1745	26.7252	28.3948	27.943	28.4006	28.0208	28.2649						6	6	6	32.7	32.7	32.7	23.129	0	64.348	8739800000	102	0.648015	0.293696	-1.15197	-1.35271	D1G37_03605|thrH|bifunctionalphosphoserinephosphatase/homoserinephosphotransferaseThrH|808420:809037Reverse;unitig_0|quiver|quiver:False:809054	D1G37_03605|thrH|bifunctionalphosphoserinephosphatase/homoserinephosphotransferaseThrH|808420:809037Reverse;unitig_0|quiver|quiver:False:809054		By MS/MS	By MS/MS	By MS/MS	By MS/MS	By MS/MS	By MS/MS	By MS/MS
24.3788	27.077	27.7743	26.6357	26.9393	27.4321	27.335	27.884						12	12	12	53.9	53.9	53.9	28.569	0	168.14	8179000000	106	0.557184	0.353826	-1.13563	-1.19489	D1G37_03610|D1G37_03610|phosphoadenylyl-sulfatereductase|809192:809956Forward;unitig_0|quiver|quiver:True:809173	D1G37_03610|D1G37_03610|phosphoadenylyl-sulfatereductase|809192:809956Forward;unitig_0|quiver|quiver:True:809173	By MS/MS	By MS/MS	By MS/MS	By MS/MS	By MS/MS	By MS/MS	By MS/MS	By MS/MS
22.8147	24.9354	23.6982	25.5015	22.1344	25.57	25.3559	25.4736						12	12	12	34.3	34.3	34.3	52.39	0	95.013	1477600000	37	0.083338	0.892203	-0.306126	-0.230454	D1G37_03615|D1G37_03615|waxester/triacylglycerolsynthasefamilyO-acyltransferase|810127:811512Forward;unitig_0|quiver|quiver:True:810090	D1G37_03615|D1G37_03615|waxester/triacylglycerolsynthasefamilyO-acyltransferase|810127:811512Forward;unitig_0|quiver|quiver:True:810090		By MS/MS	By matching	By MS/MS	By matching	By MS/MS	By MS/MS	By MS/MS
24.0103	25.6823	23.1556	26.078	26.3582	26.7308	26.6782	26.7445						14	14	14	39.3	39.3	39.3	55.263	0	146.96	2807500000	59	1.50635	0.0602296	-1.90853	-2.80001	D1G37_03625|D1G37_03625|ribonucleaseG|811855:813309Reverse;unitig_0|quiver|quiver:False:813335	D1G37_03625|D1G37_03625|ribonucleaseG|811855:813309Reverse;unitig_0|quiver|quiver:False:813335		By MS/MS	By matching	By MS/MS	By MS/MS	By MS/MS	By MS/MS	By MS/MS
22.8832	24.2244	24.1257	25.0325	25.32	25.213	25.6876	25.871				+	P- Static_P5 Static	7	7	7	31.9	31.9	31.9	31.763	0	67.462	855440000	29	1.96998	0.0252381	-1.25497	-3.64927	D1G37_03640|mreC|rodshape-determiningproteinMreC|814449:815306Reverse;unitig_0|quiver|quiver:False:815308	D1G37_03640|mreC|rodshape-determiningproteinMreC|814449:815306Reverse;unitig_0|quiver|quiver:False:815308	By MS/MS	By MS/MS	By matching	By MS/MS	By MS/MS	By MS/MS	By MS/MS	By MS/MS
29.6355	29.6872	30.1612	30.0594	30.9732	30.6892	30.54	30.9326				+	P- Static_P5 Static	16	16	16	56.4	56.4	56.4	36.655	0	272.79	43708000000	381	2.76991	0.00748872	-0.897902	-5.37816	D1G37_03645|D1G37_03645|rodshape-determiningprotein|815323:816363Reverse;unitig_0|quiver|quiver:False:816371	D1G37_03645|D1G37_03645|rodshape-determiningprotein|815323:816363Reverse;unitig_0|quiver|quiver:False:816371	By MS/MS	By MS/MS	By MS/MS	By MS/MS	By MS/MS	By MS/MS	By MS/MS	By MS/MS
26.7895	27.8318	27.728	28.031	28.3355	28.6497	28.0851	27.5353						6	6	6	96.2	96.2	96.2	11.284	0	172.81	9491600000	108	0.754496	0.230688	-0.556304	-1.53371	D1G37_03650|gatC|Asp-tRNA(Asn)/Glu-tRNA(Gln)amidotransferasesubunitGatC|816497:816811Forward;unitig_0|quiver|quiver:True:816484	D1G37_03650|gatC|Asp-tRNA(Asn)/Glu-tRNA(Gln)amidotransferasesubunitGatC|816497:816811Forward;unitig_0|quiver|quiver:True:816484	By MS/MS	By MS/MS	By MS/MS	By MS/MS	By MS/MS	By MS/MS	By MS/MS	By MS/MS
28.16	29.6392	28.5463	29.6664	29.7121	30.2023	30.1992	30.3422						20	20	20	46.7	46.7	46.7	53.04	0	184.21	30596000000	261	1.46408	0.0651269	-1.11101	-2.72641	D1G37_03655|gatA|Asp-tRNA(Asn)/Glu-tRNA(Gln)amidotransferasesubunitGatA|816865:818343Forward;unitig_0|quiver|quiver:True:816807	D1G37_03655|gatA|Asp-tRNA(Asn)/Glu-tRNA(Gln)amidotransferasesubunitGatA|816865:818343Forward;unitig_0|quiver|quiver:True:816807	By MS/MS	By MS/MS	By MS/MS	By MS/MS	By MS/MS	By MS/MS	By MS/MS	By MS/MS
28.4333	29.174	29.6311	29.357	30.5213	29.9394	29.7263	29.8997						23	23	23	61.6	61.6	61.6	53.738	0	323.31	33468000000	306	1.51955	0.0575133	-0.872817	-2.8231	D1G37_03660|gatB|Asp-tRNA(Asn)/Glu-tRNA(Gln)amidotransferasesubunitGatB|818343:819812Forward;unitig_0|quiver|quiver:True:818330	D1G37_03660|gatB|Asp-tRNA(Asn)/Glu-tRNA(Gln)amidotransferasesubunitGatB|818343:819812Forward;unitig_0|quiver|quiver:True:818330	By MS/MS	By MS/MS	By MS/MS	By MS/MS	By MS/MS	By MS/MS	By MS/MS	By MS/MS
22.3863	27.1847	25.2581	26.7064	21.6964	26.3159	26.1784	26.1366						5	5	5	35.5	35.5	35.5	20.261	0	144.13	5639100000	83	0.164204	0.783545	0.605238	0.425711	D1G37_03665|D1G37_03665|DJ-1/PfpIfamilyprotein|820000:820560Forward;unitig_0|quiver|quiver:True:819978	D1G37_03665|D1G37_03665|DJ-1/PfpIfamilyprotein|820000:820560Forward;unitig_0|quiver|quiver:True:819978	By matching	By MS/MS	By matching	By MS/MS	By matching	By MS/MS	By MS/MS	By MS/MS
23.1641	26.8776	28.9541	27.0732	26.3692	25.7713	25.9639	25.3717						9	9	9	58.1	58.1	58.1	18.79	0	111.75	6855700000	117	0.399598	0.499438	0.907996	0.908825	D1G37_03670|D1G37_03670|hypotheticalprotein|820639:821157Reverse;unitig_0|quiver|quiver:False:821198	D1G37_03670|D1G37_03670|hypotheticalprotein|820639:821157Reverse;unitig_0|quiver|quiver:False:821198		By MS/MS	By MS/MS	By MS/MS	By MS/MS	By MS/MS	By MS/MS	By MS/MS
22.7581	21.3499	24.8489	22.6914	21.248	20.3379	20.5916	21.6011						3	3	3	9.3	9.3	9.3	38.976	0	9.9748	126640000	3	1.33336	0.0840229	2.91804	2.50183	D1G37_03675|D1G37_03675|DUF1176domain-containingprotein|821241:822308Reverse;unitig_0|quiver|quiver:False:822319	D1G37_03675|D1G37_03675|DUF1176domain-containingprotein|821241:822308Reverse;unitig_0|quiver|quiver:False:822319				By MS/MS		By matching	By matching
22.8929	25.8848	23.4225	25.6007	23.1395	26.4917	26.5818	26.6403						11	11	11	33.6	33.6	33.6	44.357	0	88.897	2256700000	35	0.376196	0.527565	-1.01691	-0.86448	unitig_0|quiver|quiver:False:828205;D1G37_03695|D1G37_03695|threonineammonia-lyase|826971:828206Reverse	unitig_0|quiver|quiver:False:828205;D1G37_03695|D1G37_03695|threonineammonia-lyase|826971:828206Reverse		By MS/MS		By MS/MS	By MS/MS	By MS/MS	By MS/MS	By MS/MS
24.0039	25.0212	23.3739	25.7998	25.5072	27.0517	26.8391	27.3172				+	P- Static_P5 Static	4	4	4	12.8	12.8	12.8	53.449	0	84.936	2572300000	46	1.67907	0.0428454	-2.30463	-3.10667	D1G37_03705|D1G37_03705|alanine:cationsymporterfamilyprotein|829544:831019Reverse;unitig_0|quiver|quiver:False:831048	D1G37_03705|D1G37_03705|alanine:cationsymporterfamilyprotein|829544:831019Reverse;unitig_0|quiver|quiver:False:831048		By MS/MS	By MS/MS	By MS/MS	By MS/MS	By MS/MS	By MS/MS	By MS/MS
24.1988	27.9345	27.5492	27.7268	26.1058	27.3478	27.3122	27.1247						12	12	12	51.3	51.3	51.3	26.383	0	50.673	7450800000	94	0.13062	0.831006	-0.426795	-0.347259	D1G37_03720|D1G37_03720|nitroreductase|832155:832859Forward;unitig_0|quiver|quiver:True:832133	D1G37_03720|D1G37_03720|nitroreductase|832155:832859Forward;unitig_0|quiver|quiver:True:832133	By MS/MS	By MS/MS	By MS/MS	By MS/MS	By MS/MS	By MS/MS	By MS/MS	By MS/MS
28.0515	28.7616	28.2237	28.7897	28.6839	29.0501	29.3233	29.6166						10	10	10	57.6	57.6	57.6	22.094	0	177.72	16200000000	155	1.39389	0.0763863	-0.71187	-2.60528	D1G37_03735|D1G37_03735|hypotheticalprotein|836504:837079Forward;unitig_0|quiver|quiver:True:836476	D1G37_03735|D1G37_03735|hypotheticalprotein|836504:837079Forward;unitig_0|quiver|quiver:True:836476	By MS/MS	By MS/MS	By MS/MS	By MS/MS	By MS/MS	By MS/MS	By MS/MS	By MS/MS
22.9134	23.9342	22.476	23.7907	21.1182	24.3158	23.8716	20.6177						4	4	4	4.6	4.6	4.6	96.575	0	15.545	453500000	7	0.503049	0.396696	0.942885	1.09871	D1G37_03740|D1G37_03740|hypotheticalprotein|837237:839783Forward;unitig_0|quiver|quiver:True:837152	D1G37_03740|D1G37_03740|hypotheticalprotein|837237:839783Forward;unitig_0|quiver|quiver:True:837152	By MS/MS	By MS/MS		By matching		By MS/MS	By matching	By matching
23.5708	25.6237	23.2788	21.8785	25.794	24.5205	24.5656	23.8424						6	6	6	46.7	46.7	46.7	18.958	0	30.437	1801300000	32	0.450073	0.451518	-1.00553	-1.00261	D1G37_03780|D1G37_03780|L,D-transpeptidase|841779:842282Reverse;unitig_0|quiver|quiver:False:842299	D1G37_03780|D1G37_03780|L,D-transpeptidase|841779:842282Reverse;unitig_0|quiver|quiver:False:842299		By MS/MS	By matching	By MS/MS	By MS/MS	By MS/MS	By MS/MS	By MS/MS
29.325	27.5676	27.8691	24.9031	27.5514	26.4431	26.8938	26.178						3	3	3	51.1	51.1	51.1	4.9979	0	16.803	22956000000	115	0.277711	0.64461	0.649663	0.670347	D1G37_03795|D1G37_03795|entericidin,EcnA/Bfamily|843913:844056Forward;unitig_0|quiver|quiver:True:843897	D1G37_03795|D1G37_03795|entericidin,EcnA/Bfamily|843913:844056Forward;unitig_0|quiver|quiver:True:843897	By MS/MS	By MS/MS	By MS/MS	By MS/MS	By MS/MS	By MS/MS	By MS/MS	By MS/MS
26.0552	26.22	22.9749	26.5371	25.6454	25.9711	26.2718	26.4048						8	8	8	25.7	25.7	25.7	41.203	0	60.96	2490100000	49	0.322541	0.591257	-0.694406	-0.760375	D1G37_03800|D1G37_03800|succinyl-diaminopimelatedesuccinylase|844182:845318Forward;unitig_0|quiver|quiver:True:844094	D1G37_03800|D1G37_03800|succinyl-diaminopimelatedesuccinylase|844182:845318Forward;unitig_0|quiver|quiver:True:844094	By MS/MS	By MS/MS	By matching	By MS/MS	By MS/MS	By MS/MS	By MS/MS	By MS/MS
23.6832	19.8475	23.1461	22.1147	22.2025	27.1149	26.699	21.3141						2	2	2	2.5	2.5	2.5	75.394	0	7.8494	2541200000	11	0.577139	0.339418	-2.12325	-1.22991	D1G37_03815|D1G37_03815|methyl-acceptingchemotaxisprotein|850482:852560Reverse;unitig_0|quiver|quiver:False:852610	D1G37_03815|D1G37_03815|methyl-acceptingchemotaxisprotein|850482:852560Reverse;unitig_0|quiver|quiver:False:852610	By MS/MS	By MS/MS	By matching	By MS/MS	By MS/MS	By MS/MS	By MS/MS	By matching
23.3733	26.513	22.6154	26.3955	21.4192	25.0697	25.9974	24.8722						5	5	5	37.5	37.5	37.5	13.479	0	37.878	3033900000	28	0.0302397	0.960114	0.114573	0.0880013	D1G37_03825|D1G37_03825|responseregulator|853204:853566Reverse;unitig_0|quiver|quiver:False:853604	D1G37_03825|D1G37_03825|responseregulator|853204:853566Reverse;unitig_0|quiver|quiver:False:853604		By MS/MS		By MS/MS	By matching	By matching	By MS/MS	By matching
23.6535	20.0522	23.6635	20.6889	23.5106	20.6048	21.1757	19.6597						2	2	2	14.2	14.2	14.2	14.2	0	4.4993	61836000	2	0.769025	0.223215	1.96889	1.55816	unitig_0|quiver|quiver:False:853972;D1G37_03830|D1G37_03830|responseregulator|853590:853973Reverse	unitig_0|quiver|quiver:False:853972;D1G37_03830|D1G37_03830|responseregulator|853590:853973Reverse					By MS/MS	By MS/MS	By matching
23.5578	24.8365	23.56	25.3997	21.6522	24.8861	24.6262	24.909						9	9	9	29.6	29.6	29.6	40.93	0	77.76	1472500000	40	0.104349	0.864346	0.305635	0.283375	D1G37_03840|D1G37_03840|effluxRNDtransporterperiplasmicadaptorsubunit|854953:856071Forward;unitig_0|quiver|quiver:True:854946	D1G37_03840|D1G37_03840|effluxRNDtransporterperiplasmicadaptorsubunit|854953:856071Forward;unitig_0|quiver|quiver:True:854946	By MS/MS	By MS/MS	By matching	By MS/MS		By matching	By MS/MS	By MS/MS
28.6514	29.3221	28.7646	29.2144	30.4995	29.9991	29.8932	30.1962				+	P- Static_P5 Static	27	27	27	58	58	58	63.246	0	323.31	30529000000	389	2.80666	0.00778125	-1.15894	-5.46805	D1G37_03850|D1G37_03850|proline--tRNAligase|859244:860959Forward;unitig_0|quiver|quiver:True:859219	D1G37_03850|D1G37_03850|proline--tRNAligase|859244:860959Forward;unitig_0|quiver|quiver:True:859219	By MS/MS	By MS/MS	By MS/MS	By MS/MS	By MS/MS	By MS/MS	By MS/MS	By MS/MS
26.9543	28.0599	26.1953	27.9165	22.7591	25.6098	25.6046	24.6257						5	5	5	59.3	59.3	59.3	12.339	0	180.63	6087000000	72	1.5527	0.0543779	2.86322	2.88133	D1G37_03855|D1G37_03855|DUF1508domain-containingprotein|861014:861355Reverse;unitig_0|quiver|quiver:False:861393	D1G37_03855|D1G37_03855|DUF1508domain-containingprotein|861014:861355Reverse;unitig_0|quiver|quiver:False:861393	By MS/MS	By MS/MS	By MS/MS	By MS/MS	By matching	By MS/MS	By MS/MS	By MS/MS
22.9174	24.3317	22.4147	24.9079	22.3735	25.6121	24.9061	25.7852						3	3	3	31.6	31.6	31.6	12.396	0	32.12	1263400000	20	0.170309	0.778115	-0.46729	-0.439623	D1G37_03860|D1G37_03860|alkylphosphonateutilizationprotein|861567:861911Reverse;unitig_0|quiver|quiver:False:861919	D1G37_03860|D1G37_03860|alkylphosphonateutilizationprotein|861567:861911Reverse;unitig_0|quiver|quiver:False:861919		By MS/MS		By MS/MS	By MS/MS	By MS/MS	By MS/MS	By MS/MS
24.0321	28.9831	27.5464	27.7764	22.3013	27.3741	24.9493	24.4518						7	7	7	62.4	62.4	62.4	16.489	0	43.38	16995000000	93	0.834332	0.192328	2.45612	1.66759	D1G37_03870|D1G37_03870|toxin|862501:862950Reverse;unitig_0|quiver|quiver:False:862964	D1G37_03870|D1G37_03870|toxin|862501:862950Reverse;unitig_0|quiver|quiver:False:862964	By matching	By MS/MS	By MS/MS	By MS/MS	By matching	By MS/MS	By matching	By matching
27.6759	28.0754	27.3964	27.7605	26.5452	27.6688	27.2984	27.0205						10	10	10	65.8	65.8	65.8	26.755	0	234.17	10762000000	136	1.13027	0.114054	0.593817	2.15992	D1G37_03875|D1G37_03875|folate-bindingproteinYgfZ|863167:863889Forward;unitig_0|quiver|quiver:True:863139	D1G37_03875|D1G37_03875|folate-bindingproteinYgfZ|863167:863889Forward;unitig_0|quiver|quiver:True:863139	By matching	By MS/MS	By MS/MS	By MS/MS	By MS/MS	By MS/MS	By MS/MS	By MS/MS
26.3647	27.1199	27.4349	27.0721	26.9734	26.5894	26.7453	26.7934						13	13	13	60.6	60.6	60.6	26.343	0	176.67	6219200000	109	0.410791	0.486762	0.222538	0.929834	D1G37_03880|D1G37_03880|DsbCfamilyprotein|864035:864745Forward;unitig_0|quiver|quiver:True:864019	D1G37_03880|D1G37_03880|DsbCfamilyprotein|864035:864745Forward;unitig_0|quiver|quiver:True:864019	By MS/MS	By MS/MS	By MS/MS	By MS/MS	By MS/MS	By MS/MS	By MS/MS	By MS/MS
24.2223	20.6129	22.4273	24.2904	25.8516	23.6788	23.9279	23.4349						14	14	14	56.9	56.9	56.9	29.564	0	128.77	4236100000	79	0.868289	0.181494	-1.35168	-1.72424	D1G37_03885|D1G37_03885|sel1repeatfamilyprotein|864928:865752Forward;unitig_0|quiver|quiver:True:864921	D1G37_03885|D1G37_03885|sel1repeatfamilyprotein|864928:865752Forward;unitig_0|quiver|quiver:True:864921		By matching		By matching	By MS/MS	By matching	By MS/MS	By matching
27.6209	28.3988	27.6315	28.2361	26.1577	27.1377	26.9539	26.666				+	P- Static_P5 Static	12	12	12	46.6	46.6	46.6	40.557	0	286.02	12293000000	158	2.25667	0.0178265	1.24297	4.22383	D1G37_03895|D1G37_03895|NADH:flavinoxidoreductase/NADHoxidase|866776:867885Reverse;unitig_0|quiver|quiver:False:867893	D1G37_03895|D1G37_03895|NADH:flavinoxidoreductase/NADHoxidase|866776:867885Reverse;unitig_0|quiver|quiver:False:867893	By MS/MS	By MS/MS	By MS/MS	By MS/MS	By MS/MS	By MS/MS	By MS/MS	By MS/MS
23.4459	26.9489	24.2328	26.9208	26.759	26.7927	27.0835	27.5104						24	24	24	38.3	38.3	38.3	81.279	0	227.28	4516000000	85	0.886749	0.174388	-1.68693	-1.75498	D1G37_03900|D1G37_03900|TonB-dependentreceptor|867895:870099Reverse;unitig_0|quiver|quiver:False:870113	D1G37_03900|D1G37_03900|TonB-dependentreceptor|867895:870099Reverse;unitig_0|quiver|quiver:False:870113	By MS/MS	By MS/MS	By matching	By MS/MS	By MS/MS	By MS/MS	By MS/MS	By MS/MS
22.0345	21.964	23.4846	24.1872	25.3066	24.9578	24.4438	25.4461						8	8	8	34.3	34.3	34.3	31.081	0	39.461	883710000	15	1.12909	0.113896	-2.258	-2.15795	D1G37_03910|D1G37_03910|bifunctionalDNA-formamidopyrimidineglycosylase/DNA-(apurinicorapyrimidinicsite)lyase|870872:871696Forward;unitig_0|quiver|quiver:True:870808	D1G37_03910|D1G37_03910|bifunctionalDNA-formamidopyrimidineglycosylase/DNA-(apurinicorapyrimidinicsite)lyase|870872:871696Forward;unitig_0|quiver|quiver:True:870808		By MS/MS		By matching	By MS/MS	By MS/MS	By MS/MS	By MS/MS
22.108	26.4941	27.6987	25.7355	25.7344	25.6779	25.2945	25.4046						9	9	9	62.5	62.5	62.5	10.698	0	34.976	4148600000	69	0.0504053	0.931881	0.150999	0.14373	D1G37_03915|D1G37_03915|peptidylprolylisomerase|871716:872006Forward;unitig_0|quiver|quiver:True:871685	D1G37_03915|D1G37_03915|peptidylprolylisomerase|871716:872006Forward;unitig_0|quiver|quiver:True:871685		By MS/MS	By MS/MS	By MS/MS	By matching	By MS/MS	By MS/MS	By matching
30.5233	29.8015	29.9946	29.9859	29.9544	29.658	29.4822	29.734						10	10	10	69.2	69.2	69.2	15.783	0	181.16	36404000000	275	1.03997	0.133509	0.36918	2.00958	unitig_0|quiver|quiver:False:872943;D1G37_03925|mscL|largeconductancemechanosensitivechannelproteinMscL|872513:872944Reverse	unitig_0|quiver|quiver:False:872943;D1G37_03925|mscL|largeconductancemechanosensitivechannelproteinMscL|872513:872944Reverse	By matching	By MS/MS	By MS/MS	By MS/MS	By MS/MS	By MS/MS	By MS/MS	By MS/MS
29.2913	30.2226	30.3223	30.2406	31.272	31.6371	31.5932	31.7527				+	P- Static_P5 Static	27	27	27	47	47	47	67.659	0	323.31	67908000000	513	2.95461	0.00781132	-1.54457	-5.8408	D1G37_03930|typA|translationalGTPaseTypA|873199:875034Reverse;unitig_0|quiver|quiver:False:875048	D1G37_03930|typA|translationalGTPaseTypA|873199:875034Reverse;unitig_0|quiver|quiver:False:875048	By MS/MS	By MS/MS	By MS/MS	By MS/MS	By MS/MS	By MS/MS	By MS/MS	By MS/MS
23.7168	23.9893	22.7653	23.9131	21.8794	24.466	24.3167	24.6374						5	5	5	15.7	15.7	15.7	37.525	0	20.958	526430000	11	0.0669075	0.911326	-0.135854	-0.187804	D1G37_03940|D1G37_03940|16SrRNAmethyltransferase|876634:877647Forward;unitig_0|quiver|quiver:True:876624	D1G37_03940|D1G37_03940|16SrRNAmethyltransferase|876634:877647Forward;unitig_0|quiver|quiver:True:876624		By MS/MS		By matching	By matching	By MS/MS	By MS/MS	By MS/MS
23.2441	21.4995	23.4178	20.2625	22.9138	24.7067	24.4869	24.0711						3	3	3	6.4	6.4	6.4	53.98	0	15.679	338420000	9	0.449242	0.451909	-1.12702	-1.00109	D1G37_03945|D1G37_03945|aminoacidpermease|877669:879129Forward;unitig_0|quiver|quiver:True:877659	D1G37_03945|D1G37_03945|aminoacidpermease|877669:879129Forward;unitig_0|quiver|quiver:True:877659			By matching	By matching	By MS/MS	By matching	By MS/MS	By MS/MS
36.4877	36.4091	36.2923	36.6576	35.8714	36.1385	35.8602	36.1173				+	P- Static_P5 Static	25	25	25	68.3	68.3	68.3	38.434	0	323.31	3437200000000	3493	2.29799	0.0161148	0.464786	4.31041	D1G37_03960|D1G37_03960|OmpAfamilyprotein|880898:881968Reverse;unitig_0|quiver|quiver:False:882036	D1G37_03960|D1G37_03960|OmpAfamilyprotein|880898:881968Reverse;unitig_0|quiver|quiver:False:882036	By MS/MS	By MS/MS	By MS/MS	By MS/MS	By MS/MS	By MS/MS	By MS/MS	By MS/MS
29.5895	29.7252	29.596	29.7614	27.9408	28.5698	28.9168	28.4219				+	P- Static_P5 Static	19	17	17	63.7	61.9	61.9	40.776	0	323.31	32762000000	296	2.94652	0.00773832	1.20571	5.81997	D1G37_03970|D1G37_03970|acetyl-CoAC-acyltransferase|882974:884149Forward;unitig_0|quiver|quiver:True:882952	D1G37_03970|D1G37_03970|acetyl-CoAC-acyltransferase|882974:884149Forward;unitig_0|quiver|quiver:True:882952	By MS/MS	By MS/MS	By MS/MS	By MS/MS	By MS/MS	By MS/MS	By MS/MS	By MS/MS
22.7566	27.3387	27.9445	27.8555	21.8921	24.2204	24.9314	23.4851						5	5	5	43.5	43.5	43.5	16.728	0	48.07	11055000000	162	1.39666	0.0759032	2.98254	2.61004	D1G37_03975|D1G37_03975|VOCfamilyprotein|884275:884718Forward;unitig_0|quiver|quiver:True:884253	D1G37_03975|D1G37_03975|VOCfamilyprotein|884275:884718Forward;unitig_0|quiver|quiver:True:884253		By MS/MS	By MS/MS	By MS/MS		By MS/MS	By MS/MS	By MS/MS
27.1296	26.3899	26.8785	26.2321	26.8007	26.8305	26.1699	26.1562						7	7	7	42.9	42.9	42.9	17.471	0	25.838	3083800000	89	0.242699	0.688301	0.168235	0.59773	D1G37_03985|D1G37_03985|DUF934domain-containingprotein|885197:885682Reverse;unitig_0|quiver|quiver:False:885708	D1G37_03985|D1G37_03985|DUF934domain-containingprotein|885197:885682Reverse;unitig_0|quiver|quiver:False:885708	By MS/MS	By MS/MS	By MS/MS	By MS/MS	By MS/MS	By MS/MS	By MS/MS	By MS/MS
27.0311	28.2674	27.5968	28.378	28.3232	28.795	28.8575	29.2487						27	27	27	58.3	58.3	58.3	62.099	0	237	14830000000	164	1.44424	0.0684547	-0.987784	-2.69204	D1G37_03990|D1G37_03990|nitrite/sulfitereductase|885675:887318Reverse;unitig_0|quiver|quiver:False:887326	D1G37_03990|D1G37_03990|nitrite/sulfitereductase|885675:887318Reverse;unitig_0|quiver|quiver:False:887326	By MS/MS	By MS/MS	By MS/MS	By MS/MS	By MS/MS	By MS/MS	By MS/MS	By MS/MS
30.5919	30.8789	30.8695	30.9854	30.5319	31.0394	31.113	30.496						37	37	37	59.8	59.8	59.8	86.984	0	323.31	87727000000	853	0.0708324	0.90699	0.0363593	0.1981	D1G37_03995|D1G37_03995|glucose/quinate/shikimatefamilymembrane-boundPQQ-dependentdehydrogenase|887485:889890Reverse;unitig_0|quiver|quiver:False:889940	D1G37_03995|D1G37_03995|glucose/quinate/shikimatefamilymembrane-boundPQQ-dependentdehydrogenase|887485:889890Reverse;unitig_0|quiver|quiver:False:889940	By MS/MS	By MS/MS	By MS/MS	By MS/MS	By MS/MS	By MS/MS	By MS/MS	By MS/MS
31.0544	31.599	30.8908	31.4883	29.7959	30.447	30.673	30.6767				+	P- Static_P5 Static	17	17	17	68.8	68.8	68.8	45.992	0	323.31	83872000000	503	1.73335	0.0379515	0.859972	3.20524	D1G37_04000|D1G37_04000|carbohydrateporin|890064:891296Reverse;unitig_0|quiver|quiver:False:891355	D1G37_04000|D1G37_04000|carbohydrateporin|890064:891296Reverse;unitig_0|quiver|quiver:False:891355	By MS/MS	By MS/MS	By MS/MS	By MS/MS	By MS/MS	By MS/MS	By MS/MS	By MS/MS
22.0441	25.8962	23.7955	25.9271	21.2485	24.8944	25.0209	24.6409						14	14	14	47.9	47.9	47.9	42.221	0	142.11	3108400000	60	0.187721	0.757078	0.475111	0.478768	D1G37_04015|D1G37_04015|acetyl-CoAC-acetyltransferase|893964:895169Forward;unitig_0|quiver|quiver:True:893942	D1G37_04015|D1G37_04015|acetyl-CoAC-acetyltransferase|893964:895169Forward;unitig_0|quiver|quiver:True:893942		By MS/MS	By matching	By MS/MS	By matching	By matching	By MS/MS	By MS/MS
23.405	26.2739	22.4789	26.16	27.6974	24.9701	25.2382	25.4569						19	19	19	30.1	30.1	30.1	77.161	0	217.68	4693800000	90	0.246684	0.685622	-0.532003	-0.606108	D1G37_04020|D1G37_04020|3-hydroxyacyl-CoAdehydrogenase|895190:897325Forward;unitig_0|quiver|quiver:True:895177	D1G37_04020|D1G37_04020|3-hydroxyacyl-CoAdehydrogenase|895190:897325Forward;unitig_0|quiver|quiver:True:895177		By MS/MS	By MS/MS	By MS/MS	By MS/MS	By matching	By MS/MS	By MS/MS
22.303	23.3191	22.2726	23.1038	22.1495	23.6403	23.7129	25.2715						5	5	5	18.2	18.2	18.2	32.244	0	31.645	252730000	7	0.498054	0.401677	-0.641166	-1.08974	D1G37_04030|D1G37_04030|patatinfamilyprotein|897760:898620Forward;unitig_0|quiver|quiver:True:897744	D1G37_04030|D1G37_04030|patatinfamilyprotein|897760:898620Forward;unitig_0|quiver|quiver:True:897744		By MS/MS		By matching	By MS/MS	By MS/MS	By MS/MS	By MS/MS
24.3737	20.9679	23.7851	20.7891	20.4658	19.8833	20.3445	22.7664						3	3	3	26.2	26.2	26.2	16.73	0	8.5231	86940000	2	0.787604	0.214211	1.17803	1.58937	unitig_0|quiver|quiver:False:900363;D1G37_04040|D1G37_04040|SAM-dependentmethyltransferase|899082:900292Reverse	unitig_0|quiver|quiver:False:900363;D1G37_04040|D1G37_04040|SAM-dependentmethyltransferase|899082:900292Reverse		By matching		By MS/MS		By matching	By matching	By MS/MS
24.2813	25.1077	26.5111	26.162	26.2288	26.0732	26.3004	25.9756						4	4	4	40.1	40.1	40.1	14.85	0	37.092	5067500000	80	0.559757	0.353316	-0.924822	-1.19942	D1G37_04055|D1G37_04055|hypotheticalprotein|902570:903013Reverse;unitig_0|quiver|quiver:False:903060	D1G37_04055|D1G37_04055|hypotheticalprotein|902570:903013Reverse;unitig_0|quiver|quiver:False:903060	By MS/MS	By MS/MS	By MS/MS	By MS/MS	By MS/MS	By MS/MS	By MS/MS	By MS/MS
28.0772	29.3524	29.0841	29.457	30.5432	30.1682	30.0056	30.076				+	P- Static_P5 Static	42	42	42	63	63	63	102.52	0	323.31	33821000000	494	1.93208	0.0271974	-1.20556	-3.57646	D1G37_04060|D1G37_04060|proteintranslocasesubunitSecA|903144:905867Reverse;unitig_0|quiver|quiver:False:905920	D1G37_04060|D1G37_04060|proteintranslocasesubunitSecA|903144:905867Reverse;unitig_0|quiver|quiver:False:905920	By MS/MS	By MS/MS	By MS/MS	By MS/MS	By MS/MS	By MS/MS	By MS/MS	By MS/MS
30.8278	30.4258	31.8565	30.4841	28.4409	28.5944	28.5442	28.5527				+	P- Static_P5 Static	12	12	12	59.2	59.2	59.2	24.129	0	174.86	122020000000	403	3.40796	0.007125	2.36553	7.10401	D1G37_04065|D1G37_04065|peroxiredoxin|906276:906917Forward;unitig_0|quiver|quiver:True:906266	D1G37_04065|D1G37_04065|peroxiredoxin|906276:906917Forward;unitig_0|quiver|quiver:True:906266	By MS/MS	By MS/MS	By MS/MS	By MS/MS	By MS/MS	By MS/MS	By MS/MS	By MS/MS
23.8194	23.2542	23.9901	20.4362	21.7215	20.6995	20.8524	23.09						2	2	2	10.5	10.5	10.5	29.879	0	14.747	168250000	6	0.488483	0.412773	1.07735	1.0725	D1G37_04070|D1G37_04070|MBLfoldmetallo-hydrolase|907259:908035Forward;unitig_0|quiver|quiver:True:907099	D1G37_04070|D1G37_04070|MBLfoldmetallo-hydrolase|907259:908035Forward;unitig_0|quiver|quiver:True:907099		By MS/MS		By matching		By matching	By MS/MS	By matching
24.9734	25.9008	26.6516	25.7517	26.2349	26.35	26.7491	26.6006						10	10	10	32.3	32.3	32.3	38.571	0	139.67	3366300000	74	0.931089	0.16065	-0.664252	-1.82872	D1G37_04080|D1G37_04080|SPORdomain-containingprotein|908630:909700Reverse;unitig_0|quiver|quiver:False:909765	D1G37_04080|D1G37_04080|SPORdomain-containingprotein|908630:909700Reverse;unitig_0|quiver|quiver:False:909765	By MS/MS	By MS/MS	By MS/MS	By MS/MS	By MS/MS	By MS/MS	By MS/MS	By MS/MS
24.3247	25.8166	23.2885	26.3907	20.4593	26.3065	25.8146	26.5797						6	6	6	16.6	16.6	16.6	47.435	0	30.059	1986800000	12	0.162606	0.785885	-0.651094	-0.422051	D1G37_04085|D1G37_04085|bifunctionaltetrahydrofolatesynthase/dihydrofolatesynthase|909691:910977Reverse;unitig_0|quiver|quiver:False:911015	D1G37_04085|D1G37_04085|bifunctionaltetrahydrofolatesynthase/dihydrofolatesynthase|909691:910977Reverse;unitig_0|quiver|quiver:False:911015		By MS/MS		By MS/MS		By MS/MS	By MS/MS	By MS/MS
30.4109	30.7682	30.3245	30.3242	30.5902	30.6562	31.2015	30.9635						16	16	16	56.4	56.4	56.4	32.972	0	323.31	57163000000	326	1.17668	0.106192	-0.395881	-2.23749	D1G37_04090|D1G37_04090|acetyl-CoAcarboxylasecarboxyltransferasesubunitbeta|910974:911870Reverse;unitig_0|quiver|quiver:False:911875	D1G37_04090|D1G37_04090|acetyl-CoAcarboxylasecarboxyltransferasesubunitbeta|910974:911870Reverse;unitig_0|quiver|quiver:False:911875	By MS/MS	By MS/MS	By MS/MS	By MS/MS	By MS/MS	By MS/MS	By MS/MS	By MS/MS
30.1998	28.5603	28.14	28.505	27.9408	28.3964	28.1715	28.4564						12	12	12	73.4	73.4	73.4	28.44	0	323.31	19305000000	311	0.610054	0.316367	0.609956	1.28722	D1G37_04095|D1G37_04095|tryptophansynthasesubunitalpha|911867:912670Reverse;unitig_0|quiver|quiver:False:912693	D1G37_04095|D1G37_04095|tryptophansynthasesubunitalpha|911867:912670Reverse;unitig_0|quiver|quiver:False:912693	By MS/MS	By MS/MS	By MS/MS	By MS/MS	By MS/MS	By MS/MS	By MS/MS	By MS/MS
29.5687	29.1891	29.0866	29.3719	28.747	28.986	29.1394	28.9417						24	24	24	70.9	70.9	70.9	44.78	0	218.32	22369000000	199	1.40687	0.0727596	0.350561	2.62759	D1G37_04120|trpB|tryptophansynthasesubunitbeta|916524:917753Reverse;unitig_0|quiver|quiver:False:917794	D1G37_04120|trpB|tryptophansynthasesubunitbeta|916524:917753Reverse;unitig_0|quiver|quiver:False:917794	By MS/MS	By MS/MS	By MS/MS	By MS/MS	By MS/MS	By MS/MS	By MS/MS	By MS/MS
23.7947	21.2227	23.4802	26.1621	27.7226	21.7532	20.4142	25.5752						5	5	5	25.6	25.6	25.6	23.898	0	21.894	1038000000	12	0.0675339	0.910643	-0.437616	-0.189452	D1G37_04125|D1G37_04125|phosphoribosylanthranilateisomerase|917737:918396Reverse;unitig_0|quiver|quiver:False:918407	D1G37_04125|D1G37_04125|phosphoribosylanthranilateisomerase|917737:918396Reverse;unitig_0|quiver|quiver:False:918407		By matching	By MS/MS	By MS/MS	By MS/MS	By matching	By matching	By MS/MS
29.9435	29.879	29.2506	29.7538	29.5883	29.646	29.5456	30.0674						31	31	31	73.5	73.5	73.5	68.687	0	323.31	31570000000	354	0.00871272	0.990298	-0.00513411	-0.0259509	D1G37_04130|D1G37_04130|TonB-dependentreceptor|918766:920637Forward;unitig_0|quiver|quiver:True:918696	D1G37_04130|D1G37_04130|TonB-dependentreceptor|918766:920637Forward;unitig_0|quiver|quiver:True:918696	By MS/MS	By MS/MS	By MS/MS	By MS/MS	By MS/MS	By MS/MS	By MS/MS	By MS/MS
24.6663	25.4117	24.029	25.2574	25.4097	25.0301	25.1602	25.1926						7	7	7	44.8	44.8	44.8	21.486	0	111.53	1336700000	44	0.509216	0.390644	-0.491043	-1.10976	D1G37_04135|D1G37_04135|cob(I)yrinicacida,c-diamideadenosyltransferase|920734:921312Forward;unitig_0|quiver|quiver:True:920670	D1G37_04135|D1G37_04135|cob(I)yrinicacida,c-diamideadenosyltransferase|920734:921312Forward;unitig_0|quiver|quiver:True:920670	By MS/MS	By MS/MS	By MS/MS	By MS/MS	By MS/MS	By MS/MS	By MS/MS	By MS/MS
23.0576	25.8352	23.0574	25.2574	22.4083	24.9759	24.5291	24.7407						3	3	3	22.7	22.7	22.7	19.825	0	48.139	2087900000	25	0.28976	0.633066	0.600833	0.694849	D1G37_04145|D1G37_04145|METAdomain-containingprotein|922127:922657Reverse;unitig_0|quiver|quiver:False:922695	D1G37_04145|D1G37_04145|METAdomain-containingprotein|922127:922657Reverse;unitig_0|quiver|quiver:False:922695		By MS/MS		By MS/MS		By matching	By MS/MS	By MS/MS
23.3128	21.5351	23.9198	23.9074	21.3221	21.3315	23.817	23.8532						4	4	4	8.8	8.8	8.8	54.916	0	16.623	432250000	7	0.0972589	0.874239	-0.291306	-0.265709	D1G37_04155|D1G37_04155|YdiUfamilyprotein|924152:925594Forward;unitig_0|quiver|quiver:True:924109	D1G37_04155|D1G37_04155|YdiUfamilyprotein|924152:925594Forward;unitig_0|quiver|quiver:True:924109		By matching		By matching		By matching	By MS/MS	By MS/MS
25.0604	27.7867	27.6264	27.6241	26.9398	26.9299	27.0167	26.8491						13	13	13	65.8	65.8	65.8	26.679	0	137.95	8454400000	99	0.0482587	0.93462	0.0905547	0.137899	D1G37_04160|D1G37_04160|DNA-bindingresponseregulator|925658:926344Reverse;unitig_0|quiver|quiver:False:926358	D1G37_04160|D1G37_04160|DNA-bindingresponseregulator|925658:926344Reverse;unitig_0|quiver|quiver:False:926358	By MS/MS	By MS/MS	By MS/MS	By MS/MS	By MS/MS	By MS/MS	By MS/MS	By MS/MS
23.3169	21.5572	21.4769	25.2688	26.3811	25.7787	25.6608	26.1444				+	P- Static_P5 Static	4	4	4	36.5	36.5	36.5	13.952	0	21.718	2302600000	33	2.00323	0.0228951	-2.73619	-3.71372	D1G37_04170|D1G37_04170|hypotheticalprotein|928154:928534Forward;unitig_0|quiver|quiver:True:928141	D1G37_04170|D1G37_04170|hypotheticalprotein|928154:928534Forward;unitig_0|quiver|quiver:True:928141		By matching	By matching	By matching	By MS/MS	By MS/MS	By matching	By MS/MS
29.6698	29.5612	29.2257	30.0783	29.7874	30.1996	30.3437	30.4588						27	26	24	60.2	58.7	55	65.622	0	323.31	54104000000	488	1.31038	0.0870335	-0.563641	-2.46277	D1G37_04175|D1G37_04175|acyl-CoAdehydrogenase|928824:930626Forward;unitig_0|quiver|quiver:True:928784	D1G37_04175|D1G37_04175|acyl-CoAdehydrogenase|928824:930626Forward;unitig_0|quiver|quiver:True:928784	By MS/MS	By MS/MS	By MS/MS	By MS/MS	By MS/MS	By MS/MS	By MS/MS	By MS/MS
29.3174	29.6855	30.0733	29.7718	29.2457	29.2067	29.1103	29.138				+	P- Static_P5 Static	32	32	31	64.4	64.4	62.9	64.725	0	323.31	39869000000	542	1.82995	0.0318101	0.536827	3.38356	D1G37_04180|D1G37_04180|acyl-CoAdehydrogenase|930794:932575Forward;unitig_0|quiver|quiver:True:930787	D1G37_04180|D1G37_04180|acyl-CoAdehydrogenase|930794:932575Forward;unitig_0|quiver|quiver:True:930787	By MS/MS	By MS/MS	By MS/MS	By MS/MS	By MS/MS	By MS/MS	By MS/MS	By MS/MS
22.9653	24.5067	24.0861	25.7167	26.579	24.9884	25.2387	25.6274						5	5	5	28.4	28.4	28.4	17.116	0	21.904	1787500000	35	1.0667	0.125677	-1.46459	-2.05402	D1G37_04195|D1G37_04195|hypotheticalprotein|933759:934205Forward;unitig_0|quiver|quiver:True:933707	D1G37_04195|D1G37_04195|hypotheticalprotein|933759:934205Forward;unitig_0|quiver|quiver:True:933707		By MS/MS	By MS/MS	By MS/MS	By MS/MS	By MS/MS	By MS/MS	By MS/MS
23.97	23.706	23.6596	21.149	23.8689	23.536	23.963	23.9666						3	3	3	8.6	8.6	8.6	55.053	0	31.081	386390000	9	0.472165	0.430924	-0.658541	-1.04295	D1G37_04200|D1G37_04200|phospholipase|934520:935983Reverse;unitig_0|quiver|quiver:False:935991	D1G37_04200|D1G37_04200|phospholipase|934520:935983Reverse;unitig_0|quiver|quiver:False:935991		By matching		By matching	By MS/MS	By MS/MS	By MS/MS	By MS/MS
22.8376	24.4539	24.0097	24.2618	25.5161	23.6204	23.9078	24.8934						10	10	10	23.7	23.7	23.7	77.188	0	42.576	673990000	26	0.698731	0.260564	-1.0453	-1.43935	D1G37_04205|D1G37_04205|TonB-dependentreceptor|936059:938134Reverse;unitig_0|quiver|quiver:False:938172	D1G37_04205|D1G37_04205|TonB-dependentreceptor|936059:938134Reverse;unitig_0|quiver|quiver:False:938172	By MS/MS	By MS/MS	By MS/MS	By MS/MS	By MS/MS	By matching	By MS/MS	By MS/MS
30.6903	31.0444	30.9382	31.1341	31.4566	31.847	31.9746	32.012				+	P- Static_P5 Static	35	35	35	71.6	71.6	71.6	66.681	0	323.31	97481000000	719	2.80817	0.00784252	-0.87079	-5.47175	D1G37_04215|D1G37_04215|aspartate--tRNAligase|939204:940982Forward;unitig_0|quiver|quiver:True:939146	D1G37_04215|D1G37_04215|aspartate--tRNAligase|939204:940982Forward;unitig_0|quiver|quiver:True:939146	By MS/MS	By MS/MS	By MS/MS	By MS/MS	By MS/MS	By MS/MS	By MS/MS	By MS/MS
23.9278	24.2113	24.6317	24.249	25.8893	24.8781	24.6364	25.6295						8	8	8	25.8	25.8	25.8	40.723	0	76.909	917140000	32	1.39061	0.075873	-1.26887	-2.59966	D1G37_04225|D1G37_04225|glycosyltransferasefamily1protein|941382:942431Forward;unitig_0|quiver|quiver:True:941339	D1G37_04225|D1G37_04225|glycosyltransferasefamily1protein|941382:942431Forward;unitig_0|quiver|quiver:True:941339	By matching	By MS/MS	By MS/MS	By MS/MS	By MS/MS	By MS/MS	By MS/MS	By MS/MS
23.325	25.8988	22.4335	26.1083	23.4779	26.8677	20.1791	26.7305						2	2	2	23.4	23.4	23.4	8.8441	0	8.4037	2109600000	22	0.0104685	0.989866	0.0577745	0.0311196	unitig_0|quiver|quiver:True:942501;D1G37_04230|D1G37_04230|glycosyltransferasefamily8|942517:943448Forward	unitig_0|quiver|quiver:True:942501;D1G37_04230|D1G37_04230|glycosyltransferasefamily8|942517:943448Forward	By MS/MS	By MS/MS	By matching	By MS/MS	By MS/MS	By MS/MS	By matching	By MS/MS
23.9424	27.5722	27.6303	27.5645	26.6255	27.7559	27.5326	27.97						10	10	10	35.6	35.6	35.6	34.004	0	152.78	6138000000	88	0.384786	0.517002	-1.12834	-0.880827	D1G37_04235|D1G37_04235|hypotheticalprotein|943531:944385Reverse;unitig_0|quiver|quiver:False:944426	D1G37_04235|D1G37_04235|hypotheticalprotein|943531:944385Reverse;unitig_0|quiver|quiver:False:944426	By MS/MS	By MS/MS	By MS/MS	By MS/MS	By MS/MS	By MS/MS	By MS/MS	By MS/MS
24.3164	28.0213	25.3737	28.3911	27.9109	28.2568	28.5072	28.7222						19	19	19	59.7	59.7	59.7	39.499	0	165.96	10538000000	124	0.904097	0.16893	-1.88113	-1.78385	D1G37_04245|D1G37_04245|glycosyltransferasefamily1protein|945686:946753Reverse;unitig_0|quiver|quiver:False:946788	D1G37_04245|D1G37_04245|glycosyltransferasefamily1protein|945686:946753Reverse;unitig_0|quiver|quiver:False:946788		By MS/MS	By MS/MS	By MS/MS	By MS/MS	By MS/MS	By MS/MS	By MS/MS
22.9472	24.3745	23.1994	21.376	23.3896	24.7321	21.2485	20.5744						3	3	3	7	7	7	39.219	0	9.4074	449420000	13	0.436716	0.461942	1.30161	0.978022	D1G37_04250|D1G37_04250|nucleoside-diphosphatesugarepimerase|946750:947778Reverse;unitig_0|quiver|quiver:False:947780	D1G37_04250|D1G37_04250|nucleoside-diphosphatesugarepimerase|946750:947778Reverse;unitig_0|quiver|quiver:False:947780		By MS/MS			By MS/MS	By MS/MS	By MS/MS	By MS/MS
23.2461	25.383	24.5648	25.0421	25.5553	25.1097	25.5994	25.7614						10	10	10	27.8	27.8	27.8	37.002	0	47.78	1947400000	51	1.0857	0.122197	-1.55895	-2.08564	D1G37_04255|D1G37_04255|glycosyltransferase|947771:948766Reverse;unitig_0|quiver|quiver:False:948777	D1G37_04255|D1G37_04255|glycosyltransferase|947771:948766Reverse;unitig_0|quiver|quiver:False:948777		By MS/MS	By matching	By MS/MS	By MS/MS	By MS/MS	By MS/MS	By MS/MS
24.3189	23.0234	24.2802	24.4041	24.5375	20.4658	24.0225	24.7254						3	3	3	14.5	14.5	14.5	31.194	0	137.63	744430000	27	0.0129169	0.985008	0.0322013	0.0382939	D1G37_04260|D1G37_04260|polysaccharidedeacetylasefamilyprotein|948779:949588Reverse;unitig_0|quiver|quiver:False:949608	D1G37_04260|D1G37_04260|polysaccharidedeacetylasefamilyprotein|948779:949588Reverse;unitig_0|quiver|quiver:False:949608	By MS/MS	By MS/MS	By matching	By MS/MS	By MS/MS	By matching	By MS/MS	By MS/MS
30.3496	31.0693	30.7872	30.5485	29.6035	30.4387	30.8218	30.6775						17	17	17	57.1	57.1	57.1	34.43	0	323.31	59584000000	386	0.431032	0.465402	0.303292	0.96751	D1G37_04270|D1G37_04270|branched-chainaminoacidtransaminase|950557:951483Reverse;unitig_0|quiver|quiver:False:951506	D1G37_04270|D1G37_04270|branched-chainaminoacidtransaminase|950557:951483Reverse;unitig_0|quiver|quiver:False:951506	By MS/MS	By MS/MS	By MS/MS	By MS/MS	By MS/MS	By MS/MS	By MS/MS	By MS/MS
24.4726	25.1515	23.261	25.3149	27.2963	25.6909	25.8996	25.3457						16	16	16	19	19	19	104.47	0	69.57	2299500000	48	1.28916	0.0900436	-1.51179	-2.4268	D1G37_04275|D1G37_04275|bifunctional[glutamate--ammonialigase]-adenylyl-L-tyrosinephosphorylase/[glutamate--ammonia-ligase]adenylyltransferase|951508:954258Reverse;unitig_0|quiver|quiver:False:954275	D1G37_04275|D1G37_04275|bifunctional[glutamate--ammonialigase]-adenylyl-L-tyrosinephosphorylase/[glutamate--ammonia-ligase]adenylyltransferase|951508:954258Reverse;unitig_0|quiver|quiver:False:954275		By matching		By MS/MS	By MS/MS	By MS/MS	By MS/MS	By MS/MS
23.2385	25.4663	25.7733	25.8588	23.262	24.4358	24.731	24.5188						9	9	9	30.1	30.1	30.1	47.888	0	53.707	1925600000	34	0.653533	0.291	0.991712	1.36218	D1G37_04280|D1G37_04280|sensorhistidinekinase|954327:955595Reverse;unitig_0|quiver|quiver:False:955666	D1G37_04280|D1G37_04280|sensorhistidinekinase|954327:955595Reverse;unitig_0|quiver|quiver:False:955666	By MS/MS	By MS/MS	By MS/MS	By MS/MS	By MS/MS	By MS/MS	By MS/MS	By MS/MS
22.7677	24.8231	26.199	24.763	26.907	25.2863	25.24	25.6546						8	8	8	27.2	27.2	27.2	38.699	0	79.481	2074100000	44	0.681741	0.270907	-0.970863	-1.41042	D1G37_04290|queA|tRNApreQ1(34)S-adenosylmethionineribosyltransferase-isomeraseQueA|956399:957436Forward;unitig_0|quiver|quiver:True:956368	D1G37_04290|queA|tRNApreQ1(34)S-adenosylmethionineribosyltransferase-isomeraseQueA|956399:957436Forward;unitig_0|quiver|quiver:True:956368	By matching	By MS/MS	By MS/MS	By MS/MS	By MS/MS	By MS/MS	By MS/MS	By MS/MS
23.7742	22.0475	22.6044	19.5204	22.7118	20.7452	20.8541	24.2421						2	2	2	14.3	14.3	14.3	22.036	0	6.879	151740000	2	0.1906	0.754147	-0.39169	-0.485168	D1G37_04300|D1G37_04300|LemAfamilyprotein|958705:959274Forward;unitig_0|quiver|quiver:True:958659	D1G37_04300|D1G37_04300|LemAfamilyprotein|958705:959274Forward;unitig_0|quiver|quiver:True:958659		By MS/MS		By matching		By matching	By matching	By MS/MS
22.8979	25.8332	23.2463	25.6431	27.0798	26.8999	26.3855	26.648				+	P- Static_P5 Static	10	10	10	31.6	31.6	31.6	43	0	133.53	2470500000	39	1.93984	0.0268079	-1.85772	-3.5913	unitig_0|quiver|quiver:True:959449;D1G37_04305|D1G37_04305|tRNAguanosine(34)transglycosylaseTgt|959450:960583Forward	unitig_0|quiver|quiver:True:959449;D1G37_04305|D1G37_04305|tRNAguanosine(34)transglycosylaseTgt|959450:960583Forward		By MS/MS	By MS/MS	By MS/MS	By MS/MS	By MS/MS	By MS/MS	By MS/MS
28.9328	28.9942	27.8342	29.0036	29.1514	28.9548	28.81	28.9079						3	3	3	44	44	44	11.733	0	37.911	13806000000	81	0.393795	0.506191	-0.264832	-0.897885	D1G37_04310|yajC|preproteintranslocasesubunitYajC|960682:961011Forward;unitig_0|quiver|quiver:True:960672	D1G37_04310|yajC|preproteintranslocasesubunitYajC|960682:961011Forward;unitig_0|quiver|quiver:True:960672	By MS/MS	By MS/MS	By MS/MS	By MS/MS	By MS/MS	By MS/MS	By MS/MS	By MS/MS
26.2557	27.167	27.3825	27.5293	28.4843	28.777	28.707	28.5533				+	P- Static_P5 Static	24	24	24	52	52	52	69.349	0	259.49	10932000000	172	2.72369	0.00834532	-1.54676	-5.26661	D1G37_04315|secD|proteintranslocasesubunitSecD|961063:962964Forward;unitig_0|quiver|quiver:True:961017	D1G37_04315|secD|proteintranslocasesubunitSecD|961063:962964Forward;unitig_0|quiver|quiver:True:961017	By MS/MS	By MS/MS	By MS/MS	By MS/MS	By MS/MS	By MS/MS	By MS/MS	By MS/MS
27.3303	26.151	27.283	26.9718	27.8385	28.1455	27.6612	27.5877						5	5	5	17.4	17.4	17.4	35.239	0	85.716	6302600000	64	1.57244	0.052	-0.874178	-2.91617	D1G37_04320|secF|proteintranslocasesubunitSecF|962973:963938Forward;unitig_0|quiver|quiver:True:962942	D1G37_04320|secF|proteintranslocasesubunitSecF|962973:963938Forward;unitig_0|quiver|quiver:True:962942	By MS/MS	By matching	By matching	By MS/MS	By MS/MS	By MS/MS	By MS/MS	By MS/MS
22.6356	26.3001	24.5248	26.6608	27.9906	27.3579	27.194	27.2978				+	P- Static_P5 Static	17	17	17	48.7	48.7	48.7	44.837	0	323.31	4195900000	90	1.60744	0.0477026	-2.15353	-2.97826	D1G37_04325|coaBC|bifunctionalphosphopantothenoylcysteinedecarboxylase/phosphopantothenate--cysteineligaseCoaBC|964002:965255Reverse;unitig_0|quiver|quiver:False:965284	D1G37_04325|coaBC|bifunctionalphosphopantothenoylcysteinedecarboxylase/phosphopantothenate--cysteineligaseCoaBC|964002:965255Reverse;unitig_0|quiver|quiver:False:965284		By MS/MS	By matching	By MS/MS	By MS/MS	By MS/MS	By MS/MS	By MS/MS
22.3945	23.0374	23.3221	23.5018	20.7073	24.0817	23.8187	23.8721						2	2	2	11.8	11.8	11.8	23.235	0	9.5718	450880000	8	0.22936	0.704103	0.481247	0.569458	D1G37_04345|D1G37_04345|septationproteinA|967952:968566Forward;unitig_0|quiver|quiver:True:967732	D1G37_04345|D1G37_04345|septationproteinA|967952:968566Forward;unitig_0|quiver|quiver:True:967732		By MS/MS		By matching	By MS/MS	By MS/MS	By MS/MS	By MS/MS
23.6352	26.4433	26.3217	26.903	21.8666	26.4659	25.9311	26.7208						6	6	6	74	74	74	11.369	0	104.08	3923900000	65	0.115003	0.850791	0.546074	0.309572	D1G37_04350|D1G37_04350|hypotheticalprotein|968601:968903Forward;unitig_0|quiver|quiver:True:968588	D1G37_04350|D1G37_04350|hypotheticalprotein|968601:968903Forward;unitig_0|quiver|quiver:True:968588		By MS/MS	By MS/MS	By MS/MS	By MS/MS	By MS/MS	By MS/MS	By MS/MS
22.6687	21.8363	22.1214	25.4305	25.7371	25.1419	25.8638	26.086						4	4	4	36.5	36.5	36.5	17.022	0	92.416	1155200000	29	1.2958	0.0887605	-2.63717	-2.43806	D1G37_04355|D1G37_04355|hypotheticalprotein|968908:969387Forward;unitig_0|quiver|quiver:True:968841	D1G37_04355|D1G37_04355|hypotheticalprotein|968908:969387Forward;unitig_0|quiver|quiver:True:968841	By MS/MS	By MS/MS		By MS/MS	By MS/MS	By MS/MS	By MS/MS	By MS/MS
29.0609	30.309	30.03	30.3561	30.3392	29.9913	29.393	29.6878						8	8	8	87.5	87.5	87.5	11.156	0	190.41	87860000000	220	0.085938	0.891613	0.0861559	0.237098	D1G37_04365|D1G37_04365|sulfurtransferase|971334:971648Reverse;unitig_0|quiver|quiver:False:971704	D1G37_04365|D1G37_04365|sulfurtransferase|971334:971648Reverse;unitig_0|quiver|quiver:False:971704	By MS/MS	By MS/MS	By MS/MS	By MS/MS	By MS/MS	By MS/MS	By MS/MS	By MS/MS
29.1441	29.5462	28.9652	29.7538	27.9393	29.1644	28.9243	28.9115						11	11	11	72.8	72.8	72.8	18.698	0	266.82	28911000000	236	0.969879	0.15127	0.61745	1.89316	D1G37_04370|D1G37_04370|YajQfamilycyclicdi-GMP-bindingprotein|971740:972228Forward;unitig_0|quiver|quiver:True:971736	D1G37_04370|D1G37_04370|YajQfamilycyclicdi-GMP-bindingprotein|971740:972228Forward;unitig_0|quiver|quiver:True:971736	By MS/MS	By MS/MS	By MS/MS	By MS/MS	By MS/MS	By MS/MS	By MS/MS	By MS/MS
23.2166	24.3177	23.4825	25.1327	21.9042	25.5059	25.1647	26.3764						4	4	4	23.2	23.2	23.2	18.264	0	17.435	1202200000	16	0.60996	0.316055	-1.01608	-1.28706	D1G37_04375|D1G37_04375|DUF4442domain-containingprotein|972264:972758Forward;unitig_0|quiver|quiver:True:972254	D1G37_04375|D1G37_04375|DUF4442domain-containingprotein|972264:972758Forward;unitig_0|quiver|quiver:True:972254	By matching	By MS/MS		By MS/MS	By MS/MS	By MS/MS	By MS/MS	By MS/MS
27.775	26.8281	27.3862	27.619	25.4434	26.0954	26.3656	25.9617				+	P- Static_P5 Static	6	6	6	45.5	45.5	45.5	16.193	0	33.627	9813200000	98	2.63671	0.00843038	1.43559	5.06105	unitig_0|quiver|quiver:False:973658;D1G37_04385|trxC|thioredoxinTrxC|973222:973659Reverse	unitig_0|quiver|quiver:False:973658;D1G37_04385|trxC|thioredoxinTrxC|973222:973659Reverse	By MS/MS	By MS/MS	By MS/MS	By MS/MS	By matching	By MS/MS	By MS/MS	By MS/MS
29.2237	28.9272	29.539	29.3346	27.8221	28.6125	28.1459	28.23				+	P- Static_P5 Static	7	7	7	92.8	92.8	92.8	12.309	0	184.76	33925000000	298	2.65327	0.00853846	1.05348	5.09976	D1G37_04395|D1G37_04395|TIGR01244familyphosphatase|974749:975084Forward;unitig_0|quiver|quiver:True:974709	D1G37_04395|D1G37_04395|TIGR01244familyphosphatase|974749:975084Forward;unitig_0|quiver|quiver:True:974709	By MS/MS	By MS/MS	By MS/MS	By MS/MS	By MS/MS	By MS/MS	By MS/MS	By MS/MS
26.9422	27.4576	23.3693	27.9904	25.9675	26.679	26.5997	26.2495						20	20	20	55.4	55.4	55.4	51.073	0	238.57	8160100000	135	0.0852595	0.892561	0.21533	0.235367	D1G37_04405|D1G37_04405|dihydrolipoyldehydrogenase|976996:978369Forward;unitig_0|quiver|quiver:True:976980	D1G37_04405|D1G37_04405|dihydrolipoyldehydrogenase|976996:978369Forward;unitig_0|quiver|quiver:True:976980	By MS/MS	By MS/MS	By matching	By MS/MS	By MS/MS	By MS/MS	By MS/MS	By MS/MS
28.853	29.186	28.5251	29.1719	29.4636	28.8236	28.8932	28.9667						9	9	9	61.6	61.6	61.6	17.992	0	190.82	18716000000	246	0.188848	0.755958	-0.102752	-0.481276	D1G37_04445|D1G37_04445|OmpAfamilyprotein|986207:986686Forward;unitig_0|quiver|quiver:True:986203	D1G37_04445|D1G37_04445|OmpAfamilyprotein|986207:986686Forward;unitig_0|quiver|quiver:True:986203	By MS/MS	By MS/MS	By MS/MS	By MS/MS	By MS/MS	By MS/MS	By MS/MS	By MS/MS
23.2256	24.0777	24.7345	24.2866	24.6536	24.3946	24.4947	25.0175						5	5	5	11.5	11.5	11.5	62.194	0	31.691	777220000	29	0.776533	0.219803	-0.612045	-1.57078	D1G37_04455|D1G37_04455|phospholipaseDfamilyprotein|987850:989475Forward;unitig_0|quiver|quiver:True:987825	D1G37_04455|D1G37_04455|phospholipaseDfamilyprotein|987850:989475Forward;unitig_0|quiver|quiver:True:987825		By MS/MS	By MS/MS	By MS/MS	By MS/MS	By MS/MS	By MS/MS	By MS/MS
22.8866	21.1449	23.4287	23.9261	23.3228	21.4764	25.3732	24.4578						7	7	7	32.7	32.7	32.7	30.1	0	31.891	618500000	15	0.0801759	0.896253	-0.291025	-0.222336	D1G37_04460|D1G37_04460|1-acyl-sn-glycerol-3-phosphateacyltransferase|989476:990285Reverse;unitig_0|quiver|quiver:False:990290	D1G37_04460|D1G37_04460|1-acyl-sn-glycerol-3-phosphateacyltransferase|989476:990285Reverse;unitig_0|quiver|quiver:False:990290		By matching	By matching	By MS/MS	By MS/MS	By MS/MS	By MS/MS	By MS/MS
23.8237	23.2826	22.6016	23.5303	20.5423	23.2873	20.4735	19.4409						2	2	2	4.3	4.3	4.3	49.917	0	9.3723	226460000	12	1.19849	0.104338	1.7432	2.27404	D1G37_04465|hflX|GTPaseHflX|990489:991823Forward;unitig_0|quiver|quiver:True:990458	D1G37_04465|hflX|GTPaseHflX|990489:991823Forward;unitig_0|quiver|quiver:True:990458		By MS/MS		By MS/MS	By MS/MS	By matching	By MS/MS	By MS/MS
25.2311	25.6082	22.8322	25.1805	25.0534	23.8842	24.2731	24.2893						5	5	5	29.3	29.3	29.3	15.876	0	44.431	1425000000	52	0.187576	0.75673	0.329138	0.478445	D1G37_04480|D1G37_04480|DUF2147domain-containingprotein|993007:993450Forward;unitig_0|quiver|quiver:True:992991	D1G37_04480|D1G37_04480|DUF2147domain-containingprotein|993007:993450Forward;unitig_0|quiver|quiver:True:992991	By MS/MS	By MS/MS	By MS/MS	By MS/MS	By MS/MS	By matching	By matching	By MS/MS
23.6994	24.4007	24.9508	24.6429	21.4717	23.7133	23.7119	23.9281						4	4	4	20.4	20.4	20.4	31.265	0	114.81	1151900000	43	0.51066	0.389836	0.998605	1.11235	unitig_0|quiver|quiver:False:994329;D1G37_04485|D1G37_04485|symmetricalbis(5'-nucleosyl)-tetraphosphatase|993491:994330Reverse	unitig_0|quiver|quiver:False:994329;D1G37_04485|D1G37_04485|symmetricalbis(5'-nucleosyl)-tetraphosphatase|993491:994330Reverse		By MS/MS	By MS/MS	By MS/MS	By MS/MS	By MS/MS	By MS/MS	By MS/MS
23.634	25.7674	23.3674	25.9859	22.5349	26.295	26.6645	26.3827						9	9	9	35.9	35.9	35.9	30.232	0	34.057	2485400000	32	0.402643	0.496236	-1.25776	-0.914553	D1G37_04490|rsmA|16SrRNA(adenine(1518)-N(6)/adenine(1519)-N(6))-dimethyltransferaseRsmA|994331:995143Reverse;unitig_0|quiver|quiver:False:995310	D1G37_04490|rsmA|16SrRNA(adenine(1518)-N(6)/adenine(1519)-N(6))-dimethyltransferaseRsmA|994331:995143Reverse;unitig_0|quiver|quiver:False:995310		By MS/MS	By MS/MS	By MS/MS	By matching	By MS/MS	By MS/MS	By MS/MS
22.9643	24.8938	23.1485	23.8648	22.2112	23.5874	22.9911	23.3522				+	P- Static_P5 Static	5	5	5	23.5	23.5	23.5	35.143	0	55.347	945640000	17	1.59506	0.0498104	1.05236	2.95624	D1G37_04495|pdxA|4-hydroxythreonine-4-phosphatedehydrogenasePdxA|995167:996150Reverse;unitig_0|quiver|quiver:False:996170	D1G37_04495|pdxA|4-hydroxythreonine-4-phosphatedehydrogenasePdxA|995167:996150Reverse;unitig_0|quiver|quiver:False:996170		By MS/MS		By matching	By matching	By matching	By matching	By matching
32.6441	32.8924	32.1105	32.9666	32.4505	32.9241	33.1498	33.3107						9	9	9	70.4	70.4	70.4	15.952	0	106.41	204840000000	607	0.522875	0.37996	-0.305356	-1.13415	unitig_0|quiver|quiver:True:996322;D1G37_04500|D1G37_04500|50SribosomalproteinL13|996323:996751Forward	unitig_0|quiver|quiver:True:996322;D1G37_04500|D1G37_04500|50SribosomalproteinL13|996323:996751Forward	By MS/MS	By MS/MS	By MS/MS	By MS/MS	By MS/MS	By MS/MS	By MS/MS	By MS/MS
32.8055	32.4569	32.6934	32.4955	33.3339	33.1918	33.0121	33.9276				+	P- Static_P5 Static	9	9	9	59.4	59.4	59.4	14.259	0	88.865	213560000000	598	1.89605	0.0288562	-0.753521	-3.50786	D1G37_04505|D1G37_04505|30SribosomalproteinS9|996764:997150Forward;unitig_0|quiver|quiver:True:996751	D1G37_04505|D1G37_04505|30SribosomalproteinS9|996764:997150Forward;unitig_0|quiver|quiver:True:996751	By MS/MS	By MS/MS	By MS/MS	By MS/MS	By MS/MS	By MS/MS	By MS/MS	By MS/MS
27.8534	26.2085	27.2007	26.4282	25.8789	26.3566	26.4671	26.9693						4	4	4	53.5	53.5	53.5	15.971	0	56.324	3452900000	46	0.533609	0.370344	0.504757	1.15323	D1G37_04515|D1G37_04515|ClpXPproteasespecificity-enhancingfactor|997981:998409Forward;unitig_0|quiver|quiver:True:997974	D1G37_04515|D1G37_04515|ClpXPproteasespecificity-enhancingfactor|997981:998409Forward;unitig_0|quiver|quiver:True:997974	By matching	By MS/MS	By MS/MS	By MS/MS	By MS/MS	By MS/MS	By MS/MS	By MS/MS
22.7826	27.7828	26.7596	27.7781	27.2361	27.2766	27.4584	27.8525						5	5	5	28.9	28.9	28.9	24.927	0	117.95	7677900000	74	0.430024	0.466113	-0.842968	-0.965643	D1G37_04520|D1G37_04520|hypotheticalprotein|998427:999083Forward;unitig_0|quiver|quiver:True:998423	D1G37_04520|D1G37_04520|hypotheticalprotein|998427:999083Forward;unitig_0|quiver|quiver:True:998423	By matching	By MS/MS	By MS/MS	By MS/MS	By MS/MS	By MS/MS	By MS/MS	By MS/MS
22.7942	23.9474	23.6089	24.1053	21.8682	20.6548	21.23	20.2927				+	P- Static_P5 Static	4	4	4	51.7	51.7	51.7	12.928	0	55.957	1302200000	29	2.84934	0.00809756	2.75736	5.57375	D1G37_04570|D1G37_04570|GFAfamilyprotein|1010252:1010602Reverse;unitig_0|quiver|quiver:False:1010625	D1G37_04570|D1G37_04570|GFAfamilyprotein|1010252:1010602Reverse;unitig_0|quiver|quiver:False:1010625		By MS/MS	By MS/MS	By MS/MS	By matching	By matching	By MS/MS	By matching
25.8166	26.9197	27.5357	26.2412	28.0796	27.1143	27.2869	27.3897						13	13	13	46.7	46.7	46.7	33.029	0	132.59	5639700000	119	0.995752	0.143911	-0.839324	-1.93612	D1G37_04610|rlmJ|23SrRNA(adenine(2030)-N(6))-methyltransferaseRlmJ|1018532:1019389Reverse;unitig_0|quiver|quiver:False:1019403	D1G37_04610|rlmJ|23SrRNA(adenine(2030)-N(6))-methyltransferaseRlmJ|1018532:1019389Reverse;unitig_0|quiver|quiver:False:1019403	By MS/MS	By MS/MS	By MS/MS	By MS/MS	By MS/MS	By MS/MS	By MS/MS	By MS/MS
23.3046	22.8462	22.8223	23.7898	22.464	22.7598	24.8461	24.8745						3	3	3	28.6	28.6	28.6	20.718	0	78.001	337410000	11	0.0834866	0.892362	0.260656	0.230835	D1G37_04620|D1G37_04620|hypotheticalprotein|1020180:1020707Forward;unitig_0|quiver|quiver:True:1020161	D1G37_04620|D1G37_04620|hypotheticalprotein|1020180:1020707Forward;unitig_0|quiver|quiver:True:1020161		By MS/MS	By matching	By MS/MS	By MS/MS	By MS/MS	By MS/MS	By MS/MS
23.4194	27.7601	29.1455	27.4072	27.0938	26.2428	26.1202	25.5001						4	4	4	58	58	58	9.5974	0	279.4	21260000000	114	0.311262	0.605821	0.840682	0.738008	D1G37_04625|D1G37_04625|DUF2789domain-containingprotein|1020756:1021001Reverse;unitig_0|quiver|quiver:False:1021105	D1G37_04625|D1G37_04625|DUF2789domain-containingprotein|1020756:1021001Reverse;unitig_0|quiver|quiver:False:1021105	By MS/MS	By MS/MS	By MS/MS	By MS/MS	By MS/MS	By MS/MS	By MS/MS	By matching
33.1148	33.5231	33.414	33.4426	33.0666	33.0836	33.0035	33.1005				+	P- Static_P5 Static	28	28	28	88.7	88.7	88.7	35.305	0	323.31	427290000000	1438	1.82677	0.0319646	0.310061	3.37763	D1G37_04630|D1G37_04630|malatedehydrogenase|1021164:1022150Reverse;unitig_0|quiver|quiver:False:1022194	D1G37_04630|D1G37_04630|malatedehydrogenase|1021164:1022150Reverse;unitig_0|quiver|quiver:False:1022194	By MS/MS	By MS/MS	By MS/MS	By MS/MS	By MS/MS	By MS/MS	By MS/MS	By MS/MS
23.7387	23.9955	23.2966	22.3939	21.8352	20.5123	20.3391	21.2038						4	4	4	21.8	21.8	21.8	24.392	0	33.009	590860000	8	1.37496	0.0778976	1.80413	2.57285	unitig_0|quiver|quiver:False:1023023;D1G37_04635|D1G37_04635|ribonucleaseI|1022362:1023024Reverse	unitig_0|quiver|quiver:False:1023023;D1G37_04635|D1G37_04635|ribonucleaseI|1022362:1023024Reverse		By matching		By matching		By matching	By matching	By matching
23.4467	26.0992	27.2033	26.1042	22.5521	25.0434	25.5864	24.6392						18	18	18	37.1	37.1	37.1	73.031	0	260.16	3592600000	102	0.426776	0.469956	1.23061	0.95962	D1G37_04640|D1G37_04640|lytictransglycosylase|1023082:1025025Reverse;unitig_0|quiver|quiver:False:1025084	D1G37_04640|D1G37_04640|lytictransglycosylase|1023082:1025025Reverse;unitig_0|quiver|quiver:False:1025084		By MS/MS	By MS/MS	By MS/MS	By matching	By MS/MS	By MS/MS	By matching
23.3451	27.3511	25.9574	27.9104	28.0534	28.7953	29.0798	29.4534						20	20	20	58.2	58.2	58.2	54.315	0	264.12	8186900000	114	1.22944	0.0988977	-2.92219	-2.32603	D1G37_04645|miaB|tRNA(N6-isopentenyladenosine(37)-C2)-methylthiotransferaseMiaB|1025314:1026765Forward;unitig_0|quiver|quiver:True:1025292	D1G37_04645|miaB|tRNA(N6-isopentenyladenosine(37)-C2)-methylthiotransferaseMiaB|1025314:1026765Forward;unitig_0|quiver|quiver:True:1025292	By MS/MS	By MS/MS	By matching	By MS/MS	By MS/MS	By MS/MS	By MS/MS	By MS/MS
23.3544	24.749	22.6447	25.1069	26.974	25.1174	24.951	25.7673						2	2	2	15.2	15.2	15.2	17.95	0	8.3211	1297800000	10	1.20039	0.104136	-1.88625	-2.27722	D1G37_04655|D1G37_04655|endoribonucleaseYbeY|1027901:1028377Forward;unitig_0|quiver|quiver:True:1027891	D1G37_04655|D1G37_04655|endoribonucleaseYbeY|1027901:1028377Forward;unitig_0|quiver|quiver:True:1027891		By MS/MS	By matching	By matching	By MS/MS	By matching	By matching	By MS/MS
23.5329	24.4631	22.2034	24.2304	23.7991	24.3074	20.1264	21.1766						6	6	6	29.6	29.6	29.6	26.254	0	18.817	506820000	16	1.24218	0.0966596	2.20324	2.34748	D1G37_04665|D1G37_04665|hypotheticalprotein|1029581:1030252Forward;unitig_0|quiver|quiver:True:1029535	D1G37_04665|D1G37_04665|hypotheticalprotein|1029581:1030252Forward;unitig_0|quiver|quiver:True:1029535		By MS/MS		By MS/MS		By matching	By matching	By MS/MS
27.7727	28.0957	29.0801	28.1037	27.4577	27.0045	27.0868	27.1058				+	P- Static_P5 Static	10	10	10	45.6	45.6	45.6	26.152	0	122.89	16781000000	178	1.9758	0.0246186	1.09936	3.66051	D1G37_04670|D1G37_04670|DUF3108domain-containingprotein|1030410:1031123Forward;unitig_0|quiver|quiver:True:1030349	D1G37_04670|D1G37_04670|DUF3108domain-containingprotein|1030410:1031123Forward;unitig_0|quiver|quiver:True:1030349	By MS/MS	By MS/MS	By MS/MS	By MS/MS	By MS/MS	By MS/MS	By MS/MS	By MS/MS
29.2986	28.2528	28.9057	27.7178	29.1157	28.4802	28.1014	28.7157						10	10	10	49.2	49.2	49.2	20.819	0	62.124	13670000000	150	0.0510648	0.931255	-0.0595531	-0.145517	D1G37_04675|D1G37_04675|xanthinephosphoribosyltransferase|1031196:1031771Forward;unitig_0|quiver|quiver:True:1031123	D1G37_04675|D1G37_04675|xanthinephosphoribosyltransferase|1031196:1031771Forward;unitig_0|quiver|quiver:True:1031123	By MS/MS	By MS/MS	By MS/MS	By MS/MS	By MS/MS	By MS/MS	By MS/MS	By MS/MS
23.096	25.0497	22.3322	25.5042	22.1489	25.3315	25.9161	25.8529						5	5	5	23.7	23.7	23.7	22.488	0	42.329	2284800000	46	0.158677	0.789131	-0.405143	-0.413026	D1G37_04680|D1G37_04680|NAD(P)H:quinoneoxidoreductase|1031823:1032446Reverse;unitig_0|quiver|quiver:False:1032481	D1G37_04680|D1G37_04680|NAD(P)H:quinoneoxidoreductase|1031823:1032446Reverse;unitig_0|quiver|quiver:False:1032481		By MS/MS		By MS/MS	By MS/MS	By MS/MS	By MS/MS	By MS/MS
22.7037	23.3381	23.5943	23.9178	21.8527	24.2061	24.3647	23.5471						4	4	4	10.4	10.4	10.4	47.406	0	15.59	478620000	13	0.0313111	0.958925	0.0840387	0.0910178	D1G37_04685|D1G37_04685|YihYfamilyinnermembraneprotein|1032703:1033950Forward;unitig_0|quiver|quiver:True:1032699	D1G37_04685|D1G37_04685|YihYfamilyinnermembraneprotein|1032703:1033950Forward;unitig_0|quiver|quiver:True:1032699		By MS/MS		By MS/MS		By MS/MS	By MS/MS	By matching
22.5935	26.7343	26.2308	25.845	25.8367	25.0172	25.865	24.6264						5	5	5	28.6	28.6	28.6	23.69	0	23.171	2293200000	26	0.0349414	0.955072	0.0924892	0.101191	D1G37_04700|D1G37_04700|fumarylacetoacetatehydrolase|1035861:1036502Reverse;unitig_0|quiver|quiver:False:1036540	D1G37_04700|D1G37_04700|fumarylacetoacetatehydrolase|1035861:1036502Reverse;unitig_0|quiver|quiver:False:1036540	By matching	By MS/MS	By MS/MS	By MS/MS	By MS/MS	By MS/MS	By MS/MS	By MS/MS
23.6318	23.5365	24.3136	23.8404	22.3192	24.374	25.1387	20.997						3	3	3	29.1	29.1	29.1	19.256	0	62.291	418830000	9	0.0817047	0.894642	0.224549	0.226266	D1G37_04705|D1G37_04705|YcxBfamilyprotein|1036542:1037039Reverse;unitig_0|quiver|quiver:False:1037047	D1G37_04705|D1G37_04705|YcxBfamilyprotein|1036542:1037039Reverse;unitig_0|quiver|quiver:False:1037047		By matching		By matching		By MS/MS	By MS/MS	By MS/MS
22.4038	27.4358	26.7498	27.8273	27.0178	28.3548	28.1741	27.764						29	29	29	45.1	45.1	45.1	91.741	0	266.81	10367000000	161	0.711259	0.254368	-1.29588	-1.46062	D1G37_04745|rnr|ribonucleaseR|1042292:1044724Forward;unitig_0|quiver|quiver:True:1042276	D1G37_04745|rnr|ribonucleaseR|1042292:1044724Forward;unitig_0|quiver|quiver:True:1042276	By matching	By MS/MS	By MS/MS	By MS/MS	By MS/MS	By MS/MS	By MS/MS	By MS/MS
28.6516	29.2441	29.239	29.4231	29.5514	29.3652	29.531	29.4544						32	32	32	50.7	50.7	50.7	77.803	0	323.31	37003000000	433	0.996826	0.143392	-0.336022	-1.93791	D1G37_04750|D1G37_04750|M3familypeptidase|1044858:1046912Forward;unitig_0|quiver|quiver:True:1044851	D1G37_04750|D1G37_04750|M3familypeptidase|1044858:1046912Forward;unitig_0|quiver|quiver:True:1044851	By MS/MS	By MS/MS	By MS/MS	By MS/MS	By MS/MS	By MS/MS	By MS/MS	By MS/MS
23.3499	25.0449	23.6432	26.1858	25.3844	26.6798	25.1112	20.5966						4	4	4	31.5	31.5	31.5	16.015	0	47.942	2130800000	18	0.0656421	0.913967	-0.310169	-0.18447	D1G37_04760|D1G37_04760|hypotheticalprotein|1047174:1047605Forward;unitig_0|quiver|quiver:True:1047158	D1G37_04760|D1G37_04760|hypotheticalprotein|1047174:1047605Forward;unitig_0|quiver|quiver:True:1047158		By MS/MS	By matching	By MS/MS	By MS/MS	By MS/MS	By MS/MS	By matching
23.5212	27.0636	27.1943	27.0418	26.8618	25.5934	25.9769	25.2201						16	16	16	63.4	63.4	63.4	38.69	0	168.03	5322600000	96	0.275734	0.64516	0.50925	0.666303	D1G37_04775|D1G37_04775|hypotheticalprotein|1050781:1051866Reverse;unitig_0|quiver|quiver:False:1051910	D1G37_04775|D1G37_04775|hypotheticalprotein|1050781:1051866Reverse;unitig_0|quiver|quiver:False:1051910	By MS/MS	By MS/MS	By MS/MS	By MS/MS	By matching	By MS/MS	By MS/MS	By MS/MS
24.0887	25.7114	22.8911	25.0149	23.3253	25.3892	25.4449	25.7177						4	4	3	35.3	35.3	34.1	10.319	0	11.392	1929400000	24	0.166165	0.782368	0.41491	0.43019	unitig_0|quiver|quiver:False:1053288;D1G37_04785|D1G37_04785|succinatedehydrogenaseassemblyfactor2|1053032:1053289Reverse	unitig_0|quiver|quiver:False:1053288;D1G37_04785|D1G37_04785|succinatedehydrogenaseassemblyfactor2|1053032:1053289Reverse	By matching	By MS/MS	By MS/MS	By matching	By MS/MS	By MS/MS	By MS/MS	By MS/MS
23.2345	25.138	23.4622	25.0854	26.1399	25.5522	25.8695	25.156						14	14	14	32.3	32.3	32.3	55.641	0	65.848	1673500000	38	1.31709	0.0862996	-1.64093	-2.47417	D1G37_04795|D1G37_04795|NAD(P)/FAD-dependentoxidoreductase|1054698:1056188Reverse;unitig_0|quiver|quiver:False:1056220	D1G37_04795|D1G37_04795|NAD(P)/FAD-dependentoxidoreductase|1054698:1056188Reverse;unitig_0|quiver|quiver:False:1056220	By matching	By matching	By MS/MS	By MS/MS	By MS/MS	By MS/MS	By MS/MS	By MS/MS
31.4841	31.3213	31.3399	31.3664	31.4043	32.0893	31.6616	32.1832						7	7	7	52.8	52.8	52.8	13.994	0	81.196	112080000000	445	1.30178	0.0872807	-0.456699	-2.44819	D1G37_04800|rplQ|50SribosomalproteinL17|1056370:1056747Reverse;unitig_0|quiver|quiver:False:1056764	D1G37_04800|rplQ|50SribosomalproteinL17|1056370:1056747Reverse;unitig_0|quiver|quiver:False:1056764	By MS/MS	By MS/MS	By MS/MS	By MS/MS	By MS/MS	By MS/MS	By MS/MS	By MS/MS
33.0052	32.1341	31.9855	32.3108	32.941	32.7335	32.7802	32.9677						26	26	26	71.6	71.6	71.6	37.26	0	323.31	204300000000	885	1.11429	0.117315	-0.496682	-2.13326	D1G37_04805|D1G37_04805|DNA-directedRNApolymerasesubunitalpha|1056766:1057773Reverse;unitig_0|quiver|quiver:False:1057793	D1G37_04805|D1G37_04805|DNA-directedRNApolymerasesubunitalpha|1056766:1057773Reverse;unitig_0|quiver|quiver:False:1057793	By MS/MS	By MS/MS	By MS/MS	By MS/MS	By MS/MS	By MS/MS	By MS/MS	By MS/MS
32.9225	33.4942	33.6914	33.2714	34.3975	34.2967	34.0977	34.5669				+	P- Static_P5 Static	20	20	20	69.7	69.7	69.7	23.268	0	138.87	439510000000	914	2.68996	0.00783784	-0.994839	-5.18624	D1G37_04810|D1G37_04810|30SribosomalproteinS4|1057791:1058417Reverse;unitig_0|quiver|quiver:False:1058428	D1G37_04810|D1G37_04810|30SribosomalproteinS4|1057791:1058417Reverse;unitig_0|quiver|quiver:False:1058428	By MS/MS	By MS/MS	By MS/MS	By MS/MS	By MS/MS	By MS/MS	By MS/MS	By MS/MS
32.8249	32.0629	31.8167	32.1346	32.7293	33.1521	33.1347	33.4159				+	P- Static_P5 Static	7	7	7	60.9	60.9	60.9	13.534	0	142.97	192920000000	379	1.87966	0.0289906	-0.898256	-3.47686	D1G37_04815|D1G37_04815|30SribosomalproteinS11|1058430:1058816Reverse;unitig_0|quiver|quiver:False:1058818	D1G37_04815|D1G37_04815|30SribosomalproteinS11|1058430:1058816Reverse;unitig_0|quiver|quiver:False:1058818	By MS/MS	By MS/MS	By MS/MS	By MS/MS	By MS/MS	By MS/MS	By MS/MS	By MS/MS
32.606	32.4272	32.3834	32.4609	33.0688	33.1298	33.1482	33.9884				+	P- Static_P5 Static	13	13	13	67.8	67.8	67.8	13.266	0	192.48	241230000000	642	2.07631	0.0195955	-0.864429	-3.8573	unitig_0|quiver|quiver:False:1059191;D1G37_04820|D1G37_04820|30SribosomalproteinS13|1058836:1059192Reverse	unitig_0|quiver|quiver:False:1059191;D1G37_04820|D1G37_04820|30SribosomalproteinS13|1058836:1059192Reverse	By MS/MS	By MS/MS	By MS/MS	By MS/MS	By MS/MS	By MS/MS	By MS/MS	By MS/MS
22.9118	20.4954	23.3185	21.867	31.3348	19.5956	21.5994	20.106						1	1	1	21.1	21.1	21.1	4.2651	0.0036232	3.4221	15805000000	48	0.199902	0.741663	-1.3947	-0.505705	D1G37_04825|D1G37_04825|50SribosomalproteinL36|1059300:1059416Reverse;unitig_0|quiver|quiver:False:1059442	D1G37_04825|D1G37_04825|50SribosomalproteinL36|1059300:1059416Reverse;unitig_0|quiver|quiver:False:1059442	By MS/MS	By MS/MS	By MS/MS	By MS/MS	By MS/MS	By MS/MS	By MS/MS	By MS/MS
23.0789	25.8433	22.9937	26.3227	26.1517	27.4521	27.4045	27.1436				+	P- Static_P5 Static	6	6	6	8.7	8.7	8.7	48.753	0	33.942	3887200000	37	1.61812	0.0474783	-1.91279	-2.99729	D1G37_04830|secY|preproteintranslocasesubunitSecY|1059437:1060789Reverse;unitig_0|quiver|quiver:False:1060800	D1G37_04830|secY|preproteintranslocasesubunitSecY|1059437:1060789Reverse;unitig_0|quiver|quiver:False:1060800		By MS/MS		By MS/MS	By MS/MS	By MS/MS	By MS/MS	By MS/MS
32.9738	32.8371	31.861	33.102	33.1823	33.9903	33.6043	34.1295						12	12	12	70.5	70.5	70.5	15.481	0	162.27	291110000000	598	1.57465	0.0514259	-1.03314	-2.92008	D1G37_04835|D1G37_04835|50SribosomalproteinL15|1060802:1061242Reverse;unitig_0|quiver|quiver:False:1061244	D1G37_04835|D1G37_04835|50SribosomalproteinL15|1060802:1061242Reverse;unitig_0|quiver|quiver:False:1061244	By MS/MS	By MS/MS	By MS/MS	By MS/MS	By MS/MS	By MS/MS	By MS/MS	By MS/MS
30.4655	30.7568	29.5799	30.8085	29.884	31.3778	31.2635	30.7995						4	4	4	41.4	41.4	41.4	6.6417	0	201.63	67691000000	254	0.430946	0.465185	-0.42853	-0.967351	D1G37_04840|D1G37_04840|50SribosomalproteinL30|1061246:1061422Reverse;unitig_0|quiver|quiver:False:1061427	D1G37_04840|D1G37_04840|50SribosomalproteinL30|1061246:1061422Reverse;unitig_0|quiver|quiver:False:1061427	By MS/MS	By MS/MS	By MS/MS	By MS/MS	By MS/MS	By MS/MS	By MS/MS	By MS/MS
32.1692	31.9155	32.0636	31.8912	32.5549	32.4574	32.0904	32.4892				+	P- Static_P5 Static	14	14	12	79.4	79.4	72.7	17.156	0	323.31	146690000000	671	1.70224	0.0417158	-0.38811	-3.14859	D1G37_04845|D1G37_04845|30SribosomalproteinS5|1061429:1061926Reverse;unitig_0|quiver|quiver:False:1061946	D1G37_04845|D1G37_04845|30SribosomalproteinS5|1061429:1061926Reverse;unitig_0|quiver|quiver:False:1061946	By MS/MS	By MS/MS	By MS/MS	By MS/MS	By MS/MS	By MS/MS	By MS/MS	By MS/MS
30.4841	31.6664	31.4327	31.4851	32.6821	32.238	31.9231	32.2871				+	P- Static_P5 Static	5	5	5	45.7	45.7	45.7	12.418	0	77.789	111540000000	259	1.78344	0.0339886	-1.01548	-3.29721	D1G37_04850|D1G37_04850|50SribosomalproteinL18|1061929:1062279Reverse;unitig_0|quiver|quiver:False:1062302	D1G37_04850|D1G37_04850|50SribosomalproteinL18|1061929:1062279Reverse;unitig_0|quiver|quiver:False:1062302	By MS/MS	By MS/MS	By MS/MS	By MS/MS	By MS/MS	By MS/MS	By MS/MS	By MS/MS
32.5551	32.4263	31.3815	32.3853	32.2476	32.9664	32.6793	33.2389						13	13	13	57.1	57.1	57.1	19.097	0	116.13	195540000000	510	0.873433	0.180228	-0.59601	-1.73281	D1G37_04855|D1G37_04855|50SribosomalproteinL6|1062294:1062827Reverse;unitig_0|quiver|quiver:False:1062832	D1G37_04855|D1G37_04855|50SribosomalproteinL6|1062294:1062827Reverse;unitig_0|quiver|quiver:False:1062832	By MS/MS	By MS/MS	By MS/MS	By MS/MS	By MS/MS	By MS/MS	By MS/MS	By MS/MS
32.6369	31.7427	31.5674	31.5932	32.1984	32.0922	31.9378	32.3127						11	11	11	71	71	71	14.231	0	163.5	140950000000	580	0.416936	0.481196	-0.250231	-0.941312	unitig_0|quiver|quiver:False:1063235;D1G37_04860|D1G37_04860|30SribosomalproteinS8|1062841:1063236Reverse	unitig_0|quiver|quiver:False:1063235;D1G37_04860|D1G37_04860|30SribosomalproteinS8|1062841:1063236Reverse	By MS/MS	By MS/MS	By MS/MS	By MS/MS	By MS/MS	By MS/MS	By MS/MS	By MS/MS
30.9891	30.9356	30.7743	30.331	30.9754	31.306	31.2985	32.138						6	6	6	53.5	53.5	53.5	11.414	0	268.77	84547000000	398	1.22489	0.0992	-0.671973	-2.31838	D1G37_04865|D1G37_04865|30SribosomalproteinS14|1063248:1063553Reverse;unitig_0|quiver|quiver:False:1063561	D1G37_04865|D1G37_04865|30SribosomalproteinS14|1063248:1063553Reverse;unitig_0|quiver|quiver:False:1063561	By MS/MS	By MS/MS	By MS/MS	By MS/MS	By MS/MS	By MS/MS	By MS/MS	By MS/MS
33.454	33.1515	32.5497	33.1841	33.4656	33.9429	33.8928	34.1789				+	P- Static_P5 Static	17	17	17	70.8	70.8	70.8	20.02	0	242.33	368480000000	1263	1.75616	0.0352176	-0.785228	-3.24699	D1G37_04870|D1G37_04870|50SribosomalproteinL5|1063563:1064099Reverse;unitig_0|quiver|quiver:False:1064110	D1G37_04870|D1G37_04870|50SribosomalproteinL5|1063563:1064099Reverse;unitig_0|quiver|quiver:False:1064110	By MS/MS	By MS/MS	By MS/MS	By MS/MS	By MS/MS	By MS/MS	By MS/MS	By MS/MS
31.7858	31.7755	30.4653	32.0389	31.1427	32.6972	31.9237	32.4614						9	9	9	80	80	80	11.168	0	210.49	147540000000	348	0.498095	0.401875	-0.539867	-1.08981	D1G37_04875|D1G37_04875|50SribosomalproteinL24|1064115:1064432Reverse;unitig_0|quiver|quiver:False:1064440	D1G37_04875|D1G37_04875|50SribosomalproteinL24|1064115:1064432Reverse;unitig_0|quiver|quiver:False:1064440	By MS/MS	By MS/MS	By MS/MS	By MS/MS	By MS/MS	By MS/MS	By MS/MS	By MS/MS
32.9505	32.2898	31.4105	32.4991	32.1556	33.2406	32.8986	33.4446						12	12	12	67.2	67.2	67.2	13.502	0	308.76	223050000000	692	0.738498	0.238942	-0.647362	-1.50672	D1G37_04880|D1G37_04880|50SribosomalproteinL14|1064442:1064810Reverse;unitig_0|quiver|quiver:False:1064905	D1G37_04880|D1G37_04880|50SribosomalproteinL14|1064442:1064810Reverse;unitig_0|quiver|quiver:False:1064905	By MS/MS	By MS/MS	By MS/MS	By MS/MS	By MS/MS	By MS/MS	By MS/MS	By MS/MS
30.8775	30.8739	31.2899	31.1855	31.6264	31.2819	30.7756	31.2913						7	7	7	67.1	67.1	67.1	9.524	0	55.025	81326000000	259	0.400914	0.498061	-0.187104	-0.911302	D1G37_04885|D1G37_04885|30SribosomalproteinS17|1064903:1065160Reverse;unitig_0|quiver|quiver:False:1065192	D1G37_04885|D1G37_04885|30SribosomalproteinS17|1064903:1065160Reverse;unitig_0|quiver|quiver:False:1065192	By MS/MS	By MS/MS	By MS/MS	By MS/MS	By MS/MS	By MS/MS	By MS/MS	By MS/MS
29.7351	30.0701	30.8979	30.1309	31.4351	31.3091	30.5594	20.309						3	3	3	41.5	41.5	41.5	7.4346	0	42.14	50972000000	132	0.269976	0.652281	1.72625	0.654489	D1G37_04890|D1G37_04890|50SribosomalproteinL29|1065157:1065354Reverse;unitig_0|quiver|quiver:False:1065383	D1G37_04890|D1G37_04890|50SribosomalproteinL29|1065157:1065354Reverse;unitig_0|quiver|quiver:False:1065383	By MS/MS	By MS/MS	By MS/MS	By MS/MS	By MS/MS	By MS/MS	By MS/MS	By MS/MS
32.4422	32.0055	30.8309	31.7914	31.8652	32.5368	32.6012	33.1049						8	8	8	54.7	54.7	54.7	15.466	0	89.9	143280000000	487	0.906124	0.167621	-0.759521	-1.78722	D1G37_04895|D1G37_04895|50SribosomalproteinL16|1065354:1065767Reverse;unitig_0|quiver|quiver:False:1065769	D1G37_04895|D1G37_04895|50SribosomalproteinL16|1065354:1065767Reverse;unitig_0|quiver|quiver:False:1065769	By MS/MS	By MS/MS	By MS/MS	By MS/MS	By MS/MS	By MS/MS	By MS/MS	By MS/MS
32.3781	32.5832	32.4707	32.7699	33.9618	33.7862	33.9255	33.9959				+	P- Static_P5 Static	22	22	22	65.2	65.2	65.2	27.921	0	323.31	337070000000	1157	5.12359	0	-1.36687	-14.2321	D1G37_04900|D1G37_04900|30SribosomalproteinS3|1065771:1066523Reverse;unitig_0|quiver|quiver:False:1066531	D1G37_04900|D1G37_04900|30SribosomalproteinS3|1065771:1066523Reverse;unitig_0|quiver|quiver:False:1066531	By MS/MS	By MS/MS	By MS/MS	By MS/MS	By MS/MS	By MS/MS	By MS/MS	By MS/MS
31.2331	31.8518	31.1577	31.2875	31.6298	32.068	31.5945	32.1884						10	10	10	75.2	75.2	75.2	11.806	0	209.59	96637000000	508	1.16925	0.107631	-0.487609	-2.22506	D1G37_04905|D1G37_04905|50SribosomalproteinL22|1066525:1066854Reverse;unitig_0|quiver|quiver:False:1066871	D1G37_04905|D1G37_04905|50SribosomalproteinL22|1066525:1066854Reverse;unitig_0|quiver|quiver:False:1066871	By MS/MS	By MS/MS	By MS/MS	By MS/MS	By MS/MS	By MS/MS	By MS/MS	By MS/MS
31.6033	31.5326	31.3843	31.6132	31.8815	31.8509	31.8603	32.7315						6	6	6	50.5	50.5	50.5	10.184	0	63.955	102300000000	237	1.30481	0.0875268	-0.547689	-2.45332	D1G37_04910|D1G37_04910|30SribosomalproteinS19|1066866:1067141Reverse;unitig_0|quiver|quiver:False:1067143	D1G37_04910|D1G37_04910|30SribosomalproteinS19|1066866:1067141Reverse;unitig_0|quiver|quiver:False:1067143	By MS/MS	By MS/MS	By MS/MS	By MS/MS	By MS/MS	By MS/MS	By MS/MS	By MS/MS
32.809	32.8936	32.0612	32.9764	33.5941	34.0604	34.0414	34.4619				+	P- Static_P5 Static	15	15	15	55.5	55.5	55.5	30.28	0	261.64	367280000000	790	2.57489	0.00847619	-1.35441	-4.91827	D1G37_04915|D1G37_04915|50SribosomalproteinL2|1067155:1067979Reverse;unitig_0|quiver|quiver:False:1068005	D1G37_04915|D1G37_04915|50SribosomalproteinL2|1067155:1067979Reverse;unitig_0|quiver|quiver:False:1068005	By MS/MS	By MS/MS	By MS/MS	By MS/MS	By MS/MS	By MS/MS	By MS/MS	By MS/MS
29.9993	30.7312	31.3063	30.3346	31.884	31.6183	30.8893	31.6773						6	6	6	44.3	44.3	44.3	11.588	0	23.273	71628000000	212	1.39338	0.0763373	-0.924412	-2.60441	D1G37_04920|D1G37_04920|50SribosomalproteinL23|1067991:1068311Reverse;unitig_0|quiver|quiver:False:1068322	D1G37_04920|D1G37_04920|50SribosomalproteinL23|1067991:1068311Reverse;unitig_0|quiver|quiver:False:1068322	By MS/MS	By MS/MS	By MS/MS	By MS/MS	By MS/MS	By MS/MS	By MS/MS	By MS/MS
32.9922	33.1063	32.1906	32.753	33.4871	33.7713	33.4282	33.7091				+	P- Static_P5 Static	13	13	13	74	74	74	21.552	0	323.31	281530000000	683	2.0514	0.0215036	-0.838394	-3.80804	D1G37_04925|D1G37_04925|50SribosomalproteinL4|1068308:1068910Reverse;unitig_0|quiver|quiver:False:1068951	D1G37_04925|D1G37_04925|50SribosomalproteinL4|1068308:1068910Reverse;unitig_0|quiver|quiver:False:1068951	By MS/MS	By MS/MS	By MS/MS	By MS/MS	By MS/MS	By MS/MS	By MS/MS	By MS/MS
32.7792	32.3863	32.1299	32.3727	33.6529	32.934	32.6323	33.2453						15	15	15	74.1	74.1	74.1	22.479	0	323.31	200290000000	753	1.46443	0.0650431	-0.699098	-2.72702	D1G37_04930|D1G37_04930|50SribosomalproteinL3|1068922:1069560Reverse;unitig_0|quiver|quiver:False:1069571	D1G37_04930|D1G37_04930|50SribosomalproteinL3|1068922:1069560Reverse;unitig_0|quiver|quiver:False:1069571	By MS/MS	By MS/MS	By MS/MS	By MS/MS	By MS/MS	By MS/MS	By MS/MS	By MS/MS
32.5946	32.5427	32.0598	32.5614	32.0741	32.8183	32.5649	32.9865						9	9	9	65	65	65	11.7	0	256.16	208890000000	883	0.305343	0.612	-0.171352	-0.726198	D1G37_04935|D1G37_04935|30SribosomalproteinS10|1069618:1069929Reverse;unitig_0|quiver|quiver:False:1069976	D1G37_04935|D1G37_04935|30SribosomalproteinS10|1069618:1069929Reverse;unitig_0|quiver|quiver:False:1069976	By MS/MS	By MS/MS	By MS/MS	By MS/MS	By MS/MS	By MS/MS	By MS/MS	By MS/MS
29.8784	29.3947	28.7061	29.2401	30.0628	30.0164	30.1016	30.585				+	P- Static_P5 Static	16	16	16	62.6	62.6	62.6	28.831	0	251.17	30495000000	268	1.74128	0.0371274	-0.886611	-3.21973	D1G37_04960|D1G37_04960|flavohemoprotein|1074004:1074768Forward;unitig_0|quiver|quiver:True:1073994	D1G37_04960|D1G37_04960|flavohemoprotein|1074004:1074768Forward;unitig_0|quiver|quiver:True:1073994	By MS/MS	By MS/MS	By MS/MS	By MS/MS	By MS/MS	By MS/MS	By MS/MS	By MS/MS
23.9878	20.376	23.6599	20.7853	23.773	21.2337	20.8986	20.1141						1	1	1	9	9	9	16.277	0	7.7361	1400800000	13	0.242928	0.688228	0.624637	0.598212	D1G37_04965|D1G37_04965|Rrf2familytranscriptionalregulator|1074854:1075291Forward;unitig_0|quiver|quiver:True:1074841	D1G37_04965|D1G37_04965|Rrf2familytranscriptionalregulator|1074854:1075291Forward;unitig_0|quiver|quiver:True:1074841	By matching	By MS/MS		By MS/MS	By MS/MS	By matching	By MS/MS	By MS/MS
22.6996	25.3792	22.8319	25.5196	27.2702	26.1197	26.0968	26.7208				+	P- Static_P5 Static	7	7	7	36	36	36	29.375	0	101	2238200000	60	1.65763	0.0446348	-2.11278	-3.06803	D1G37_04970|D1G37_04970|YihAfamilyribosomebiogenesisGTP-bindingprotein|1075400:1076176Forward;unitig_0|quiver|quiver:True:1075366	D1G37_04970|D1G37_04970|YihAfamilyribosomebiogenesisGTP-bindingprotein|1075400:1076176Forward;unitig_0|quiver|quiver:True:1075366	By MS/MS	By MS/MS	By matching	By MS/MS	By MS/MS	By MS/MS	By MS/MS	By MS/MS
23.0111	25.9693	23.3293	26.1492	26.8452	26.1513	26.824	26.0486						5	5	5	18.6	18.6	18.6	33.039	0	34.573	2563500000	34	1.08707	0.121812	-1.8687	-2.08792	D1G37_04985|D1G37_04985|acyl-CoAthioesteraseII|1078665:1079537Reverse;unitig_0|quiver|quiver:False:1079629	D1G37_04985|D1G37_04985|acyl-CoAthioesteraseII|1078665:1079537Reverse;unitig_0|quiver|quiver:False:1079629	By MS/MS	By MS/MS	By matching	By MS/MS	By MS/MS	By MS/MS	By MS/MS	By matching
25.8592	29.2237	28.7567	29.3608	30.4297	30.23	30.2096	30.2615						44	44	44	57	57	57	97.275	0	323.31	32130000000	374	1.27455	0.0916331	-1.9826	-2.40209	D1G37_04990|plsB|glycerol-3-phosphate1-O-acyltransferasePlsB|1079813:1082383Forward;unitig_0|quiver|quiver:True:1079797	D1G37_04990|plsB|glycerol-3-phosphate1-O-acyltransferasePlsB|1079813:1082383Forward;unitig_0|quiver|quiver:True:1079797	By MS/MS	By MS/MS	By MS/MS	By MS/MS	By MS/MS	By MS/MS	By MS/MS	By MS/MS
23.2476	22.9144	24.0463	20.9653	21.4885	21.1241	20.7091	19.882						2	2	2	11.4	11.4	11.4	30.903	0	16.305	166940000	5	0.95329	0.156572	1.35397	1.86561	D1G37_05000|D1G37_05000|NAD-dependentepimerase/dehydratasefamilyprotein|1083493:1084308Reverse;unitig_0|quiver|quiver:False:1084397	D1G37_05000|D1G37_05000|NAD-dependentepimerase/dehydratasefamilyprotein|1083493:1084308Reverse;unitig_0|quiver|quiver:False:1084397		By MS/MS		By matching		By matching	By matching	By matching
23.7389	23.8963	22.7794	19.643	24.6836	22.2804	24.1178	25.0976						4	4	4	40.6	40.6	40.6	14.949	0	36.055	354220000	16	0.698772	0.260843	-1.36406	-1.43942	unitig_0|quiver|quiver:False:1087405;D1G37_05015|D1G37_05015|NUDIXdomain-containingprotein|1087005:1087406Reverse	unitig_0|quiver|quiver:False:1087405;D1G37_05015|D1G37_05015|NUDIXdomain-containingprotein|1087005:1087406Reverse		By MS/MS	By MS/MS	By MS/MS	By MS/MS	By MS/MS	By MS/MS	By MS/MS
28.6594	28.5735	27.6564	28.5408	26.674	27.6981	27.9681	28.1178						8	8	8	53.9	53.9	53.9	20.899	0	230.04	15203000000	128	0.944727	0.158037	0.743014	1.85138	D1G37_05020|D1G37_05020|TIGR00730familyRossmanfoldprotein|1087421:1088002Reverse;unitig_0|quiver|quiver:False:1088016	D1G37_05020|D1G37_05020|TIGR00730familyRossmanfoldprotein|1087421:1088002Reverse;unitig_0|quiver|quiver:False:1088016	By MS/MS	By MS/MS	By MS/MS	By MS/MS	By MS/MS	By MS/MS	By MS/MS	By MS/MS
21.7321	24.0734	22.6679	24.2462	25.4015	25.1519	25.476	25.5432				+	P- Static_P5 Static	7	7	7	22.3	22.3	22.3	39.015	0	54.355	955210000	23	2.75866	0.00770588	-1.67906	-5.35086	D1G37_05025|D1G37_05025|magnesiumandcobalttransportproteinCorA|1088160:1089173Forward;unitig_0|quiver|quiver:True:1088045	D1G37_05025|D1G37_05025|magnesiumandcobalttransportproteinCorA|1088160:1089173Forward;unitig_0|quiver|quiver:True:1088045		By MS/MS	By matching	By MS/MS	By MS/MS	By MS/MS	By MS/MS	By MS/MS
22.2775	26.8261	23.1497	26.5292	26.1738	26.4808	25.7435	26.528						6	6	6	61.1	61.1	61.1	10.862	0	45.236	2539200000	41	0.556072	0.354229	-1.16788	-1.19293	D1G37_05030|D1G37_05030|STASdomain-containingprotein|1089243:1089530Reverse;unitig_0|quiver|quiver:False:1089532	D1G37_05030|D1G37_05030|STASdomain-containingprotein|1089243:1089530Reverse;unitig_0|quiver|quiver:False:1089532	By matching	By MS/MS	By matching	By MS/MS	By MS/MS	By MS/MS	By MS/MS	By MS/MS
31.6028	31.5156	30.9716	31.717	30.6659	30.9332	30.7947	31.3946						14	14	14	73.6	73.6	73.6	21.762	0	323.31	120960000000	628	1.15524	0.110165	0.504698	2.20162	D1G37_05035|D1G37_05035|ABCtransportersubstrate-bindingprotein|1089542:1090135Reverse;unitig_0|quiver|quiver:False:1090212	D1G37_05035|D1G37_05035|ABCtransportersubstrate-bindingprotein|1089542:1090135Reverse;unitig_0|quiver|quiver:False:1090212	By MS/MS	By MS/MS	By MS/MS	By MS/MS	By MS/MS	By MS/MS	By MS/MS	By MS/MS
29.6118	29.5447	29.8408	29.6882	30.3218	30.0445	29.8807	30.2537				+	P- Static_P5 Static	14	14	14	68.6	68.6	68.6	24.114	0	194.42	31756000000	281	2.05374	0.0214706	-0.453843	-3.81265	D1G37_05040|D1G37_05040|outermembranelipidasymmetrymaintenanceproteinMlaD|1090210:1090890Reverse;unitig_0|quiver|quiver:False:1090925	D1G37_05040|D1G37_05040|outermembranelipidasymmetrymaintenanceproteinMlaD|1090210:1090890Reverse;unitig_0|quiver|quiver:False:1090925	By MS/MS	By MS/MS	By MS/MS	By MS/MS	By MS/MS	By MS/MS	By MS/MS	By MS/MS
23.9205	21.2591	24.0967	19.8788	21.9646	21.1845	21.4556	25.2964						2	2	2	11.6	11.6	11.6	27.307	0	25.017	902510000	15	0.0406481	0.947408	0.177193	0.117036	D1G37_05045|mlaE|lipidasymmetrymaintenanceABCtransporterpermeasesubunitMlaE|1090890:1091666Reverse;unitig_0|quiver|quiver:False:1091677	D1G37_05045|mlaE|lipidasymmetrymaintenanceABCtransporterpermeasesubunitMlaE|1090890:1091666Reverse;unitig_0|quiver|quiver:False:1091677		By matching		By MS/MS		By MS/MS	By MS/MS	By MS/MS
22.8034	27.6116	27.3047	27.7249	28.0912	27.8021	27.2549	28.1822						11	11	11	57.7	57.7	57.7	29.938	0	148.94	7596300000	87	0.590206	0.33064	-1.28982	-1.25272	D1G37_05050|D1G37_05050|ABCtransporterATP-bindingprotein|1091663:1092481Reverse;unitig_0|quiver|quiver:False:1092606	D1G37_05050|D1G37_05050|ABCtransporterATP-bindingprotein|1091663:1092481Reverse;unitig_0|quiver|quiver:False:1092606	By matching	By MS/MS	By MS/MS	By MS/MS	By MS/MS	By MS/MS	By MS/MS	By MS/MS
28.5349	29.7045	29.6694	29.8657	31.7796	31.715	31.9839	32.0164				+	P- Static_P5 Static	35	35	35	60	60	60	69.359	0	323.31	50335000000	381	3.60544	0.0035102	-2.43009	-7.71855	D1G37_05055|D1G37_05055|DEAD/DEAHboxhelicase|1092885:1094732Reverse;unitig_0|quiver|quiver:False:1094806	D1G37_05055|D1G37_05055|DEAD/DEAHboxhelicase|1092885:1094732Reverse;unitig_0|quiver|quiver:False:1094806	By MS/MS	By MS/MS	By MS/MS	By MS/MS	By MS/MS	By MS/MS	By MS/MS	By MS/MS
27.5988	29.327	28.587	28.4974	28.5059	29.1743	29.1613	29.0996						17	17	17	73.9	73.9	73.9	30.334	0	323.31	15711000000	161	0.583937	0.335403	-0.482701	-1.24179	D1G37_05060|D1G37_05060|inositolmonophosphatase|1095142:1095972Reverse;unitig_0|quiver|quiver:False:1096037	D1G37_05060|D1G37_05060|inositolmonophosphatase|1095142:1095972Reverse;unitig_0|quiver|quiver:False:1096037	By MS/MS	By MS/MS	By MS/MS	By MS/MS	By MS/MS	By MS/MS	By MS/MS	By MS/MS
24.2295	25.3631	24.3716	25.3591	21.3817	26.4341	26.6717	26.5627						8	8	8	16.2	16.2	16.2	69.454	0	91.5	1925800000	39	0.324619	0.590013	-1.18146	-0.764476	D1G37_05065|D1G37_05065|1-deoxy-D-xylulose-5-phosphatesynthase|1096095:1097999Reverse;unitig_0|quiver|quiver:False:1098040	D1G37_05065|D1G37_05065|1-deoxy-D-xylulose-5-phosphatesynthase|1096095:1097999Reverse;unitig_0|quiver|quiver:False:1098040	By matching	By MS/MS		By MS/MS	By matching	By MS/MS	By MS/MS	By MS/MS
23.0995	27.5505	27.5617	27.2294	27.7212	27.067	26.6861	27.3576						13	13	13	84	84	84	22.313	0	160.05	6722500000	87	0.33244	0.582571	-0.928648	-0.779859	D1G37_05070|ribA|GTPcyclohydrolaseII|1098303:1098905Forward;unitig_0|quiver|quiver:True:1098299	D1G37_05070|ribA|GTPcyclohydrolaseII|1098303:1098905Forward;unitig_0|quiver|quiver:True:1098299	By matching	By MS/MS	By MS/MS	By MS/MS	By MS/MS	By MS/MS	By MS/MS	By MS/MS
27.5327	29.6443	29.5986	29.4499	28.2629	29.0024	28.4564	28.5658						24	24	24	74.1	74.1	74.1	36.285	0	284.21	30043000000	315	0.399622	0.499835	0.484506	0.90887	D1G37_05075|D1G37_05075|oxygen-dependentcoproporphyrinogenoxidase|1099033:1099983Forward;unitig_0|quiver|quiver:True:1098957	D1G37_05075|D1G37_05075|oxygen-dependentcoproporphyrinogenoxidase|1099033:1099983Forward;unitig_0|quiver|quiver:True:1098957	By MS/MS	By MS/MS	By MS/MS	By MS/MS	By MS/MS	By MS/MS	By MS/MS	By MS/MS
22.4345	27.2487	26.0727	26.1816	26.4045	26.5869	25.9419	25.9393						9	9	9	42	42	42	28.55	0	67.838	3194800000	34	0.236369	0.696561	-0.483557	-0.584358	D1G37_05080|D1G37_05080|shikimatedehydrogenase|1100157:1100945Forward;unitig_0|quiver|quiver:True:1100081	D1G37_05080|D1G37_05080|shikimatedehydrogenase|1100157:1100945Forward;unitig_0|quiver|quiver:True:1100081	By MS/MS	By MS/MS	By MS/MS	By MS/MS	By MS/MS	By MS/MS	By MS/MS	By MS/MS
23.0714	28.8137	27.9834	28.6838	29.3223	28.4953	28.6807	28.696						29	29	29	47.2	47.2	47.2	87.013	0	310.89	16395000000	243	0.582096	0.336088	-1.43357	-1.23857	D1G37_05085|D1G37_05085|hypotheticalprotein|1100991:1103294Reverse;unitig_0|quiver|quiver:False:1103317	D1G37_05085|D1G37_05085|hypotheticalprotein|1100991:1103294Reverse;unitig_0|quiver|quiver:False:1103317	By MS/MS	By MS/MS	By MS/MS	By MS/MS	By MS/MS	By MS/MS	By MS/MS	By MS/MS
22.4342	26.8488	25.6555	26.8579	28.0264	28.3025	28.3799	28.3316						22	21	21	38.9	37.4	37.4	66.899	0	174.87	7893500000	158	1.55858	0.0540046	-2.6882	-2.89168	D1G37_05090|D1G37_05090|acyl-CoAdehydrogenase|1103552:1105375Forward;unitig_0|quiver|quiver:True:1103530	D1G37_05090|D1G37_05090|acyl-CoAdehydrogenase|1103552:1105375Forward;unitig_0|quiver|quiver:True:1103530	By MS/MS	By MS/MS	By MS/MS	By MS/MS	By MS/MS	By MS/MS	By MS/MS	By MS/MS
23.2844	25.6093	23.4148	26.0854	26.4785	26.1072	25.9825	25.8311						7	7	7	32.6	32.6	32.6	23.97	0	29.265	2221500000	29	1.01529	0.13839	-1.69071	-1.96858	D1G37_05095|D1G37_05095|hypotheticalprotein|1105447:1106094Reverse;unitig_0|quiver|quiver:False:1106102	D1G37_05095|D1G37_05095|hypotheticalprotein|1105447:1106094Reverse;unitig_0|quiver|quiver:False:1106102		By MS/MS	By MS/MS	By MS/MS	By MS/MS	By MS/MS	By MS/MS	By MS/MS
23.8995	23.6419	24.2978	24.0559	20.2169	25.5011	25.6922	26.398						4	4	4	52.4	52.4	52.4	9.5001	0	71.95	778270000	14	1.13696	0.113276	-1.97772	-2.17109	unitig_0|quiver|quiver:True:1106347;D1G37_05100|D1G37_05100|PspCdomain-containingprotein|1106348:1106602Forward	unitig_0|quiver|quiver:True:1106347;D1G37_05100|D1G37_05100|PspCdomain-containingprotein|1106348:1106602Forward		By MS/MS	By matching	By MS/MS	By MS/MS	By MS/MS	By MS/MS	By MS/MS
24.4767	23.9336	23.2684	23.4038	20.7695	23.6524	20.8403	19.6282						2	2	2	18.8	18.8	18.8	16.415	0	21.051	396710000	9	0.936814	0.158695	1.59803	1.83824	D1G37_05120|D1G37_05120|DUF1311domain-containingprotein|1110077:1110493Reverse;unitig_0|quiver|quiver:False:1110501	D1G37_05120|D1G37_05120|DUF1311domain-containingprotein|1110077:1110493Reverse;unitig_0|quiver|quiver:False:1110501		By matching		By MS/MS		By MS/MS	By matching	By matching
23.3087	28.4721	27.0515	28.8687	28.2273	28.4014	29.1021	29.2892						10	10	10	48.9	48.9	48.9	37.122	0	199.67	11159000000	119	0.705416	0.258356	-1.69309	-1.45071	D1G37_05130|glyQ|glycine--tRNAligasesubunitalpha|1111040:1112017Forward;unitig_0|quiver|quiver:True:1111024	D1G37_05130|glyQ|glycine--tRNAligasesubunitalpha|1111040:1112017Forward;unitig_0|quiver|quiver:True:1111024	By matching	By MS/MS	By MS/MS	By MS/MS	By MS/MS	By MS/MS	By MS/MS	By MS/MS
30.3813	29.9086	30.1945	30.0053	30.705	30.6125	30.5667	30.6899				+	P- Static_P5 Static	45	45	45	70.8	70.8	70.8	75.077	0	323.31	47183000000	617	2.49994	0.0100552	-0.521082	-4.74876	D1G37_05135|D1G37_05135|glycine--tRNAligasesubunitbeta|1112017:1114086Forward;unitig_0|quiver|quiver:True:1111992	D1G37_05135|D1G37_05135|glycine--tRNAligasesubunitbeta|1112017:1114086Forward;unitig_0|quiver|quiver:True:1111992	By MS/MS	By MS/MS	By MS/MS	By MS/MS	By MS/MS	By MS/MS	By MS/MS	By MS/MS
23.2278	26.2705	22.8705	26.6147	22.6682	26.4812	26.3944	26.2387						13	13	13	39.6	39.6	39.6	43.074	0	138.91	3230700000	58	0.206206	0.732425	-0.789517	-0.519511	D1G37_05140|D1G37_05140|AAAfamilyATPase|1114145:1115254Forward;unitig_0|quiver|quiver:True:1114138	D1G37_05140|D1G37_05140|AAAfamilyATPase|1114145:1115254Forward;unitig_0|quiver|quiver:True:1114138		By MS/MS	By MS/MS	By MS/MS		By MS/MS	By MS/MS	By MS/MS
24.2133	21.1123	23.3531	20.3214	21.5195	24.6755	22.1703	20.5433						3	3	3	29.5	29.5	29.5	15.184	0	35.836	555930000	14	0.0214483	0.971944	0.0671134	0.0629996	D1G37_05170|D1G37_05170|hypotheticalprotein|1119408:1119827Forward;unitig_0|quiver|quiver:True:1119401	D1G37_05170|D1G37_05170|hypotheticalprotein|1119408:1119827Forward;unitig_0|quiver|quiver:True:1119401		By matching	By matching		By MS/MS	By matching	By MS/MS	By matching
25.5393	25.752	27.587	25.6967	25.9294	25.3383	24.9848	25.073						4	4	4	17.5	17.5	17.5	15.656	0	39.75	5067200000	66	0.757234	0.228938	0.812331	1.53832	D1G37_05175|D1G37_05175|hypotheticalprotein|1119922:1120353Forward;unitig_0|quiver|quiver:True:1119843	D1G37_05175|D1G37_05175|hypotheticalprotein|1119922:1120353Forward;unitig_0|quiver|quiver:True:1119843	By MS/MS	By MS/MS	By MS/MS	By MS/MS	By MS/MS	By MS/MS	By MS/MS	By MS/MS
23.6351	23.4317	24.8192	23.275	27.1839	25.8651	25.8269	25.2738				+	P- Static_P5 Static	5	5	5	19	19	19	25.6	0	82.322	1078700000	38	2.25021	0.0176652	-2.26609	-4.21038	D1G37_05190|D1G37_05190|hypotheticalprotein|1122746:1123507Forward;unitig_0|quiver|quiver:True:1122652	D1G37_05190|D1G37_05190|hypotheticalprotein|1122746:1123507Forward;unitig_0|quiver|quiver:True:1122652		By MS/MS	By MS/MS	By MS/MS	By MS/MS	By MS/MS	By MS/MS	By MS/MS
26.8726	27.824	28.5948	27.7121	27.4135	27.0252	27.3236	26.8103						13	13	13	49.4	49.4	49.4	36.059	0	148.87	9051400000	102	0.796801	0.210326	0.607726	1.6048	D1G37_05195|astE|succinylglutamatedesuccinylase|1123570:1124544Reverse;unitig_0|quiver|quiver:False:1124552	D1G37_05195|astE|succinylglutamatedesuccinylase|1123570:1124544Reverse;unitig_0|quiver|quiver:False:1124552	By MS/MS	By MS/MS	By MS/MS	By MS/MS	By MS/MS	By MS/MS	By MS/MS	By MS/MS
30.5334	30.2392	29.5953	30.0469	29.0586	29.3426	29.6013	28.4814				+	P- Static_P5 Static	17	17	17	48.8	48.8	48.8	49.891	0	323.31	35711000000	318	1.71085	0.0409101	0.98274	3.16423	D1G37_05200|astB|N-succinylargininedihydrolase|1124557:1125900Reverse;unitig_0|quiver|quiver:False:1125965	D1G37_05200|astB|N-succinylargininedihydrolase|1124557:1125900Reverse;unitig_0|quiver|quiver:False:1125965	By MS/MS	By MS/MS	By MS/MS	By MS/MS	By MS/MS	By MS/MS	By MS/MS	By MS/MS
29.9133	30.0548	29.8963	29.9886	28.8954	29.4766	29.6959	29.4799				+	P- Static_P5 Static	20	20	20	55.4	55.4	55.4	52.428	0	323.31	38071000000	324	1.77576	0.0344091	0.576307	3.28304	D1G37_05205|astD|succinylglutamate-semialdehydedehydrogenase|1125918:1127387Reverse;unitig_0|quiver|quiver:False:1127452	D1G37_05205|astD|succinylglutamate-semialdehydedehydrogenase|1125918:1127387Reverse;unitig_0|quiver|quiver:False:1127452	By MS/MS	By MS/MS	By MS/MS	By MS/MS	By MS/MS	By MS/MS	By MS/MS	By MS/MS
24.6614	28.0127	28.9916	27.9497	28.1576	27.2168	27.5717	27.3016						16	16	16	53.9	53.9	53.9	38.783	0	182.92	9819500000	149	0.0576708	0.92505	-0.158124	-0.163295	D1G37_05210|D1G37_05210|arginineN-succinyltransferase|1127387:1128418Reverse;unitig_0|quiver|quiver:False:1128435	D1G37_05210|D1G37_05210|arginineN-succinyltransferase|1127387:1128418Reverse;unitig_0|quiver|quiver:False:1128435	By MS/MS	By MS/MS	By MS/MS	By MS/MS	By MS/MS	By MS/MS	By MS/MS	By MS/MS
30.34	31.4535	30.4617	31.2961	29.9539	30.7814	30.8831	30.612						18	18	11	68.3	68.3	42.8	43.233	0	323.31	83184000000	495	0.414325	0.483868	0.330173	0.936439	D1G37_05215|D1G37_05215|aspartateaminotransferasefamilyprotein|1128437:1129651Reverse;unitig_0|quiver|quiver:False:1129668	D1G37_05215|D1G37_05215|aspartateaminotransferasefamilyprotein|1128437:1129651Reverse;unitig_0|quiver|quiver:False:1129668	By MS/MS	By MS/MS	By MS/MS	By MS/MS	By MS/MS	By MS/MS	By MS/MS	By MS/MS
32.4854	32.5806	31.4381	32.6731	32.2764	32.6898	32.9913	33.0127						20	20	20	64.8	64.8	64.8	46.178	0	323.31	224400000000	886	0.638588	0.299387	-0.448268	-1.3365	D1G37_05220|D1G37_05220|Glu/Leu/Phe/Valdehydrogenase|1129796:1131067Reverse;unitig_0|quiver|quiver:False:1131078	D1G37_05220|D1G37_05220|Glu/Leu/Phe/Valdehydrogenase|1129796:1131067Reverse;unitig_0|quiver|quiver:False:1131078	By MS/MS	By MS/MS	By MS/MS	By MS/MS	By MS/MS	By MS/MS	By MS/MS	By MS/MS
23.1831	22.5862	23.9405	22.2514	22.1679	22.2971	22.8144	23.0262						3	3	3	6.1	6.1	6.1	52.085	0	38.224	446090000	23	0.255995	0.674287	0.208044	0.625566	D1G37_05225|D1G37_05225|aminoacidpermease|1132103:1133536Reverse;unitig_0|quiver|quiver:False:1133556	D1G37_05225|D1G37_05225|aminoacidpermease|1132103:1133536Reverse;unitig_0|quiver|quiver:False:1133556		By MS/MS	By MS/MS	By MS/MS	By MS/MS	By matching	By MS/MS	By MS/MS
23.1536	25.9369	26.2293	26.3157	26.6617	26.8423	26.9075	26.9944						15	15	15	38.6	38.6	38.6	49.113	0	116.56	4505600000	83	1.17443	0.106647	-1.23169	-2.23373	D1G37_05230|D1G37_05230|hypotheticalprotein|1133950:1135227Reverse;unitig_0|quiver|quiver:False:1135319	D1G37_05230|D1G37_05230|hypotheticalprotein|1133950:1135227Reverse;unitig_0|quiver|quiver:False:1135319	By MS/MS	By MS/MS	By MS/MS	By MS/MS	By MS/MS	By MS/MS	By MS/MS	By MS/MS
23.7918	23.477	23.8465	22.8259	24.3244	20.1941	23.0411	23.6722						5	5	5	32.8	32.8	32.8	20.541	0	113.67	575980000	20	0.145178	0.808117	0.332169	0.381681	D1G37_05240|D1G37_05240|hypotheticalprotein|1136165:1136698Forward;unitig_0|quiver|quiver:True:1136149	D1G37_05240|D1G37_05240|hypotheticalprotein|1136165:1136698Forward;unitig_0|quiver|quiver:True:1136149		By matching	By MS/MS	By MS/MS	By MS/MS	By matching	By MS/MS	By matching
23.8306	25.1049	23.2434	24.9362	25.1912	24.5154	24.2659	25.0069						7	7	7	36	36	36	24.054	0	34.555	995800000	29	0.482993	0.419522	-0.623652	-1.06258	D1G37_05255|D1G37_05255|ParAfamilyprotein|1138077:1138721Forward;unitig_0|quiver|quiver:True:1138034	D1G37_05255|D1G37_05255|ParAfamilyprotein|1138077:1138721Forward;unitig_0|quiver|quiver:True:1138034	By MS/MS	By MS/MS	By MS/MS	By MS/MS	By MS/MS	By matching	By MS/MS	By MS/MS
31.2737	31.5222	31.4965	31.1074	29.5932	29.754	29.3484	29.0824				+	P- Static_P5 Static	11	11	11	58.1	58.1	58.1	19.309	0	323.31	169570000000	529	4.42685	0	1.90549	10.793	D1G37_05265|D1G37_05265|superoxidedismutase|1140078:1140653Forward;unitig_0|quiver|quiver:True:1140011	D1G37_05265|D1G37_05265|superoxidedismutase|1140078:1140653Forward;unitig_0|quiver|quiver:True:1140011	By MS/MS	By MS/MS	By MS/MS	By MS/MS	By MS/MS	By MS/MS	By MS/MS	By MS/MS
22.6616	25.762	22.6455	25.2753	21.1733	24.571	23.8406	23.8027						3	3	3	46.2	46.2	46.2	11.582	0	21.852	3119600000	41	0.618112	0.310523	1.10457	1.30117	D1G37_05290|D1G37_05290|antibioticbiosynthesismonooxygenase|1145823:1146137Forward;unitig_0|quiver|quiver:True:1145786	D1G37_05290|D1G37_05290|antibioticbiosynthesismonooxygenase|1145823:1146137Forward;unitig_0|quiver|quiver:True:1145786		By MS/MS		By matching	By matching	By MS/MS	By matching	By matching
28.7165	27.1833	28.5203	27.4782	26.4	26.0247	26.5737	26.2479				+	P- Static_P5 Static	4	4	4	43.4	43.4	43.4	13.646	0	219.07	8920500000	109	2.24392	0.0175067	1.66297	4.19732	D1G37_05295|D1G37_05295|hypotheticalprotein|1146183:1146551Reverse;unitig_0|quiver|quiver:False:1146580	D1G37_05295|D1G37_05295|hypotheticalprotein|1146183:1146551Reverse;unitig_0|quiver|quiver:False:1146580	By MS/MS	By MS/MS	By MS/MS	By MS/MS	By MS/MS	By MS/MS	By MS/MS	By MS/MS
28.5679	27.6503	27.9404	27.5464	28.5969	28.3382	28.218	28.2797						13	13	13	33	33	33	52.306	0	245.16	9356900000	132	0.895047	0.172452	-0.431954	-1.76879	D1G37_05300|D1G37_05300|FAD-bindingoxidoreductase|1146646:1148055Reverse;unitig_0|quiver|quiver:False:1148099	D1G37_05300|D1G37_05300|FAD-bindingoxidoreductase|1146646:1148055Reverse;unitig_0|quiver|quiver:False:1148099	By MS/MS	By MS/MS	By MS/MS	By MS/MS	By MS/MS	By MS/MS	By MS/MS	By MS/MS
30.7718	30.9358	31.2857	30.8992	31.792	31.3928	31.282	31.5394				+	P- Static_P5 Static	21	21	21	70.2	70.2	70.2	44.153	0	323.31	91267000000	470	1.83569	0.0308503	-0.528428	-3.39427	D1G37_05305|D1G37_05305|phosphoglyceratedehydrogenase|1148435:1149667Forward;unitig_0|quiver|quiver:True:1148377	D1G37_05305|D1G37_05305|phosphoglyceratedehydrogenase|1148435:1149667Forward;unitig_0|quiver|quiver:True:1148377	By MS/MS	By MS/MS	By MS/MS	By MS/MS	By MS/MS	By MS/MS	By MS/MS	By MS/MS
28.3106	29.0727	29.2977	29.4493	25.2128	25.8904	26.5367	25.242				+	P- Static_P5 Static	8	8	8	55.1	55.1	55.1	17.496	0	238.74	25915000000	209	3.7569	0.00266667	3.31213	8.2196	D1G37_05320|D1G37_05320|hemerythrindomain-containingprotein|1151609:1152052Reverse;unitig_0|quiver|quiver:False:1152069	D1G37_05320|D1G37_05320|hemerythrindomain-containingprotein|1151609:1152052Reverse;unitig_0|quiver|quiver:False:1152069	By MS/MS	By MS/MS	By MS/MS	By MS/MS	By matching	By MS/MS	By MS/MS	By MS/MS
23.1861	20.7507	23.9202	23.8662	22.4452	24.4044	24.532	24.6123						3	3	3	20.3	20.3	20.3	33.816	0	51.138	583100000	13	0.19457	0.747898	-0.548479	-0.493958	D1G37_05330|truB|tRNApseudouridine(55)synthaseTruB|1153058:1153963Reverse;unitig_0|quiver|quiver:False:1153980	D1G37_05330|truB|tRNApseudouridine(55)synthaseTruB|1153058:1153963Reverse;unitig_0|quiver|quiver:False:1153980		By matching		By MS/MS		By MS/MS	By MS/MS	By MS/MS
32.1443	32.0211	31.6954	32.3789	32.1533	33.1538	32.7564	33.1217						7	7	7	58.2	58.2	58.2	13.592	0	116.95	169640000000	502	1.4494	0.0670951	-0.736381	-2.70096	D1G37_05345|D1G37_05345|50SribosomalproteinL19|1156257:1156625Reverse;unitig_0|quiver|quiver:False:1156777	D1G37_05345|D1G37_05345|50SribosomalproteinL19|1156257:1156625Reverse;unitig_0|quiver|quiver:False:1156777	By MS/MS	By MS/MS	By MS/MS	By MS/MS	By MS/MS	By MS/MS	By MS/MS	By MS/MS
23.7536	26.481	27.8212	26.6047	27.6695	26.7727	26.2887	26.7107						8	8	8	39.6	39.6	39.6	20.741	0	42.31	4039600000	73	0.354111	0.556628	-0.891136	-0.822065	D1G37_05355|rimM|ribosomematurationfactorRimM|1157619:1158167Reverse;unitig_0|quiver|quiver:False:1158169	D1G37_05355|rimM|ribosomematurationfactorRimM|1157619:1158167Reverse;unitig_0|quiver|quiver:False:1158169		By MS/MS	By MS/MS	By MS/MS	By MS/MS	By MS/MS	By MS/MS	By MS/MS
31.9697	32.2313	31.3769	32.3739	31.7471	32.4366	32.3727	32.3704						6	6	6	68.7	68.7	68.7	9.1994	0	141.65	161450000000	385	0.390237	0.510041	-0.24376	-0.891159	D1G37_05360|D1G37_05360|30SribosomalproteinS16|1158187:1158438Reverse;unitig_0|quiver|quiver:False:1158503	D1G37_05360|D1G37_05360|30SribosomalproteinS16|1158187:1158438Reverse;unitig_0|quiver|quiver:False:1158503	By MS/MS	By MS/MS	By MS/MS	By MS/MS	By MS/MS	By MS/MS	By MS/MS	By MS/MS
27.9192	27.8564	26.8787	27.6174	26.5468	27.7102	27.2609	27.473						22	22	22	82.3	82.3	82.3	35.036	0	154.33	9147400000	132	0.407809	0.49038	0.320191	0.924248	D1G37_05400|D1G37_05400|4-hydroxy-3-methylbut-2-enyldiphosphatereductase|1166382:1167332Reverse;unitig_0|quiver|quiver:False:1167391	D1G37_05400|D1G37_05400|4-hydroxy-3-methylbut-2-enyldiphosphatereductase|1166382:1167332Reverse;unitig_0|quiver|quiver:False:1167391	By matching	By MS/MS	By MS/MS	By MS/MS	By MS/MS	By MS/MS	By MS/MS	By MS/MS
23.614	26.5909	26.8978	25.9816	27.1314	26.4474	25.9795	26.2988						7	7	7	41.6	41.6	41.6	23.647	0	65.597	3828800000	69	0.413845	0.483894	-1.02114	-0.935543	D1G37_05405|D1G37_05405|guanylatekinase|1167455:1168084Forward;unitig_0|quiver|quiver:True:1167352	D1G37_05405|D1G37_05405|guanylatekinase|1167455:1168084Forward;unitig_0|quiver|quiver:True:1167352	By MS/MS	By MS/MS	By MS/MS	By MS/MS	By MS/MS	By MS/MS	By MS/MS	By MS/MS
27.6544	27.8442	22.4337	27.9533	29.4127	28.6004	28.8569	28.8078						2	2	2	31.5	31.5	31.5	10.445	0	33.389	10939000000	54	1.00097	0.142829	-2.23813	-1.94478	D1G37_05410|D1G37_05410|DNA-directedRNApolymerasesubunitomega|1168157:1168435Forward;unitig_0|quiver|quiver:True:1168120	D1G37_05410|D1G37_05410|DNA-directedRNApolymerasesubunitomega|1168157:1168435Forward;unitig_0|quiver|quiver:True:1168120	By matching	By MS/MS	By MS/MS	By MS/MS	By MS/MS	By MS/MS	By MS/MS	By MS/MS
24.1098	27.1439	26.225	27.9501	27.0507	28.0455	27.8614	28.0281						20	20	20	39.9	39.9	39.9	79.686	0	284.64	8382800000	122	0.748964	0.233858	-1.60098	-1.52438	D1G37_05420|D1G37_05420|bifunctional(p)ppGppsynthetase/guanosine-3',5'-bis(diphosphate)3'-pyrophosphohydrolase|1168644:1170749Forward;unitig_0|quiver|quiver:True:1168622	D1G37_05420|D1G37_05420|bifunctional(p)ppGppsynthetase/guanosine-3',5'-bis(diphosphate)3'-pyrophosphohydrolase|1168644:1170749Forward;unitig_0|quiver|quiver:True:1168622	By matching	By MS/MS	By MS/MS	By MS/MS	By MS/MS	By MS/MS	By MS/MS	By MS/MS
22.5321	27.391	23.4644	27.5978	22.5117	27.65	19.848	27.3848						3	3	3	25.2	25.2	25.2	13.599	0	22.965	7712400000	54	0.197049	0.744692	1.0664	0.499428	D1G37_05425|D1G37_05425|RidAfamilyprotein|1170870:1171253Forward;unitig_0|quiver|quiver:True:1170809	D1G37_05425|D1G37_05425|RidAfamilyprotein|1170870:1171253Forward;unitig_0|quiver|quiver:True:1170809	By matching	By MS/MS	By MS/MS	By MS/MS	By MS/MS	By MS/MS	By MS/MS	By MS/MS
27.8935	28.737	29.1817	28.8238	28.9091	28.6914	29.0328	29.2283						7	7	7	51.3	51.3	51.3	18.158	0	167.88	20076000000	182	0.469786	0.433544	-0.306409	-1.03863	D1G37_05435|bfr|bacterioferritin|1171904:1172368Forward;unitig_0|quiver|quiver:True:1171876	D1G37_05435|bfr|bacterioferritin|1171904:1172368Forward;unitig_0|quiver|quiver:True:1171876	By MS/MS	By MS/MS	By MS/MS	By MS/MS	By MS/MS	By MS/MS	By MS/MS	By MS/MS
22.6302	21.5235	23.0591	22.1349	25.0418	26.0475	24.9343	25.6815				+	P- Static_P5 Static	3	3	3	31.7	31.7	31.7	16.592	0	43.55	1448800000	19	3.00841	0.008625	-3.06258	-5.98089	D1G37_05445|D1G37_05445|prepilin-typecleavage/methylationdomain-containingprotein|1174214:1174699Reverse;unitig_0|quiver|quiver:False:1174812	D1G37_05445|D1G37_05445|prepilin-typecleavage/methylationdomain-containingprotein|1174214:1174699Reverse;unitig_0|quiver|quiver:False:1174812					By matching	By MS/MS	By MS/MS	By MS/MS
24.1913	26.6698	23.0492	26.5534	23.9547	25.6146	25.5192	25.3302						5	5	5	31.2	31.2	31.2	21.398	0	87.329	4213800000	66	0.0281979	0.96137	-0.0860324	-0.0822345	D1G37_05450|D1G37_05450|hypotheticalprotein|1175041:1175601Reverse;unitig_0|quiver|quiver:False:1175840	D1G37_05450|D1G37_05450|hypotheticalprotein|1175041:1175601Reverse;unitig_0|quiver|quiver:False:1175840	By MS/MS	By MS/MS		By MS/MS	By matching	By MS/MS	By MS/MS	By MS/MS
23.651	23.9108	23.5787	24.128	22.1221	23.5006	23.9644	23.4285						6	6	6	25.3	25.3	25.3	37.671	0	74.581	1148200000	30	1.03424	0.134722	0.3413	2.00006	D1G37_05455|D1G37_05455|TPMdomain-containingprotein|1175595:1176677Reverse;unitig_0|quiver|quiver:False:1176697	D1G37_05455|D1G37_05455|TPMdomain-containingprotein|1175595:1176677Reverse;unitig_0|quiver|quiver:False:1176697	By matching	By MS/MS	By MS/MS	By MS/MS	By matching	By matching	By MS/MS	By MS/MS
30.1642	29.7494	29.5607	30.192	28.1133	29.2853	29.2333	28.5139				+	P- Static_P5 Static	12	12	12	71.9	71.9	71.9	21.736	0	323.31	48271000000	452	1.87969	0.0290818	1.13013	3.47692	D1G37_05460|D1G37_05460|LemAfamilyprotein|1176699:1177289Reverse;unitig_0|quiver|quiver:False:1177321	D1G37_05460|D1G37_05460|LemAfamilyprotein|1176699:1177289Reverse;unitig_0|quiver|quiver:False:1177321	By MS/MS	By MS/MS	By MS/MS	By MS/MS	By MS/MS	By MS/MS	By MS/MS	By MS/MS
25.4683	26.9761	27.3881	27.2927	27.6646	27.6713	27.3614	28.0028						21	21	21	57.7	57.7	57.7	52.172	0	313.6	8961100000	184	0.986582	0.146406	-0.893709	-1.9209	D1G37_05470|D1G37_05470|glutamatesynthasesmallsubunit|1178481:1179902Reverse;unitig_0|quiver|quiver:False:1179970	D1G37_05470|D1G37_05470|glutamatesynthasesmallsubunit|1178481:1179902Reverse;unitig_0|quiver|quiver:False:1179970	By MS/MS	By MS/MS	By MS/MS	By MS/MS	By MS/MS	By MS/MS	By MS/MS	By MS/MS
25.08	27.6809	26.0876	27.8418	29.0689	28.5864	28.505	28.6344						42	42	42	34.6	34.6	34.6	162.99	0	323.31	16296000000	273	1.21313	0.101568	-2.50058	-2.29862	D1G37_05475|D1G37_05475|glutamatesynthaselargesubunit|1179972:1184453Reverse;unitig_0|quiver|quiver:False:1184518	D1G37_05475|D1G37_05475|glutamatesynthaselargesubunit|1179972:1184453Reverse;unitig_0|quiver|quiver:False:1184518	By MS/MS	By MS/MS	By MS/MS	By MS/MS	By MS/MS	By MS/MS	By MS/MS	By MS/MS
24.4262	26.2764	28.004	26.9029	27.6239	27.1309	27.1283	27.2063						10	10	10	49.8	49.8	49.8	32.613	0	190.81	4595600000	84	0.521541	0.380433	-1.24393	-1.13177	D1G37_05480|D1G37_05480|hypotheticalprotein|1184908:1185783Reverse;unitig_0|quiver|quiver:False:1185785	D1G37_05480|D1G37_05480|hypotheticalprotein|1184908:1185783Reverse;unitig_0|quiver|quiver:False:1185785	By matching	By MS/MS	By MS/MS	By MS/MS	By MS/MS	By MS/MS	By MS/MS	By MS/MS
22.6249	27.6598	27.7504	27.4188	27.8121	27.5987	27.3353	27.4177						13	13	13	45.3	45.3	45.3	39.519	0	90.162	8781800000	138	0.415421	0.482441	-1.14868	-0.938486	D1G37_05485|D1G37_05485|3-dehydroquinatesynthase|1185799:1186881Reverse;unitig_0|quiver|quiver:False:1186895	D1G37_05485|D1G37_05485|3-dehydroquinatesynthase|1185799:1186881Reverse;unitig_0|quiver|quiver:False:1186895	By matching	By MS/MS	By MS/MS	By MS/MS	By MS/MS	By MS/MS	By MS/MS	By MS/MS
22.3789	27.0887	26.6352	27.304	27.066	27.2448	26.9597	27.5478						12	12	12	67.7	67.7	67.7	21.318	0	208.83	5521400000	125	0.592534	0.330117	-0.817311	-1.25678	D1G37_05490|aroK|shikimatekinaseAroK|1186910:1187479Reverse;unitig_0|quiver|quiver:False:1187511	D1G37_05490|aroK|shikimatekinaseAroK|1186910:1187479Reverse;unitig_0|quiver|quiver:False:1187511	By matching	By MS/MS	By MS/MS	By MS/MS	By MS/MS	By MS/MS	By MS/MS	By MS/MS
22.8979	21.8768	22.6033	20.9117	21.7899	21.12	22.788	18.9321						2	2	2	9.1	9.1	9.1	37.561	0.0084557	3.003	309900000	4	0.0936931	0.878288	0.197419	0.256752	D1G37_05515|D1G37_05515|pilusassemblyproteinPilM|1191635:1192657Reverse;unitig_0|quiver|quiver:False:1192701	D1G37_05515|D1G37_05515|pilusassemblyproteinPilM|1191635:1192657Reverse;unitig_0|quiver|quiver:False:1192701		By matching		By matching		By matching	By MS/MS	By matching
22.4937	26.6733	23.8269	26.6722	28.1153	27.2639	27.559	27.0717						30	30	30	41.9	41.9	41.9	93.807	0	162.16	7171600000	128	1.30499	0.0878516	-2.5817	-2.45362	D1G37_05520|D1G37_05520|PBP1Afamilypenicillin-bindingprotein|1192881:1195409Forward;unitig_0|quiver|quiver:True:1192841	D1G37_05520|D1G37_05520|PBP1Afamilypenicillin-bindingprotein|1192881:1195409Forward;unitig_0|quiver|quiver:True:1192841		By MS/MS	By MS/MS	By MS/MS	By MS/MS	By MS/MS	By MS/MS	By MS/MS
24.0754	22.9201	23.3844	20.8701	21.8784	21.1754	20.8618	22.3687						2	2	2	10.2	10.2	10.2	31.042	0	17.565	267600000	5	0.627012	0.304399	1.14022	1.31655	D1G37_05525|D1G37_05525|methyltransferasedomain-containingprotein|1195427:1196251Reverse;unitig_0|quiver|quiver:False:1196256	D1G37_05525|D1G37_05525|methyltransferasedomain-containingprotein|1195427:1196251Reverse;unitig_0|quiver|quiver:False:1196256		By MS/MS		By MS/MS		By matching	By matching	By matching
23.0989	25.5215	25.5152	25.4446	26.1264	26.1588	25.8163	25.8011						5	5	5	61.8	61.8	61.8	12.137	0	64.731	1340300000	31	0.793399	0.211388	-1.26982	-1.59909	unitig_0|quiver|quiver:False:1196585;D1G37_05530|D1G37_05530|hypotheticalprotein|1196254:1196586Reverse	unitig_0|quiver|quiver:False:1196585;D1G37_05530|D1G37_05530|hypotheticalprotein|1196254:1196586Reverse		By MS/MS	By MS/MS	By MS/MS	By MS/MS	By MS/MS	By MS/MS	By MS/MS
23.5024	20.1034	22.2915	20.5795	22.4707	22.2922	21.3595	24.6327						1	1	1	4	4	4	40.915	0	7.3128	246050000	5	0.00112067	0.998	-0.00337076	-0.00336673	unitig_0|quiver|quiver:False:1197764;D1G37_05535|D1G37_05535|phospho-N-acetylmuramoyl-pentapeptide-transferase|1196647:1197765Reverse	unitig_0|quiver|quiver:False:1197764;D1G37_05535|D1G37_05535|phospho-N-acetylmuramoyl-pentapeptide-transferase|1196647:1197765Reverse						By matching	By MS/MS	By MS/MS
23.1576	26.9472	24.1641	26.8866	27.4086	26.5767	26.6518	26.7653						13	13	13	38	38	38	50.838	0	105.99	4456400000	50	0.810966	0.204376	-1.59776	-1.62852	D1G37_05540|murF|UDP-N-acetylmuramoyl-tripeptide--D-alanyl-D-alanineligase|1197766:1199166Reverse;unitig_0|quiver|quiver:False:1199216	D1G37_05540|murF|UDP-N-acetylmuramoyl-tripeptide--D-alanyl-D-alanineligase|1197766:1199166Reverse;unitig_0|quiver|quiver:False:1199216		By MS/MS		By MS/MS	By MS/MS	By MS/MS	By MS/MS	By MS/MS
23.4833	25.8772	23.8679	26.2287	23.353	26.0597	25.9254	25.7613						12	12	12	32.7	32.7	32.7	55.034	0	83.85	2147700000	45	0.070556	0.905488	0.298377	0.197377	D1G37_05545|D1G37_05545|UDP-N-acetylmuramoyl-L-alanyl-D-glutamate--2,6-diaminopimelateligase|1199175:1200674Reverse;unitig_0|quiver|quiver:False:1200676	D1G37_05545|D1G37_05545|UDP-N-acetylmuramoyl-L-alanyl-D-glutamate--2,6-diaminopimelateligase|1199175:1200674Reverse;unitig_0|quiver|quiver:False:1200676		By MS/MS		By MS/MS	By MS/MS	By MS/MS	By MS/MS	By MS/MS
23.6897	25.7315	23.5578	25.9971	25.0496	26.2301	26.6449	26.0453						15	15	15	26.7	26.7	26.7	67.658	0	82.934	2224500000	42	0.866395	0.181813	-1.35575	-1.72108	D1G37_05550|D1G37_05550|penicillin-bindingprotein2|1200678:1202510Reverse;unitig_0|quiver|quiver:False:1202524	D1G37_05550|D1G37_05550|penicillin-bindingprotein2|1200678:1202510Reverse;unitig_0|quiver|quiver:False:1202524		By MS/MS	By MS/MS	By MS/MS	By MS/MS	By MS/MS	By MS/MS	By MS/MS
24.0755	24.1166	23.4768	24.2421	22.2856	24.1118	24.2917	24.2142						5	5	5	23.1	23.1	23.1	34.67	0	50.41	623020000	18	0.0648787	0.914292	-0.143863	-0.182455	D1G37_05560|D1G37_05560|ribosomalRNAsmallsubunitmethyltransferaseH|1202854:1203777Reverse;unitig_0|quiver|quiver:False:1203812	D1G37_05560|D1G37_05560|ribosomalRNAsmallsubunitmethyltransferaseH|1202854:1203777Reverse;unitig_0|quiver|quiver:False:1203812		By MS/MS	By MS/MS	By MS/MS	By MS/MS	By MS/MS	By MS/MS	By MS/MS
28.2503	29.2938	28.6555	29.3609	29.4793	29.7105	29.8315	30.1771				+	P- Static_P5 Static	22	22	22	47.4	47.4	47.4	57.49	0	285.08	26626000000	231	1.61946	0.0475932	-0.909472	-2.99969	D1G37_05575|D1G37_05575|glutamate--tRNAligase|1205814:1207322Forward;unitig_0|quiver|quiver:True:1205747	D1G37_05575|D1G37_05575|glutamate--tRNAligase|1205814:1207322Forward;unitig_0|quiver|quiver:True:1205747	By MS/MS	By MS/MS	By MS/MS	By MS/MS	By MS/MS	By MS/MS	By MS/MS	By MS/MS
23.9202	21.2588	22.8282	20.8097	22.5645	23.935	20.8497	19.035						3	3	3	6.8	6.8	6.8	51.479	0	6.6021	166460000	3	0.198245	0.743592	-0.544999	-0.502062	D1G37_05590|D1G37_05590|aminoacidpermease|1207688:1209106Forward;unitig_0|quiver|quiver:True:1207657	D1G37_05590|D1G37_05590|aminoacidpermease|1207688:1209106Forward;unitig_0|quiver|quiver:True:1207657	By matching				By MS/MS	By MS/MS	By MS/MS	By matching
23.4331	25.2352	23.7995	25.1869	22.0364	26.5832	25.9859	26.3752						2	2	2	20.5	20.5	20.5	12.605	0	23.795	1635200000	28	0.41228	0.485447	-1.26393	-0.932618	D1G37_05610|D1G37_05610|hypotheticalprotein|1211633:1211971Forward;unitig_0|quiver|quiver:True:1211620	D1G37_05610|D1G37_05610|hypotheticalprotein|1211633:1211971Forward;unitig_0|quiver|quiver:True:1211620	By MS/MS	By MS/MS	By MS/MS	By MS/MS	By MS/MS	By MS/MS	By MS/MS	By MS/MS
22.5332	25.1534	23.1341	25.2693	24.3604	25.7593	25.6933	25.5466						14	14	14	40	40	40	44.672	0	117.29	1959300000	65	0.796535	0.210295	-0.959427	-1.60435	D1G37_05625|D1G37_05625|effluxRNDtransporterperiplasmicadaptorsubunit|1216233:1217441Reverse;unitig_0|quiver|quiver:False:1217494	D1G37_05625|D1G37_05625|effluxRNDtransporterperiplasmicadaptorsubunit|1216233:1217441Reverse;unitig_0|quiver|quiver:False:1217494		By MS/MS		By MS/MS	By MS/MS	By MS/MS	By MS/MS	By MS/MS
22.6692	25.5968	23.5724	25.9609	21.3709	26.1064	25.8639	25.8164						12	12	12	30.9	30.9	30.9	53.152	0	100.33	1927100000	44	0.117126	0.846799	-0.329337	-0.314743	D1G37_05630|D1G37_05630|TolCfamilyprotein|1217441:1218850Reverse;unitig_0|quiver|quiver:False:1218858	D1G37_05630|D1G37_05630|TolCfamilyprotein|1217441:1218850Reverse;unitig_0|quiver|quiver:False:1218858		By MS/MS	By matching	By MS/MS	By matching	By MS/MS	By MS/MS	By MS/MS
23.6204	21.3124	22.6753	21.1972	24.8803	20.7277	24.8655	21.9235						3	3	3	15.1	15.1	15.1	24.178	0	18.927	426500000	5	0.00707697	0.991911	-0.0304446	-0.0211174	D1G37_05645|D1G37_05645|isoprenylcysteinecarboxylmethyltransferasefamilyprotein|1219816:1220433Reverse;unitig_0|quiver|quiver:False:1220441	D1G37_05645|D1G37_05645|isoprenylcysteinecarboxylmethyltransferasefamilyprotein|1219816:1220433Reverse;unitig_0|quiver|quiver:False:1220441		By matching		By matching	By matching	By MS/MS	By MS/MS	By matching
23.1183	21.498	24.1189	20.237	25.5233	20.8905	21.2364	22.2928						2	2	2	26.6	26.6	26.6	7.4125	0	6.9019	48803000	2	0.0706762	0.906311	0.280383	0.197692	D1G37_05650|D1G37_05650|hypotheticalprotein|1220424:1220618Reverse;unitig_0|quiver|quiver:False:1220710	D1G37_05650|D1G37_05650|hypotheticalprotein|1220424:1220618Reverse;unitig_0|quiver|quiver:False:1220710			By matching		By MS/MS
24.7919	23.9979	22.1502	20.6978	21.8627	24.029	21.5041	25.2299						4	4	4	25.7	25.7	25.7	25.957	0	22.232	547520000	9	0.00873892	0.990606	-0.0318065	-0.0260281	D1G37_05660|D1G37_05660|hypotheticalprotein|1221222:1221914Forward;unitig_0|quiver|quiver:True:1221203	D1G37_05660|D1G37_05660|hypotheticalprotein|1221222:1221914Forward;unitig_0|quiver|quiver:True:1221203		By matching	By matching	By matching		By MS/MS	By matching	By MS/MS
29.1466	29.9826	30.6426	29.9948	31.7434	30.9197	30.9231	31.2851				+	P- Static_P5 Static	30	30	30	59.3	59.3	59.3	62.4	0	323.31	61928000000	498	1.89819	0.0288746	-1.27615	-3.51192	D1G37_05670|ettA|energy-dependenttranslationalthrottleproteinEttA|1222680:1224341Reverse;unitig_0|quiver|quiver:False:1224400	D1G37_05670|ettA|energy-dependenttranslationalthrottleproteinEttA|1222680:1224341Reverse;unitig_0|quiver|quiver:False:1224400	By MS/MS	By MS/MS	By MS/MS	By MS/MS	By MS/MS	By MS/MS	By MS/MS	By MS/MS
22.9651	26.8235	27.0249	26.6951	26.5452	25.3276	25.2656	25.6927						14	14	14	44.5	44.5	44.5	46.398	0	87.591	3409600000	98	0.102769	0.865781	0.260025	0.279453	D1G37_05675|D1G37_05675|aminotransferaseclassI/II-foldpyridoxalphosphate-dependentenzyme|1224639:1225916Forward;unitig_0|quiver|quiver:True:1224596	D1G37_05675|D1G37_05675|aminotransferaseclassI/II-foldpyridoxalphosphate-dependentenzyme|1224639:1225916Forward;unitig_0|quiver|quiver:True:1224596	By MS/MS	By MS/MS	By MS/MS	By MS/MS	By MS/MS	By MS/MS	By MS/MS	By MS/MS
26.8371	28.6775	29.9044	28.7702	29.5768	28.6533	28.7767	28.7976						22	22	22	78.7	78.7	78.7	32.731	0	180.01	25855000000	280	0.245575	0.685442	-0.403795	-0.603779	D1G37_05680|D1G37_05680|SDRfamilyNAD(P)-dependentoxidoreductase|1226190:1227080Forward;unitig_0|quiver|quiver:True:1226183	D1G37_05680|D1G37_05680|SDRfamilyNAD(P)-dependentoxidoreductase|1226190:1227080Forward;unitig_0|quiver|quiver:True:1226183	By MS/MS	By MS/MS	By MS/MS	By MS/MS	By MS/MS	By MS/MS	By MS/MS	By MS/MS
23.1671	23.6595	22.6875	23.471	21.5195	23.6733	23.804	23.4009						3	3	3	4.4	4.4	4.4	79.441	0	13.229	431950000	7	0.117825	0.84633	0.238239	0.316444	D1G37_05685|D1G37_05685|sulfatepermease|1227148:1229337Reverse;unitig_0|quiver|quiver:False:1229348	D1G37_05685|D1G37_05685|sulfatepermease|1227148:1229337Reverse;unitig_0|quiver|quiver:False:1229348		By matching		By matching	By MS/MS	By MS/MS	By MS/MS	By matching
30.1278	30.6179	30.3733	30.7636	30.7093	31.4304	31.2393	31.137				+	P- Static_P5 Static	36	36	36	51.4	51.4	51.4	86.565	0	323.31	71026000000	594	1.72058	0.0401809	-0.658379	-3.18194	D1G37_05690|D1G37_05690|RNA-bindingtranscriptionalaccessoryprotein|1229641:1231989Reverse;unitig_0|quiver|quiver:False:1232027	D1G37_05690|D1G37_05690|RNA-bindingtranscriptionalaccessoryprotein|1229641:1231989Reverse;unitig_0|quiver|quiver:False:1232027	By MS/MS	By MS/MS	By MS/MS	By MS/MS	By MS/MS	By MS/MS	By MS/MS	By MS/MS
30.3275	30.4435	30.9746	30.4849	29.8355	29.4874	29.7719	29.41				+	P- Static_P5 Static	17	17	17	63	63	63	28.815	0	285.02	72639000000	471	2.72138	0.00822695	0.931451	5.2611	D1G37_05695|ompR|two-componentsystemresponseregulatorOmpR|1232645:1233409Forward;unitig_0|quiver|quiver:True:1232611	D1G37_05695|ompR|two-componentsystemresponseregulatorOmpR|1232645:1233409Forward;unitig_0|quiver|quiver:True:1232611	By MS/MS	By MS/MS	By MS/MS	By MS/MS	By MS/MS	By MS/MS	By MS/MS	By MS/MS
24.0718	23.9901	23.7625	24.1037	22.2967	24.665	25.0696	25.0401						10	10	10	25.6	25.6	25.6	56.167	0	61.612	890960000	30	0.189635	0.755442	-0.291966	-0.483026	D1G37_05700|D1G37_05700|HAMPdomain-containingprotein|1233427:1234884Forward;unitig_0|quiver|quiver:True:1233420	D1G37_05700|D1G37_05700|HAMPdomain-containingprotein|1233427:1234884Forward;unitig_0|quiver|quiver:True:1233420		By MS/MS	By MS/MS	By MS/MS	By MS/MS	By MS/MS	By MS/MS	By MS/MS
26.4844	27.7894	27.4813	27.6581	30.3705	31.4557	31.266	31.4779				+	P- Static_P5 Static	20	20	20	50.2	50.2	50.2	54.714	0	269.33	31634000000	219	4.13183	0	-3.78924	-9.58266	D1G37_05710|D1G37_05710|acetyl-CoAhydrolase/transferasefamilyprotein|1235076:1236590Forward;unitig_0|quiver|quiver:True:1235066	D1G37_05710|D1G37_05710|acetyl-CoAhydrolase/transferasefamilyprotein|1235076:1236590Forward;unitig_0|quiver|quiver:True:1235066	By MS/MS	By MS/MS	By MS/MS	By MS/MS	By MS/MS	By MS/MS	By MS/MS	By MS/MS
23.0553	27.1836	24.5493	27.6406	25.5269	26.1338	25.913	26.145						7	7	7	60.6	60.6	60.6	14.185	0	72.456	4345700000	37	0.0197411	0.973154	0.0490999	0.0580917	D1G37_05730|D1G37_05730|GNATfamilyN-acetyltransferase|1237708:1238091Reverse;unitig_0|quiver|quiver:False:1238093	D1G37_05730|D1G37_05730|GNATfamilyN-acetyltransferase|1237708:1238091Reverse;unitig_0|quiver|quiver:False:1238093		By MS/MS	By MS/MS	By MS/MS	By MS/MS	By MS/MS	By MS/MS	By MS/MS
23.8135	27.7558	28.1053	27.2627	27.814	27.2878	27.524	27.7131						6	6	6	38.6	38.6	38.6	22.031	0	51.311	6545500000	64	0.375809	0.527997	-0.912245	-0.863743	D1G37_05735|hisB|imidazoleglycerol-phosphatedehydrataseHisB|1238194:1238787Forward;unitig_0|quiver|quiver:True:1238172	D1G37_05735|hisB|imidazoleglycerol-phosphatedehydrataseHisB|1238194:1238787Forward;unitig_0|quiver|quiver:True:1238172	By MS/MS	By MS/MS	By MS/MS	By MS/MS	By MS/MS	By MS/MS	By MS/MS	By MS/MS
27.641	27.5629	27.2822	27.5732	26.3369	26.7384	26.8049	27.041				+	P- Static_P5 Static	10	10	10	49.8	49.8	49.8	22.796	0	72.657	6786500000	114	2.4834	0.0104918	0.784513	4.71188	D1G37_05740|hisH|imidazoleglycerolphosphatesynthasesubunitHisH|1238787:1239404Forward;unitig_0|quiver|quiver:True:1238780	D1G37_05740|hisH|imidazoleglycerolphosphatesynthasesubunitHisH|1238787:1239404Forward;unitig_0|quiver|quiver:True:1238780	By MS/MS	By MS/MS	By MS/MS	By MS/MS	By MS/MS	By MS/MS	By MS/MS	By MS/MS
30.651	29.8648	29.8081	30.1565	29.2217	29.8911	29.8672	29.3908						12	12	12	64.2	64.2	64.2	26.083	0	247.61	40343000000	393	1.06884	0.125724	0.527455	2.05758	D1G37_05755|hisA|1-(5-phosphoribosyl)-5-[(5-phosphoribosylamino)methylideneamino]imidazole-4-carboxamideisomerase|1240929:1241660Forward;unitig_0|quiver|quiver:True:1240862	D1G37_05755|hisA|1-(5-phosphoribosyl)-5-[(5-phosphoribosylamino)methylideneamino]imidazole-4-carboxamideisomerase|1240929:1241660Forward;unitig_0|quiver|quiver:True:1240862	By MS/MS	By MS/MS	By MS/MS	By MS/MS	By MS/MS	By MS/MS	By MS/MS	By MS/MS
23.2183	20.8304	23.181	21.1274	22.0215	21.7349	20.0754	21.0917						1	1	1	5.5	5.5	5.5	19.933	0	4.7042	2764900	3	0.959177	0.154743	1.39795	1.87538	D1G37_05765|D1G37_05765|XREfamilytranscriptionalregulator|1243614:1244165Reverse;unitig_0|quiver|quiver:False:1244251	D1G37_05765|D1G37_05765|XREfamilytranscriptionalregulator|1243614:1244165Reverse;unitig_0|quiver|quiver:False:1244251					By MS/MS
24.0991	24.454	26.0839	24.8049	26.0941	25.7838	25.4373	25.7451						6	6	6	20.3	20.3	20.3	35.843	0	36.566	1958000000	33	1.03195	0.135105	-0.90903	-1.99625	D1G37_05790|D1G37_05790|homoserinekinase|1246578:1247528Reverse;unitig_0|quiver|quiver:False:1247608	D1G37_05790|D1G37_05790|homoserinekinase|1246578:1247528Reverse;unitig_0|quiver|quiver:False:1247608		By MS/MS	By matching	By matching	By MS/MS	By MS/MS	By MS/MS	By MS/MS
27.621	27.5497	28.3132	26.9984	27.5961	27.3634	27.1105	27.5599						10	10	10	42.5	42.5	42.5	27.186	0	82.99	7252700000	113	0.307559	0.609773	0.213089	0.730625	D1G37_05795|D1G37_05795|imidazoleglycerolphosphatesynthasecyclasesubunit|1247641:1248399Forward;unitig_0|quiver|quiver:True:1247592	D1G37_05795|D1G37_05795|imidazoleglycerolphosphatesynthasecyclasesubunit|1247641:1248399Forward;unitig_0|quiver|quiver:True:1247592	By MS/MS	By MS/MS	By MS/MS	By MS/MS	By MS/MS	By MS/MS	By MS/MS	By MS/MS
23.9253	20.4366	23.6763	21.7929	22.9062	25.246	24.9652	24.2429						4	4	4	7	7	7	68.891	0	25.214	592270000	10	0.792609	0.211649	-1.50449	-1.59777	D1G37_05835|D1G37_05835|potassiumtransporterKup|1254009:1255886Reverse;unitig_0|quiver|quiver:False:1255909	D1G37_05835|D1G37_05835|potassiumtransporterKup|1254009:1255886Reverse;unitig_0|quiver|quiver:False:1255909		By matching	By matching	By matching		By MS/MS	By MS/MS	By MS/MS
22.0076	27.1449	23.382	26.899	26.919	25.8416	25.9205	25.9583						11	11	11	48.8	48.8	48.8	34.033	0	135.83	3907000000	69	0.393585	0.506177	-1.08249	-0.897488	D1G37_05890|D1G37_05890|hypotheticalprotein|1260771:1261652Reverse;unitig_0|quiver|quiver:False:1261663	D1G37_05890|D1G37_05890|hypotheticalprotein|1260771:1261652Reverse;unitig_0|quiver|quiver:False:1261663		By MS/MS	By matching	By MS/MS	By MS/MS	By MS/MS	By MS/MS	By MS/MS
23.5975	21.644	22.8456	20.3695	22.4038	22.0808	21.3422	21.056						1	1	1	12.5	12.5	12.5	13.161	0.00092208	4.0957	9309200	1	0.283401	0.63809	0.433187	0.681948	D1G37_05900|D1G37_05900|hypotheticalprotein|1262784:1263146Reverse;unitig_0|quiver|quiver:False:1263202	D1G37_05900|D1G37_05900|hypotheticalprotein|1262784:1263146Reverse;unitig_0|quiver|quiver:False:1263202		By MS/MS
22.6905	22.504	23.5511	20.5703	22.2031	20.9892	20.4718	20.2843						1	1	1	7.2	7.2	7.2	15.362	0.0084784	3.0728	249070000	2	0.746096	0.235362	1.28187	1.51954	D1G37_05915|D1G37_05915|carboxymuconolactonedecarboxylasefamilyprotein|1264394:1264810Forward;unitig_0|quiver|quiver:True:1264357	D1G37_05915|D1G37_05915|carboxymuconolactonedecarboxylasefamilyprotein|1264394:1264810Forward;unitig_0|quiver|quiver:True:1264357			By matching		By matching			By MS/MS
23.5804	20.7418	23.1736	23.3327	21.5741	22.2371	20.5079	21.1025						2	2	2	8.1	8.1	8.1	37.013	0	17.826	197890000	10	0.649021	0.293213	1.14366	1.35444	D1G37_05935|D1G37_05935|aldo/ketoreductase|1267557:1268558Forward;unitig_0|quiver|quiver:True:1267553	D1G37_05935|D1G37_05935|aldo/ketoreductase|1267557:1268558Forward;unitig_0|quiver|quiver:True:1267553		By matching		By MS/MS		By matching	By matching
23.9347	21.3177	23.7993	21.3295	21.5736	20.4556	24.193	24.0085						4	4	4	48.5	48.5	48.5	14.592	0	20.368	578780000	13	0.0806497	0.896261	-0.242854	-0.223556	D1G37_05940|D1G37_05940|hypotheticalprotein|1268604:1268996Reverse;unitig_0|quiver|quiver:False:1269013	D1G37_05940|D1G37_05940|hypotheticalprotein|1268604:1268996Reverse;unitig_0|quiver|quiver:False:1269013		By matching	By MS/MS	By matching		By matching	By MS/MS	By MS/MS
26.2675	26.3165	26.4205	26.3951	20.5943	25.508	25.474	25.2065						9	9	9	43.7	43.7	43.7	27.787	0	79.36	2999200000	53	1.01937	0.137756	1.9255	1.97536	D1G37_05945|D1G37_05945|hypotheticalprotein|1269021:1269764Reverse;unitig_0|quiver|quiver:False:1269775	D1G37_05945|D1G37_05945|hypotheticalprotein|1269021:1269764Reverse;unitig_0|quiver|quiver:False:1269775	By MS/MS	By MS/MS	By MS/MS	By MS/MS	By MS/MS	By MS/MS	By MS/MS	By MS/MS
22.4213	27.2322	27.3476	26.9488	21.885	24.7202	24.4774	24.7236						10	10	10	82.1	82.1	82.1	15.698	0	173.89	10349000000	116	0.91985	0.164316	2.41425	1.81004	D1G37_05970|D1G37_05970|aldehyde-activatingprotein|1274020:1274442Reverse;unitig_0|quiver|quiver:False:1274444	D1G37_05970|D1G37_05970|aldehyde-activatingprotein|1274020:1274442Reverse;unitig_0|quiver|quiver:False:1274444	By MS/MS	By MS/MS	By MS/MS	By MS/MS	By matching	By matching	By MS/MS	By matching
28.9858	29.5585	29.5473	29.663	29.9173	30.0475	30.2766	30.0648				+	P- Static_P5 Static	29	29	29	65.2	65.2	65.2	50.238	0	199.01	35192000000	357	2.02001	0.0221343	-0.63791	-3.74644	unitig_0|quiver|quiver:False:1276619;D1G37_05980|D1G37_05980|FAD-bindingprotein|1275283:1276620Reverse	unitig_0|quiver|quiver:False:1276619;D1G37_05980|D1G37_05980|FAD-bindingprotein|1275283:1276620Reverse	By MS/MS	By MS/MS	By MS/MS	By MS/MS	By MS/MS	By MS/MS	By MS/MS	By MS/MS
24.4038	24.3462	22.5944	24.1478	21.7236	20.9003	23.8205	24.6982						7	7	7	33.4	33.4	33.4	31.784	0	99.001	1198900000	27	0.373649	0.530573	0.862174	0.859618	D1G37_05985|D1G37_05985|pirinfamilyprotein|1277021:1277893Reverse;unitig_0|quiver|quiver:False:1278003	D1G37_05985|D1G37_05985|pirinfamilyprotein|1277021:1277893Reverse;unitig_0|quiver|quiver:False:1278003		By MS/MS	By MS/MS	By MS/MS	By MS/MS		By matching	By matching
28.5092	29.0204	27.3371	28.6926	22.2503	26.6092	26.8298	26.6992						9	9	9	61.5	61.5	61.5	22.989	0	323.31	14539000000	160	1.06976	0.125746	3.17323	2.05912	D1G37_05990|D1G37_05990|hydrolase|1278171:1278797Forward;unitig_0|quiver|quiver:True:1278167	D1G37_05990|D1G37_05990|hydrolase|1278171:1278797Forward;unitig_0|quiver|quiver:True:1278167	By matching	By MS/MS	By MS/MS	By MS/MS		By MS/MS	By MS/MS	By MS/MS
29.4379	28.7181	28.9945	28.7089	28.5528	28.517	28.6768	28.4701						26	26	26	65.8	65.8	65.8	51.88	0	300.92	24619000000	308	1.22869	0.0987266	0.410682	2.32476	D1G37_06000|D1G37_06000|NAD-dependentsuccinate-semialdehydedehydrogenase|1279896:1281344Reverse;unitig_0|quiver|quiver:False:1281367	D1G37_06000|D1G37_06000|NAD-dependentsuccinate-semialdehydedehydrogenase|1279896:1281344Reverse;unitig_0|quiver|quiver:False:1281367	By MS/MS	By MS/MS	By MS/MS	By MS/MS	By MS/MS	By MS/MS	By MS/MS	By MS/MS
24.9743	27.0222	26.3756	26.8455	27.6623	28.3724	28.2894	28.8454				+	P- Static_P5 Static	17	17	17	57.4	57.4	57.4	45.917	0	151.28	5241500000	84	2.04512	0.0218182	-1.98798	-3.79568	D1G37_06005|gabT|4-aminobutyrate--2-oxoglutaratetransaminase|1281341:1282633Reverse;unitig_0|quiver|quiver:False:1282641	D1G37_06005|gabT|4-aminobutyrate--2-oxoglutaratetransaminase|1281341:1282633Reverse;unitig_0|quiver|quiver:False:1282641	By matching	By MS/MS	By MS/MS	By MS/MS	By MS/MS	By MS/MS	By MS/MS	By MS/MS
28.462	29.5096	28.2475	29.3352	28.7853	29.6646	29.1531	30.0569						10	10	10	53.9	53.9	53.9	20.979	0	186.26	26020000000	290	0.590351	0.330828	-0.526355	-1.25298	D1G37_06035|ssb|single-strandedDNA-bindingprotein|1287770:1288351Reverse;unitig_0|quiver|quiver:False:1288359	D1G37_06035|ssb|single-strandedDNA-bindingprotein|1287770:1288351Reverse;unitig_0|quiver|quiver:False:1288359	By MS/MS	By MS/MS	By MS/MS	By MS/MS	By MS/MS	By MS/MS	By MS/MS	By MS/MS
23.3021	27.0766	23.6222	27.0116	27.1887	26.4912	26.5842	26.6129						11	11	11	61.6	61.6	61.6	25.486	0	119.34	5752800000	98	0.704637	0.258665	-1.82335	-1.44938	D1G37_06050|tenA|thiaminaseII|1291259:1291933Forward;unitig_0|quiver|quiver:True:1291231	D1G37_06050|tenA|thiaminaseII|1291259:1291933Forward;unitig_0|quiver|quiver:True:1291231		By MS/MS	By MS/MS	By MS/MS	By MS/MS	By MS/MS	By MS/MS	By MS/MS
22.0248	24.8952	23.019	25.461	21.1956	24.2614	24.2897	24.6468						9	9	8	35.7	35.7	32.9	34.901	0	53.268	1560800000	28	0.125581	0.840437	0.29848	0.335188	D1G37_06065|D1G37_06065|NADPH:quinoneoxidoreductase|1292796:1293773Reverse;unitig_0|quiver|quiver:False:1293775	D1G37_06065|D1G37_06065|NADPH:quinoneoxidoreductase|1292796:1293773Reverse;unitig_0|quiver|quiver:False:1293775	By matching	By MS/MS	By matching	By matching	By matching	By matching	By MS/MS	By MS/MS
28.598	28.8011	29.2381	29.0225	30.1725	29.4442	29.4241	29.4539				+	P- Static_P5 Static	46	46	46	61.9	61.9	61.9	104.39	0	323.31	32288000000	444	1.66965	0.044	-0.708761	-3.08967	D1G37_06075|uvrA|excinucleaseABCsubunitUvrA|1294676:1297510Forward;unitig_0|quiver|quiver:True:1294645	D1G37_06075|uvrA|excinucleaseABCsubunitUvrA|1294676:1297510Forward;unitig_0|quiver|quiver:True:1294645	By MS/MS	By MS/MS	By MS/MS	By MS/MS	By MS/MS	By MS/MS	By MS/MS	By MS/MS
33.5285	33.7305	33.2501	33.9052	34.5755	34.2606	34.5922	34.8706				+	P- Static_P5 Static	9	9	9	46.2	46.2	46.2	32.114	0	254.29	529220000000	791	2.68112	0.00848	-0.971153	-5.16532	D1G37_06085|carO|carbapenemsusceptibilityporinCarO|1300243:1301142Forward;unitig_0|quiver|quiver:True:1300206	D1G37_06085|carO|carbapenemsusceptibilityporinCarO|1300243:1301142Forward;unitig_0|quiver|quiver:True:1300206	By MS/MS	By MS/MS	By MS/MS	By MS/MS	By MS/MS	By MS/MS	By MS/MS	By MS/MS
24.3694	21.3839	22.5917	23.8074	22.0734	24.451	24.0633	21.341						2	2	2	2.6	2.6	2.6	73.922	0	5.2619	561740000	13	0.202447	0.737679	0.395881	0.51129	D1G37_06090|D1G37_06090|BCCTfamilytransporter|1301201:1303168Reverse;unitig_0|quiver|quiver:False:1303179	D1G37_06090|D1G37_06090|BCCTfamilytransporter|1301201:1303168Reverse;unitig_0|quiver|quiver:False:1303179		By MS/MS		By MS/MS	By matching	By MS/MS	By matching	By matching
22.2148	24.489	23.7598	24.7326	21.2567	26.1184	26.4555	25.7871						4	4	4	7.5	7.5	7.5	60.982	0	44.585	2283300000	34	0.315606	0.598837	-0.904178	-0.746644	D1G37_06100|D1G37_06100|cationacetatesymporter|1304196:1305911Reverse;unitig_0|quiver|quiver:False:1305952	D1G37_06100|D1G37_06100|cationacetatesymporter|1304196:1305911Reverse;unitig_0|quiver|quiver:False:1305952		By MS/MS		By MS/MS	By MS/MS	By MS/MS	By MS/MS	By MS/MS
23.7397	22.0954	22.7185	25.769	21.1408	26.1994	25.751	26.3604						2	2	2	18.2	18.2	18.2	12.328	0	27.457	2020600000	14	0.552005	0.358658	-1.85505	-1.18577	D1G37_06105|D1G37_06105|DUF485domain-containingprotein|1305913:1306245Reverse;unitig_0|quiver|quiver:False:1306286	D1G37_06105|D1G37_06105|DUF485domain-containingprotein|1305913:1306245Reverse;unitig_0|quiver|quiver:False:1306286		By matching	By MS/MS	By MS/MS	By matching	By matching	By MS/MS	By MS/MS
23.6526	20.4606	22.315	19.6709	21.0215	21.5898	19.9184	20.7202				+	P- Static_P5 Static	2	2	2	1.5	1.5	1.5	130.19	0.0018307	3.9397	32242000	1	1.82557	0.0318706	2.27622	3.37539	D1G37_06110|D1G37_06110|hybridsensorhistidinekinase/responseregulator|1306429:1309926Forward;unitig_0|quiver|quiver:True:1306407	D1G37_06110|D1G37_06110|hybridsensorhistidinekinase/responseregulator|1306429:1309926Forward;unitig_0|quiver|quiver:True:1306407					By matching		By MS/MS
25.4828	27.3723	27.7596	27.3169	26.2403	25.8391	26.0074	25.705						11	11	11	56.7	56.7	56.7	29.762	0	233.47	17123000000	130	1.02254	0.136569	1.03495	1.98061	unitig_0|quiver|quiver:True:1310301;D1G37_06115|D1G37_06115|hypotheticalprotein|1310302:1311087Forward	unitig_0|quiver|quiver:True:1310301;D1G37_06115|D1G37_06115|hypotheticalprotein|1310302:1311087Forward	By matching	By MS/MS	By MS/MS	By MS/MS	By MS/MS	By MS/MS	By MS/MS	By matching
27.0025	26.7184	26.3587	26.6717	25.7095	26.3897	26.4451	26.0796						12	12	12	75.9	75.9	75.9	23.806	0	95.05	4206500000	69	1.32031	0.0858722	0.531827	2.47964	D1G37_06120|D1G37_06120|DNA-bindingresponseregulator|1311130:1311780Reverse;unitig_0|quiver|quiver:False:1311785	D1G37_06120|D1G37_06120|DNA-bindingresponseregulator|1311130:1311780Reverse;unitig_0|quiver|quiver:False:1311785	By MS/MS	By MS/MS	By MS/MS	By MS/MS	By MS/MS	By MS/MS	By MS/MS	By MS/MS
23.7997	24.3844	23.1205	21.845	22.8957	21.4941	22.2241	21.4331						3	3	3	22.8	22.8	22.8	20.014	0	36.113	533180000	15	0.987986	0.145696	1.88086	1.92323	D1G37_06140|D1G37_06140|cysteinehydrolase|1314663:1315205Forward;unitig_0|quiver|quiver:True:1314605	D1G37_06140|D1G37_06140|cysteinehydrolase|1314663:1315205Forward;unitig_0|quiver|quiver:True:1314605		By MS/MS		By MS/MS		By matching		By matching
23.9865	28.0996	27.026	28.0453	27.0019	27.0284	27.3019	26.4908						26	26	26	57.9	57.9	57.9	72.18	0	312.79	18075000000	238	0.107737	0.859847	-0.33279	-0.29175	D1G37_06145|acs|acetate--CoAligase|1315252:1317201Reverse;unitig_0|quiver|quiver:False:1317251	D1G37_06145|acs|acetate--CoAligase|1315252:1317201Reverse;unitig_0|quiver|quiver:False:1317251	By matching	By MS/MS	By MS/MS	By MS/MS	By MS/MS	By MS/MS	By MS/MS	By MS/MS
23.8368	24.1677	25.3098	25.1584	25.5047	26.0315	25.9455	26.3497				+	P- Static_P5 Static	6	6	6	26.4	26.4	26.4	36.426	0	90.08	1997100000	50	1.91719	0.0279612	-1.25311	-3.54805	D1G37_06155|D1G37_06155|mechanosensitiveionchannelfamilyprotein|1318184:1319164Forward;unitig_0|quiver|quiver:True:1318174	D1G37_06155|D1G37_06155|mechanosensitiveionchannelfamilyprotein|1318184:1319164Forward;unitig_0|quiver|quiver:True:1318174	By MS/MS	By MS/MS	By MS/MS	By MS/MS	By MS/MS	By MS/MS	By MS/MS	By MS/MS
23.3218	20.5332	23.5202	20.9955	22.4417	21.857	24.5681	22.1028						7	7	7	15.1	15.1	15.1	49.054	0	19.406	568290000	8	0.0887363	0.886772	0.281119	0.244218	D1G37_06165|D1G37_06165|3-deoxy-D-manno-octulosonicacidtransferase|1319848:1321140Reverse;unitig_0|quiver|quiver:False:1321157	D1G37_06165|D1G37_06165|3-deoxy-D-manno-octulosonicacidtransferase|1319848:1321140Reverse;unitig_0|quiver|quiver:False:1321157		By matching		By matching	By MS/MS	By MS/MS	By MS/MS	By MS/MS
23.029	26.2355	22.4874	26.167	21.0186	25.0239	25.8385	24.8777						11	11	11	42.6	42.6	42.6	38.714	0	177.59	1334400000	42	0.0467572	0.936254	0.155905	0.133807	D1G37_06170|D1G37_06170|alkenereductase|1321309:1322367Reverse;unitig_0|quiver|quiver:False:1322378	D1G37_06170|D1G37_06170|alkenereductase|1321309:1322367Reverse;unitig_0|quiver|quiver:False:1322378	By MS/MS	By MS/MS	By MS/MS	By MS/MS	By MS/MS	By MS/MS	By MS/MS	By MS/MS
22.8983	25.9394	22.8911	25.6179	21.743	25.3863	25.3614	25.4386						7	7	7	78	78	78	11.409	0	51.245	1740100000	28	0.131001	0.83071	-0.340485	-0.34817	D1G37_06175|D1G37_06175|transcriptionalregulator|1322396:1322698Reverse;unitig_0|quiver|quiver:False:1322733	D1G37_06175|D1G37_06175|transcriptionalregulator|1322396:1322698Reverse;unitig_0|quiver|quiver:False:1322733		By MS/MS		By matching	By MS/MS	By MS/MS	By matching	By MS/MS
27.9973	28.2604	28.1981	28.2561	28.6039	28.864	28.765	28.9551				+	P- Static_P5 Static	18	18	18	48.9	48.9	48.9	41.141	0	306.72	15075000000	169	3.14872	0.0072381	-0.619034	-6.35815	D1G37_06180|prfB|peptidechainreleasefactor2|1322898:1323993Reverse;unitig_0|quiver|quiver:False:1323952	D1G37_06180|prfB|peptidechainreleasefactor2|1322898:1323993Reverse;unitig_0|quiver|quiver:False:1323952	By MS/MS	By MS/MS	By MS/MS	By MS/MS	By MS/MS	By MS/MS	By MS/MS	By MS/MS
23.3405	26.9569	26.7523	26.7969	27.5683	27.6382	27.0534	27.9278						5	5	5	23.5	23.5	23.5	31.036	0	41.359	6919900000	95	0.797346	0.210417	-1.84567	-1.60571	D1G37_06185|D1G37_06185|putativeporin|1324203:1325060Forward;unitig_0|quiver|quiver:True:1324133	D1G37_06185|D1G37_06185|putativeporin|1324203:1325060Forward;unitig_0|quiver|quiver:True:1324133	By matching	By MS/MS	By MS/MS	By MS/MS	By MS/MS	By MS/MS	By MS/MS	By MS/MS
32.8681	32.3414	33.282	31.6989	31.4551	31.126	31.4062	31.3715				+	P- Static_P5 Static	14	14	14	57.6	57.6	57.6	27.664	0	323.31	248730000000	633	1.8665	0.029709	1.20789	3.45206	D1G37_06190|D1G37_06190|putativeporin|1325394:1326161Forward;unitig_0|quiver|quiver:True:1325339	D1G37_06190|D1G37_06190|putativeporin|1325394:1326161Forward;unitig_0|quiver|quiver:True:1325339	By MS/MS	By MS/MS	By MS/MS	By MS/MS	By MS/MS	By MS/MS	By MS/MS	By MS/MS
22.8357	26.2955	24.0982	26.7879	22.1802	26.4111	26.3142	26.507						7	7	7	45.4	45.4	45.4	25.455	0	159.64	3992300000	81	0.0424291	0.944873	-0.18848	-0.121946	D1G37_06200|pdxH|pyridoxamine5'-phosphateoxidase|1327905:1328561Reverse;unitig_0|quiver|quiver:False:1328605	D1G37_06200|pdxH|pyridoxamine5'-phosphateoxidase|1327905:1328561Reverse;unitig_0|quiver|quiver:False:1328605	By MS/MS	By MS/MS	By matching	By MS/MS		By MS/MS	By MS/MS	By MS/MS
28.0062	29.3551	29.4194	29.2925	29.1262	29.6886	29.5623	29.4095						23	23	23	70.3	70.3	70.3	48.189	0	314.58	25937000000	306	0.555536	0.354184	-0.428378	-1.19199	D1G37_06205|D1G37_06205|phosphoglucosaminemutase|1328572:1329909Reverse;unitig_0|quiver|quiver:False:1329911	D1G37_06205|D1G37_06205|phosphoglucosaminemutase|1328572:1329909Reverse;unitig_0|quiver|quiver:False:1329911	By MS/MS	By MS/MS	By MS/MS	By MS/MS	By MS/MS	By MS/MS	By MS/MS	By MS/MS
30.3888	30.7246	30.645	30.8443	31.2527	31.5092	31.4759	31.8229				+	P- Static_P5 Static	29	29	29	68	68	68	51.473	0	323.31	84601000000	556	2.89675	0.00745763	-0.864473	-5.6929	D1G37_06210|D1G37_06210|IMPdehydrogenase|1330059:1331525Reverse;unitig_0|quiver|quiver:False:1331551	D1G37_06210|D1G37_06210|IMPdehydrogenase|1330059:1331525Reverse;unitig_0|quiver|quiver:False:1331551	By MS/MS	By MS/MS	By MS/MS	By MS/MS	By MS/MS	By MS/MS	By MS/MS	By MS/MS
25.1473	26.3263	27.3112	26.7623	25.3486	26.231	25.7175	26.3041						20	20	20	37.3	37.3	37.3	79.981	0	215.21	3219300000	80	0.421649	0.476436	0.486448	0.950094	D1G37_06225|D1G37_06225|TonB-dependentsiderophorereceptor|1333142:1335298Forward;unitig_0|quiver|quiver:True:1333099	D1G37_06225|D1G37_06225|TonB-dependentsiderophorereceptor|1333142:1335298Forward;unitig_0|quiver|quiver:True:1333099	By MS/MS	By MS/MS	By MS/MS	By MS/MS	By MS/MS	By MS/MS	By MS/MS	By MS/MS
31.1441	31.2387	31.0745	31.2837	31.4112	31.9578	31.5489	32.2955				+	P- Static_P5 Static	21	21	21	46.4	46.4	46.4	68.335	0	293.83	113010000000	707	1.61685	0.0474892	-0.618068	-2.99502	D1G37_06240|D1G37_06240|biotin/lipoyl-bindingprotein|1336603:1338585Reverse;unitig_0|quiver|quiver:False:1338596	D1G37_06240|D1G37_06240|biotin/lipoyl-bindingprotein|1336603:1338585Reverse;unitig_0|quiver|quiver:False:1338596	By MS/MS	By MS/MS	By MS/MS	By MS/MS	By MS/MS	By MS/MS	By MS/MS	By MS/MS
31.7751	32.0268	31.8919	32.1619	32.6284	32.9492	32.9697	33.0627				+	P- Static_P5 Static	52	52	52	62.1	62.1	62.1	101.92	0	323.31	240200000000	1562	3.51433	0.00514286	-0.93858	-7.42978	D1G37_06245|aceE|pyruvatedehydrogenase(acetyl-transferring),homodimerictype|1338588:1341305Reverse;unitig_0|quiver|quiver:False:1341307;unitig_0|quiver|quiver:True:2143110	D1G37_06245|aceE|pyruvatedehydrogenase(acetyl-transferring),homodimerictype|1338588:1341305Reverse;unitig_0|quiver|quiver:False:1341307	By MS/MS	By MS/MS	By MS/MS	By MS/MS	By MS/MS	By MS/MS	By MS/MS	By MS/MS
22.8227	23.5714	24.5717	23.8752	24.753	23.4599	23.221	23.6662						4	4	4	28.8	28.8	28.8	16.509	0	16.016	430860000	17	0.0712778	0.90631	0.0845103	0.199264	D1G37_06255|D1G37_06255|DUF721domain-containingprotein|1342356:1342796Forward;unitig_0|quiver|quiver:True:1342352	D1G37_06255|D1G37_06255|DUF721domain-containingprotein|1342356:1342796Forward;unitig_0|quiver|quiver:True:1342352		By MS/MS	By MS/MS	By MS/MS	By MS/MS	By matching	By MS/MS	By matching
22.3628	25.8355	23.545	25.835	25.6277	25.8708	25.8374	25.9302						8	8	8	41.3	41.3	41.3	32.992	0	58.115	2113500000	41	0.784558	0.215422	-1.20918	-1.58426	D1G37_06260|D1G37_06260|UDP-3-O-[3-hydroxymyristoyl]N-acetylglucosaminedeacetylase|1342894:1343796Reverse;unitig_0|quiver|quiver:False:1343828	D1G37_06260|D1G37_06260|UDP-3-O-[3-hydroxymyristoyl]N-acetylglucosaminedeacetylase|1342894:1343796Reverse;unitig_0|quiver|quiver:False:1343828		By MS/MS	By MS/MS	By MS/MS	By MS/MS	By MS/MS	By MS/MS	By MS/MS
30.8576	31.4168	30.9582	31.5505	30.8062	31.5351	31.3153	31.5567						25	25	25	80.1	80.1	80.1	42.065	0	323.31	104210000000	729	0.171422	0.777384	-0.107599	-0.44215	D1G37_06265|ftsZ|celldivisionproteinFtsZ|1343907:1345082Reverse;unitig_0|quiver|quiver:False:1345117	D1G37_06265|ftsZ|celldivisionproteinFtsZ|1343907:1345082Reverse;unitig_0|quiver|quiver:False:1345117	By MS/MS	By MS/MS	By MS/MS	By MS/MS	By MS/MS	By MS/MS	By MS/MS	By MS/MS
22.7794	27.2974	27.082	27.4651	27.5564	28.1679	28.0704	28.2799						9	9	9	30.2	30.2	30.2	45.594	0	155.93	6226500000	76	0.830439	0.194686	-1.81544	-1.66109	D1G37_06270|ftsA|celldivisionproteinFtsA|1345247:1346509Reverse;unitig_0|quiver|quiver:False:1346511;REV__D1G37_09380|purU|formyltetrahydrofolatedeformylase|2001625:2002488Forward;REV__unitig_0|quiver|quiver:True:2001576	D1G37_06270|ftsA|celldivisionproteinFtsA|1345247:1346509Reverse;unitig_0|quiver|quiver:False:1346511		By MS/MS	By MS/MS	By MS/MS	By MS/MS	By MS/MS	By MS/MS	By MS/MS
21.8165	24.9208	22.6337	25.5275	25.0135	25.235	25.7284	26.3821						6	6	6	23.9	23.9	23.9	32.204	0	103.15	1435100000	38	1.00144	0.142788	-1.30437	-1.94557	D1G37_06275|D1G37_06275|FtsQ-typePOTRAdomain-containingprotein|1346570:1347424Reverse;unitig_0|quiver|quiver:False:1347450	D1G37_06275|D1G37_06275|FtsQ-typePOTRAdomain-containingprotein|1346570:1347424Reverse;unitig_0|quiver|quiver:False:1347450	By MS/MS	By MS/MS		By MS/MS	By MS/MS	By MS/MS	By MS/MS	By MS/MS
29.625	29.1826	28.8852	29.1745	29.0494	29.3297	29.1242	29.1319						18	18	18	81.5	81.5	81.5	33.36	0	250.78	25146000000	318	0.13339	0.827899	0.0580249	0.35386	D1G37_06280|D1G37_06280|D-alanine--D-alanineligase|1347427:1348353Reverse;unitig_0|quiver|quiver:False:1348394	D1G37_06280|D1G37_06280|D-alanine--D-alanineligase|1347427:1348353Reverse;unitig_0|quiver|quiver:False:1348394	By MS/MS	By MS/MS	By MS/MS	By MS/MS	By MS/MS	By MS/MS	By MS/MS	By MS/MS
22.7331	27.4245	27.8454	27.4129	27.8963	27.7647	27.9345	27.7127						13	13	13	32.4	32.4	32.4	52.882	0	135.52	8743300000	115	0.636997	0.299717	-1.02991	-1.33376	D1G37_06285|D1G37_06285|UDP-N-acetylmuramate--L-alanineligase|1348391:1349839Reverse;unitig_0|quiver|quiver:False:1349868	D1G37_06285|D1G37_06285|UDP-N-acetylmuramate--L-alanineligase|1348391:1349839Reverse;unitig_0|quiver|quiver:False:1349868		By MS/MS	By MS/MS	By MS/MS	By MS/MS	By MS/MS	By MS/MS	By MS/MS
23.2927	26.0562	23.3486	26.1958	26.6251	26.9261	27.0163	27.1233						12	12	12	41.9	41.9	41.9	39.319	0	101.27	3280600000	58	1.22969	0.0990694	-2.43344	-2.32644	D1G37_06290|D1G37_06290|undecaprenyldiphospho-muramoylpentapeptidebeta-N-acetylglucosaminyltransferase|1349851:1350948Reverse;unitig_0|quiver|quiver:False:1350950	D1G37_06290|D1G37_06290|undecaprenyldiphospho-muramoylpentapeptidebeta-N-acetylglucosaminyltransferase|1349851:1350948Reverse;unitig_0|quiver|quiver:False:1350950		By MS/MS		By MS/MS	By MS/MS	By MS/MS	By MS/MS	By MS/MS
27.4684	27.6144	28.104	27.8751	27.8174	27.5039	27.7614	27.9597						20	20	20	81.8	81.8	81.8	35.112	0	228.82	10131000000	158	0.00971932	0.990327	0.00491381	0.0289165	D1G37_06295|D1G37_06295|glutathionesynthase|1351186:1352130Reverse;unitig_0|quiver|quiver:False:1352192	D1G37_06295|D1G37_06295|glutathionesynthase|1351186:1352130Reverse;unitig_0|quiver|quiver:False:1352192	By matching	By MS/MS	By MS/MS	By MS/MS	By MS/MS	By MS/MS	By MS/MS	By MS/MS
23.774	21.6343	22.1458	20.9403	21.234	21.0863	19.9796	23.6487						2	2	2	42.9	42.9	42.9	7.9309	0	9.477	240340000	4	0.167015	0.781839	0.443352	0.432129	D1G37_06300|D1G37_06300|DUF1737domain-containingprotein|1352291:1352503Forward;unitig_0|quiver|quiver:True:1352281	D1G37_06300|D1G37_06300|DUF1737domain-containingprotein|1352291:1352503Forward;unitig_0|quiver|quiver:True:1352281		By matching		By matching		By matching	By matching	By MS/MS
28.3028	28.4991	28.0244	28.3763	27.7106	28.7645	28.4936	28.6136						14	14	14	86.1	86.1	86.1	23.363	0	234.03	15653000000	211	0.140817	0.815404	-0.0949306	-0.371438	D1G37_06315|D1G37_06315|orotatephosphoribosyltransferase|1355590:1356240Reverse;unitig_0|quiver|quiver:False:1356332	D1G37_06315|D1G37_06315|orotatephosphoribosyltransferase|1355590:1356240Reverse;unitig_0|quiver|quiver:False:1356332	By MS/MS	By MS/MS	By MS/MS	By MS/MS	By MS/MS	By MS/MS	By MS/MS	By MS/MS
23.1792	26.4446	23.8132	26.307	26.5078	26.5767	26.6653	26.31						12	12	12	48.9	48.9	48.9	31.606	0	72.341	3205800000	49	0.87686	0.179208	-1.65764	-1.73852	D1G37_06320|xth|exodeoxyribonucleaseIII|1356279:1357103Forward;unitig_0|quiver|quiver:True:1356242	D1G37_06320|xth|exodeoxyribonucleaseIII|1356279:1357103Forward;unitig_0|quiver|quiver:True:1356242	By matching	By MS/MS		By MS/MS	By MS/MS	By MS/MS	By MS/MS	By MS/MS
27.2744	28.9262	30.4861	29.1616	29.4359	28.5759	27.7821	28.1991						10	10	10	65.5	65.5	65.5	13.123	0	79.119	18409000000	157	0.25371	0.675808	0.463851	0.620805	D1G37_06325|D1G37_06325|arsenatereductase|1357559:1357909Forward;unitig_0|quiver|quiver:True:1357522	D1G37_06325|D1G37_06325|arsenatereductase|1357559:1357909Forward;unitig_0|quiver|quiver:True:1357522	By MS/MS	By MS/MS	By MS/MS	By MS/MS	By MS/MS	By MS/MS	By MS/MS	By MS/MS
28.1113	28.8379	29.3283	28.9281	27.4815	26.8882	27.1999	26.8883				+	P- Static_P5 Static	6	6	6	46.9	46.9	46.9	15.543	0	87.333	28541000000	173	2.9382	0.00766667	1.68689	5.79857	D1G37_06330|D1G37_06330|DUF2147domain-containingprotein|1357948:1358385Reverse;unitig_0|quiver|quiver:False:1358414	D1G37_06330|D1G37_06330|DUF2147domain-containingprotein|1357948:1358385Reverse;unitig_0|quiver|quiver:False:1358414	By MS/MS	By MS/MS	By MS/MS	By MS/MS	By MS/MS	By MS/MS	By MS/MS	By MS/MS
22.4988	25.7265	23.7593	25.452	21.918	24.6087	25.1377	24.7374						5	5	5	20.5	20.5	20.5	34.13	0	18.534	1520100000	37	0.2769	0.644221	0.590445	0.668689	D1G37_06335|D1G37_06335|alpha/betahydrolase|1358535:1359446Forward;unitig_0|quiver|quiver:True:1358486	D1G37_06335|D1G37_06335|alpha/betahydrolase|1358535:1359446Forward;unitig_0|quiver|quiver:True:1358486		By MS/MS	By MS/MS	By MS/MS	By matching	By MS/MS	By MS/MS	By MS/MS
30.1439	28.9244	28.0667	28.706	27.8251	28.7915	28.4188	28.7956						12	12	12	58.4	58.4	58.4	27.623	0	323.31	17110000000	212	0.461485	0.440725	0.50253	1.0235	D1G37_06350|D1G37_06350|transporter|1362650:1363417Reverse;unitig_0|quiver|quiver:False:1363428	D1G37_06350|D1G37_06350|transporter|1362650:1363417Reverse;unitig_0|quiver|quiver:False:1363428	By MS/MS	By MS/MS	By MS/MS	By MS/MS	By MS/MS	By MS/MS	By MS/MS	By MS/MS
23.9611	27.3454	28.1372	27.6946	26.832	26.4984	26.2605	26.9121						6	6	6	59.1	59.1	59.1	20.481	0	140.94	7653700000	71	0.00288653	0.9965	-0.00979424	-0.00865426	D1G37_06355|D1G37_06355|ankyrinrepeatdomain-containingprotein|1363430:1363975Reverse;unitig_0|quiver|quiver:False:1363983	D1G37_06355|D1G37_06355|ankyrinrepeatdomain-containingprotein|1363430:1363975Reverse;unitig_0|quiver|quiver:False:1363983	By matching	By MS/MS	By MS/MS	By MS/MS	By MS/MS	By MS/MS	By MS/MS	By MS/MS
29.7042	30.2744	30.2309	30.5009	28.7166	30.2786	29.6514	29.5595						7	7	7	57.1	57.1	57.1	13.681	0	95.541	63241000000	255	0.870121	0.180607	0.626078	1.72729	D1G37_06360|D1G37_06360|HPF/RaiAfamilyribosome-associatedprotein|1364134:1364493Reverse;unitig_0|quiver|quiver:False:1364633	D1G37_06360|D1G37_06360|HPF/RaiAfamilyribosome-associatedprotein|1364134:1364493Reverse;unitig_0|quiver|quiver:False:1364633	By MS/MS	By MS/MS	By MS/MS	By MS/MS	By MS/MS	By MS/MS	By MS/MS	By MS/MS
24.9631	26.6745	26.4508	26.7614	28.3243	28.5545	27.5334	29.1412				+	P- Static_P5 Static	9	9	9	37.3	37.3	37.3	27.677	0	39.922	6073000000	82	2.17272	0.0176667	-2.17592	-4.05098	unitig_0|quiver|quiver:True:1368139;D1G37_06385|D1G37_06385|ionchannelproteinTsx|1368140:1368865Forward	unitig_0|quiver|quiver:True:1368139;D1G37_06385|D1G37_06385|ionchannelproteinTsx|1368140:1368865Forward	By MS/MS	By MS/MS	By MS/MS	By MS/MS	By MS/MS	By MS/MS	By MS/MS	By MS/MS
22.2178	21.2026	22.9259	21.2915	21.9481	20.8642	21.681	20.8253						1	1	1	6.9	6.9	6.9	19.433	0	4.5725	32833000	1	0.822314	0.198905	1.31628	1.64751	D1G37_06400|D1G37_06400|ureidoglycolatelyase|1371262:1371786Forward;unitig_0|quiver|quiver:True:1371249	D1G37_06400|D1G37_06400|ureidoglycolatelyase|1371262:1371786Forward;unitig_0|quiver|quiver:True:1371249				By matching
23.3586	26.0292	27.5825	26.7509	26.4776	27.2927	27.3989	27.0699						16	16	16	35.9	35.9	35.9	69.074	0	138.11	4614100000	57	0.550366	0.360067	-1.34066	-1.18288	D1G37_06410|parE|DNAtopoisomeraseIVsubunitB|1373142:1375025Reverse;unitig_0|quiver|quiver:False:1375087	D1G37_06410|parE|DNAtopoisomeraseIVsubunitB|1373142:1375025Reverse;unitig_0|quiver|quiver:False:1375087	By MS/MS	By MS/MS	By MS/MS	By MS/MS	By MS/MS	By MS/MS	By MS/MS	By MS/MS
22.9615	24.3198	23.6786	22.3866	21.3707	19.7811	21.2811	23.19						3	3	3	19.2	19.2	19.2	21.957	0	20.978	270380000	5	0.546224	0.36164	1.22407	1.17556	D1G37_06415|D1G37_06415|esterase|1375040:1375621Reverse;unitig_0|quiver|quiver:False:1375632	D1G37_06415|D1G37_06415|esterase|1375040:1375621Reverse;unitig_0|quiver|quiver:False:1375632		By MS/MS		By matching			By matching	By matching
23.3243	25.6707	22.2084	26.3998	26.743	25.7807	25.8854	24.9513						8	8	8	31.3	31.3	31.3	34.178	0	50.69	2218000000	41	0.67377	0.275447	-1.51325	-1.39682	D1G37_06460|D1G37_06460|hypotheticalprotein|1382219:1383112Reverse;unitig_0|quiver|quiver:False:1383162	D1G37_06460|D1G37_06460|hypotheticalprotein|1382219:1383112Reverse;unitig_0|quiver|quiver:False:1383162		By MS/MS	By matching	By MS/MS	By MS/MS	By MS/MS	By MS/MS	By matching
21.2113	22.5264	23.4437	20.8359	21.9599	19.8845	21.0424	22.0973						4	4	4	6	6	6	83.175	0	12.354	144300000	6	1.16275	0.10944	1.46866	2.21418	D1G37_06465|D1G37_06465|LysMpeptidoglycan-bindingdomain-containingprotein|1383129:1385369Reverse;unitig_0|quiver|quiver:False:1385371	D1G37_06465|D1G37_06465|LysMpeptidoglycan-bindingdomain-containingprotein|1383129:1385369Reverse;unitig_0|quiver|quiver:False:1385371		By MS/MS	By MS/MS	By MS/MS	By matching	By matching		By MS/MS
22.3258	25.9554	23.0505	26.0491	24.8581	25.7842	25.8531	25.8204						10	10	10	26.3	26.3	26.3	59.281	0	96.235	2644300000	58	0.49867	0.401363	-0.888514	-1.09085	D1G37_06480|D1G37_06480|glutamate--cysteineligase|1389394:1390971Reverse;unitig_0|quiver|quiver:False:1390982	D1G37_06480|D1G37_06480|glutamate--cysteineligase|1389394:1390971Reverse;unitig_0|quiver|quiver:False:1390982	By MS/MS	By MS/MS	By MS/MS	By MS/MS	By MS/MS	By MS/MS	By MS/MS	By MS/MS
23.6464	25.3461	22.4666	24.5645	21.6719	21.2493	23.7254	23.303						7	7	7	43	43	43	21.208	0	110.22	1715600000	31	1.08902	0.121277	2.0034	2.09118	D1G37_06485|D1G37_06485|DUF924domain-containingprotein|1391140:1391679Forward;unitig_0|quiver|quiver:True:1391124	D1G37_06485|D1G37_06485|DUF924domain-containingprotein|1391140:1391679Forward;unitig_0|quiver|quiver:True:1391124	By matching	By MS/MS		By MS/MS		By matching	By matching	By matching
27.2907	26.7252	28.2113	26.7361	26.0934	25.8814	25.5607	25.3129				+	P- Static_P5 Static	6	6	6	55.6	55.6	55.6	21.011	0	164.64	6967900000	138	2.10982	0.0187717	1.52872	3.92405	D1G37_06490|D1G37_06490|hypotheticalprotein|1391739:1392302Forward;unitig_0|quiver|quiver:True:1391702	D1G37_06490|D1G37_06490|hypotheticalprotein|1391739:1392302Forward;unitig_0|quiver|quiver:True:1391702	By matching	By MS/MS	By MS/MS	By MS/MS	By MS/MS	By MS/MS	By MS/MS	By MS/MS
23.6496	25.7356	26.3809	25.6114	24.45	24.2783	24.306	24.4122						9	9	9	31.2	31.2	31.2	43.457	0	164.27	3145100000	73	0.229861	0.703556	0.567772	0.570527	D1G37_06500|D1G37_06500|pyridoxalphosphate-dependentaminotransferase|1393654:1394808Forward;unitig_0|quiver|quiver:True:1393644	D1G37_06500|D1G37_06500|pyridoxalphosphate-dependentaminotransferase|1393654:1394808Forward;unitig_0|quiver|quiver:True:1393644		By MS/MS	By MS/MS	By MS/MS	By MS/MS	By MS/MS	By MS/MS	By MS/MS
24.0538	25.9269	25.1911	26.2096	21.1016	25.2002	26.5649	26.1725						7	7	7	26.7	26.7	26.7	30.349	0	29.39	2713200000	44	0.0145207	0.98244	0.0427709	0.0429728	D1G37_06510|D1G37_06510|SDRfamilyNAD(P)-dependentoxidoreductase|1396339:1397172Reverse;unitig_0|quiver|quiver:False:1397222	D1G37_06510|D1G37_06510|SDRfamilyNAD(P)-dependentoxidoreductase|1396339:1397172Reverse;unitig_0|quiver|quiver:False:1397222	By MS/MS	By MS/MS	By MS/MS	By MS/MS	By MS/MS	By matching	By MS/MS	By MS/MS
22.2109	24.3813	24.4678	21.6656	22.254	18.0994	21.554	24.3489						3	3	3	14.3	14.3	14.3	25.243	0	10.897	449280000	5	0.446796	0.453978	1.13489	0.996594	D1G37_06515|D1G37_06515|TetR/AcrRfamilytranscriptionalregulator|1397369:1398040Forward;unitig_0|quiver|quiver:True:1397308	D1G37_06515|D1G37_06515|TetR/AcrRfamilytranscriptionalregulator|1397369:1398040Forward;unitig_0|quiver|quiver:True:1397308		By MS/MS	By matching	By matching		By matching		By matching
22.2155	25.9973	25.737	26.0486	25.7099	25.8103	25.1339	25.5921						10	10	10	53	53	53	26.614	0	131.04	2090800000	43	0.184276	0.760263	-0.342764	-0.471085	D1G37_06520|phoB|phosphateregulontranscriptionalregulatoryproteinPhoB|1398296:1399006Forward;unitig_0|quiver|quiver:True:1398253	D1G37_06520|phoB|phosphateregulontranscriptionalregulatoryproteinPhoB|1398296:1399006Forward;unitig_0|quiver|quiver:True:1398253		By MS/MS	By matching	By MS/MS	By MS/MS	By MS/MS	By MS/MS	By MS/MS
23.3635	23.4246	24.1669	23.9569	21.4652	24.6092	24.0706	24.2741						3	3	3	6.6	6.6	6.6	51.844	0	8.3403	318240000	3	0.117121	0.846287	0.227282	0.31473	D1G37_06525|phoR|phosphateregulonsensorhistidinekinasePhoR|1399016:1400374Forward;unitig_0|quiver|quiver:True:1399006	D1G37_06525|phoR|phosphateregulonsensorhistidinekinasePhoR|1399016:1400374Forward;unitig_0|quiver|quiver:True:1399006		By matching		By matching	By MS/MS	By MS/MS	By MS/MS	By matching
23.2923	26.184	21.7275	26.1313	22.7212	20.3619	21.5955	20.2643				+	P- Static_P5 Static	12	12	12	43.5	43.5	43.5	43.049	0	122.33	3447300000	32	2.05303	0.0215824	3.5876	3.81125	D1G37_06530|D1G37_06530|alpha/betafoldhydrolase|1400444:1401640Reverse;unitig_0|quiver|quiver:False:1401651	D1G37_06530|D1G37_06530|alpha/betafoldhydrolase|1400444:1401640Reverse;unitig_0|quiver|quiver:False:1401651	By MS/MS	By MS/MS	By MS/MS	By matching		By matching	By matching
27.8193	27.2791	22.7307	27.3337	27.6238	27.803	27.597	28.1402						11	11	11	47.7	47.7	47.7	31.272	0	110.77	6095300000	72	0.586886	0.332421	-1.52051	-1.24694	D1G37_06535|D1G37_06535|phosphatidylserinedecarboxylaseproenzyme|1401859:1402710Reverse;unitig_0|quiver|quiver:False:1402736	D1G37_06535|D1G37_06535|phosphatidylserinedecarboxylaseproenzyme|1401859:1402710Reverse;unitig_0|quiver|quiver:False:1402736	By MS/MS	By MS/MS	By MS/MS	By MS/MS	By MS/MS	By MS/MS	By MS/MS	By MS/MS
23.6255	24.4967	24.2596	24.7765	21.9433	24.5315	25.163	24.6713						10	10	10	27	27	27	47.248	0	29.71	875440000	22	0.110809	0.855642	0.260195	0.299309	D1G37_06545|pncB|nicotinatephosphoribosyltransferase|1403706:1404920Reverse;unitig_0|quiver|quiver:False:1404928	D1G37_06545|pncB|nicotinatephosphoribosyltransferase|1403706:1404920Reverse;unitig_0|quiver|quiver:False:1404928		By MS/MS	By MS/MS	By MS/MS	By MS/MS	By MS/MS	By MS/MS	By MS/MS
24.2067	24.9343	24.5954	25.137	21.762	24.7257	24.8846	24.9574						4	4	4	29.9	29.9	29.9	16.227	0	43.535	1162400000	25	0.245961	0.685398	0.484668	0.60459	D1G37_06550|D1G37_06550|D-tyrosyl-tRNA(Tyr)deacylase|1405089:1405532Forward;unitig_0|quiver|quiver:True:1405067	D1G37_06550|D1G37_06550|D-tyrosyl-tRNA(Tyr)deacylase|1405089:1405532Forward;unitig_0|quiver|quiver:True:1405067	By MS/MS	By MS/MS	By MS/MS	By MS/MS	By MS/MS	By MS/MS	By MS/MS	By MS/MS
30.0552	29.6656	29.2047	29.4942	28.1292	28.8178	28.7959	28.5777				+	P- Static_P5 Static	6	6	6	47.8	47.8	47.8	17.513	0	91.233	33474000000	254	2.28762	0.0166415	1.02478	4.28859	D1G37_06555|D1G37_06555|SCP-2steroltransferfamilyprotein|1405572:1406051Reverse;unitig_0|quiver|quiver:False:1406056	D1G37_06555|D1G37_06555|SCP-2steroltransferfamilyprotein|1405572:1406051Reverse;unitig_0|quiver|quiver:False:1406056	By MS/MS	By MS/MS	By MS/MS	By MS/MS	By MS/MS	By MS/MS	By MS/MS	By MS/MS
22.7065	26.6553	24.4173	26.7247	27.3717	27.0446	27.4723	27.5694						8	8	8	27	27	27	44.045	0	77.047	3907000000	34	1.19145	0.104788	-2.82433	-2.26223	D1G37_06570|serB|phosphoserinephosphataseSerB|1407050:1408273Reverse;unitig_0|quiver|quiver:False:1408281	D1G37_06570|serB|phosphoserinephosphataseSerB|1407050:1408273Reverse;unitig_0|quiver|quiver:False:1408281		By MS/MS		By MS/MS	By MS/MS	By MS/MS	By MS/MS	By MS/MS
22.8274	26.885	25.9772	27.0227	26.8498	27.4594	27.3967	27.6775						12	12	12	31.3	31.3	31.3	48.523	0	151.47	5104700000	76	0.926022	0.16328	-1.47206	-1.8203	unitig_0|quiver|quiver:True:1408332;D1G37_06575|D1G37_06575|hypotheticalprotein|1408333:1409640Forward	unitig_0|quiver|quiver:True:1408332;D1G37_06575|D1G37_06575|hypotheticalprotein|1408333:1409640Forward	By MS/MS	By MS/MS	By MS/MS	By MS/MS	By MS/MS	By MS/MS	By MS/MS	By MS/MS
30.4917	28.4332	28.051	28.3725	28.7355	28.2675	28.5166	28.5336						19	19	19	64.6	64.6	64.6	40.898	0	195.88	17669000000	146	0.230568	0.702646	0.323793	0.572035	D1G37_06580|D1G37_06580|bifunctional3,4-dihydroxy-2-butanone-4-phosphatesynthase/GTPcyclohydrolaseII|1409880:1411001Forward;unitig_0|quiver|quiver:True:1409873	D1G37_06580|D1G37_06580|bifunctional3,4-dihydroxy-2-butanone-4-phosphatesynthase/GTPcyclohydrolaseII|1409880:1411001Forward;unitig_0|quiver|quiver:True:1409873	By MS/MS	By MS/MS	By MS/MS	By MS/MS	By MS/MS	By MS/MS	By MS/MS	By MS/MS
30.2284	30.445	30.0161	30.365	29.188	29.9378	30.4211	30.1747						8	8	8	71.2	71.2	71.2	16.493	0	227.98	38087000000	198	0.548589	0.361231	0.333227	1.17974	D1G37_06585|D1G37_06585|6,7-dimethyl-8-ribityllumazinesynthase|1411013:1411483Forward;unitig_0|quiver|quiver:True:1410982	D1G37_06585|D1G37_06585|6,7-dimethyl-8-ribityllumazinesynthase|1411013:1411483Forward;unitig_0|quiver|quiver:True:1410982	By matching	By MS/MS	By MS/MS	By MS/MS	By MS/MS	By MS/MS	By MS/MS	By MS/MS
27.1363	27.9032	27.9077	27.5929	28.7129	28.4807	28.1253	28.6593				+	P- Static_P5 Static	7	7	7	45.6	45.6	45.6	17.017	0	66.233	11273000000	97	2.05662	0.0209926	-0.859521	-3.81835	D1G37_06590|D1G37_06590|NutilizationsubstanceproteinB|1411487:1411936Forward;unitig_0|quiver|quiver:True:1411483	D1G37_06590|D1G37_06590|NutilizationsubstanceproteinB|1411487:1411936Forward;unitig_0|quiver|quiver:True:1411483	By MS/MS	By MS/MS	By MS/MS	By MS/MS	By MS/MS	By MS/MS	By MS/MS	By MS/MS
22.6788	25.0937	23.6065	24.9751	24.9896	24.6256	24.9693	22.3939						3	3	3	11.1	11.1	11.1	33.297	0	32.269	787070000	10	0.323322	0.590972	0.900249	0.761918	D1G37_06595|thiL|thiamine-phosphatekinase|1411952:1412869Forward;unitig_0|quiver|quiver:True:1411945	D1G37_06595|thiL|thiamine-phosphatekinase|1411952:1412869Forward;unitig_0|quiver|quiver:True:1411945		By MS/MS	By matching	By MS/MS	By MS/MS	By MS/MS	By MS/MS	By MS/MS
27.9203	28.1582	28.1271	28.0955	28.4274	28.8183	28.7891	28.9444				+	P- Static_P5 Static	17	17	17	55.9	55.9	55.9	48.838	0	242.12	14714000000	131	2.7942	0.00772093	-0.669537	-5.43744	D1G37_06605|glmU|UDP-N-acetylglucosaminediphosphorylase/glucosamine-1-phosphateN-acetyltransferase|1413389:1414753Forward;unitig_0|quiver|quiver:True:1413376	D1G37_06605|glmU|UDP-N-acetylglucosaminediphosphorylase/glucosamine-1-phosphateN-acetyltransferase|1413389:1414753Forward;unitig_0|quiver|quiver:True:1413376	By MS/MS	By MS/MS	By matching	By MS/MS	By MS/MS	By MS/MS	By MS/MS	By MS/MS
27.7015	29.8168	29.3287	30.0243	30.1746	30.6537	30.5915	30.1986						29	29	29	65.8	65.8	65.8	67.542	0	323.31	38185000000	373	1.15033	0.110776	-1.18679	-2.19341	D1G37_06610|glmS|glutamine--fructose-6-phosphatetransaminase(isomerizing)|1414766:1416604Forward;unitig_0|quiver|quiver:True:1414762	D1G37_06610|glmS|glutamine--fructose-6-phosphatetransaminase(isomerizing)|1414766:1416604Forward;unitig_0|quiver|quiver:True:1414762	By MS/MS	By MS/MS	By MS/MS	By MS/MS	By MS/MS	By MS/MS	By MS/MS	By MS/MS
22.9349	25.794	22.8475	25.3198	21.2417	26.4394	25.8832	25.9421						5	5	5	21.6	21.6	21.6	33.691	0	45.548	2022200000	33	0.147933	0.803958	-0.384644	-0.38812	D1G37_06630|hutG|formimidoylglutamase|1420332:1421252Reverse;unitig_0|quiver|quiver:False:1421404	D1G37_06630|hutG|formimidoylglutamase|1420332:1421252Reverse;unitig_0|quiver|quiver:False:1421404	By MS/MS	By MS/MS	By matching	By matching	By matching	By MS/MS	By MS/MS	By MS/MS
22.6463	26.1136	26.3563	26.0538	26.2477	25.9453	25.9311	26.4109						9	9	9	34.9	34.9	34.9	44.059	0	87.632	2813100000	38	0.401119	0.497893	-0.572352	-0.911689	D1G37_06635|D1G37_06635|imidazolonepropionase|1421263:1422468Reverse;unitig_0|quiver|quiver:False:1422518	D1G37_06635|D1G37_06635|imidazolonepropionase|1421263:1422468Reverse;unitig_0|quiver|quiver:False:1422518		By MS/MS	By matching	By MS/MS	By matching	By MS/MS	By MS/MS	By MS/MS
28.8205	29.1985	29.1949	29.1003	28.7756	29.2606	29.5804	30.3489						23	23	23	55.3	55.3	55.3	54.61	0	323.31	25642000000	275	0.56409	0.348908	-0.412841	-1.20703	D1G37_06645|hutH|histidineammonia-lyase|1423997:1425535Reverse;unitig_0|quiver|quiver:False:1425543	D1G37_06645|hutH|histidineammonia-lyase|1423997:1425535Reverse;unitig_0|quiver|quiver:False:1425543	By MS/MS	By MS/MS	By MS/MS	By MS/MS	By MS/MS	By MS/MS	By MS/MS	By MS/MS
30.0176	30.1138	29.6946	30.2235	29.9951	30.6169	30.9217	31.0285						25	25	25	51.3	51.3	51.3	61.202	0	323.31	57247000000	547	1.29041	0.0897632	-0.628144	-2.42892	D1G37_06650|hutU|urocanatehydratase|1425623:1427299Reverse;unitig_0|quiver|quiver:False:1427325	D1G37_06650|hutU|urocanatehydratase|1425623:1427299Reverse;unitig_0|quiver|quiver:False:1427325	By MS/MS	By MS/MS	By MS/MS	By MS/MS	By MS/MS	By MS/MS	By MS/MS	By MS/MS
23.2638	24.8351	23.2894	25.7583	26.8617	25.9237	26.0473	26.4341						7	7	7	35.6	35.6	35.6	28.405	0	35.981	1754500000	28	1.54386	0.0544419	-2.29474	-2.86577	D1G37_06660|hutC|histidineutilizationrepressor|1428123:1428875Reverse;unitig_0|quiver|quiver:False:1428883	D1G37_06660|hutC|histidineutilizationrepressor|1428123:1428875Reverse;unitig_0|quiver|quiver:False:1428883		By MS/MS	By matching	By MS/MS	By MS/MS	By MS/MS	By MS/MS	By MS/MS
28.3315	28.7564	29.4605	28.9661	29.4693	28.1764	28.7793	29.3379						16	16	16	53.8	53.8	53.8	48.422	0	276.16	14951000000	171	0.0581634	0.925072	-0.0621018	-0.164613	D1G37_06685|fahA|fumarylacetoacetase|1434374:1435681Forward;unitig_0|quiver|quiver:True:1434298	D1G37_06685|fahA|fumarylacetoacetase|1434374:1435681Forward;unitig_0|quiver|quiver:True:1434298	By MS/MS	By MS/MS	By MS/MS	By MS/MS	By MS/MS	By MS/MS	By MS/MS	By MS/MS
23.4498	26.6029	27.5789	26.3968	26.7967	26.0233	26.1392	26.5198						6	6	6	31	31	31	24.353	0	29.72	3363400000	63	0.120325	0.844355	-0.26289	-0.322508	D1G37_06690|maiA|maleylacetoacetateisomerase|1435668:1436300Forward;unitig_0|quiver|quiver:True:1435634	D1G37_06690|maiA|maleylacetoacetateisomerase|1435668:1436300Forward;unitig_0|quiver|quiver:True:1435634		By MS/MS	By MS/MS	By MS/MS	By MS/MS	By MS/MS	By MS/MS	By MS/MS
22.6494	26.4256	26.5812	26.751	26.3315	26.3181	26.4967	27.4215						5	5	5	24.2	24.2	24.2	21.146	0	25.393	3229600000	31	0.455724	0.446947	-0.847731	-1.01297	D1G37_06695|D1G37_06695|VOCfamilyprotein|1436318:1436866Forward;unitig_0|quiver|quiver:True:1436266	D1G37_06695|D1G37_06695|VOCfamilyprotein|1436318:1436866Forward;unitig_0|quiver|quiver:True:1436266	By matching	By MS/MS	By MS/MS	By MS/MS	By MS/MS	By MS/MS	By MS/MS	By MS/MS
22.3626	25.2334	23.5303	21.6254	22.7654	24.3635	21.7905	20.5556						4	4	4	20.5	20.5	20.5	29.038	0	26.545	720760000	11	0.338508	0.574762	1.0703	0.791739	unitig_0|quiver|quiver:True:1437165;D1G37_06700|D1G37_06700|IclRfamilytranscriptionalregulator|1437166:1437945Forward	unitig_0|quiver|quiver:True:1437165;D1G37_06700|D1G37_06700|IclRfamilytranscriptionalregulator|1437166:1437945Forward		By MS/MS		By matching		By MS/MS	By matching	By MS/MS
30.9653	30.5808	30.6695	30.709	30.0598	30.7311	30.8211	31.1117						20	20	20	53	53	53	40.049	0	261.96	52100000000	329	0.076109	0.899684	0.0502481	0.211834	unitig_0|quiver|quiver:False:1439065;D1G37_06705|hppD|4-hydroxyphenylpyruvatedioxygenase|1438011:1439066Reverse	unitig_0|quiver|quiver:False:1439065;D1G37_06705|hppD|4-hydroxyphenylpyruvatedioxygenase|1438011:1439066Reverse	By MS/MS	By MS/MS	By MS/MS	By MS/MS	By MS/MS	By MS/MS	By MS/MS	By MS/MS
30.2644	30.6169	30.5874	30.3453	30.348	29.9625	29.9958	29.9875				+	P- Static_P5 Static	18	18	18	64.6	64.6	64.6	31.935	0	323.31	61224000000	410	1.61676	0.047375	0.380032	2.99485	D1G37_06730|D1G37_06730|4-hydroxy-tetrahydrodipicolinatesynthase|1443568:1444461Forward;unitig_0|quiver|quiver:True:1443435	D1G37_06730|D1G37_06730|4-hydroxy-tetrahydrodipicolinatesynthase|1443568:1444461Forward;unitig_0|quiver|quiver:True:1443435	By MS/MS	By MS/MS	By MS/MS	By MS/MS	By MS/MS	By MS/MS	By MS/MS	By MS/MS
28.1178	27.2729	27.8634	27.3628	26.5645	27.0399	27.4022	27.3677						6	6	6	52	52	52	21.528	0	100.11	6421000000	74	1.03475	0.134961	0.56068	2.0009	D1G37_06735|D1G37_06735|lipoprotein-34precursor(NlpB)|1444477:1445079Forward;unitig_0|quiver|quiver:True:1444464	D1G37_06735|D1G37_06735|lipoprotein-34precursor(NlpB)|1444477:1445079Forward;unitig_0|quiver|quiver:True:1444464	By MS/MS	By MS/MS	By MS/MS	By MS/MS	By MS/MS	By MS/MS	By MS/MS	By MS/MS
31.2542	30.9076	31.3053	30.5332	30.4313	30.5336	30.5448	30.6641						18	18	18	84.1	84.1	84.1	26.958	0	195.83	66573000000	513	1.31228	0.0868582	0.456618	2.466	D1G37_06740|D1G37_06740|phosphoribosylaminoimidazolesuccinocarboxamidesynthase|1445117:1445836Forward;unitig_0|quiver|quiver:True:1445050	D1G37_06740|D1G37_06740|phosphoribosylaminoimidazolesuccinocarboxamidesynthase|1445117:1445836Forward;unitig_0|quiver|quiver:True:1445050	By MS/MS	By MS/MS	By MS/MS	By MS/MS	By MS/MS	By MS/MS	By MS/MS	By MS/MS
23.7005	26.158	22.7001	26.7745	27.9126	26.339	26.6189	26.8367						14	14	14	48.9	48.9	48.9	46.945	0	110.49	4130800000	54	1.08865	0.121174	-1.89611	-2.09055	D1G37_06755|D1G37_06755|replication-associatedrecombinationproteinA|1447373:1448638Reverse;unitig_0|quiver|quiver:False:1448679	D1G37_06755|D1G37_06755|replication-associatedrecombinationproteinA|1447373:1448638Reverse;unitig_0|quiver|quiver:False:1448679		By MS/MS		By MS/MS	By MS/MS	By MS/MS	By MS/MS	By MS/MS
23.9027	25.309	25.7455	26.8889	23.7512	23.3762	23.7484	23.5953				+	P- Static_P5 Static	17	17	17	59.9	59.9	59.9	42.888	0	202.53	11888000000	160	1.59553	0.0499287	1.84373	2.95709	D1G37_06760|D1G37_06760|PQQ-dependentsugardehydrogenase|1448744:1449913Reverse;unitig_0|quiver|quiver:False:1449933	D1G37_06760|D1G37_06760|PQQ-dependentsugardehydrogenase|1448744:1449913Reverse;unitig_0|quiver|quiver:False:1449933	By MS/MS	By MS/MS	By MS/MS	By MS/MS	By MS/MS	By matching	By matching	By matching
28.8153	29.4376	28.9452	29.5467	27.4737	29.0945	28.3058	28.4444						13	13	13	75.5	75.5	75.5	26.6	0	219.1	33316000000	330	1.19159	0.104965	0.856584	2.26247	D1G37_06775|D1G37_06775|dienelactonehydrolasefamilyprotein|1451008:1451745Forward;unitig_0|quiver|quiver:True:1450980	D1G37_06775|D1G37_06775|dienelactonehydrolasefamilyprotein|1451008:1451745Forward;unitig_0|quiver|quiver:True:1450980	By MS/MS	By MS/MS	By MS/MS	By MS/MS	By MS/MS	By MS/MS	By MS/MS	By MS/MS
29.7028	28.9653	29.5211	29.0218	26.8598	27.557	27.6088	27.3997				+	P- Static_P5 Static	6	6	6	52.5	52.5	52.5	13.96	0	124.06	23720000000	181	3.62147	0.00365957	1.94642	7.77033	D1G37_06780|D1G37_06780|HITfamilyprotein|1451931:1452293Forward;unitig_0|quiver|quiver:True:1451918	D1G37_06780|D1G37_06780|HITfamilyprotein|1451931:1452293Forward;unitig_0|quiver|quiver:True:1451918	By MS/MS	By MS/MS	By MS/MS	By MS/MS	By MS/MS	By MS/MS	By MS/MS	By MS/MS
23.7896	22.5534	23.1374	22.8019	22.4096	19.3099	20.5189	20.2513						2	2	2	7.6	7.6	7.6	39.812	0	12.713	195410000	5	1.07017	0.125767	1.47539	2.0598	D1G37_06785|mutY|A/G-specificadenineglycosylase|1452434:1453468Forward;unitig_0|quiver|quiver:True:1452427	D1G37_06785|mutY|A/G-specificadenineglycosylase|1452434:1453468Forward;unitig_0|quiver|quiver:True:1452427				By MS/MS		By MS/MS	By matching	By matching
23.5682	23.5727	23.3802	23.0133	22.2442	21.3984	21.5273	20.7095				+	P- Static_P5 Static	4	4	4	27	27	27	19.339	0	13.702	275120000	7	2.26639	0.0172963	2.26877	4.24411	D1G37_06790|D1G37_06790|M23familymetallopeptidase|1453516:1454052Forward;unitig_0|quiver|quiver:True:1453491	D1G37_06790|D1G37_06790|M23familymetallopeptidase|1453516:1454052Forward;unitig_0|quiver|quiver:True:1453491		By MS/MS		By matching		By matching	By MS/MS
26.1478	26.9813	27.0733	26.926	26.5569	26.5313	26.4947	26.4						9	9	9	37.7	37.7	37.7	36.543	0	107.43	5854000000	88	0.631077	0.302506	0.286363	1.32356	D1G37_06805|D1G37_06805|NAD(P)-dependentalcoholdehydrogenase|1454936:1455964Forward;unitig_0|quiver|quiver:True:1454887	D1G37_06805|D1G37_06805|NAD(P)-dependentalcoholdehydrogenase|1454936:1455964Forward;unitig_0|quiver|quiver:True:1454887	By MS/MS	By MS/MS	By MS/MS	By MS/MS	By MS/MS	By MS/MS	By MS/MS	By MS/MS
22.3485	27.1569	27.9671	27.4512	22.6793	26.1715	25.4537	26.0453						14	14	14	58.4	58.4	58.4	29.7	0	137.44	10391000000	88	0.326811	0.587164	1.17402	0.768796	D1G37_06830|dkgB|2,5-didehydrogluconatereductaseDkgB|1458863:1459666Forward;unitig_0|quiver|quiver:True:1458760	D1G37_06830|dkgB|2,5-didehydrogluconatereductaseDkgB|1458863:1459666Forward;unitig_0|quiver|quiver:True:1458760	By matching	By MS/MS	By MS/MS	By MS/MS		By MS/MS	By MS/MS	By MS/MS
23.4878	20.7945	24.0961	22.6624	22.3897	22.3895	21.6077	20.7467						2	2	2	11.5	11.5	11.5	24.673	0	13.963	92194000	4	0.564508	0.348724	1.35658	1.20777	D1G37_06840|D1G37_06840|hypotheticalprotein|1460902:1461555Reverse;unitig_0|quiver|quiver:False:1461605	D1G37_06840|D1G37_06840|hypotheticalprotein|1460902:1461555Reverse;unitig_0|quiver|quiver:False:1461605			By matching	By matching	By MS/MS		By matching
29.4683	28.9874	29.1496	29.186	30.2808	30.2658	30.2647	30.103				+	P- Static_P5 Static	18	18	18	56.8	56.8	56.8	40.463	0	323.31	31805000000	431	4.11208	0	-1.03081	-9.50617	D1G37_06855|dnaJ|molecularchaperoneDnaJ|1463075:1464187Reverse;unitig_0|quiver|quiver:False:1464201	D1G37_06855|dnaJ|molecularchaperoneDnaJ|1463075:1464187Reverse;unitig_0|quiver|quiver:False:1464201	By MS/MS	By MS/MS	By MS/MS	By MS/MS	By MS/MS	By MS/MS	By MS/MS	By MS/MS
22.8569	24.1558	23.0746	24.5617	22.0175	24.6135	25.2529	21.1222						9	9	9	11.1	11.1	11.1	115.31	0	44.376	530200000	13	0.244282	0.686754	0.57245	0.601062	D1G37_06865|D1G37_06865|effluxRNDtransporterpermeasesubunit|1464809:1467934Reverse;unitig_0|quiver|quiver:False:1467969	D1G37_06865|D1G37_06865|effluxRNDtransporterpermeasesubunit|1464809:1467934Reverse;unitig_0|quiver|quiver:False:1467969	By matching	By matching		By MS/MS		By matching	By MS/MS	By matching
23.591	26.006	24.4585	25.9275	21.0062	24.9971	25.324	19.8475						11	11	11	36.1	36.1	36.1	39.751	0	112.54	1850500000	26	0.451582	0.450549	1.37025	1.00538	D1G37_06870|D1G37_06870|effluxRNDtransporterperiplasmicadaptorsubunit|1467937:1469037Reverse;unitig_0|quiver|quiver:False:1469039	D1G37_06870|D1G37_06870|effluxRNDtransporterperiplasmicadaptorsubunit|1467937:1469037Reverse;unitig_0|quiver|quiver:False:1469039	By MS/MS	By MS/MS	By MS/MS	By MS/MS	By matching	By MS/MS	By MS/MS	By matching
28.3856	29.1046	29.716	29.4718	30.1442	30.1509	30.1415	29.7776						49	49	49	69.5	69.5	69.5	102.07	0	323.31	44669000000	696	1.56693	0.05269	-0.884044	-2.90644	D1G37_06880|D1G37_06880|phosphoenolpyruvatecarboxylase|1469981:1472665Forward;unitig_0|quiver|quiver:True:1469878	D1G37_06880|D1G37_06880|phosphoenolpyruvatecarboxylase|1469981:1472665Forward;unitig_0|quiver|quiver:True:1469878	By MS/MS	By MS/MS	By MS/MS	By MS/MS	By MS/MS	By MS/MS	By MS/MS	By MS/MS
23.16	23.9095	22.6122	24.133	24.9199	24.6565	24.4072	24.5592				+	P- Static_P5 Static	10	10	10	23.8	23.8	23.8	50.456	0	48.56	1070100000	31	1.61993	0.0477087	-1.17922	-3.00051	D1G37_06900|D1G37_06900|hypotheticalprotein|1476049:1477338Reverse;unitig_0|quiver|quiver:False:1477361	D1G37_06900|D1G37_06900|hypotheticalprotein|1476049:1477338Reverse;unitig_0|quiver|quiver:False:1477361		By MS/MS	By MS/MS	By MS/MS	By MS/MS	By MS/MS	By MS/MS	By MS/MS
28.2886	28.5517	28.4598	28.7437	29.5885	29.0343	29.065	29.0513				+	P- Static_P5 Static	23	23	23	46.1	46.1	46.1	65.313	0	306.13	22461000000	289	2.19199	0.0178803	-0.673818	-4.0903	D1G37_06905|D1G37_06905|dihydroxy-aciddehydratase|1477652:1479481Reverse;unitig_0|quiver|quiver:False:1479570	D1G37_06905|D1G37_06905|dihydroxy-aciddehydratase|1477652:1479481Reverse;unitig_0|quiver|quiver:False:1479570	By MS/MS	By MS/MS	By MS/MS	By MS/MS	By MS/MS	By MS/MS	By MS/MS	By MS/MS
23.6305	26.2172	22.6863	26.0963	26.2235	26.5803	26.31	26.2176						11	11	11	48.8	48.8	48.8	34.711	0	133.55	3430400000	65	0.959108	0.15462	-1.77966	-1.87527	D1G37_06910|D1G37_06910|methionyl-tRNAformyltransferase|1479830:1480792Forward;unitig_0|quiver|quiver:True:1479775	D1G37_06910|D1G37_06910|methionyl-tRNAformyltransferase|1479830:1480792Forward;unitig_0|quiver|quiver:True:1479775	By MS/MS	By MS/MS	By MS/MS	By MS/MS	By MS/MS	By MS/MS	By MS/MS	By MS/MS
23.0906	26.2955	22.8356	26.3467	20.6564	27.0298	26.8484	26.9911						17	17	17	56.5	56.5	56.5	48.444	0	116.36	2883700000	50	0.342343	0.571014	-1.15829	-0.79922	D1G37_06915|rsmB|16SrRNA(cytosine(967)-C(5))-methyltransferaseRsmB|1480789:1482093Forward;unitig_0|quiver|quiver:True:1480728	D1G37_06915|rsmB|16SrRNA(cytosine(967)-C(5))-methyltransferaseRsmB|1480789:1482093Forward;unitig_0|quiver|quiver:True:1480728		By MS/MS	By MS/MS	By MS/MS	By MS/MS	By MS/MS	By MS/MS	By MS/MS
23.063	20.1242	23.0475	22.6396	20.9178	20.9196	20.5056	19.7536						2	2	2	3.3	3.3	3.3	53.215	0	4.8922	232620000	8	0.794077	0.211267	1.37334	1.60023	D1G37_06925|D1G37_06925|sodium-dependenttransporter|1482292:1483770Reverse;unitig_0|quiver|quiver:False:1483790	D1G37_06925|D1G37_06925|sodium-dependenttransporter|1482292:1483770Reverse;unitig_0|quiver|quiver:False:1483790		By matching		By MS/MS			By MS/MS
27.3584	28.755	27.0983	28.6198	27.5195	28.3071	28.3691	28.4497						11	11	11	51	51	51	26.77	0	218.01	12388000000	175	0.164561	0.783368	-0.20349	-0.426527	D1G37_06930|D1G37_06930|TIGR04219familyoutermembranebeta-barrelprotein|1484366:1485091Forward;unitig_0|quiver|quiver:True:1484311	D1G37_06930|D1G37_06930|TIGR04219familyoutermembranebeta-barrelprotein|1484366:1485091Forward;unitig_0|quiver|quiver:True:1484311	By MS/MS	By MS/MS	By MS/MS	By MS/MS	By MS/MS	By MS/MS	By MS/MS	By MS/MS
29.7389	29.5817	29.1322	29.7561	29.4576	29.9417	30.1418	29.8304						20	20	20	58.3	58.3	58.3	45.342	0	323.31	33630000000	442	0.68849	0.265911	-0.29064	-1.42192	D1G37_06965|D1G37_06965|tyrosine--tRNAligase|1492077:1493309Reverse;unitig_0|quiver|quiver:False:1493311	D1G37_06965|D1G37_06965|tyrosine--tRNAligase|1492077:1493309Reverse;unitig_0|quiver|quiver:False:1493311	By MS/MS	By MS/MS	By MS/MS	By MS/MS	By MS/MS	By MS/MS	By MS/MS	By MS/MS
22.9691	23.9781	23.681	24.1073	21.5387	24.1096	24.6168	24.4882						4	4	4	13.9	13.9	13.9	41.76	0	17.396	826720000	22	0.132513	0.829071	0.370193	0.351774	D1G37_06970|D1G37_06970|anhydro-N-acetylmuramicacidkinase|1493371:1494498Forward;unitig_0|quiver|quiver:True:1493337	D1G37_06970|D1G37_06970|anhydro-N-acetylmuramicacidkinase|1493371:1494498Forward;unitig_0|quiver|quiver:True:1493337		By MS/MS		By MS/MS	By matching	By MS/MS	By MS/MS	By MS/MS
25.4758	21.0255	23.3755	25.4723	25.1501	20.2485	26.123	20.4873						2	2	2	22.5	22.5	22.5	11.927	0	65.099	3032000000	48	0.0919521	0.880688	0.478707	0.25236	D1G37_06980|erpA|iron-sulfurclusterinsertionproteinErpA|1495528:1495863Reverse;unitig_0|quiver|quiver:False:1495910	D1G37_06980|erpA|iron-sulfurclusterinsertionproteinErpA|1495528:1495863Reverse;unitig_0|quiver|quiver:False:1495910	By MS/MS	By MS/MS	By MS/MS	By MS/MS	By MS/MS	By MS/MS	By MS/MS	By MS/MS
30.7188	31.0048	30.7699	31.0327	28.3699	29.2256	29.5767	28.5465				+	P- Static_P5 Static	19	19	18	57.3	57.3	54.9	36.374	0	239.28	65899000000	570	3.2422	0.00712821	1.95189	6.61955	D1G37_06990|D1G37_06990|RNDtransporter|1497335:1498342Reverse;unitig_0|quiver|quiver:False:1498404;D1G37_06995|D1G37_06995|RNDtransporter|1498598:1499602Reverse;unitig_0|quiver|quiver:False:1499622	D1G37_06990|D1G37_06990|RNDtransporter|1497335:1498342Reverse;unitig_0|quiver|quiver:False:1498404	By MS/MS	By MS/MS	By MS/MS	By MS/MS	By MS/MS	By MS/MS	By MS/MS	By MS/MS
22.7083	25.9261	27.3219	26.3715	26.4756	26.4829	26.8839	27.158						13	13	13	26.3	26.3	26.3	72.228	0	113.06	3692600000	46	0.538874	0.365844	-1.03584	-1.16256	D1G37_07000|D1G37_07000|ATP-bindingcassettedomain-containingprotein|1499859:1501790Forward;unitig_0|quiver|quiver:True:1499852	D1G37_07000|D1G37_07000|ATP-bindingcassettedomain-containingprotein|1499859:1501790Forward;unitig_0|quiver|quiver:True:1499852	By matching	By MS/MS	By MS/MS	By MS/MS	By MS/MS	By MS/MS	By MS/MS	By MS/MS
24.2354	26.6751	28.3369	27.1279	25.933	25.7031	25.9801	25.3653						5	5	5	39.2	39.2	39.2	14.304	0	67.592	4959200000	82	0.16632	0.78299	0.510555	0.430543	D1G37_07010|D1G37_07010|cytochromeB|1502684:1503076Reverse;unitig_0|quiver|quiver:False:1503084	D1G37_07010|D1G37_07010|cytochromeB|1502684:1503076Reverse;unitig_0|quiver|quiver:False:1503084	By MS/MS	By MS/MS	By MS/MS	By MS/MS	By MS/MS	By MS/MS	By MS/MS	By MS/MS
29.8127	29.904	30.2127	29.8551	30.7059	30.5034	30.7484	30.738				+	P- Static_P5 Static	39	39	39	62.7	62.7	62.7	92.104	0	323.31	50016000000	580	3.29481	0.00772222	-0.727822	-6.77034	D1G37_07015|gyrB|DNAtopoisomerase(ATP-hydrolyzing)subunitB|1503114:1505582Reverse;unitig_0|quiver|quiver:False:1505590	D1G37_07015|gyrB|DNAtopoisomerase(ATP-hydrolyzing)subunitB|1503114:1505582Reverse;unitig_0|quiver|quiver:False:1505590	By MS/MS	By MS/MS	By MS/MS	By MS/MS	By MS/MS	By MS/MS	By MS/MS	By MS/MS
26.1453	27.5254	23.6467	27.5593	28.8664	27.7931	27.6798	27.7343						14	14	14	51	51	51	42.389	0	212.81	7799700000	98	0.932128	0.160446	-1.86055	-1.83045	D1G37_07025|D1G37_07025|DNApolymeraseIIIsubunitbeta|1506732:1507880Reverse;unitig_0|quiver|quiver:False:1507882	D1G37_07025|D1G37_07025|DNApolymeraseIIIsubunitbeta|1506732:1507880Reverse;unitig_0|quiver|quiver:False:1507882	By matching	By MS/MS	By MS/MS	By MS/MS	By MS/MS	By MS/MS	By MS/MS	By MS/MS
23.1796	27.292	27.537	27.2887	28.5332	27.5932	27.6466	28.2601						22	22	22	52	52	52	52.263	0	224.69	7903100000	140	0.792674	0.211787	-1.6231	-1.59788	D1G37_07030|dnaA|chromosomalreplicationinitiatorproteinDnaA|1507978:1509375Reverse;unitig_0|quiver|quiver:False:1509383	D1G37_07030|dnaA|chromosomalreplicationinitiatorproteinDnaA|1507978:1509375Reverse;unitig_0|quiver|quiver:False:1509383		By MS/MS	By MS/MS	By MS/MS	By MS/MS	By MS/MS	By MS/MS	By MS/MS
28.7547	29.1564	28.6385	29.4618	29.7759	30.6351	30.1873	29.9829				+	P- Static_P5 Static	4	4	4	38.6	38.6	38.6	5.1751	0	14.389	28266000000	79	2.3101	0.0159612	-1.14247	-4.33598	D1G37_07035|D1G37_07035|50SribosomalproteinL34|1510046:1510180Forward;unitig_0|quiver|quiver:True:1509988	D1G37_07035|D1G37_07035|50SribosomalproteinL34|1510046:1510180Forward;unitig_0|quiver|quiver:True:1509988	By matching	By MS/MS	By MS/MS	By MS/MS	By MS/MS	By MS/MS	By MS/MS	By MS/MS
23.3434	24.0194	24.0647	23.9853	21.2643	24.1087	24.321	24.6022						4	4	4	27.7	27.7	27.7	15.062	0	13.825	398530000	8	0.0564137	0.927266	-0.162957	-0.159928	D1G37_07040|rnpA|ribonucleasePproteincomponent|1510210:1510602Forward;unitig_0|quiver|quiver:True:1510194	D1G37_07040|rnpA|ribonucleasePproteincomponent|1510210:1510602Forward;unitig_0|quiver|quiver:True:1510194		By MS/MS	By matching	By MS/MS	By matching	By MS/MS	By MS/MS	By MS/MS
29.2465	28.9757	29.2402	29.3721	30.3674	30.434	30.2729	30.3154				+	P- Static_P5 Static	20	20	20	40.3	40.3	40.3	65.617	0	283.76	30429000000	321	4.81689	0	-1.13877	-12.6083	D1G37_07050|yidC|membraneproteininsertaseYidC|1510939:1512699Forward;unitig_0|quiver|quiver:True:1510920	D1G37_07050|yidC|membraneproteininsertaseYidC|1510939:1512699Forward;unitig_0|quiver|quiver:True:1510920	By MS/MS	By MS/MS	By MS/MS	By MS/MS	By MS/MS	By MS/MS	By MS/MS	By MS/MS
23.5833	25.9723	23.5335	25.9316	26.7656	26.475	26.6087	27.2316				+	P- Static_P5 Static	16	16	16	43.5	43.5	43.5	48.72	0	140.86	2968100000	77	1.73124	0.0382091	-1.67807	-3.20138	D1G37_07055|mnmE|tRNAuridine-5-carboxymethylaminomethyl(34)synthesisGTPaseMnmE|1512790:1514145Forward;unitig_0|quiver|quiver:True:1512780	D1G37_07055|mnmE|tRNAuridine-5-carboxymethylaminomethyl(34)synthesisGTPaseMnmE|1512790:1514145Forward;unitig_0|quiver|quiver:True:1512780	By MS/MS	By MS/MS	By MS/MS	By MS/MS	By MS/MS	By MS/MS	By MS/MS	By MS/MS
22.7444	25.4169	23.8146	25.6247	21.3299	25.1686	25.0912	24.7661						2	2	2	48.3	48.3	48.3	9.8272	0	25.593	2121400000	25	0.11097	0.855909	-0.340414	-0.299703	D1G37_07060|D1G37_07060|metal/formaldehyde-sensitivetranscriptionalrepressor|1514191:1514454Reverse;unitig_0|quiver|quiver:False:1514501	D1G37_07060|D1G37_07060|metal/formaldehyde-sensitivetranscriptionalrepressor|1514191:1514454Reverse;unitig_0|quiver|quiver:False:1514501	By matching	By MS/MS	By MS/MS	By MS/MS	By MS/MS	By matching	By MS/MS	By matching
22.7537	27.4301	28.0659	27.4248	27.9409	27.5512	27.4246	27.6055						12	12	12	81.1	81.1	81.1	19.588	0	146.4	8571900000	129	0.433986	0.463234	-0.977619	-0.972977	D1G37_07080|hpt|hypoxanthinephosphoribosyltransferase|1516756:1517283Reverse;unitig_0|quiver|quiver:False:1517291	D1G37_07080|hpt|hypoxanthinephosphoribosyltransferase|1516756:1517283Reverse;unitig_0|quiver|quiver:False:1517291	By MS/MS	By MS/MS	By MS/MS	By MS/MS	By MS/MS	By MS/MS	By MS/MS	By MS/MS
25.361	26.3593	23.1305	25.7582	25.504	25.9319	26.1561	27.0252						12	12	12	43.1	43.1	43.1	49.512	0	119.49	2403600000	52	0.591854	0.329805	-1.23673	-1.2556	D1G37_07085|guaD|guaninedeaminase|1517498:1518823Reverse;unitig_0|quiver|quiver:False:1518831	D1G37_07085|guaD|guaninedeaminase|1517498:1518823Reverse;unitig_0|quiver|quiver:False:1518831	By MS/MS	By MS/MS		By MS/MS	By MS/MS	By MS/MS	By MS/MS	By MS/MS
22.6902	27.3314	24.7786	26.843	24.7859	27.0272	26.7049	26.5178						11	11	11	40.5	40.5	40.5	49.681	0	64.007	3828600000	46	0.21785	0.716128	-0.512269	-0.544774	D1G37_07120|mpl|UDP-N-acetylmuramate:L-alanyl-gamma-D-glutamyl-meso-diaminopimelateligase|1525290:1526663Reverse;unitig_0|quiver|quiver:False:1526695	D1G37_07120|mpl|UDP-N-acetylmuramate:L-alanyl-gamma-D-glutamyl-meso-diaminopimelateligase|1525290:1526663Reverse;unitig_0|quiver|quiver:False:1526695	By MS/MS	By MS/MS	By matching	By MS/MS	By MS/MS	By MS/MS	By MS/MS	By MS/MS
27.5572	27.7409	23.325	27.3509	21.1653	27.9422	27.9704	28.5305						5	5	5	41.8	41.8	41.8	17.433	0	61.575	6294600000	45	0.0221238	0.972082	0.118744	0.0649367	D1G37_07135|purE|5-(carboxyamino)imidazoleribonucleotidemutase|1527451:1527963Forward;unitig_0|quiver|quiver:True:1527372	D1G37_07135|purE|5-(carboxyamino)imidazoleribonucleotidemutase|1527451:1527963Forward;unitig_0|quiver|quiver:True:1527372	By matching	By MS/MS		By MS/MS	By MS/MS	By MS/MS	By MS/MS	By MS/MS
27.9142	27.5091	27.6025	27.4413	28.7126	27.6382	27.4359	27.5963						10	10	10	29.2	29.2	29.2	40.571	0	162.02	10179000000	137	0.311187	0.605437	-0.228982	-0.73786	D1G37_07140|D1G37_07140|5-(carboxyamino)imidazoleribonucleotidesynthase|1527973:1529094Forward;unitig_0|quiver|quiver:True:1527963	D1G37_07140|D1G37_07140|5-(carboxyamino)imidazoleribonucleotidesynthase|1527973:1529094Forward;unitig_0|quiver|quiver:True:1527963	By matching	By MS/MS	By MS/MS	By MS/MS	By MS/MS	By MS/MS	By MS/MS	By MS/MS
28.1	28.6093	28.4057	28.8471	26.8722	27.6991	27.7036	27.4211				+	P- Static_P5 Static	17	17	17	49.5	49.5	49.5	43.993	0	247.16	13549000000	191	2.26441	0.0172166	1.06654	4.23998	D1G37_07145|D1G37_07145|lyticmureintransglycosylase|1529864:1531072Forward;unitig_0|quiver|quiver:True:1529773	D1G37_07145|D1G37_07145|lyticmureintransglycosylase|1529864:1531072Forward;unitig_0|quiver|quiver:True:1529773	By MS/MS	By MS/MS	By MS/MS	By MS/MS	By MS/MS	By MS/MS	By MS/MS	By MS/MS
23.9895	26.2739	22.4697	26.5446	21.3593	25.1553	25.5908	26.0506						4	4	4	46.9	46.9	46.9	15.176	0	81.796	4609100000	63	0.0277472	0.962148	-0.098856	-0.0809584	D1G37_07150|D1G37_07150|hypotheticalprotein|1531122:1531508Reverse;unitig_0|quiver|quiver:False:1531513	D1G37_07150|D1G37_07150|hypotheticalprotein|1531122:1531508Reverse;unitig_0|quiver|quiver:False:1531513		By MS/MS	By MS/MS	By MS/MS	By matching	By MS/MS	By MS/MS	By MS/MS
34.4062	33.7869	34.036	33.604	34.1152	34.1678	33.9707	34.043						52	52	52	70.9	70.9	70.9	69.404	0	323.31	823390000000	2723	0.266929	0.65688	-0.115905	-0.648215	D1G37_07165|dnaK|molecularchaperoneDnaK|1533950:1535890Reverse;unitig_0|quiver|quiver:False:1535931	D1G37_07165|dnaK|molecularchaperoneDnaK|1533950:1535890Reverse;unitig_0|quiver|quiver:False:1535931	By MS/MS	By MS/MS	By MS/MS	By MS/MS	By MS/MS	By MS/MS	By MS/MS	By MS/MS
29.4331	29.1479	29.5277	29.3244	30.7144	30.8605	30.21	31.0177				+	P- Static_P5 Static	7	7	7	51.1	51.1	51.1	20.358	0	108.31	49605000000	288	3.35883	0.00758824	-1.3424	-6.95753	D1G37_07170|grpE|nucleotideexchangefactorGrpE|1536044:1536598Reverse;unitig_0|quiver|quiver:False:1536648	D1G37_07170|grpE|nucleotideexchangefactorGrpE|1536044:1536598Reverse;unitig_0|quiver|quiver:False:1536648	By MS/MS	By MS/MS	By MS/MS	By MS/MS	By MS/MS	By MS/MS	By MS/MS	By MS/MS
23.1333	27.7819	28.2614	27.4181	27.0563	26.0777	26.4122	25.9997						13	13	13	66.3	66.3	66.3	31.668	0	136.63	6587300000	94	0.0841337	0.892922	0.277542	0.232491	D1G37_07180|D1G37_07180|MBLfoldmetallo-hydrolase|1537763:1538629Forward;unitig_0|quiver|quiver:True:1537732	D1G37_07180|D1G37_07180|MBLfoldmetallo-hydrolase|1537763:1538629Forward;unitig_0|quiver|quiver:True:1537732		By MS/MS	By MS/MS	By MS/MS	By matching	By MS/MS	By MS/MS	By MS/MS
24.2224	22.936	23.0785	23.084	21.5716	21.3844	20.1583	19.6603				+	P- Static_P5 Static	2	2	2	20.4	20.4	20.4	13.733	0	47.13	1247000000	31	1.82225	0.0316842	2.38782	3.36919	D1G37_07195|D1G37_07195|hypotheticalprotein|1539424:1539750Reverse;unitig_0|quiver|quiver:False:1539770	D1G37_07195|D1G37_07195|hypotheticalprotein|1539424:1539750Reverse;unitig_0|quiver|quiver:False:1539770		By matching	By MS/MS	By MS/MS		By matching	By matching	By MS/MS
22.4752	26.3	23.3069	26.6536	22.1581	26.1889	26.4406	25.8571						13	13	13	41	41	41	40.233	0	128.31	4393600000	83	0.0367109	0.951976	-0.142659	-0.106123	D1G37_07200|D1G37_07200|alpha/betahydrolase|1539961:1541031Forward;unitig_0|quiver|quiver:True:1539939	D1G37_07200|D1G37_07200|alpha/betahydrolase|1539961:1541031Forward;unitig_0|quiver|quiver:True:1539939	By MS/MS	By MS/MS	By matching	By MS/MS		By MS/MS	By MS/MS	By MS/MS
24.4855	26.8001	25.3786	26.6078	22.7827	21.5481	25.6831	25.5797						9	9	9	56.8	56.8	56.8	20.342	0	82.509	2663300000	33	0.435975	0.461992	1.24722	0.976654	D1G37_07205|D1G37_07205|peptidylprolylisomeraseA|1541175:1541732Forward;unitig_0|quiver|quiver:True:1541168	D1G37_07205|D1G37_07205|peptidylprolylisomeraseA|1541175:1541732Forward;unitig_0|quiver|quiver:True:1541168		By MS/MS	By MS/MS	By MS/MS	By matching	By matching	By MS/MS	By MS/MS
28.1843	29.0133	28.6698	28.9229	27.026	27.3038	27.3874	26.4756				+	P- Static_P5 Static	9	9	9	70.6	70.6	70.6	20.311	0	130.4	19951000000	162	2.99499	0.00844898	1.64936	5.94571	D1G37_07240|D1G37_07240|NADPH-dependentoxidoreductase|1547978:1548520Reverse;unitig_0|quiver|quiver:False:1548528	D1G37_07240|D1G37_07240|NADPH-dependentoxidoreductase|1547978:1548520Reverse;unitig_0|quiver|quiver:False:1548528	By MS/MS	By MS/MS	By MS/MS	By MS/MS	By MS/MS	By MS/MS	By MS/MS	By MS/MS
28.0169	27.6974	28.2095	27.5044	28.4261	27.9195	27.3902	27.4525						7	7	7	68.1	68.1	68.1	17.823	0	109.21	11962000000	153	0.0747406	0.901559	0.0599618	0.208284	D1G37_07245|D1G37_07245|peptidylprolylisomerase|1548654:1549136Reverse;unitig_0|quiver|quiver:False:1549204	D1G37_07245|D1G37_07245|peptidylprolylisomerase|1548654:1549136Reverse;unitig_0|quiver|quiver:False:1549204	By MS/MS	By MS/MS	By MS/MS	By MS/MS	By MS/MS	By MS/MS	By MS/MS	By MS/MS
27.3584	29.3913	29.016	29.2036	30.4931	30.0674	30.1248	29.8418						42	42	42	56	56	56	106.37	0	323.31	32885000000	410	1.53758	0.0547207	-1.38948	-2.85472	D1G37_07255|D1G37_07255|isoleucine--tRNAligase|1549661:1552498Reverse;unitig_0|quiver|quiver:False:1552518	D1G37_07255|D1G37_07255|isoleucine--tRNAligase|1549661:1552498Reverse;unitig_0|quiver|quiver:False:1552518	By MS/MS	By MS/MS	By MS/MS	By MS/MS	By MS/MS	By MS/MS	By MS/MS	By MS/MS
24.2241	25.4643	23.5306	24.5281	20.3694	24.7608	24.9255	20.4169						9	9	8	28.8	28.8	25.2	37.536	0	44.416	1184900000	25	0.382175	0.519594	1.02242	0.875868	D1G37_07260|D1G37_07260|bifunctionalriboflavinkinase/FADsynthetase|1552560:1553561Reverse;unitig_0|quiver|quiver:False:1553575	D1G37_07260|D1G37_07260|bifunctionalriboflavinkinase/FADsynthetase|1552560:1553561Reverse;unitig_0|quiver|quiver:False:1553575	By MS/MS	By MS/MS	By MS/MS	By MS/MS	By MS/MS	By matching	By MS/MS	By matching
23.7194	21.4131	22.9775	23.6146	22.9068	23.6056	23.5701	23.7286						2	2	2	16.5	16.5	16.5	20.433	0	29.927	458750000	18	0.0582927	0.925222	-0.168342	-0.164958	unitig_0|quiver|quiver:True:1554983;D1G37_07270|D1G37_07270|5'-nucleosidase|1554984:1555550Forward	unitig_0|quiver|quiver:True:1554983;D1G37_07270|D1G37_07270|5'-nucleosidase|1554984:1555550Forward	By MS/MS	By MS/MS		By MS/MS		By MS/MS	By MS/MS	By matching
22.9912	25.4536	23.6335	25.4379	22.2298	25.8505	25.6068	26.165						3	3	3	16.5	16.5	16.5	23.707	0	22.874	2271200000	28	0.131004	0.831186	-0.482948	-0.348176	D1G37_07275|D1G37_07275|TetRfamilytranscriptionalregulator|1555585:1556205Reverse;unitig_0|quiver|quiver:False:1556207	D1G37_07275|D1G37_07275|TetRfamilytranscriptionalregulator|1555585:1556205Reverse;unitig_0|quiver|quiver:False:1556207	By MS/MS	By MS/MS	By MS/MS	By MS/MS	By MS/MS	By matching	By MS/MS	By MS/MS
22.1089	20.8642	23.6746	20.0477	21.5539	20.9522	22.364	20.3716						2	2	2	6.6	6.6	6.6	43.051	0	4.3166	79157000	2	0.337577	0.575352	0.842779	0.789919	D1G37_07290|ssuD|alkanesulfonatemonooxygenase,FMNH(2)-dependent|1558074:1559249Reverse;unitig_0|quiver|quiver:False:1559257	D1G37_07290|ssuD|alkanesulfonatemonooxygenase,FMNH(2)-dependent|1558074:1559249Reverse;unitig_0|quiver|quiver:False:1559257		By matching		By matching	By matching	By matching	By MS/MS	By matching
24.3461	24.9651	23.5422	25.0907	26.9172	25.6186	25.6307	25.6601						10	10	10	29.3	29.3	29.3	51.231	0	67.105	1968800000	35	1.47265	0.0646667	-2.15424	-2.74128	D1G37_07305|D1G37_07305|amino-acidN-acetyltransferase|1561633:1562988Reverse;unitig_0|quiver|quiver:False:1562999	D1G37_07305|D1G37_07305|amino-acidN-acetyltransferase|1561633:1562988Reverse;unitig_0|quiver|quiver:False:1562999		By matching		By MS/MS	By MS/MS	By MS/MS	By MS/MS	By MS/MS
28.1089	29.6805	29.0674	29.42	27.1236	27.8452	28.0845	28.0855				+	P- Static_P5 Static	14	14	14	67.7	67.7	67.7	27.014	0	268.83	45066000000	318	1.68389	0.042553	1.2845	3.11537	D1G37_07320|D1G37_07320|YciKfamilyoxidoreductase|1564280:1565026Reverse;unitig_0|quiver|quiver:False:1565043	D1G37_07320|D1G37_07320|YciKfamilyoxidoreductase|1564280:1565026Reverse;unitig_0|quiver|quiver:False:1565043	By MS/MS	By MS/MS	By MS/MS	By MS/MS	By MS/MS	By MS/MS	By MS/MS	By MS/MS
23.8063	26.0555	26.0048	26.7163	25.4981	25.9345	26.2821	25.7184						8	8	8	46.4	46.4	46.4	26.432	0	67.286	2337100000	37	0.222755	0.711016	-0.535815	-0.555328	D1G37_07325|D1G37_07325|HADfamilyhydrolase|1565092:1565793Reverse;unitig_0|quiver|quiver:False:1565822	D1G37_07325|D1G37_07325|HADfamilyhydrolase|1565092:1565793Reverse;unitig_0|quiver|quiver:False:1565822		By MS/MS	By MS/MS	By MS/MS	By MS/MS	By MS/MS	By MS/MS	By MS/MS
28.9395	28.5085	28.6044	28.3277	28.1249	28.1046	28.1562	28.2191				+	P- Static_P5 Static	14	14	14	75.1	75.1	75.1	26.548	0	210.61	15091000000	228	1.83569	0.0309429	0.44384	3.39428	D1G37_07330|ubiG|bifunctional2-polyprenyl-6-hydroxyphenolmethylase/3-demethylubiquinol3-O-methyltransferaseUbiG|1565790:1566503Reverse;unitig_0|quiver|quiver:False:1566523	D1G37_07330|ubiG|bifunctional2-polyprenyl-6-hydroxyphenolmethylase/3-demethylubiquinol3-O-methyltransferaseUbiG|1565790:1566503Reverse;unitig_0|quiver|quiver:False:1566523	By matching	By MS/MS	By MS/MS	By MS/MS	By MS/MS	By MS/MS	By MS/MS	By MS/MS
30.6412	30.1085	30.9978	29.9898	29.3318	28.9256	29.186	29.0691				+	P- Static_P5 Static	13	13	13	68.3	68.3	68.3	22.825	0	113.4	52894000000	375	2.70127	0.00794521	1.3062	5.21309	D1G37_07335|D1G37_07335|thiol:disulfideinterchangeproteinDsbA/DsbL|1566683:1567300Forward;unitig_0|quiver|quiver:True:1566658	D1G37_07335|D1G37_07335|thiol:disulfideinterchangeproteinDsbA/DsbL|1566683:1567300Forward;unitig_0|quiver|quiver:True:1566658	By MS/MS	By MS/MS	By MS/MS	By MS/MS	By MS/MS	By MS/MS	By MS/MS	By MS/MS
23.7813	25.6379	25.3843	26.0619	25.4276	22.4319	25.7876	25.1535						7	7	7	36.7	36.7	36.7	25.457	0	34.129	2874400000	43	0.199294	0.742744	0.548528	0.504369	D1G37_07340|D1G37_07340|TetR/AcrRfamilytranscriptionalregulator|1567379:1568026Reverse;unitig_0|quiver|quiver:False:1568112	D1G37_07340|D1G37_07340|TetR/AcrRfamilytranscriptionalregulator|1567379:1568026Reverse;unitig_0|quiver|quiver:False:1568112	By matching	By MS/MS	By MS/MS	By MS/MS	By MS/MS	By matching	By MS/MS	By matching
23.3067	23.9127	23.3784	23.7424	20.9281	20.0033	23.2755	23.4601						5	5	5	27.4	27.4	27.4	24.428	0	29.175	332690000	9	0.774318	0.220734	1.40244	1.56706	D1G37_07345|D1G37_07345|TetRfamilytranscriptionalregulator|1568163:1568801Reverse;unitig_0|quiver|quiver:False:1568809	D1G37_07345|D1G37_07345|TetRfamilytranscriptionalregulator|1568163:1568801Reverse;unitig_0|quiver|quiver:False:1568809		By MS/MS		By MS/MS	By MS/MS	By MS/MS	By MS/MS	By MS/MS
28.0684	27.0929	26.6885	27.7473	27.2685	28.4273	28.8323	28.7548						9	9	9	47.5	47.5	47.5	26.296	0	198.68	9668300000	127	0.991792	0.145104	-0.921469	-1.92955	D1G37_07360|D1G37_07360|ribonucleasePH|1571332:1572048Forward;unitig_0|quiver|quiver:True:1571313	D1G37_07360|D1G37_07360|ribonucleasePH|1571332:1572048Forward;unitig_0|quiver|quiver:True:1571313	By MS/MS	By MS/MS	By MS/MS	By MS/MS	By MS/MS	By MS/MS	By MS/MS	By MS/MS
23.8968	26.7421	27.2211	26.6919	26.3676	26.697	26.4029	26.7274						9	9	9	40.2	40.2	40.2	30.462	0	90.829	4160700000	78	0.2649	0.659496	-0.630136	-0.64403	D1G37_07380|D1G37_07380|carboxylatingnicotinate-nucleotidediphosphorylase|1575092:1575937Reverse;unitig_0|quiver|quiver:False:1575960	D1G37_07380|D1G37_07380|carboxylatingnicotinate-nucleotidediphosphorylase|1575092:1575937Reverse;unitig_0|quiver|quiver:False:1575960		By MS/MS	By MS/MS	By MS/MS	By MS/MS	By MS/MS	By MS/MS	By MS/MS
24.9021	21.623	22.9792	21.4354	23.3435	20.7433	21.6881	19.2885						2	2	2	11.1	11.1	11.1	21.619	0.0093292	2.9343	102450000	1	0.223291	0.711119	0.818158	0.556476	D1G37_07385|ampD|1,6-anhydro-N-acetylmuramyl-L-alanineamidaseAmpD|1576108:1576677Forward;unitig_0|quiver|quiver:True:1576071	D1G37_07385|ampD|1,6-anhydro-N-acetylmuramyl-L-alanineamidaseAmpD|1576108:1576677Forward;unitig_0|quiver|quiver:True:1576071		By matching		By matching	By MS/MS	By matching	By matching	By MS/MS
27.7262	28.1961	28.2279	28.2978	26.6096	26.9074	27.3301	27.0931				+	P- Static_P5 Static	9	9	9	52.3	52.3	52.3	25.615	0	187.46	12597000000	118	2.87012	0.00727273	1.12695	5.62574	D1G37_07395|D1G37_07395|FKBP-typepeptidyl-prolylcis-transisomerase|1578347:1579054Reverse;unitig_0|quiver|quiver:False:1579095	D1G37_07395|D1G37_07395|FKBP-typepeptidyl-prolylcis-transisomerase|1578347:1579054Reverse;unitig_0|quiver|quiver:False:1579095	By MS/MS	By MS/MS	By MS/MS	By MS/MS	By MS/MS	By MS/MS	By MS/MS	By MS/MS
30.049	29.1642	29.163	29.2236	29.6432	29.7975	29.718	29.9997						12	12	12	57.9	57.9	57.9	25.956	0	149.16	27511000000	230	0.850272	0.186863	-0.389665	-1.6942	D1G37_07400|D1G37_07400|FKBP-typepeptidyl-prolylcis-transisomerase|1579092:1579814Reverse;unitig_0|quiver|quiver:False:1579831	D1G37_07400|D1G37_07400|FKBP-typepeptidyl-prolylcis-transisomerase|1579092:1579814Reverse;unitig_0|quiver|quiver:False:1579831	By MS/MS	By MS/MS	By MS/MS	By MS/MS	By MS/MS	By MS/MS	By MS/MS	By MS/MS
27.7409	29.2463	28.468	29.7254	29.8397	30.5065	30.2825	30.4509				+	P- Static_P5 Static	41	41	41	62.4	62.4	62.4	81.456	0	323.31	33905000000	436	1.72614	0.0388235	-1.47478	-3.19207	D1G37_07405|D1G37_07405|polysaccharidebiosynthesistyrosineautokinase|1580006:1582192Reverse;unitig_0|quiver|quiver:False:1582203	D1G37_07405|D1G37_07405|polysaccharidebiosynthesistyrosineautokinase|1580006:1582192Reverse;unitig_0|quiver|quiver:False:1582203	By MS/MS	By MS/MS	By MS/MS	By MS/MS	By MS/MS	By MS/MS	By MS/MS	By MS/MS
22.5441	26.6524	23.2158	26.9225	25.8955	25.2989	26.5918	26.4588						9	9	9	73.2	73.2	73.2	16.313	0	97.454	4221700000	62	0.387374	0.513253	-0.854965	-0.885735	D1G37_07410|D1G37_07410|lowmolecularweightphosphotyrosineproteinphosphatase|1582212:1582640Reverse;unitig_0|quiver|quiver:False:1582660	D1G37_07410|D1G37_07410|lowmolecularweightphosphotyrosineproteinphosphatase|1582212:1582640Reverse;unitig_0|quiver|quiver:False:1582660		By MS/MS	By MS/MS	By MS/MS	By MS/MS	By MS/MS	By MS/MS	By MS/MS
29.4212	29.2823	30.2459	29.3831	30.0021	29.632	29.2601	29.7916						17	17	17	48.9	48.9	48.9	40.592	0	221.94	28501000000	252	0.12104	0.844653	-0.0883312	-0.324238	D1G37_07415|D1G37_07415|hypotheticalprotein|1582645:1583745Reverse;unitig_0|quiver|quiver:False:1583762	D1G37_07415|D1G37_07415|hypotheticalprotein|1582645:1583745Reverse;unitig_0|quiver|quiver:False:1583762	By MS/MS	By MS/MS	By MS/MS	By MS/MS	By MS/MS	By MS/MS	By MS/MS	By MS/MS
30.9226	30.748	29.6962	30.7083	30.5239	31.4511	31.4577	31.422						28	28	28	76.2	76.2	76.2	47.161	0	323.31	74028000000	623	0.989224	0.145715	-0.694878	-1.92528	D1G37_07420|tviB|VipolysaccharidebiosynthesisUDP-N-acetylglucosamineC-6dehydrogenaseTviB|1584103:1585377Forward;unitig_0|quiver|quiver:True:1584084	D1G37_07420|tviB|VipolysaccharidebiosynthesisUDP-N-acetylglucosamineC-6dehydrogenaseTviB|1584103:1585377Forward;unitig_0|quiver|quiver:True:1584084	By MS/MS	By MS/MS	By MS/MS	By MS/MS	By MS/MS	By MS/MS	By MS/MS	By MS/MS
30.1937	30.5586	29.9215	30.6868	29.9695	30.7652	30.929	31.0672						14	14	14	55.5	55.5	55.5	38.843	0	323.31	54919000000	368	0.52479	0.378913	-0.342604	-1.13756	D1G37_07425|tviC|VipolysaccharidebiosynthesisUDP-N-acetylglucosaminuronicacidC-4epimeraseTviC|1585401:1586441Forward;unitig_0|quiver|quiver:True:1585382	D1G37_07425|tviC|VipolysaccharidebiosynthesisUDP-N-acetylglucosaminuronicacidC-4epimeraseTviC|1585401:1586441Forward;unitig_0|quiver|quiver:True:1585382	By MS/MS	By MS/MS	By MS/MS	By MS/MS	By MS/MS	By MS/MS	By MS/MS	By MS/MS
26.0467	27.5709	26.706	27.5789	27.7595	27.8292	27.5708	27.9122						18	18	18	50.8	50.8	50.8	45.406	0	237.98	6925700000	169	1.09088	0.121015	-0.792294	-2.09427	D1G37_07440|D1G37_07440|glycosyltransferasefamily1protein|1588724:1589902Forward;unitig_0|quiver|quiver:True:1588672	D1G37_07440|D1G37_07440|glycosyltransferasefamily1protein|1588724:1589902Forward;unitig_0|quiver|quiver:True:1588672	By MS/MS	By MS/MS	By MS/MS	By MS/MS	By MS/MS	By MS/MS	By MS/MS	By MS/MS
23.3487	20.0538	21.9602	21.0987	21.8243	24.8627	24.6416	24.7219						2	2	2	11.2	11.2	11.2	22.499	0	11.283	726490000	14	1.01137	0.140141	-1.88062	-1.96206	unitig_0|quiver|quiver:True:1589889;D1G37_07445|D1G37_07445|glycosyltransferasefamily1protein|1589905:1591049Forward	unitig_0|quiver|quiver:True:1589889;D1G37_07445|D1G37_07445|glycosyltransferasefamily1protein|1589905:1591049Forward		By matching		By matching	By matching	By MS/MS	By MS/MS	By MS/MS
31.6118	31.9654	31.9421	31.9958	31.8766	32.2868	32.3753	32.4917						24	24	24	71.2	71.2	71.2	38.843	0	323.31	170880000000	905	1.24533	0.0962394	-0.378857	-2.35278	D1G37_07450|D1G37_07450|NAD-dependentepimerase/dehydratasefamilyprotein|1591042:1592076Forward;unitig_0|quiver|quiver:True:1590939	D1G37_07450|D1G37_07450|NAD-dependentepimerase/dehydratasefamilyprotein|1591042:1592076Forward;unitig_0|quiver|quiver:True:1590939	By MS/MS	By MS/MS	By MS/MS	By MS/MS	By MS/MS	By MS/MS	By MS/MS	By MS/MS
27.9286	29.3004	28.7174	29.151	28.4489	29.2775	29.5717	29.1796						17	17	17	53.4	53.4	53.4	41.73	0	312.59	20994000000	222	0.387561	0.513408	-0.345085	-0.88609	D1G37_07455|D1G37_07455|SDRfamilyoxidoreductase|1592079:1593188Forward;unitig_0|quiver|quiver:True:1592027	D1G37_07455|D1G37_07455|SDRfamilyoxidoreductase|1592079:1593188Forward;unitig_0|quiver|quiver:True:1592027	By MS/MS	By MS/MS	By MS/MS	By MS/MS	By MS/MS	By MS/MS	By MS/MS	By MS/MS
29.9771	30.3628	29.8148	30.2507	30.0645	30.6941	30.7686	30.6097						20	20	20	62.5	62.5	62.5	42.852	0	321.69	51132000000	384	1.11312	0.117477	-0.432912	-2.13132	D1G37_07460|D1G37_07460|UDP-N-acetylglucosamine2-epimerase(non-hydrolyzing)|1593201:1594331Forward;unitig_0|quiver|quiver:True:1593194	D1G37_07460|D1G37_07460|UDP-N-acetylglucosamine2-epimerase(non-hydrolyzing)|1593201:1594331Forward;unitig_0|quiver|quiver:True:1593194	By MS/MS	By MS/MS	By MS/MS	By MS/MS	By MS/MS	By MS/MS	By MS/MS	By MS/MS
23.7861	27.0177	27.1102	26.9402	27.0243	26.2614	27.4432	27.4348						11	11	11	42.5	42.5	42.5	45.025	0	143.77	4071100000	78	0.442277	0.456226	-1.20533	-0.988279	D1G37_07465|D1G37_07465|glycosyltransferaseWbuB|1594342:1595529Forward;unitig_0|quiver|quiver:True:1594314	D1G37_07465|D1G37_07465|glycosyltransferaseWbuB|1594342:1595529Forward;unitig_0|quiver|quiver:True:1594314		By MS/MS	By MS/MS	By MS/MS	By MS/MS	By MS/MS	By MS/MS	By MS/MS
23.562	24.5244	23.7173	24.1557	21.8286	24.2246	24.4191	24.2857						5	5	5	18	18	18	34.497	0	26.935	750300000	16	0.423433	0.474085	0.68232	0.95341	D1G37_07470|D1G37_07470|NAD-dependentepimerase/dehydratasefamilyprotein|1595546:1596481Forward;unitig_0|quiver|quiver:True:1595506	D1G37_07470|D1G37_07470|NAD-dependentepimerase/dehydratasefamilyprotein|1595546:1596481Forward;unitig_0|quiver|quiver:True:1595506	By matching	By MS/MS	By matching	By MS/MS		By MS/MS	By MS/MS	By MS/MS
22.4238	25.3718	22.1594	25.7649	21.5107	26.4845	26.5696	26.6353						5	5	5	33.5	33.5	33.5	23.559	0	91.367	2109900000	54	0.235305	0.697578	-0.908409	-0.582103	D1G37_07480|D1G37_07480|sugartransferase|1597918:1598538Forward;unitig_0|quiver|quiver:True:1597890	D1G37_07480|D1G37_07480|sugartransferase|1597918:1598538Forward;unitig_0|quiver|quiver:True:1597890	By MS/MS	By MS/MS	By MS/MS	By MS/MS	By MS/MS	By MS/MS	By MS/MS	By MS/MS
27.1857	28.1549	27.2321	28.0758	27.0225	27.7152	27.8383	27.9008						13	13	13	67.7	67.7	67.7	31.77	0	254.26	10040000000	161	0.0451516	0.939592	0.0428972	0.129418	D1G37_07485|galU|UTP--glucose-1-phosphateuridylyltransferase|1598557:1599432Forward;unitig_0|quiver|quiver:True:1598544	D1G37_07485|galU|UTP--glucose-1-phosphateuridylyltransferase|1598557:1599432Forward;unitig_0|quiver|quiver:True:1598544	By MS/MS	By MS/MS	By MS/MS	By MS/MS	By MS/MS	By MS/MS	By MS/MS	By MS/MS
23.3422	25.5179	25.0869	26.0145	24.9318	25.1414	26.4252	25.6928						17	17	17	48.1	48.1	48.1	47.401	0	115.42	4541800000	68	0.366741	0.53991	-0.589973	-0.846391	D1G37_07490|D1G37_07490|UDP-glucose/GDP-mannosedehydrogenasefamilyprotein|1599550:1600812Forward;unitig_0|quiver|quiver:True:1599534	D1G37_07490|D1G37_07490|UDP-glucose/GDP-mannosedehydrogenasefamilyprotein|1599550:1600812Forward;unitig_0|quiver|quiver:True:1599534		By matching	By matching	By MS/MS	By matching	By matching	By MS/MS	By MS/MS
22.6	26.6067	26.6204	26.7939	26.2143	25.723	26.8727	26.0225						14	14	14	26.8	26.8	26.8	62.879	0	167.26	4780500000	104	0.162718	0.786245	-0.36659	-0.422308	D1G37_07495|D1G37_07495|glucose-6-phosphateisomerase|1600809:1602479Forward;unitig_0|quiver|quiver:True:1600778	D1G37_07495|D1G37_07495|glucose-6-phosphateisomerase|1600809:1602479Forward;unitig_0|quiver|quiver:True:1600778		By MS/MS	By MS/MS	By MS/MS	By MS/MS	By MS/MS	By MS/MS	By MS/MS
26.7938	28.1575	28.3817	27.721	27.7602	26.874	27.5275	27.3129						20	20	20	67.6	67.6	67.6	37.164	0	286.09	12380000000	206	0.443607	0.45514	0.394841	0.990728	D1G37_07500|galE|UDP-glucose4-epimeraseGalE|1602472:1603491Forward;unitig_0|quiver|quiver:True:1602462	D1G37_07500|galE|UDP-glucose4-epimeraseGalE|1602472:1603491Forward;unitig_0|quiver|quiver:True:1602462	By matching	By MS/MS	By MS/MS	By MS/MS	By MS/MS	By MS/MS	By MS/MS	By MS/MS
28.0614	29.1024	29.2807	28.8469	29.3218	28.579	28.6689	29.0347						22	22	22	57.7	57.7	57.7	50.94	0	263.43	25191000000	274	0.0891773	0.88631	-0.0782485	-0.245337	D1G37_07510|D1G37_07510|phosphomannomutase/phosphoglucomutase|1605499:1606869Reverse;unitig_0|quiver|quiver:False:1606871	D1G37_07510|D1G37_07510|phosphomannomutase/phosphoglucomutase|1605499:1606869Reverse;unitig_0|quiver|quiver:False:1606871	By matching	By MS/MS	By MS/MS	By MS/MS	By MS/MS	By MS/MS	By MS/MS	By MS/MS
24.4818	26.8984	27.2303	27.3552	28.832	28.5009	28.6203	29.1003						17	17	17	52.7	52.7	52.7	41.664	0	140.11	10155000000	133	1.41251	0.0717398	-2.55828	-2.63729	D1G37_07525|D1G37_07525|alpha-hydroxy-acidoxidizingenzyme|1609672:1610823Forward;unitig_0|quiver|quiver:True:1609665	D1G37_07525|D1G37_07525|alpha-hydroxy-acidoxidizingenzyme|1609672:1610823Forward;unitig_0|quiver|quiver:True:1609665	By matching	By MS/MS	By MS/MS	By MS/MS	By MS/MS	By MS/MS	By MS/MS	By MS/MS
23.0705	26.2145	23.9725	24.8707	26.9798	26.6971	25.9169	26.2465						11	11	11	18.8	18.8	18.8	65.139	0	67.082	2007800000	25	1.46357	0.0650987	-1.98291	-2.72551	unitig_0|quiver|quiver:True:1611090;D1G37_07530|D1G37_07530|D-lactatedehydrogenase|1611091:1612821Forward	unitig_0|quiver|quiver:True:1611090;D1G37_07530|D1G37_07530|D-lactatedehydrogenase|1611091:1612821Forward		By matching	By matching	By matching	By MS/MS	By MS/MS	By MS/MS	By MS/MS
29.8405	30.7492	29.8891	30.5413	29.763	29.9271	30.6964	30.2573						21	21	21	77.2	77.2	77.2	44.93	0	216.16	42598000000	303	0.113201	0.853785	0.0940948	0.305168	D1G37_07535|D1G37_07535|aspartate/tyrosine/aromaticaminotransferase|1612870:1614084Reverse;unitig_0|quiver|quiver:False:1614152	D1G37_07535|D1G37_07535|aspartate/tyrosine/aromaticaminotransferase|1612870:1614084Reverse;unitig_0|quiver|quiver:False:1614152	By MS/MS	By MS/MS	By MS/MS	By MS/MS	By MS/MS	By MS/MS	By MS/MS	By MS/MS
23.3158	23.8489	24.1283	22.3591	24.0125	22.9345	23.264	23.313						4	4	4	16.5	16.5	16.5	26.852	0	16.097	254220000	11	0.00436448	0.99433	0.00592279	0.0130634	D1G37_07545|D1G37_07545|GntRfamilytranscriptionalregulator|1614600:1615310Forward;unitig_0|quiver|quiver:True:1614581	D1G37_07545|D1G37_07545|GntRfamilytranscriptionalregulator|1614600:1615310Forward;unitig_0|quiver|quiver:True:1614581		By MS/MS	By MS/MS	By MS/MS	By MS/MS	By MS/MS	By MS/MS	By matching
29.4113	30.0827	29.3487	29.8374	28.6189	28.8683	29.3195	29.6897						13	13	13	55.4	55.4	55.4	31.808	0	229.46	29854000000	229	0.942703	0.158189	0.54594	1.84802	D1G37_07550|D1G37_07550|methylisocitratelyase|1615303:1616187Forward;unitig_0|quiver|quiver:True:1615188	D1G37_07550|D1G37_07550|methylisocitratelyase|1615303:1616187Forward;unitig_0|quiver|quiver:True:1615188	By MS/MS	By MS/MS	By MS/MS	By MS/MS	By MS/MS	By MS/MS	By MS/MS	By MS/MS
30.3451	30.3883	30.0858	30.3387	29.2791	29.5462	30.2856	30.0337						20	20	20	59.5	59.5	59.5	42.336	0	323.31	44600000000	415	1.10097	0.119252	0.503341	2.11106	D1G37_07555|D1G37_07555|2-methylcitratesynthase|1616457:1617614Forward;unitig_0|quiver|quiver:True:1616438	D1G37_07555|D1G37_07555|2-methylcitratesynthase|1616457:1617614Forward;unitig_0|quiver|quiver:True:1616438	By MS/MS	By MS/MS	By MS/MS	By MS/MS	By MS/MS	By MS/MS	By MS/MS	By MS/MS
29.1062	29.7693	30.1219	29.8597	29.8638	29.3078	29.8721	29.3806						48	48	48	63	63	63	95.316	0	323.31	40800000000	445	0.157238	0.789972	0.108211	0.40971	D1G37_07560|acnD|Fe/S-dependent2-methylisocitratedehydrataseAcnD|1617614:1620220Forward;unitig_0|quiver|quiver:True:1617592	D1G37_07560|acnD|Fe/S-dependent2-methylisocitratedehydrataseAcnD|1617614:1620220Forward;unitig_0|quiver|quiver:True:1617592	By MS/MS	By MS/MS	By MS/MS	By MS/MS	By MS/MS	By MS/MS	By MS/MS	By MS/MS
24.3903	25.1157	24.0006	25.3303	21.1961	24.6357	25.2042	25.6719						3	3	3	50.9	50.9	50.9	6.2006	0	10.608	1024200000	18	0.00914083	0.990686	0.0264974	0.027213	unitig_0|quiver|quiver:True:1623107;D1G37_07585|D1G37_07585|hypotheticalprotein|1623144:1623514Forward	unitig_0|quiver|quiver:True:1623107;D1G37_07585|D1G37_07585|hypotheticalprotein|1623144:1623514Forward		By matching		By MS/MS	By MS/MS	By matching	By MS/MS	By MS/MS
24.3184	26.7062	23.3536	26.7102	21.758	27.606	27.3036	26.4816						10	9	9	38.6	36.7	36.7	43.277	0	90.299	3534200000	60	0.0637278	0.913808	-0.282671	-0.179412	D1G37_07605|D1G37_07605|beta-ketoacyl-ACPsynthaseI|1625852:1627081Forward;unitig_0|quiver|quiver:True:1625812	D1G37_07605|D1G37_07605|beta-ketoacyl-ACPsynthaseI|1625852:1627081Forward;unitig_0|quiver|quiver:True:1625812	By MS/MS	By MS/MS	By matching	By MS/MS	By MS/MS	By MS/MS	By MS/MS	By MS/MS
23.0018	21.1701	23.733	24.5179	21.565	20.8472	20.4512	21.7432						2	2	2	12.9	12.9	12.9	25.594	0	11.407	236580000	4	1.19092	0.104706	2.4511	2.26134	D1G37_07610|D1G37_07610|SDRfamilyNAD(P)-dependentoxidoreductase|1627178:1627879Reverse;unitig_0|quiver|quiver:False:1627899	D1G37_07610|D1G37_07610|SDRfamilyNAD(P)-dependentoxidoreductase|1627178:1627879Reverse;unitig_0|quiver|quiver:False:1627899		By MS/MS		By MS/MS	By matching		By matching	By matching
23.933	24.1538	25.9701	24.3441	23.3939	22.9728	22.8588	22.6836						5	5	5	54.8	54.8	54.8	14.117	0	32.224	1572000000	37	1.48176	0.0633611	1.51137	2.75712	D1G37_07630|D1G37_07630|nucleartransportfactor2familyprotein|1630674:1631054Forward;unitig_0|quiver|quiver:True:1630658	D1G37_07630|D1G37_07630|nucleartransportfactor2familyprotein|1630674:1631054Forward;unitig_0|quiver|quiver:True:1630658		By matching	By MS/MS	By MS/MS	By matching	By matching	By MS/MS	By matching
28.3605	29.1166	29.1561	29.1768	30.0409	29.8553	30.186	30.135				+	P- Static_P5 Static	20	20	20	65.1	65.1	65.1	46.483	0	304.66	34684000000	278	2.70803	0.00811189	-1.10182	-5.22919	D1G37_07650|D1G37_07650|D-aminoaciddehydrogenasesmallsubunit|1635055:1636320Forward;unitig_0|quiver|quiver:True:1635030	D1G37_07650|D1G37_07650|D-aminoaciddehydrogenasesmallsubunit|1635055:1636320Forward;unitig_0|quiver|quiver:True:1635030	By MS/MS	By MS/MS	By MS/MS	By MS/MS	By MS/MS	By MS/MS	By MS/MS	By MS/MS
28.011	27.9833	28.0796	27.8207	27.6955	27.6686	27.7565	28.1022						13	13	13	42.8	42.8	42.8	40.514	0	177.93	13672000000	140	0.714627	0.252903	0.167942	1.46633	D1G37_07655|alr|alanineracemase|1636341:1637444Forward;unitig_0|quiver|quiver:True:1636265	D1G37_07655|alr|alanineracemase|1636341:1637444Forward;unitig_0|quiver|quiver:True:1636265	By MS/MS	By MS/MS	By MS/MS	By MS/MS	By MS/MS	By MS/MS	By MS/MS	By MS/MS
31.4732	30.4507	30.9146	30.5733	30.9051	30.0109	30.1346	29.7209						7	7	7	85.7	85.7	85.7	13.065	0	310.65	70868000000	257	0.995724	0.143711	0.660123	1.93608	D1G37_07660|D1G37_07660|RidAfamilyprotein|1637455:1637814Forward;unitig_0|quiver|quiver:True:1637400	D1G37_07660|D1G37_07660|RidAfamilyprotein|1637455:1637814Forward;unitig_0|quiver|quiver:True:1637400	By MS/MS	By MS/MS	By MS/MS	By MS/MS	By MS/MS	By MS/MS	By MS/MS	By MS/MS
22.2239	21.4984	22.91	21.3982	22.3617	22.9533	23.6449	23.1083						2	2	1	4.2	4.2	2.7	52.745	0	66.38	182370000	20	0.231288	0.704122	-0.524734	-0.573567	D1G37_07665|D1G37_07665|aminoacidpermease|1637977:1639416Forward;unitig_0|quiver|quiver:True:1637949	D1G37_07665|D1G37_07665|aminoacidpermease|1637977:1639416Forward;unitig_0|quiver|quiver:True:1637949		By MS/MS		By matching	By MS/MS	By MS/MS	By MS/MS	By MS/MS
28.7605	29.0696	29.0221	29.1721	24.9979	26.8393	27.4871	25.416				+	P- Static_P5 Static	17	17	17	45.3	45.3	45.3	54.507	0	323.31	41520000000	309	2.50459	0.0101111	2.82099	4.75918	D1G37_07680|mmsA|methylmalonate-semialdehydedehydrogenase(CoAacylating)|1642322:1643839Forward;unitig_0|quiver|quiver:True:1642255	D1G37_07680|mmsA|methylmalonate-semialdehydedehydrogenase(CoAacylating)|1642322:1643839Forward;unitig_0|quiver|quiver:True:1642255	By MS/MS	By MS/MS	By MS/MS	By MS/MS	By matching	By MS/MS	By MS/MS	By matching
26.9409	28.1612	28.3687	28.0104	22.4551	24.7621	25.9493	23.9949				+	P- Static_P5 Static	17	17	17	96.6	96.6	96.6	31.05	0	323.31	17337000000	171	2.01459	0.0223803	3.86755	3.73586	D1G37_07685|mmsB|3-hydroxyisobutyratedehydrogenase|1643851:1644741Forward;unitig_0|quiver|quiver:True:1643829	D1G37_07685|mmsB|3-hydroxyisobutyratedehydrogenase|1643851:1644741Forward;unitig_0|quiver|quiver:True:1643829	By matching	By MS/MS	By MS/MS	By MS/MS	By matching	By matching	By MS/MS	By MS/MS
26.0141	27.1978	26.1612	27.0918	21.7379	25.0217	25.7405	23.0276				+	P- Static_P5 Static	22	22	22	50.8	50.8	50.8	60.61	0	323.31	10706000000	178	1.73149	0.0383118	2.37563	3.20183	D1G37_07690|D1G37_07690|AMP-bindingprotein|1644823:1646472Forward;unitig_0|quiver|quiver:True:1644795	D1G37_07690|D1G37_07690|AMP-bindingprotein|1644823:1646472Forward;unitig_0|quiver|quiver:True:1644795	By MS/MS	By MS/MS	By MS/MS	By MS/MS	By matching	By matching	By MS/MS	By matching
24.5288	27.4821	26.599	27.5324	25.5469	25.5236	26.2698	25.2114						20	20	20	57.6	57.6	57.6	40.748	0	238.22	7696200000	113	0.570066	0.34563	0.897676	1.21752	D1G37_07695|D1G37_07695|acyl-CoAdehydrogenase|1646484:1647611Forward;unitig_0|quiver|quiver:True:1646462	D1G37_07695|D1G37_07695|acyl-CoAdehydrogenase|1646484:1647611Forward;unitig_0|quiver|quiver:True:1646462	By MS/MS	By MS/MS	By MS/MS	By MS/MS	By matching	By matching	By MS/MS	By MS/MS
22.9874	28.1753	27.938	27.8291	24.8055	25.8482	26.6202	25.2962						12	12	12	58.8	58.8	58.8	28.315	0	245.64	8394600000	90	0.306029	0.611543	1.00908	0.727569	D1G37_07700|D1G37_07700|enoyl-CoAhydratase|1647633:1648406Forward;unitig_0|quiver|quiver:True:1647629	D1G37_07700|D1G37_07700|enoyl-CoAhydratase|1647633:1648406Forward;unitig_0|quiver|quiver:True:1647629		By MS/MS	By MS/MS	By MS/MS	By MS/MS	By MS/MS	By MS/MS	By MS/MS
22.9063	27.2781	23.4711	27.3124	22.0107	25.1734	25.8833	24.5178						14	14	14	44	44	44	38.607	0	93.909	4789300000	87	0.204468	0.734574	0.613877	0.515714	D1G37_07705|D1G37_07705|enoyl-CoAhydratase/isomerasefamilyprotein|1648419:1649444Forward;unitig_0|quiver|quiver:True:1648406	D1G37_07705|D1G37_07705|enoyl-CoAhydratase/isomerasefamilyprotein|1648419:1649444Forward;unitig_0|quiver|quiver:True:1648406		By MS/MS	By MS/MS	By MS/MS	By MS/MS	By matching	By MS/MS	By matching
23.026	22.7526	23.7581	22.0702	20.3968	20.8238	20.5752	22.4993						2	2	2	10.6	10.6	10.6	20.932	0	5.8836	57734000	2	0.821967	0.198916	2.00321	1.64693	unitig_0|quiver|quiver:False:1651575;D1G37_07715|D1G37_07715|GNATfamilyN-acetyltransferase|1651010:1651576Reverse	unitig_0|quiver|quiver:False:1651575;D1G37_07715|D1G37_07715|GNATfamilyN-acetyltransferase|1651010:1651576Reverse		By MS/MS
26.5676	29.2639	26.7609	28.1538	22.2125	26.7107	31.241	22.9314						23	23	23	47.7	47.7	47.7	70.466	0	323.31	13497000000	99	0.402405	0.496262	2.05493	0.914106	D1G37_07730|D1G37_07730|fattyacyl-AMPligase|1654136:1656025Forward;unitig_0|quiver|quiver:True:1654132	D1G37_07730|D1G37_07730|fattyacyl-AMPligase|1654136:1656025Forward;unitig_0|quiver|quiver:True:1654132	By MS/MS	By MS/MS	By MS/MS	By MS/MS	By matching	By MS/MS	By MS/MS	By matching
23.8704	29.7115	28.3807	28.5457	22.4374	27.2769	31.0248	25.9045						27	27	27	61.4	61.4	61.4	65.799	0	323.31	16884000000	161	0.136825	0.821416	0.839335	0.362011	D1G37_07735|D1G37_07735|acyl-CoAdehydrogenase|1656076:1657851Forward;unitig_0|quiver|quiver:True:1656051	D1G37_07735|D1G37_07735|acyl-CoAdehydrogenase|1656076:1657851Forward;unitig_0|quiver|quiver:True:1656051	By MS/MS	By MS/MS	By MS/MS	By MS/MS	By MS/MS	By MS/MS	By MS/MS	By MS/MS
25.32	26.8721	22.4509	26.6082	22.3806	20.5393	28.0088	21.9043						3	3	3	25.6	25.6	25.6	9.6488	0	26.729	2770100000	20	0.466623	0.435677	2.23862	1.03287	D1G37_07740|D1G37_07740|acylcarrierprotein|1657848:1658108Forward;unitig_0|quiver|quiver:True:1657832	D1G37_07740|D1G37_07740|acylcarrierprotein|1657848:1658108Forward;unitig_0|quiver|quiver:True:1657832	By MS/MS	By MS/MS	By MS/MS	By MS/MS	By matching	By MS/MS	By MS/MS	By matching
26.1443	29.0252	27.7012	29.4523	23.2115	26.953	31.7626	22.2287						47	47	47	49.8	49.8	49.8	147.56	0	323.31	19653000000	208	0.445291	0.455437	2.48985	0.993826	D1G37_07745|D1G37_07745|non-ribosomalpeptidesynthetase|1658105:1662064Forward;unitig_0|quiver|quiver:True:1658083	D1G37_07745|D1G37_07745|non-ribosomalpeptidesynthetase|1658105:1662064Forward;unitig_0|quiver|quiver:True:1658083	By MS/MS	By MS/MS	By MS/MS	By MS/MS	By matching	By MS/MS	By MS/MS	By matching
22.6838	27.7608	26.2451	28.4591	23.3853	26.689	31.217	21.6939						43	43	43	42.5	42.5	42.5	134.62	0	323.31	16247000000	163	0.0791781	0.897107	0.540881	0.219766	D1G37_07750|D1G37_07750|outermembranelipoprotein-sortingprotein|1662089:1665739Forward;unitig_0|quiver|quiver:True:1662073	D1G37_07750|D1G37_07750|outermembranelipoprotein-sortingprotein|1662089:1665739Forward;unitig_0|quiver|quiver:True:1662073	By MS/MS	By MS/MS	By MS/MS	By MS/MS	By matching	By MS/MS	By MS/MS	By matching
26.3048	27.7812	26.3564	28.1267	25.7137	25.538	27.9059	20.1496						15	15	15	44.9	44.9	44.9	48.595	0	159.26	3967200000	65	0.668331	0.279358	2.03828	1.38752	D1G37_07755|D1G37_07755|porin|1665736:1667007Forward;unitig_0|quiver|quiver:True:1665732	D1G37_07755|D1G37_07755|porin|1665736:1667007Forward;unitig_0|quiver|quiver:True:1665732	By MS/MS	By MS/MS	By MS/MS	By MS/MS	By matching	By matching	By MS/MS	By matching
21.7726	28.2	27.2802	27.7429	20.5078	25.7019	28.2058	26.6544						19	19	19	38.8	38.8	38.8	69.593	0	180.95	5077500000	73	0.349118	0.56182	1.27624	0.812393	D1G37_07760|D1G37_07760|alpha/betafoldhydrolase|1667061:1668926Forward;unitig_0|quiver|quiver:True:1667057	D1G37_07760|D1G37_07760|alpha/betafoldhydrolase|1667061:1668926Forward;unitig_0|quiver|quiver:True:1667057		By MS/MS	By MS/MS	By MS/MS	By matching	By MS/MS	By MS/MS	By matching
23.4738	26.6845	23.0123	26.4902	22.7141	20.8432	26.0342	25.988						3	3	3	45.1	45.1	45.1	11.265	0	40.182	4299900000	23	0.391592	0.508675	1.51885	0.893722	D1G37_07780|D1G37_07780|BolAfamilytranscriptionalregulator|1670205:1670513Forward;unitig_0|quiver|quiver:True:1670117	D1G37_07780|D1G37_07780|BolAfamilytranscriptionalregulator|1670205:1670513Forward;unitig_0|quiver|quiver:True:1670117		By MS/MS		By MS/MS		By MS/MS	By MS/MS	By MS/MS
27.2723	27.9171	28.6796	28.2921	26.8784	26.9216	27.1488	27.9478						5	5	5	55.5	55.5	55.5	13.627	0	144.9	9627600000	116	1.09254	0.121098	0.816113	2.09704	D1G37_07795|D1G37_07795|hypotheticalprotein|1671846:1672232Forward;unitig_0|quiver|quiver:True:1671788	D1G37_07795|D1G37_07795|hypotheticalprotein|1671846:1672232Forward;unitig_0|quiver|quiver:True:1671788	By MS/MS	By MS/MS	By MS/MS	By MS/MS	By MS/MS	By MS/MS	By MS/MS	By MS/MS
23.9355	20.0609	24.1664	23.1399	26.2158	24.8297	24.0245	24.1172						2	2	2	6.6	6.6	6.6	23.843	0	7.4175	511580000	13	1.2476	0.0960283	-1.89434	-2.35661	D1G37_07805|D1G37_07805|DedAfamilyprotein|1673046:1673687Reverse;unitig_0|quiver|quiver:False:1673740	D1G37_07805|D1G37_07805|DedAfamilyprotein|1673046:1673687Reverse;unitig_0|quiver|quiver:False:1673740		By matching	By MS/MS	By matching	By MS/MS	By MS/MS	By MS/MS	By MS/MS
29.5716	30.0241	29.57	30.0371	30.1519	30.5709	30.6641	30.7454				+	P- Static_P5 Static	28	28	28	71.3	71.3	71.3	57.955	0	323.31	42621000000	492	2.10423	0.018698	-0.732409	-3.91288	D1G37_07820|D1G37_07820|glutamine-hydrolyzingGMPsynthase|1675983:1677551Forward;unitig_0|quiver|quiver:True:1675973	D1G37_07820|D1G37_07820|glutamine-hydrolyzingGMPsynthase|1675983:1677551Forward;unitig_0|quiver|quiver:True:1675973	By MS/MS	By MS/MS	By MS/MS	By MS/MS	By MS/MS	By MS/MS	By MS/MS	By MS/MS
22.5343	27.2042	27.2409	26.6974	26.512	25.9663	26.3628	25.864						7	7	7	24.8	24.8	24.8	35.284	0	102.04	7931500000	114	0.00858995	0.990178	0.0223098	0.0255887	D1G37_07840|D1G37_07840|pirinfamilyprotein|1679678:1680625Forward;unitig_0|quiver|quiver:True:1679659	D1G37_07840|D1G37_07840|pirinfamilyprotein|1679678:1680625Forward;unitig_0|quiver|quiver:True:1679659	By MS/MS	By MS/MS	By MS/MS	By MS/MS	By MS/MS	By MS/MS	By MS/MS	By MS/MS
23.2279	26.6587	27.0492	26.658	25.1877	25.8368	25.7337	24.9277						6	6	6	49.6	49.6	49.6	15.368	0	75.034	5041300000	87	0.071793	0.906359	0.232504	0.200609	D1G37_07845|D1G37_07845|OsmCfamilyperoxiredoxin|1680622:1681029Forward;unitig_0|quiver|quiver:True:1680555	D1G37_07845|D1G37_07845|OsmCfamilyperoxiredoxin|1680622:1681029Forward;unitig_0|quiver|quiver:True:1680555	By MS/MS	By MS/MS	By MS/MS	By MS/MS	By matching	By MS/MS	By MS/MS	By MS/MS
24.0615	24.3709	25.2382	24.036	22.5093	25.0145	22.9783	23.0108						8	8	7	32.9	32.9	27.9	26.005	0	42.591	2203500000	34	0.755078	0.230235	0.989476	1.53469	D1G37_07850|D1G37_07850|glutathioneS-transferase|1681142:1681810Forward;unitig_0|quiver|quiver:True:1681114	D1G37_07850|D1G37_07850|glutathioneS-transferase|1681142:1681810Forward;unitig_0|quiver|quiver:True:1681114		By MS/MS	By MS/MS	By MS/MS	By matching	By matching	By MS/MS	By matching
22.5714	25.2938	24.5104	24.8845	26.1299	25.0779	25.1943	25.0283						5	5	5	37.5	37.5	37.5	23.076	0	55.819	1692400000	56	0.850956	0.186907	-0.884996	-1.69534	D1G37_07855|D1G37_07855|SPORdomain-containingprotein|1681854:1682480Reverse;unitig_0|quiver|quiver:False:1682530	D1G37_07855|D1G37_07855|SPORdomain-containingprotein|1681854:1682480Reverse;unitig_0|quiver|quiver:False:1682530		By MS/MS	By matching	By MS/MS	By MS/MS	By MS/MS	By MS/MS	By MS/MS
29.1504	29.7303	29.1764	29.3106	29.6238	30.0107	30.1422	30.0421				+	P- Static_P5 Static	31	31	31	66.4	66.4	66.4	66.289	0	323.31	33737000000	369	1.88313	0.0291735	-0.612777	-3.48342	D1G37_07860|D1G37_07860|arginine--tRNAligase|1682634:1684424Reverse;unitig_0|quiver|quiver:False:1684534	D1G37_07860|D1G37_07860|arginine--tRNAligase|1682634:1684424Reverse;unitig_0|quiver|quiver:False:1684534	By MS/MS	By MS/MS	By MS/MS	By MS/MS	By MS/MS	By MS/MS	By MS/MS	By MS/MS
29.2222	30.2673	29.4553	30.1326	30.1803	30.2586	30.3901	30.1323						26	26	26	70.8	70.8	70.8	62.569	0	323.31	42939000000	451	0.917552	0.165389	-0.470989	-1.80622	D1G37_07865|D1G37_07865|NAD-dependentmalicenzyme|1684920:1686617Forward;unitig_0|quiver|quiver:True:1684916	D1G37_07865|D1G37_07865|NAD-dependentmalicenzyme|1684920:1686617Forward;unitig_0|quiver|quiver:True:1684916	By MS/MS	By MS/MS	By MS/MS	By MS/MS	By MS/MS	By MS/MS	By MS/MS	By MS/MS
29.5813	29.0046	29.3458	28.9345	28.5282	28.9519	28.8527	28.9988						21	21	21	81	81	81	34.549	0	323.31	25829000000	312	1.08081	0.123341	0.383628	2.07749	D1G37_07870|D1G37_07870|Dyp-typeperoxidase|1686662:1687582Reverse;unitig_0|quiver|quiver:False:1687599	D1G37_07870|D1G37_07870|Dyp-typeperoxidase|1686662:1687582Reverse;unitig_0|quiver|quiver:False:1687599	By MS/MS	By MS/MS	By MS/MS	By MS/MS	By MS/MS	By MS/MS	By MS/MS	By MS/MS
23.8626	27.0242	23.3044	26.7552	22.0739	26.1028	25.924	26.803						5	5	5	53.2	53.2	53.2	16.892	0	87.484	3367400000	38	0.0253538	0.965197	0.118787	0.074162	D1G37_07890|D1G37_07890|Furfamilytranscriptionalregulator|1689942:1690406Reverse;unitig_0|quiver|quiver:False:1690456	D1G37_07890|D1G37_07890|Furfamilytranscriptionalregulator|1689942:1690406Reverse;unitig_0|quiver|quiver:False:1690456		By MS/MS		By MS/MS	By MS/MS	By MS/MS	By MS/MS	By MS/MS
22.9855	24.6883	22.6851	25.8399	22.0517	20.6732	24.3873	23.9912						5	5	5	27.6	27.6	27.6	31.2	0	14.673	586100000	7	0.901837	0.169337	1.45825	1.78009	D1G37_07895|D1G37_07895|zincABCtransportersubstrate-bindingprotein|1690567:1691406Forward;unitig_0|quiver|quiver:True:1690557	D1G37_07895|D1G37_07895|zincABCtransportersubstrate-bindingprotein|1690567:1691406Forward;unitig_0|quiver|quiver:True:1690557		By MS/MS		By MS/MS		By matching	By MS/MS	By matching
22.7537	27.4457	27.6898	28.195	28.9057	29.5437	29.201	29.1024						5	5	5	21.3	21.3	21.3	32.442	0	125.88	12023000000	67	1.18634	0.10501	-2.50276	-2.25367	D1G37_07905|D1G37_07905|ATPsynthasesubunitA|1692079:1692954Forward;unitig_0|quiver|quiver:True:1692075	D1G37_07905|D1G37_07905|ATPsynthasesubunitA|1692079:1692954Forward;unitig_0|quiver|quiver:True:1692075		By MS/MS	By MS/MS	By MS/MS	By MS/MS	By MS/MS	By MS/MS	By MS/MS
28.8173	29.0159	27.2176	28.616	28.1166	30.4125	29.4305	30.7462						2	2	2	22.2	22.2	22.2	8.36	0	18.633	22857000000	99	0.887246	0.174306	-1.2597	-1.75581	D1G37_07910|D1G37_07910|ATPsynthasesubunitC|1693039:1693284Forward;unitig_0|quiver|quiver:True:1693005	D1G37_07910|D1G37_07910|ATPsynthasesubunitC|1693039:1693284Forward;unitig_0|quiver|quiver:True:1693005	By MS/MS	By MS/MS	By MS/MS	By MS/MS	By MS/MS	By MS/MS	By MS/MS	By MS/MS
32.1884	32.7693	32.6833	32.9329	33.3224	33.4244	33.3757	33.7691				+	P- Static_P5 Static	13	13	13	73.1	73.1	73.1	16.99	0	323.31	250180000000	666	2.33057	0.014806	-0.829426	-4.37941	D1G37_07915|D1G37_07915|ATPsynthasesubunitB|1693323:1693793Forward;unitig_0|quiver|quiver:True:1693313	D1G37_07915|D1G37_07915|ATPsynthasesubunitB|1693323:1693793Forward;unitig_0|quiver|quiver:True:1693313	By MS/MS	By MS/MS	By MS/MS	By MS/MS	By MS/MS	By MS/MS	By MS/MS	By MS/MS
29.9221	29.5572	29.9712	29.9021	30.5136	30.3704	30.095	30.9311				+	P- Static_P5 Static	6	6	6	49.4	49.4	49.4	19.509	0	152.43	33878000000	156	1.74235	0.0369457	-0.639369	-3.22168	D1G37_07920|D1G37_07920|ATPsynthasesubunitdelta|1693806:1694342Forward;unitig_0|quiver|quiver:True:1693793	D1G37_07920|D1G37_07920|ATPsynthasesubunitdelta|1693806:1694342Forward;unitig_0|quiver|quiver:True:1693793	By MS/MS	By MS/MS	By MS/MS	By MS/MS	By MS/MS	By MS/MS	By MS/MS	By MS/MS
33.0264	33.2888	32.712	33.3932	34.2307	34.1991	34.1138	34.3203				+	P- Static_P5 Static	31	31	31	66.9	66.9	66.9	55.396	0	323.31	440970000000	1597	3.38455	0.00781818	-1.11088	-7.03389	D1G37_07925|D1G37_07925|ATPsynthasesubunitalpha|1694389:1695933Forward;unitig_0|quiver|quiver:True:1694361	D1G37_07925|D1G37_07925|ATPsynthasesubunitalpha|1694389:1695933Forward;unitig_0|quiver|quiver:True:1694361	By MS/MS	By MS/MS	By MS/MS	By MS/MS	By MS/MS	By MS/MS	By MS/MS	By MS/MS
30.0393	30.4485	30.5075	30.6035	31.6814	31.3531	31.4568	31.8799				+	P- Static_P5 Static	20	20	20	73.7	73.7	73.7	32.096	0	323.31	70496000000	404	3.36305	0.00770149	-1.19308	-6.97	D1G37_07930|D1G37_07930|ATPsynthasesubunitgamma|1696011:1696880Forward;unitig_0|quiver|quiver:True:1696001	D1G37_07930|D1G37_07930|ATPsynthasesubunitgamma|1696011:1696880Forward;unitig_0|quiver|quiver:True:1696001	By MS/MS	By MS/MS	By MS/MS	By MS/MS	By MS/MS	By MS/MS	By MS/MS	By MS/MS
33.6033	33.5767	32.916	33.4683	34.0252	34.0678	34.1232	34.2768				+	P- Static_P5 Static	31	31	31	84.5	84.5	84.5	50.274	0	323.31	425370000000	1887	2.29454	0.0160381	-0.732223	-4.30315	D1G37_07935|D1G37_07935|ATPsynthasesubunitbeta|1696911:1698305Forward;unitig_0|quiver|quiver:True:1696895	D1G37_07935|D1G37_07935|ATPsynthasesubunitbeta|1696911:1698305Forward;unitig_0|quiver|quiver:True:1696895	By MS/MS	By MS/MS	By MS/MS	By MS/MS	By MS/MS	By MS/MS	By MS/MS	By MS/MS
29.9411	30.2512	30.8337	30.1067	31.3127	31.2192	31.0655	31.8282				+	P- Static_P5 Static	8	8	8	70.5	70.5	70.5	14.539	0	323.31	70051000000	336	2.24952	0.0175856	-1.0732	-4.20897	D1G37_07940|D1G37_07940|ATPsynthaseepsilonchain|1698323:1698742Forward;unitig_0|quiver|quiver:True:1698310	D1G37_07940|D1G37_07940|ATPsynthaseepsilonchain|1698323:1698742Forward;unitig_0|quiver|quiver:True:1698310	By MS/MS	By MS/MS	By MS/MS	By MS/MS	By MS/MS	By MS/MS	By MS/MS	By MS/MS
31.7497	31.7211	32.3811	31.8553	30.2089	30.9432	30.6626	30.506				+	P- Static_P5 Static	15	15	14	89	89	83.4	20.179	0	309.88	148840000000	672	3.0885	0.00721739	1.34662	6.19407	D1G37_07950|D1G37_07950|glutathioneperoxidase|1699549:1700094Reverse;unitig_0|quiver|quiver:False:1700177	D1G37_07950|D1G37_07950|glutathioneperoxidase|1699549:1700094Reverse;unitig_0|quiver|quiver:False:1700177	By MS/MS	By MS/MS	By MS/MS	By MS/MS	By MS/MS	By MS/MS	By MS/MS	By MS/MS
22.172	25.0014	22.9069	24.7894	22.9985	25.1704	24.7865	25.1999						3	3	3	20.1	20.1	20.1	20.785	0	10.373	1253400000	10	0.19891	0.743026	-0.433299	-0.503526	D1G37_07975|D1G37_07975|threonylcarbamoyl-AMPsynthase|1704422:1704991Reverse;unitig_0|quiver|quiver:False:1705005	D1G37_07975|D1G37_07975|threonylcarbamoyl-AMPsynthase|1704422:1704991Reverse;unitig_0|quiver|quiver:False:1705005		By MS/MS		By matching	By matching	By matching	By MS/MS	By MS/MS
28.8404	28.7546	28.8533	28.1248	27.6924	27.6364	27.4962	27.7251				+	P- Static_P5 Static	8	8	8	59.7	59.7	59.7	20.067	0	109.49	15075000000	102	2.83782	0.00803226	1.00577	5.54507	D1G37_07990|D1G37_07990|peptidedeformylase|1707469:1707999Forward;unitig_0|quiver|quiver:True:1707387	D1G37_07990|D1G37_07990|peptidedeformylase|1707469:1707999Forward;unitig_0|quiver|quiver:True:1707387	By MS/MS	By MS/MS	By MS/MS	By MS/MS	By MS/MS	By MS/MS	By MS/MS	By MS/MS
30.0431	31.2392	31.0523	31.8725	29.0645	29.8062	29.6927	29.8391				+	P- Static_P5 Static	33	33	33	60	60	60	76.937	0	323.31	51089000000	483	1.86623	0.0296173	1.45115	3.45154	D1G37_08000|D1G37_08000|TonB-dependentcopperreceptor|1708537:1710618Forward;unitig_0|quiver|quiver:True:1708533	D1G37_08000|D1G37_08000|TonB-dependentcopperreceptor|1708537:1710618Forward;unitig_0|quiver|quiver:True:1708533	By MS/MS	By MS/MS	By MS/MS	By MS/MS	By MS/MS	By MS/MS	By MS/MS	By MS/MS
[truncated: 1,030 more rows]
