# Supplementary material for: Urinary tract colonization is enhanced by a plasmid that regulates uropathogenic Acinetobacter baumannii chromosomal genes
Source: Nat Commun. 2019 Jun 24;10:2763. doi: 10.1038/s41467-019-10706-y (PMC6591400; doi:10.1038/s41467-019-10706-y)
Supplement: Supplementary file 8 — Supplementary Data 5 [file 41467_2019_10706_MOESM8_ESM.xlsx]

## Sheet: proteinGroups_SN
LFQ intensity 1	LFQ intensity 2	LFQ intensity 3	LFQ intensity 4	LFQ intensity 5	LFQ intensity 6	LFQ intensity 7	LFQ intensity 8	C: Only identified by site	C: Reverse	C: Potential contaminant	C: Student's T-test Significant minus_plusminus_vs_plus	C: Student's T-test significant	N: Peptides	N: Razor + unique peptides	N: Unique peptides	N: Sequence coverage [%]	N: Unique + razor sequence coverage [%]	N: Unique sequence coverage [%]	N: Mol. weight [kDa]	N: Q-value	N: Score	N: Intensity	N: MS/MS Count	N: Peptide counts (all)	N: Peptide counts (razor+unique)	N: Peptide counts (unique)	N: -Log Student's T-test p-value minus_plusminus_vs_plus	N: Student's T-test q-value minus_plusminus_vs_plus	N: Student's T-test Difference minus_plusminus_vs_plus	N: Student's T-test Test statistic minus_plusminus_vs_plus	T: Protein IDs	T: Majority protein IDs	T: Fasta headers	T: Identification type 1	T: Identification type 2	T: Identification type 3	T: Identification type 4	T: Identification type 5	T: Identification type 6	T: Identification type 7	T: Identification type 8
27.8611	28.3225	28.5257	28.1375	27.9786	27.8677	27.5556	27.8109						25	25	25	47	47	47	187.08	0	323.31	3135500000	162	NaN	NaN	NaN	1.29831	0.20239	0.408455	0.349932	D1G37_00080|D1G37_00080|hypotheticalprotein|14379:19763Reverse;unitig_0|quiver|quiver:False:19765	D1G37_00080|D1G37_00080|hypotheticalprotein|14379:19763Reverse;unitig_0|quiver|quiver:False:19765	;	By MS/MS	By MS/MS	By MS/MS	By MS/MS	By MS/MS	By MS/MS	By MS/MS	By MS/MS
28.8863	28.6305	28.4122	28.2086	29.5713	29.9935	29.9134	29.3029				+	minus_plus	15	15	15	65.8	65.8	65.8	30.016	0	268.57	7339700000	182	NaN	NaN	NaN	2.76801	0.0211595	-1.16086	-0.954627	D1G37_00090|D1G37_00090|hypotheticalprotein|21103:21921Reverse;unitig_0|quiver|quiver:False:21983	D1G37_00090|D1G37_00090|hypotheticalprotein|21103:21921Reverse;unitig_0|quiver|quiver:False:21983	;	By MS/MS	By MS/MS	By MS/MS	By MS/MS	By MS/MS	By MS/MS	By MS/MS	By MS/MS
23.1108	22.4823	22.4083	22.0737	24.2623	24.6172	24.384	24.1476				+	minus_plus	4	4	4	18.5	18.5	18.5	31.566	0	58.758	153220000	16	NaN	NaN	NaN	3.5953	0.00492941	-1.83402	-1.4807	D1G37_00105|bamE|outermembraneproteinassemblyfactorBamE|24036:24866Reverse;unitig_0|quiver|quiver:False:24922	D1G37_00105|bamE|outermembraneproteinassemblyfactorBamE|24036:24866Reverse;unitig_0|quiver|quiver:False:24922	;	By MS/MS	By MS/MS	By matching	By MS/MS	By MS/MS	By MS/MS	By MS/MS	By MS/MS
17.5701	19.7871	16.8146	16.5926	22.4522	22.3864	22.4095	21.8966				+	minus_plus	6	6	6	8.6	8.6	8.6	159.77	0	64.089	33181000	9	NaN	NaN	NaN	3.09142	0.0116693	-4.59511	-2.63948	D1G37_00110|D1G37_00110|hypotheticalprotein|24969:29729Reverse;unitig_0|quiver|quiver:False:29773	D1G37_00110|D1G37_00110|hypotheticalprotein|24969:29729Reverse;unitig_0|quiver|quiver:False:29773	;	By matching	By MS/MS		By MS/MS	By MS/MS	By MS/MS	By MS/MS	By matching
24.7859	25.1526	24.9009	25.168	25.5825	24.7324	24.8523	25.5561						4	4	4	42	42	42	13.218	0	85.711	421730000	41	NaN	NaN	NaN	0.308041	0.699602	-0.178999	-0.143812	D1G37_00120|D1G37_00120|hypotheticalprotein|31780:32118Reverse;unitig_0|quiver|quiver:False:32168	D1G37_00120|D1G37_00120|hypotheticalprotein|31780:32118Reverse;unitig_0|quiver|quiver:False:32168	;	By MS/MS	By MS/MS	By MS/MS	By MS/MS	By MS/MS	By MS/MS	By MS/MS	By MS/MS
30.7692	31.7616	32.2753	31.906	31.0623	30.5774	29.5163	30.3266						18	18	18	69.2	69.2	69.2	21.19	0	323.31	29559000000	403	NaN	NaN	NaN	1.54476	0.147246	1.30737	0.89795	unitig_0|quiver|quiver:False:33795;D1G37_00130|D1G37_00130|chorismatemutase|33239:33796Reverse	unitig_0|quiver|quiver:False:33795;D1G37_00130|D1G37_00130|chorismatemutase|33239:33796Reverse	;	By MS/MS	By MS/MS	By MS/MS	By MS/MS	By MS/MS	By MS/MS	By MS/MS	By MS/MS
23.88	24.2277	24.3165	24.8755	25.4846	25.3307	25.5255	25.9824				+	minus_plus	17	17	17	23.8	23.8	23.8	98.184	0	293.18	430420000	84	NaN	NaN	NaN	2.62526	0.0264544	-1.25586	-1.00513	D1G37_00150|D1G37_00150|aminopeptidaseN|36210:38816Reverse;unitig_0|quiver|quiver:False:38824	D1G37_00150|D1G37_00150|aminopeptidaseN|36210:38816Reverse;unitig_0|quiver|quiver:False:38824	;	By MS/MS	By MS/MS	By MS/MS	By MS/MS	By MS/MS	By MS/MS	By MS/MS	By MS/MS
17.1077	17.6934	17.6864	20.4504	18.0931	17.9962	16.4305	16.6166						3	3	3	12.3	12.3	12.3	55.317	0	29.708	6100600	4	NaN	NaN	NaN	0.498625	0.568849	0.950336	0.50786	D1G37_00200|D1G37_00200|aldehydedehydrogenasefamilyprotein|48539:50050Forward;unitig_0|quiver|quiver:True:48505	D1G37_00200|D1G37_00200|aldehydedehydrogenasefamilyprotein|48539:50050Forward;unitig_0|quiver|quiver:True:48505	;	By matching			By MS/MS	By matching		By MS/MS	By MS/MS
22.1437	22.7952	23.4229	23.2338	24.7266	24.4658	24.7103	25.1577				+	minus_plus	18	18	18	41.7	41.7	41.7	65.379	0	260.97	227110000	47	NaN	NaN	NaN	2.96292	0.0143028	-1.86619	-1.41556	D1G37_00225|D1G37_00225|glutamine--tRNAligase/YqeYdomainfusionprotein|55250:56977Reverse;unitig_0|quiver|quiver:False:56982	D1G37_00225|D1G37_00225|glutamine--tRNAligase/YqeYdomainfusionprotein|55250:56977Reverse;unitig_0|quiver|quiver:False:56982	;	By MS/MS	By MS/MS	By MS/MS	By MS/MS	By MS/MS	By MS/MS	By MS/MS	By MS/MS
26.8722	27.7455	28.0741	28.2579	27.9118	27.4982	27.3396	28.2144						14	14	14	92.3	92.3	92.3	18.545	0	323.31	2790100000	161	NaN	NaN	NaN	0.00326037	0.995866	-0.00357485	-0.00261728	D1G37_00230|D1G37_00230|peptidyl-prolylcis-transisomerase|57146:57655Forward;unitig_0|quiver|quiver:True:57133	D1G37_00230|D1G37_00230|peptidyl-prolylcis-transisomerase|57146:57655Forward;unitig_0|quiver|quiver:True:57133	;	By MS/MS	By MS/MS	By MS/MS	By MS/MS	By MS/MS	By MS/MS	By MS/MS	By MS/MS
18.3506	17.6377	17.9759	17.9568	21.1154	18.0939	21.637	21.5305						2	2	2	12.9	12.9	12.9	24.841	0	31.988	17607000	7	NaN	NaN	NaN	1.65453	0.12764	-2.61395	-1.41025	D1G37_00245|D1G37_00245|oxygen-insensitiveNAD(P)Hnitroreductase|58756:59409Forward;unitig_0|quiver|quiver:True:58752	D1G37_00245|D1G37_00245|oxygen-insensitiveNAD(P)Hnitroreductase|58756:59409Forward;unitig_0|quiver|quiver:True:58752	;			By matching	By MS/MS	By MS/MS	By MS/MS	By MS/MS	By MS/MS
19.1591	17.2149	17.7825	16.485	16.0307	18.6336	18.586	18.9197						1	1	1	15.3	15.3	15.3	8.5817	0	19.862	919700	2	NaN	NaN	NaN	0.167857	0.82324	-0.382162	-0.203228	D1G37_00295|D1G37_00295|hypotheticalprotein|67194:67412Reverse;unitig_0|quiver|quiver:False:67489	D1G37_00295|D1G37_00295|hypotheticalprotein|67194:67412Reverse;unitig_0|quiver|quiver:False:67489	;					By MS/MS			By MS/MS
22.7152	22.5946	22.7538	23.5602	23.5813	23.4909	23.3817	23.9979						7	7	7	33.7	33.7	33.7	29.858	0	69.603	121730000	22	NaN	NaN	NaN	1.46878	0.166724	-0.707023	-0.561776	D1G37_00310|D1G37_00310|DUF4198domain-containingprotein|69316:70110Reverse;unitig_0|quiver|quiver:False:70115	D1G37_00310|D1G37_00310|DUF4198domain-containingprotein|69316:70110Reverse;unitig_0|quiver|quiver:False:70115	;	By MS/MS	By MS/MS	By MS/MS	By MS/MS	By MS/MS	By MS/MS	By MS/MS	By MS/MS
25.2959	24.7751	24.9717	24.5508	25.0846	25.6049	25.4737	25.2245						7	7	7	47.9	47.9	47.9	15.773	0	112.42	413350000	41	NaN	NaN	NaN	1.20004	0.232809	-0.44855	-0.374721	D1G37_00315|D1G37_00315|hypotheticalprotein|70268:70696Reverse;unitig_0|quiver|quiver:False:70698	D1G37_00315|D1G37_00315|hypotheticalprotein|70268:70696Reverse;unitig_0|quiver|quiver:False:70698	;	By MS/MS	By MS/MS	By MS/MS	By MS/MS	By MS/MS	By MS/MS	By MS/MS	By MS/MS
26.3693	26.9043	27.0488	27.249	28.4765	28.3502	28.5917	28.6944				+	minus_plus	45	45	45	59	59	59	94.754	0	323.31	3066000000	254	NaN	NaN	NaN	3.71593	0.00399444	-1.63536	-1.36013	D1G37_00335|D1G37_00335|bifunctionalaconitatehydratase2/2-methylisocitratedehydratase|73935:76574Reverse;unitig_0|quiver|quiver:False:76600	D1G37_00335|D1G37_00335|bifunctionalaconitatehydratase2/2-methylisocitratedehydratase|73935:76574Reverse;unitig_0|quiver|quiver:False:76600	;	By MS/MS	By MS/MS	By MS/MS	By MS/MS	By MS/MS	By MS/MS	By MS/MS	By MS/MS
24.0972	23.6825	22.803	22.9936	24.6696	24.744	24.9435	24.5008						21	21	21	33.7	33.7	33.7	100.1	0	215.9	216330000	55	NaN	NaN	NaN	2.24324	0.0548433	-1.32042	-1.00436	D1G37_00355|D1G37_00355|outermembraneproteinassemblyfactor|81870:84545Reverse;unitig_0|quiver|quiver:False:84610	D1G37_00355|D1G37_00355|outermembraneproteinassemblyfactor|81870:84545Reverse;unitig_0|quiver|quiver:False:84610	;	By MS/MS	By MS/MS	By MS/MS	By matching	By MS/MS	By MS/MS	By MS/MS	By MS/MS
25.9163	25.6314	25.3521	25.0409	26.1641	26.6625	26.3736	26.2374						12	12	12	52.2	52.2	52.2	21.324	0	105.98	732090000	43	NaN	NaN	NaN	2.15754	0.0609126	-0.874207	-0.71806	D1G37_00370|D1G37_00370|DUF2799domain-containingprotein|86764:87312Reverse;unitig_0|quiver|quiver:False:87335	D1G37_00370|D1G37_00370|DUF2799domain-containingprotein|86764:87312Reverse;unitig_0|quiver|quiver:False:87335	;	By MS/MS	By MS/MS	By MS/MS	By MS/MS	By MS/MS	By MS/MS	By MS/MS	By MS/MS
16.6018	17.9458	18.1137	16.0945	19.6669	17.6186	16.0763	20.0548						1	1	1	6.2	6.2	6.2	21.429	0.0046243	8.7425	6467200	3	1	1	1	0.507203	0.567988	-1.16522	-0.56746	D1G37_00425|D1G37_00425|flavinreductase|100373:100951Forward	D1G37_00425|D1G37_00425|flavinreductase|100373:100951Forward					By matching	By MS/MS	By matching	By MS/MS	By MS/MS
19.9184	20.2334	20.544	20.6291	20.5889	18.7246	20.4652	20.3198						6	6	6	19.9	19.9	19.9	40.585	0	48.746	15006000	11	NaN	NaN	NaN	0.271738	0.732599	0.30655	0.209134	D1G37_00455|prfA|peptidechainreleasefactor1|106808:107896Reverse;unitig_0|quiver|quiver:False:107925	D1G37_00455|prfA|peptidechainreleasefactor1|106808:107896Reverse;unitig_0|quiver|quiver:False:107925	;	By matching	By matching	By MS/MS	By MS/MS	By MS/MS		By MS/MS	By MS/MS
21.4413	17.126	18.4381	17.1671	21.63	16.8176	17.7908	21.2381						3	3	3	14.7	14.7	14.7	30.449	0	42.056	21332000	8	NaN	NaN	NaN	0.207846	0.789382	-0.825945	-0.32026	D1G37_00460|D1G37_00460|type1glutamineamidotransferasedomain-containingprotein|108087:108926Reverse;unitig_0|quiver|quiver:False:108979	D1G37_00460|D1G37_00460|type1glutamineamidotransferasedomain-containingprotein|108087:108926Reverse;unitig_0|quiver|quiver:False:108979	;	By MS/MS	By MS/MS	By MS/MS	By MS/MS	By MS/MS	By MS/MS		By MS/MS
23.316	23.7203	22.7528	23.3217	23.6715	23.4571	24.0332	23.5089						3	3	3	52.1	52.1	52.1	13.537	0	79.447	134840000	25	NaN	NaN	NaN	0.818336	0.381123	-0.390018	-0.315117	D1G37_00470|D1G37_00470|hypotheticalprotein|110146:110568Forward;unitig_0|quiver|quiver:True:110142	D1G37_00470|D1G37_00470|hypotheticalprotein|110146:110568Forward;unitig_0|quiver|quiver:True:110142	;	By MS/MS	By MS/MS	By MS/MS	By MS/MS	By MS/MS	By MS/MS	By MS/MS	By MS/MS
23.8129	23.9988	23.0855	23.4054	22.8055	23.2808	23.0381	22.2574						5	5	5	56.3	56.3	56.3	17.236	0	157.13	110240000	20	NaN	NaN	NaN	1.29435	0.203328	0.730195	0.561774	D1G37_00480|D1G37_00480|hypotheticalprotein|110803:111306Forward;unitig_0|quiver|quiver:True:110652	D1G37_00480|D1G37_00480|hypotheticalprotein|110803:111306Forward;unitig_0|quiver|quiver:True:110652	;	By MS/MS	By MS/MS	By MS/MS	By MS/MS	By MS/MS	By MS/MS	By MS/MS	By MS/MS
22.2357	21.3982	21.6598	17.3579	20.9084	21.1877	16.9952	15.939						4	4	4	8	8	8	68.843	0	73.117	20195000	10	NaN	NaN	NaN	0.499478	0.570022	1.90534	0.69428	D1G37_00505|pgaB|poly-beta-1,6-N-acetyl-D-glucosamineN-deacetylasePgaB|114905:116734Reverse;unitig_0|quiver|quiver:False:116745	D1G37_00505|pgaB|poly-beta-1,6-N-acetyl-D-glucosamineN-deacetylasePgaB|114905:116734Reverse;unitig_0|quiver|quiver:False:116745	;	By MS/MS	By MS/MS	By MS/MS	By MS/MS	By MS/MS	By matching
21.7478	18.0458	17.1283	17.7971	17.1633	16.7576	16.8118	16.9061						3	3	3	7	7	7	94.238	0	21.149	14388000	3	NaN	NaN	NaN	0.850295	0.367505	1.77007	0.865662	D1G37_00510|pgaA|poly-beta-1,6N-acetyl-D-glucosamineexportporinPgaA|116734:119172Reverse;unitig_0|quiver|quiver:False:119213	D1G37_00510|pgaA|poly-beta-1,6N-acetyl-D-glucosamineexportporinPgaA|116734:119172Reverse;unitig_0|quiver|quiver:False:119213	;	By MS/MS	By MS/MS	By MS/MS	By MS/MS				By matching
17.9827	19.4408	17.8584	17.0701	18.4356	18.5639	17.6605	20.7953						2	2	2	11.9	11.9	11.9	31.216	0	51.108	8435500	6	NaN	NaN	NaN	0.409957	0.622674	-0.775813	-0.422611	D1G37_00515|D1G37_00515|phosphoenolpyruvatesynthaseregulatoryprotein|119558:120394Reverse;unitig_0|quiver|quiver:False:120417	D1G37_00515|D1G37_00515|phosphoenolpyruvatesynthaseregulatoryprotein|119558:120394Reverse;unitig_0|quiver|quiver:False:120417	;	By MS/MS			By matching	By MS/MS	By MS/MS	By MS/MS	By MS/MS
26.5785	27.0218	27.0837	27.1588	27.2561	26.9495	27.4506	27.6648						38	38	38	52.8	52.8	52.8	86.663	0	323.31	1808800000	194	NaN	NaN	NaN	0.941294	0.326598	-0.369556	-0.307905	D1G37_00520|D1G37_00520|phosphoenolpyruvatesynthase|120550:122928Forward;unitig_0|quiver|quiver:True:120525	D1G37_00520|D1G37_00520|phosphoenolpyruvatesynthase|120550:122928Forward;unitig_0|quiver|quiver:True:120525	;	By MS/MS	By MS/MS	By MS/MS	By MS/MS	By MS/MS	By MS/MS	By MS/MS	By MS/MS
22.078	23.0073	22.191	22.6419	22.8546	22.6359	22.4407	23.1707						3	3	3	26	26	26	14.979	0	58.198	75669000	15	NaN	NaN	NaN	0.512854	0.564107	-0.295941	-0.233924	D1G37_00555|D1G37_00555|30SribosomalproteinS6|129140:129523Forward;unitig_0|quiver|quiver:True:129088	D1G37_00555|D1G37_00555|30SribosomalproteinS6|129140:129523Forward;unitig_0|quiver|quiver:True:129088	;	By MS/MS	By MS/MS	By MS/MS	By MS/MS	By MS/MS	By MS/MS	By MS/MS	By MS/MS
23.6872	25.1259	24.7643	25.194	26.105	25.2941	26.0085	26.0123						9	9	9	56.8	56.8	56.8	15.781	0	315.71	541650000	45	NaN	NaN	NaN	1.58339	0.142978	-1.16211	-0.83253	D1G37_00565|D1G37_00565|50SribosomalproteinL9|129771:130217Forward;unitig_0|quiver|quiver:True:129767	D1G37_00565|D1G37_00565|50SribosomalproteinL9|129771:130217Forward;unitig_0|quiver|quiver:True:129767	;	By MS/MS	By MS/MS	By MS/MS	By MS/MS	By MS/MS	By MS/MS	By MS/MS	By MS/MS
18.0169	17.0611	17.7276	17.7609	16.1637	18.9198	16.8233	22.1982						1	1	1	35.5	35.5	35.5	8.3465	0	13.081	22768000	4	NaN	NaN	NaN	0.26504	0.736081	-0.884603	-0.37279	D1G37_00610|D1G37_00610|hypotheticalprotein|140455:140685Forward;unitig_0|quiver|quiver:True:140442	D1G37_00610|D1G37_00610|hypotheticalprotein|140455:140685Forward;unitig_0|quiver|quiver:True:140442	;		By MS/MS			By MS/MS	By matching	By matching	By MS/MS
18.6433	20.5018	19.251	18.612	17.0297	20.067	18.2476	21.4929						3	3	3	15.6	15.6	15.6	33.593	0	40.055	18673000	4	NaN	NaN	NaN	0.0133708	0.987372	0.0427456	0.0205617	D1G37_00615|D1G37_00615|50SribosomalproteinL11methyltransferase|140842:141747Forward;unitig_0|quiver|quiver:True:140832	D1G37_00615|D1G37_00615|50SribosomalproteinL11methyltransferase|140842:141747Forward;unitig_0|quiver|quiver:True:140832	;		By MS/MS	By MS/MS	By matching	By matching	By matching	By matching	By MS/MS
25.8503	26.1965	26.377	26.3449	26.2332	26.2492	26.3848	26.6623						22	22	22	53.4	53.4	53.4	56.036	0	323.31	982070000	122	NaN	NaN	NaN	0.570322	0.526701	-0.190228	-0.16453	D1G37_00630|purH|bifunctionalphosphoribosylaminoimidazolecarboxamideformyltransferase/IMPcyclohydrolasePurH|143339:144913Forward;unitig_0|quiver|quiver:True:143296	D1G37_00630|purH|bifunctionalphosphoribosylaminoimidazolecarboxamideformyltransferase/IMPcyclohydrolasePurH|143339:144913Forward;unitig_0|quiver|quiver:True:143296	;	By MS/MS	By MS/MS	By MS/MS	By MS/MS	By MS/MS	By MS/MS	By MS/MS	By MS/MS
25.1334	25.6801	26.135	25.9602	25.7916	25.3082	25.7538	25.9921						17	17	17	50.5	50.5	50.5	45.599	0	307.53	666280000	79	NaN	NaN	NaN	0.020457	0.980335	0.0157723	0.0124958	D1G37_00635|D1G37_00635|phosphoribosylamine--glycineligase|145039:146325Forward;unitig_0|quiver|quiver:True:144990	D1G37_00635|D1G37_00635|phosphoribosylamine--glycineligase|145039:146325Forward;unitig_0|quiver|quiver:True:144990	;	By MS/MS	By MS/MS	By MS/MS	By MS/MS	By MS/MS	By MS/MS	By MS/MS	By MS/MS
23.6527	23.9348	23.8799	24.1836	23.1231	23.4011	23.1421	23.3042				+	minus_plus	12	12	12	45.5	45.5	45.5	31.265	0	153.75	154410000	35	NaN	NaN	NaN	2.715	0.0223541	0.670127	0.594219	D1G37_00640|D1G37_00640|NLPAlipoprotein|146574:147440Forward;unitig_0|quiver|quiver:True:146537	D1G37_00640|D1G37_00640|NLPAlipoprotein|146574:147440Forward;unitig_0|quiver|quiver:True:146537	;	By MS/MS	By MS/MS	By MS/MS	By MS/MS	By MS/MS	By MS/MS	By MS/MS	By MS/MS
17.7783	16.9164	18.3112	15.4683	17.353	17.6391	16.3584	26.3493						1	1	1	17.7	17.7	17.7	6.2981	0	13.964	276810000	7	NaN	NaN	NaN	0.426274	0.608436	-2.3064	-0.6772	D1G37_00700|D1G37_00700|hypotheticalprotein|159821:160009Forward;unitig_0|quiver|quiver:True:159805	D1G37_00700|D1G37_00700|hypotheticalprotein|159821:160009Forward;unitig_0|quiver|quiver:True:159805	;	By MS/MS	By MS/MS	By MS/MS	By MS/MS	By MS/MS			By MS/MS
17.055	18.6427	16.6861	17.2002	20.2508	18.4895	18.7004	15.0963						2	2	2	5.5	5.5	5.5	49.457	0	11.402	8315900	3	NaN	NaN	NaN	0.259135	0.741657	-0.738245	-0.340529	D1G37_00715|D1G37_00715|sorbosonedehydrogenasefamilyprotein|161259:162626Reverse;unitig_0|quiver|quiver:False:162628	D1G37_00715|D1G37_00715|sorbosonedehydrogenasefamilyprotein|161259:162626Reverse;unitig_0|quiver|quiver:False:162628	;	By matching			By matching	By MS/MS		By matching	By MS/MS
24.1603	23.9182	23.3581	24.0231	23.9885	24.4226	23.6806	23.4697						5	5	5	28	28	28	25.6	0	151.73	169850000	47	NaN	NaN	NaN	0.0322277	0.974303	-0.0254288	-0.019996	D1G37_00740|D1G37_00740|membraneintegrity-associatedtransportersubunitPqiC|166495:167205Reverse;unitig_0|quiver|quiver:False:167267	D1G37_00740|D1G37_00740|membraneintegrity-associatedtransportersubunitPqiC|166495:167205Reverse;unitig_0|quiver|quiver:False:167267	;	By MS/MS	By MS/MS	By MS/MS	By MS/MS	By MS/MS	By MS/MS	By MS/MS	By MS/MS
25.5272	25.9062	26.3185	26.4959	25.8434	25.9945	25.3071	25.9907						9	9	9	74.2	74.2	74.2	13.058	0	167.33	744550000	57	NaN	NaN	NaN	0.462492	0.592046	0.278025	0.218718	D1G37_00870|D1G37_00870|NirD/YgiW/YdeIfamilystresstoleranceprotein|190833:191195Reverse;unitig_0|quiver|quiver:False:191227	D1G37_00870|D1G37_00870|NirD/YgiW/YdeIfamilystresstoleranceprotein|190833:191195Reverse;unitig_0|quiver|quiver:False:191227	;	By MS/MS	By MS/MS	By MS/MS	By MS/MS	By MS/MS	By MS/MS	By MS/MS	By MS/MS
24.311	26.1455	25.5252	25.7694	25.1409	25.0668	24.0352	24.942						6	6	6	57.1	57.1	57.1	8.7186	0	175.42	456980000	39	NaN	NaN	NaN	0.65075	0.471804	0.641568	0.435658	D1G37_00895|D1G37_00895|DUF2171domain-containingprotein|194752:194985Forward;unitig_0|quiver|quiver:True:194676	D1G37_00895|D1G37_00895|DUF2171domain-containingprotein|194752:194985Forward;unitig_0|quiver|quiver:True:194676	;	By MS/MS	By MS/MS	By MS/MS	By MS/MS	By MS/MS	By MS/MS	By MS/MS	By MS/MS
33.137	33.0705	32.9577	32.8738	31.6204	31.6512	31.4116	31.1375				+	minus_plus	169	169	169	54.9	54.9	54.9	509.56	0	323.31	64356000000	1416	NaN	NaN	NaN	4.64212	0.000969429	1.55456	1.37309	D1G37_00965|D1G37_00965|hemagglutinin|206839:221481Reverse;unitig_0|quiver|quiver:False:221489	D1G37_00965|D1G37_00965|hemagglutinin|206839:221481Reverse;unitig_0|quiver|quiver:False:221489	;	By MS/MS	By MS/MS	By MS/MS	By MS/MS	By MS/MS	By MS/MS	By MS/MS	By MS/MS
26.0151	25.557	25.2411	25.2023	25.4338	25.2013	25.261	25.2525						20	20	20	41.9	41.9	41.9	65.575	0	323.31	492600000	94	NaN	NaN	NaN	0.511096	0.565231	0.216722	0.181403	D1G37_00970|D1G37_00970|ShlB/FhaC/HecBfamilyhemolysinsecretion/activationprotein|221545:223302Reverse;unitig_0|quiver|quiver:False:223307	D1G37_00970|D1G37_00970|ShlB/FhaC/HecBfamilyhemolysinsecretion/activationprotein|221545:223302Reverse;unitig_0|quiver|quiver:False:223307	;	By MS/MS	By MS/MS	By MS/MS	By MS/MS	By MS/MS	By MS/MS	By MS/MS	By MS/MS
17.6616	19.4329	18.2874	18.7052	23.1819	23.5392	23.3318	23.6352				+	minus_plus	4	4	4	33.8	33.8	33.8	8.4509	0	26.238	85063000	6	NaN	NaN	NaN	4.83724	0.000764119	-4.90027	-3.53674	D1G37_01020|D1G37_01020|30SribosomalproteinS21|229809:230024Forward;unitig_0|quiver|quiver:True:229793	D1G37_01020|D1G37_01020|30SribosomalproteinS21|229809:230024Forward;unitig_0|quiver|quiver:True:229793	;	By matching	By MS/MS	By MS/MS	By matching	By MS/MS	By MS/MS	By MS/MS	By MS/MS
20.3812	21.5924	21.52	16.4411	15.7898	17.6295	16.0121	17.2434						3	3	3	21.6	21.6	21.6	16.243	0	25.578	12737000	6	NaN	NaN	NaN	1.36777	0.18678	3.31497	1.44466	D1G37_01025|D1G37_01025|GatB/YqeYdomain-containingprotein|230051:230497Forward;unitig_0|quiver|quiver:True:230035	D1G37_01025|D1G37_01025|GatB/YqeYdomain-containingprotein|230051:230497Forward;unitig_0|quiver|quiver:True:230035	;	By matching	By MS/MS	By MS/MS	By MS/MS	By MS/MS
17.8703	17.4434	17.9801	18.5008	22.2039	16.9931	17.4655	14.934						5	5	5	13.3	13.3	13.3	52.855	0	33.022	21664000	3	NaN	NaN	NaN	0.0107349	0.987752	0.0495067	0.0194004	D1G37_01030|D1G37_01030|hypotheticalprotein|230589:232016Reverse;unitig_0|quiver|quiver:False:232045	D1G37_01030|D1G37_01030|hypotheticalprotein|230589:232016Reverse;unitig_0|quiver|quiver:False:232045	;	By matching	By matching	By matching	By MS/MS	By MS/MS	By MS/MS	By matching	By matching
17.0435	18.7583	17.1741	16.7662	17.5757	15.7904	16.4817	21.5731						3	3	3	10.9	10.9	10.9	35.818	0	23.115	23310000	7	NaN	NaN	NaN	0.113831	0.88203	-0.419705	-0.177209	D1G37_01035|D1G37_01035|D-glyceratedehydrogenase|232163:233128Reverse;unitig_0|quiver|quiver:False:233142	D1G37_01035|D1G37_01035|D-glyceratedehydrogenase|232163:233128Reverse;unitig_0|quiver|quiver:False:233142	;	By MS/MS	By MS/MS	By MS/MS	By MS/MS	By MS/MS	By MS/MS	By matching	By MS/MS
17.7105	16.2781	22.273	22.4225	22.2263	21.8539	21.9158	22.3801						8	8	8	18.9	18.9	18.9	57.028	0	117.05	44899000	22	NaN	NaN	NaN	0.755496	0.408342	-2.42303	-0.939844	D1G37_01050|D1G37_01050|amidophosphoribosyltransferase|235859:237400Reverse;unitig_0|quiver|quiver:False:237417	D1G37_01050|D1G37_01050|amidophosphoribosyltransferase|235859:237400Reverse;unitig_0|quiver|quiver:False:237417	;	By MS/MS	By MS/MS	By MS/MS	By MS/MS	By MS/MS	By MS/MS	By MS/MS	By MS/MS
17.3758	18.0956	18.1707	17.686	17.2821	17.5014	17.5514	19.4001						1	1	1	7.9	7.9	7.9	21.019	0.0011976	10.537	1283000	1	NaN	NaN	NaN	0.0690237	0.939306	-0.101732	-0.0666606	D1G37_01085|D1G37_01085|nitroreductase|242374:242949Reverse;unitig_0|quiver|quiver:False:242963	D1G37_01085|D1G37_01085|nitroreductase|242374:242949Reverse;unitig_0|quiver|quiver:False:242963	;								By MS/MS
28.0334	27.9418	28.0076	27.9804	28.5225	28.1495	27.7434	28.529						6	6	6	53.2	53.2	53.2	13.268	0	170.96	3345900000	112	NaN	NaN	NaN	0.621514	0.493004	-0.245287	-0.206529	D1G37_01090|D1G37_01090|hypotheticalprotein|243153:243533Forward;unitig_0|quiver|quiver:True:243140	D1G37_01090|D1G37_01090|hypotheticalprotein|243153:243533Forward;unitig_0|quiver|quiver:True:243140	;	By MS/MS	By MS/MS	By MS/MS	By MS/MS	By MS/MS	By MS/MS	By MS/MS	By MS/MS
17.1132	17.8223	19.2974	21.1155	21.1576	21.1038	18.6559	21.2008						2	2	2	8.4	8.4	8.4	27.739	0	13.085	18529000	5	NaN	NaN	NaN	0.771223	0.399015	-1.69242	-0.812261	D1G37_01125|D1G37_01125|thiazolesynthase|247360:248145Forward;unitig_0|quiver|quiver:True:247284	D1G37_01125|D1G37_01125|thiazolesynthase|247360:248145Forward;unitig_0|quiver|quiver:True:247284	;	By matching	By matching	By matching	By MS/MS	By MS/MS	By MS/MS	By MS/MS	By MS/MS
16.6184	17.6321	21.4953	20.923	18.7902	18.4831	17.1591	14.1968						4	4	4	21.8	21.8	21.8	29.651	0	30.932	13058000	6	NaN	NaN	NaN	0.594246	0.508508	2.00984	0.774382	D1G37_01135|yaaA|peroxidestressproteinYaaA|248926:249699Reverse;unitig_0|quiver|quiver:False:249749	D1G37_01135|yaaA|peroxidestressproteinYaaA|248926:249699Reverse;unitig_0|quiver|quiver:False:249749	;	By matching	By matching	By MS/MS	By MS/MS			By MS/MS	By matching
16.2776	16.2814	17.8174	17.5813	17.481	19.2907	17.722	19.4639						1	1	1	1.9	1.9	1.9	52.865	0	10.948	3953600	1	NaN	NaN	NaN	1.19584	0.234101	-1.49999	-0.903117	D1G37_01175|D1G37_01175|aminoacyl-histidinedipeptidase|257008:258468Reverse;unitig_0|quiver|quiver:False:258479	D1G37_01175|D1G37_01175|aminoacyl-histidinedipeptidase|257008:258468Reverse;unitig_0|quiver|quiver:False:258479	;		By matching	By matching		By matching			By MS/MS
24.9435	25.3475	25.2432	25.5384	25.2797	25.2281	25.2188	25.7665						18	18	18	29.8	29.8	29.8	80.631	0	268.82	496240000	75	NaN	NaN	NaN	0.234529	0.765268	-0.105134	-0.0890119	D1G37_01185|D1G37_01185|bifunctionalprephenatedehydrogenase/3-phosphoshikimate1-carboxyvinyltransferase|259150:261420Reverse;unitig_0|quiver|quiver:False:261425	D1G37_01185|D1G37_01185|bifunctionalprephenatedehydrogenase/3-phosphoshikimate1-carboxyvinyltransferase|259150:261420Reverse;unitig_0|quiver|quiver:False:261425	;	By MS/MS	By MS/MS	By MS/MS	By MS/MS	By MS/MS	By MS/MS	By MS/MS	By MS/MS
19.0477	18.5743	17.1892	20.6809	17.5683	18.0099	17.9559	14.924						2	2	2	7.3	7.3	7.3	41.292	0	18.741	11266000	5	NaN	NaN	NaN	0.857854	0.36435	1.75849	0.866141	D1G37_01190|D1G37_01190|prephenatedehydratase|261505:262614Reverse;unitig_0|quiver|quiver:False:262625	D1G37_01190|D1G37_01190|prephenatedehydratase|261505:262614Reverse;unitig_0|quiver|quiver:False:262625	;		By MS/MS	By MS/MS	By MS/MS	By MS/MS		By matching	By MS/MS
17.3289	17.5389	19.0177	20.0815	19.784	18.0646	15.1803	17.4378						2	2	2	9.2	9.2	9.2	33.285	0	30.288	5879900	3	NaN	NaN	NaN	0.322081	0.696193	0.875035	0.406582	D1G37_01195|D1G37_01195|alpha/betahydrolase|262866:263744Forward;unitig_0|quiver|quiver:True:262781	D1G37_01195|D1G37_01195|alpha/betahydrolase|262866:263744Forward;unitig_0|quiver|quiver:True:262781	;	By matching	By matching	By matching	By MS/MS	By MS/MS		By MS/MS
17.1133	18.0962	17.7943	17.7	17.8236	18.7982	16.4469	21.1987						2	2	2	3.4	3.4	3.4	88.24	0	16.126	11437000	4	NaN	NaN	NaN	0.379972	0.649718	-0.890889	-0.440589	D1G37_01230|mrcB|penicillin-bindingprotein1B|269530:271926Forward;unitig_0|quiver|quiver:True:269481	D1G37_01230|mrcB|penicillin-bindingprotein1B|269530:271926Forward;unitig_0|quiver|quiver:True:269481	;		By matching	By MS/MS	By matching	By MS/MS	By matching	By MS/MS	By MS/MS
26.9852	26.5512	26.0534	26.1777	26.9797	27.3971	27.1215	27.1208						17	17	17	57.4	57.4	57.4	20.644	0	210.66	1331100000	87	NaN	NaN	NaN	1.69614	0.120648	-0.7129	-0.580908	D1G37_01235|D1G37_01235|tetratricopeptiderepeatprotein|271947:272498Forward;unitig_0|quiver|quiver:True:271919	D1G37_01235|D1G37_01235|tetratricopeptiderepeatprotein|271947:272498Forward;unitig_0|quiver|quiver:True:271919	;	By MS/MS	By MS/MS	By MS/MS	By MS/MS	By MS/MS	By MS/MS	By MS/MS	By MS/MS
24.0585	24.2546	24.6253	24.9285	24.3505	24.2241	24.3845	24.7738						10	10	10	56.8	56.8	56.8	29.334	0	145.53	274910000	47	NaN	NaN	NaN	0.0518104	0.953762	0.0335083	0.0273064	D1G37_01280|D1G37_01280|ferredoxin--NADPreductase|280514:281293Forward;unitig_0|quiver|quiver:True:280501	D1G37_01280|D1G37_01280|ferredoxin--NADPreductase|280514:281293Forward;unitig_0|quiver|quiver:True:280501	;	By MS/MS	By MS/MS	By MS/MS	By MS/MS	By MS/MS	By MS/MS	By MS/MS	By MS/MS
27.1624	27.3984	27.4633	27.6777	27.3196	27.3871	27.4016	27.4462						23	23	23	55.9	55.9	55.9	44.994	0	304.06	2030800000	122	NaN	NaN	NaN	0.126345	0.869251	0.036819	0.0331928	D1G37_01350|D1G37_01350|serinehydroxymethyltransferase|296614:297867Reverse;unitig_0|quiver|quiver:False:297884	D1G37_01350|D1G37_01350|serinehydroxymethyltransferase|296614:297867Reverse;unitig_0|quiver|quiver:False:297884	;	By MS/MS	By MS/MS	By MS/MS	By MS/MS	By MS/MS	By MS/MS	By MS/MS	By MS/MS
24.4973	24.1853	23.5803	23.9095	24.4072	24.1441	24.2472	23.8675						4	4	4	12.7	12.7	12.7	42.779	0	33.092	203050000	24	NaN	NaN	NaN	0.218477	0.779186	-0.123432	-0.100678	D1G37_01360|D1G37_01360|alpha/betafoldhydrolase|298113:299342Reverse;unitig_0|quiver|quiver:False:299386	D1G37_01360|D1G37_01360|alpha/betafoldhydrolase|298113:299342Reverse;unitig_0|quiver|quiver:False:299386	;	By MS/MS	By MS/MS	By MS/MS	By MS/MS	By MS/MS	By MS/MS	By MS/MS	By MS/MS
17.6761	17.6201	17.2241	18.169	17.9551	17.6855	15.7016	19.0773						2	2	2	10	10	10	30.947	0	21.307	3923300	3	NaN	NaN	NaN	0.0318669	0.971688	0.0674512	0.0390213	unitig_0|quiver|quiver:True:303053;D1G37_01390|queF|NADPH-dependent7-cyano-7-deazaguaninereductaseQueF|303054:303866Forward	unitig_0|quiver|quiver:True:303053;D1G37_01390|queF|NADPH-dependent7-cyano-7-deazaguaninereductaseQueF|303054:303866Forward	;			By matching	By matching	By MS/MS			By MS/MS
25.9785	25.9908	25.4948	25.3725	26.0141	25.6464	25.4858	25.2626						8	8	8	30.6	30.6	30.6	36.813	0	133.67	590170000	60	NaN	NaN	NaN	0.185385	0.808222	0.106919	0.0872254	D1G37_01405|mltB|lyticmureintransglycosylaseB|305831:306832Forward;unitig_0|quiver|quiver:True:305785	D1G37_01405|mltB|lyticmureintransglycosylaseB|305831:306832Forward;unitig_0|quiver|quiver:True:305785	;	By MS/MS	By MS/MS	By MS/MS	By MS/MS	By MS/MS	By MS/MS	By MS/MS	By MS/MS
27.3398	28.147	28.1903	28.3919	28.4795	27.9285	28.0068	28.9179						21	21	21	78.7	78.7	78.7	30.71	0	323.31	3722300000	172	NaN	NaN	NaN	0.430966	0.608536	-0.315922	-0.238149	D1G37_01440|D1G37_01440|elongationfactorTs|311394:312269Reverse;unitig_0|quiver|quiver:False:312277	D1G37_01440|D1G37_01440|elongationfactorTs|311394:312269Reverse;unitig_0|quiver|quiver:False:312277	;	By MS/MS	By MS/MS	By MS/MS	By MS/MS	By MS/MS	By MS/MS	By MS/MS	By MS/MS
22.1285	22.0671	21.8196	22.3697	23.9105	23.7161	22.4359	22.9743						6	6	6	27.6	27.6	27.6	27.642	0	115.16	85083000	17	NaN	NaN	NaN	1.75287	0.110318	-1.16297	-0.855855	D1G37_01445|rpsB|30SribosomalproteinS2|312407:313159Reverse;unitig_0|quiver|quiver:False:313290	D1G37_01445|rpsB|30SribosomalproteinS2|312407:313159Reverse;unitig_0|quiver|quiver:False:313290	;	By MS/MS	By MS/MS	By MS/MS	By MS/MS	By MS/MS	By MS/MS	By MS/MS	By MS/MS
22.5523	22.4376	22.7512	22.6932	23.019	22.6712	22.6199	23.0155						7	7	7	26.9	26.9	26.9	30.373	0	67.031	81691000	14	NaN	NaN	NaN	0.870964	0.360946	-0.222847	-0.1974	D1G37_01450|map|typeImethionylaminopeptidase|313369:314196Forward;unitig_0|quiver|quiver:True:313335	D1G37_01450|map|typeImethionylaminopeptidase|313369:314196Forward;unitig_0|quiver|quiver:True:313335	;	By MS/MS	By MS/MS	By matching	By matching	By MS/MS	By MS/MS	By MS/MS	By MS/MS
25.7055	25.7515	25.3497	25.6909	27.2201	27.436	27.2941	27.1408				+	minus_plus	14	14	14	43.8	43.8	43.8	39.52	0	138.27	1199100000	74	NaN	NaN	NaN	5.21417	0.000779089	-1.64839	-1.48267	D1G37_01455|D1G37_01455|OmpWfamilyprotein|314401:315519Forward;unitig_0|quiver|quiver:True:314373	D1G37_01455|D1G37_01455|OmpWfamilyprotein|314401:315519Forward;unitig_0|quiver|quiver:True:314373	;	By MS/MS	By MS/MS	By MS/MS	By MS/MS	By MS/MS	By MS/MS	By MS/MS	By MS/MS
22.4484	22.5941	22.0841	22.7283	23.1118	22.8853	22.9563	23.0765						6	6	6	17.2	17.2	17.2	52.264	0	91.043	82563000	25	NaN	NaN	NaN	1.97646	0.0805751	-0.543724	-0.473427	D1G37_01470|D1G37_01470|Si-specificNAD(P)(+)transhydrogenase|318912:320324Reverse;unitig_0|quiver|quiver:False:320356	D1G37_01470|D1G37_01470|Si-specificNAD(P)(+)transhydrogenase|318912:320324Reverse;unitig_0|quiver|quiver:False:320356	;	By MS/MS	By MS/MS	By MS/MS	By MS/MS	By MS/MS	By MS/MS	By MS/MS	By MS/MS
25.0364	25.6103	25.671	25.7634	25.6885	25.5283	25.8584	26.0251						22	22	22	53.3	53.3	53.3	50.386	0	323.31	629720000	97	NaN	NaN	NaN	0.616739	0.492763	-0.2548	-0.213011	D1G37_01495|D1G37_01495|adenosylhomocysteinase|325567:326949Forward;unitig_0|quiver|quiver:True:325557	D1G37_01495|D1G37_01495|adenosylhomocysteinase|325567:326949Forward;unitig_0|quiver|quiver:True:325557	;	By MS/MS	By MS/MS	By MS/MS	By MS/MS	By MS/MS	By MS/MS	By MS/MS	By MS/MS
25.9229	26.1271	26.1427	26.3756	26.4668	26.2639	26.7568	26.847						31	31	31	47	47	47	82.812	0	323.31	1034000000	146	NaN	NaN	NaN	1.45583	0.169905	-0.441541	-0.379721	D1G37_01515|D1G37_01515|NADP-dependentmalicenzyme|331819:334089Forward;unitig_0|quiver|quiver:True:331785	D1G37_01515|D1G37_01515|NADP-dependentmalicenzyme|331819:334089Forward;unitig_0|quiver|quiver:True:331785	;	By MS/MS	By MS/MS	By MS/MS	By MS/MS	By MS/MS	By MS/MS	By MS/MS	By MS/MS
21.6123	22.5241	22.0466	22.4452	22.5258	22.0144	22.1813	22.3144						8	8	8	36.5	36.5	36.5	28.043	0	70.222	56393000	21	NaN	NaN	NaN	0.167107	0.821322	-0.101917	-0.0824747	D1G37_01530|D1G37_01530|Nif3-likedinuclearmetalcenterhexamericprotein|336840:337598Forward;unitig_0|quiver|quiver:True:336776	D1G37_01530|D1G37_01530|Nif3-likedinuclearmetalcenterhexamericprotein|336840:337598Forward;unitig_0|quiver|quiver:True:336776	;	By MS/MS	By MS/MS	By MS/MS	By MS/MS	By MS/MS	By MS/MS	By MS/MS	By MS/MS
28.7176	28.9102	28.7751	28.922	29.0259	28.3432	28.8471	28.864						10	10	10	60.1	60.1	60.1	22.892	0	134.01	5371500000	121	NaN	NaN	NaN	0.149411	0.841827	0.0611854	0.0529167	D1G37_01535|D1G37_01535|superoxidedismutase|337744:338370Forward;unitig_0|quiver|quiver:True:337710	D1G37_01535|D1G37_01535|superoxidedismutase|337744:338370Forward;unitig_0|quiver|quiver:True:337710	;	By MS/MS	By MS/MS	By MS/MS	By MS/MS	By MS/MS	By MS/MS	By MS/MS	By MS/MS
31.3744	31.2534	31.2035	30.9553	31.1072	31.4681	31.0607	31.0491						26	26	26	75.6	75.6	75.6	46.365	0	323.31	27696000000	601	NaN	NaN	NaN	0.0680087	0.939187	0.0253778	0.0223972	D1G37_01565|D1G37_01565|alpha/betahydrolase|339741:341048Reverse;unitig_0|quiver|quiver:False:341059	D1G37_01565|D1G37_01565|alpha/betahydrolase|339741:341048Reverse;unitig_0|quiver|quiver:False:341059	;	By MS/MS	By MS/MS	By MS/MS	By MS/MS	By MS/MS	By MS/MS	By MS/MS	By MS/MS
25.5844	25.9074	26.1387	26.1716	26.2163	26.1355	26.4399	26.4924						21	21	21	46.9	46.9	46.9	52.187	0	322.31	871800000	103	NaN	NaN	NaN	1.21904	0.227545	-0.37053	-0.319283	D1G37_01580|glnA|typeIglutamate--ammonialigase|342668:344077Reverse;unitig_0|quiver|quiver:False:344136	D1G37_01580|glnA|typeIglutamate--ammonialigase|342668:344077Reverse;unitig_0|quiver|quiver:False:344136	;	By MS/MS	By MS/MS	By MS/MS	By MS/MS	By MS/MS	By MS/MS	By MS/MS	By MS/MS
16.2526	17.3166	18.0246	17.0918	19.3085	17.7637	17.9068	14.9307						1	1	1	7.2	7.2	7.2	21.706	0.0045662	8.1314	4108500	0	NaN	NaN	NaN	0.115132	0.880521	-0.306043	-0.153976	D1G37_01595|D1G37_01595|aminodeoxychorismate/anthranilatesynthasecomponentII|348496:349080Forward;unitig_0|quiver|quiver:True:348462	D1G37_01595|D1G37_01595|aminodeoxychorismate/anthranilatesynthasecomponentII|348496:349080Forward;unitig_0|quiver|quiver:True:348462	;	By MS/MS	By matching	By MS/MS	By matching	By matching		By matching
23.6189	23.2044	23.525	23.4061	23.7819	23.6288	22.5283	22.8159						15	15	15	20.7	20.7	20.7	102.92	0	204.16	117510000	38	NaN	NaN	NaN	0.334967	0.683672	0.24988	0.189534	D1G37_01600|D1G37_01600|M1familypeptidase|349176:351941Reverse;unitig_0|quiver|quiver:False:352009	D1G37_01600|D1G37_01600|M1familypeptidase|349176:351941Reverse;unitig_0|quiver|quiver:False:352009	;	By MS/MS	By MS/MS	By MS/MS	By MS/MS	By MS/MS	By MS/MS	By MS/MS	By MS/MS
20.8597	20.6404	18.503	17.8553	21.3368	21.0926	21.2013	16.5076						4	4	4	6.4	6.4	6.4	100.87	0	44.678	20679000	15	NaN	NaN	NaN	0.15635	0.832913	-0.569989	-0.237674	D1G37_01605|D1G37_01605|TonB-dependentreceptor|351955:354687Reverse;unitig_0|quiver|quiver:False:354743	D1G37_01605|D1G37_01605|TonB-dependentreceptor|351955:354687Reverse;unitig_0|quiver|quiver:False:354743	;	By MS/MS	By MS/MS	By MS/MS	By matching	By MS/MS	By MS/MS	By MS/MS	By MS/MS
17.7755	18.025	16.2268	16.3577	16.1927	18.3961	16.009	19.2264						1	1	1	4.5	4.5	4.5	29.941	0.004635	8.7997	3648700	2	NaN	NaN	NaN	0.147769	0.842774	-0.359804	-0.186624	D1G37_01615|D1G37_01615|indole-3-glycerol-phosphatesynthase|356102:356908Forward;unitig_0|quiver|quiver:True:356092	D1G37_01615|D1G37_01615|indole-3-glycerol-phosphatesynthase|356102:356908Forward;unitig_0|quiver|quiver:True:356092	;					By MS/MS	By matching	By matching	By MS/MS
17.3117	17.7909	17.0728	17.5711	18.9751	17.222	16.5615	21.3311						2	2	2	11.4	11.4	11.4	20.545	0	16.415	14252000	2	NaN	NaN	NaN	0.453063	0.595875	-1.08582	-0.522756	D1G37_01640|folE|GTPcyclohydrolaseIFolE|362747:363301Forward;unitig_0|quiver|quiver:True:362728	D1G37_01640|folE|GTPcyclohydrolaseIFolE|362747:363301Forward;unitig_0|quiver|quiver:True:362728	;	By matching		By MS/MS	By MS/MS	By MS/MS	By matching	By matching	By MS/MS
35.3064	34.9831	34.7525	34.8041	34.6202	35.4508	35.0151	34.9804						48	48	48	67.9	67.9	67.9	43.144	0	323.31	392490000000	2816	NaN	NaN	NaN	0.0953671	0.904089	-0.0550938	-0.04549	D1G37_01650|blaADC|ADCfamilyextended-spectrumclassCbeta-lactamase|364652:365803Forward;unitig_0|quiver|quiver:True:364573	D1G37_01650|blaADC|ADCfamilyextended-spectrumclassCbeta-lactamase|364652:365803Forward;unitig_0|quiver|quiver:True:364573	;	By MS/MS	By MS/MS	By MS/MS	By MS/MS	By MS/MS	By MS/MS	By MS/MS	By MS/MS
17.7559	18.5673	17.6549	18.1784	20.8838	18.3971	17.8364	14.6791						2	2	2	9.2	9.2	9.2	39.422	0	19.741	8802800	3	NaN	NaN	NaN	0.0237818	0.978489	0.0900564	0.0392842	D1G37_01670|D1G37_01670|uroporphyrinogendecarboxylase|369243:370316Reverse;unitig_0|quiver|quiver:False:370324	D1G37_01670|D1G37_01670|uroporphyrinogendecarboxylase|369243:370316Reverse;unitig_0|quiver|quiver:False:370324	;		By MS/MS			By MS/MS	By matching	By matching	By MS/MS
27.1589	26.6798	26.7961	26.4705	27.436	27.1932	27.1353	26.81						14	14	14	55.9	55.9	55.9	31.259	0	314.37	1489000000	90	NaN	NaN	NaN	0.973375	0.30927	-0.367305	-0.307774	unitig_0|quiver|quiver:True:370594;D1G37_01675|D1G37_01675|mureinL,D-transpeptidase|370616:371859Forward	unitig_0|quiver|quiver:True:370594;D1G37_01675|D1G37_01675|mureinL,D-transpeptidase|370616:371859Forward	;	By MS/MS	By MS/MS	By MS/MS	By MS/MS	By MS/MS	By MS/MS	By MS/MS	By MS/MS
25.4397	25.1967	25.282	25.0616	25.787	25.5971	25.4546	24.9649						24	24	24	43	43	43	83.021	0	323.31	463890000	77	NaN	NaN	NaN	0.486048	0.576306	-0.205881	-0.17261	D1G37_01735|D1G37_01735|TonB-dependentsiderophorereceptor|386607:388910Reverse;unitig_0|quiver|quiver:False:388912	D1G37_01735|D1G37_01735|TonB-dependentsiderophorereceptor|386607:388910Reverse;unitig_0|quiver|quiver:False:388912	;	By MS/MS	By MS/MS	By MS/MS	By MS/MS	By MS/MS	By MS/MS	By MS/MS	By MS/MS
25.8131	26.2783	26.5681	26.4431	25.7895	25.7185	25.7533	26.5884						11	11	11	34.9	34.9	34.9	20.891	0	181.58	883680000	58	NaN	NaN	NaN	0.546035	0.541556	0.313241	0.247321	D1G37_01840|efp|elongationfactorP|411552:412121Reverse;unitig_0|quiver|quiver:False:412138	D1G37_01840|efp|elongationfactorP|411552:412121Reverse;unitig_0|quiver|quiver:False:412138	;	By MS/MS	By MS/MS	By MS/MS	By MS/MS	By MS/MS	By MS/MS	By MS/MS	By MS/MS
20.8241	21.2812	20.7009	21.3502	24.5608	22.5465	24.51	24.5098				+	minus_plus	2	2	2	32.4	32.4	32.4	8.3276	0	40.015	128520000	11	NaN	NaN	NaN	2.91622	0.0154715	-2.99269	-1.96737	D1G37_01860|D1G37_01860|50SribosomalproteinL31|417140:417364Reverse;unitig_0|quiver|quiver:False:417369	D1G37_01860|D1G37_01860|50SribosomalproteinL31|417140:417364Reverse;unitig_0|quiver|quiver:False:417369	;	By MS/MS	By MS/MS	By MS/MS	By MS/MS	By MS/MS	By MS/MS	By MS/MS	By MS/MS
23.5765	23.9024	24.5034	25.0291	24.5034	23.8581	24.192	23.9374						4	4	4	25.6	25.6	25.6	14.95	0	34.261	230950000	19	NaN	NaN	NaN	0.139354	0.853602	0.130088	0.0961116	D1G37_01870|gloA|lactoylglutathionelyase|418662:419063Reverse;unitig_0|quiver|quiver:False:419083	D1G37_01870|gloA|lactoylglutathionelyase|418662:419063Reverse;unitig_0|quiver|quiver:False:419083	;	By MS/MS	By MS/MS	By MS/MS	By MS/MS	By MS/MS	By MS/MS	By MS/MS	By MS/MS
28.9611	28.6569	28.5633	28.1575	28.6719	29.0427	28.7586	28.8208						15	15	15	60.9	60.9	60.9	29.619	0	312.25	5204600000	202	NaN	NaN	NaN	0.617326	0.493224	-0.238806	-0.201742	D1G37_01890|D1G37_01890|LysMpeptidoglycan-bindingdomain-containingprotein|425130:425960Reverse;unitig_0|quiver|quiver:False:425968	D1G37_01890|D1G37_01890|LysMpeptidoglycan-bindingdomain-containingprotein|425130:425960Reverse;unitig_0|quiver|quiver:False:425968	;	By MS/MS	By MS/MS	By MS/MS	By MS/MS	By MS/MS	By MS/MS	By MS/MS	By MS/MS
18.0763	18.0897	17.7362	20.3366	18.2826	18.8593	19.3363	15.7381						2	2	2	9	9	9	27.406	0	16.054	8344900	2	NaN	NaN	NaN	0.199864	0.796075	0.505589	0.252803	D1G37_01895|D1G37_01895|5'-nucleotidaseSurE|426075:426842Reverse;unitig_0|quiver|quiver:False:426925	D1G37_01895|D1G37_01895|5'-nucleotidaseSurE|426075:426842Reverse;unitig_0|quiver|quiver:False:426925	;	By matching	By matching	By matching	By MS/MS	By matching		By matching	By MS/MS
23.1787	23.0495	23.1369	17.3439	22.6735	18.25	21.9685	21.5266						2	2	2	28.5	28.5	28.5	13.758	0	70.417	64350000	11	NaN	NaN	NaN	0.122579	0.872278	0.572605	0.208525	D1G37_01900|D1G37_01900|hypotheticalprotein|426945:427316Forward;unitig_0|quiver|quiver:True:426932	D1G37_01900|D1G37_01900|hypotheticalprotein|426945:427316Forward;unitig_0|quiver|quiver:True:426932	;	By MS/MS	By MS/MS	By MS/MS	By MS/MS	By MS/MS	By matching	By MS/MS	By MS/MS
31.0954	30.8367	30.8152	30.6206	31.3712	31.64	31.3501	31.1855						12	12	12	70	70	70	15.414	0	323.31	26186000000	231	NaN	NaN	NaN	2.15812	0.0614339	-0.544752	-0.479761	D1G37_01905|D1G37_01905|hypotheticalprotein|427464:427886Forward;unitig_0|quiver|quiver:True:427409	D1G37_01905|D1G37_01905|hypotheticalprotein|427464:427886Forward;unitig_0|quiver|quiver:True:427409	;	By MS/MS	By MS/MS	By MS/MS	By MS/MS	By MS/MS	By MS/MS	By MS/MS	By MS/MS
17.9124	15.8635	20.7172	17.2758	21.2181	21.0215	21.0503	16.8438						4	4	4	11.5	11.5	11.5	41.783	0	30.96	14336000	8	NaN	NaN	NaN	0.686899	0.454539	-2.09121	-0.845446	D1G37_01910|D1G37_01910|D-alanyl-D-alaninecarboxypeptidase|428013:429161Forward;unitig_0|quiver|quiver:True:427943	D1G37_01910|D1G37_01910|D-alanyl-D-alaninecarboxypeptidase|428013:429161Forward;unitig_0|quiver|quiver:True:427943	;	By MS/MS	By MS/MS	By matching	By matching	By MS/MS	By MS/MS	By matching	By MS/MS
19.6628	17.8847	20.6399	20.7346	20.9182	20.6474	20.4461	16.7225						2	2	2	11	11	11	19.957	0	15.593	15715000	6	NaN	NaN	NaN	0.0133022	0.986404	0.0469866	0.0214358	D1G37_01915|D1G37_01915|gammacarbonicanhydrasefamilyprotein|429261:429806Forward;unitig_0|quiver|quiver:True:429212	D1G37_01915|D1G37_01915|gammacarbonicanhydrasefamilyprotein|429261:429806Forward;unitig_0|quiver|quiver:True:429212	;	By matching	By matching	By matching	By matching	By MS/MS	By MS/MS	By MS/MS	By MS/MS
16.7829	17.7502	17.7786	16.9725	16.6056	17.0397	17.3764	14.9535						1	1	1	2.7	2.7	2.7	41.882	0.0055804	7.3719	0	1	NaN	NaN	NaN	-4.34294e-08	0	0	0	D1G37_01925|mnmA|tRNA2-thiouridine(34)synthaseMnmA|430419:431552Forward;unitig_0|quiver|quiver:True:430394	D1G37_01925|mnmA|tRNA2-thiouridine(34)synthaseMnmA|430419:431552Forward;unitig_0|quiver|quiver:True:430394	;								By MS/MS
24.0068	23.9267	24.1995	24.1954	24.5987	24.3008	24.6624	24.5221						15	15	15	38.3	38.3	38.3	51.41	0	189.59	241710000	48	NaN	NaN	NaN	2.24576	0.0551194	-0.438904	-0.397388	D1G37_01935|D1G37_01935|adenylosuccinatelyase|432355:433743Forward;unitig_0|quiver|quiver:True:432345	D1G37_01935|D1G37_01935|adenylosuccinatelyase|432355:433743Forward;unitig_0|quiver|quiver:True:432345	;	By MS/MS	By MS/MS	By MS/MS	By MS/MS	By MS/MS	By MS/MS	By MS/MS	By MS/MS
27.8391	28.0987	28.0627	27.9534	28.0313	27.9857	27.7799	27.7777						37	37	37	63.3	63.3	63.3	75.064	0	323.31	2876000000	256	NaN	NaN	NaN	0.484486	0.577242	0.0948014	0.0870543	D1G37_01945|D1G37_01945|BapAprefix-likedomain-containingprotein|434511:436697Reverse;unitig_0|quiver|quiver:False:436714	D1G37_01945|D1G37_01945|BapAprefix-likedomain-containingprotein|434511:436697Reverse;unitig_0|quiver|quiver:False:436714	;	By MS/MS	By MS/MS	By MS/MS	By MS/MS	By MS/MS	By MS/MS	By MS/MS	By MS/MS
22.1458	21.9173	21.8156	21.714	22.0937	21.9394	21.8977	21.5383						6	6	6	20.7	20.7	20.7	37.011	0	65.212	42767000	19	NaN	NaN	NaN	0.0740887	0.93071	0.0308743	0.0268601	D1G37_01970|D1G37_01970|phosphonateABCtransportersubstrate-bindingprotein|441875:442906Reverse;unitig_0|quiver|quiver:False:443007	D1G37_01970|D1G37_01970|phosphonateABCtransportersubstrate-bindingprotein|441875:442906Reverse;unitig_0|quiver|quiver:False:443007	;	By MS/MS	By MS/MS	By MS/MS	By MS/MS	By MS/MS	By MS/MS	By MS/MS	By MS/MS
23.2023	23.4591	23.8426	23.9294	23.7926	23.9559	24.1538	23.9852						11	11	11	29.2	29.2	29.2	51.088	0	129.32	172630000	45	NaN	NaN	NaN	1.01308	0.300873	-0.363533	-0.306775	D1G37_01990|D1G37_01990|aldehydedehydrogenasefamilyprotein|447294:448724Reverse;unitig_0|quiver|quiver:False:448738	D1G37_01990|D1G37_01990|aldehydedehydrogenasefamilyprotein|447294:448724Reverse;unitig_0|quiver|quiver:False:448738	;	By MS/MS	By MS/MS	By MS/MS	By MS/MS	By MS/MS	By MS/MS	By MS/MS	By MS/MS
24.2839	24.2757	24.4695	24.555	24.4415	24.5253	24.709	24.9067						17	17	17	46.7	46.7	46.7	56.236	0	168.76	289060000	57	NaN	NaN	NaN	1.03697	0.29186	-0.249607	-0.221968	D1G37_01995|D1G37_01995|aspartateaminotransferasefamilyprotein|449001:450533Reverse;unitig_0|quiver|quiver:False:450577	D1G37_01995|D1G37_01995|aspartateaminotransferasefamilyprotein|449001:450533Reverse;unitig_0|quiver|quiver:False:450577	;	By MS/MS	By MS/MS	By MS/MS	By MS/MS	By MS/MS	By MS/MS	By MS/MS	By MS/MS
22.9715	23.5318	23.863	23.8609	23.6206	23.0573	23.7353	23.5092						11	11	11	32.8	32.8	32.8	48.84	0	175.34	148580000	39	NaN	NaN	NaN	0.109531	0.888526	0.0761795	0.0605937	D1G37_02000|D1G37_02000|diaminobutyrate--2-oxoglutaratetransaminase|450536:451909Reverse;unitig_0|quiver|quiver:False:451914	D1G37_02000|D1G37_02000|diaminobutyrate--2-oxoglutaratetransaminase|450536:451909Reverse;unitig_0|quiver|quiver:False:451914	;	By MS/MS	By MS/MS	By MS/MS	By MS/MS	By MS/MS	By MS/MS	By MS/MS	By MS/MS
25.8006	25.6451	25.3625	25.1661	25.8716	25.9584	26.0842	25.1215						7	7	7	54.5	54.5	54.5	26.154	0	159.93	601920000	48	NaN	NaN	NaN	0.461544	0.591067	-0.265325	-0.210708	D1G37_02005|D1G37_02005|DUF541domain-containingprotein|452377:453078Forward;unitig_0|quiver|quiver:True:452358	D1G37_02005|D1G37_02005|DUF541domain-containingprotein|452377:453078Forward;unitig_0|quiver|quiver:True:452358	;	By MS/MS	By MS/MS	By MS/MS	By MS/MS	By MS/MS	By MS/MS	By MS/MS	By MS/MS
16.9298	18.0694	17.7603	16.6776	17.4645	17.8747	16.5749	20.7786						2	2	2	2	2	2	108.25	0	12.233	14639000	1	NaN	NaN	NaN	0.363756	0.659475	-0.813905	-0.413533	D1G37_02040|rapA|RNApolymerase-associatedproteinRapA|458636:461473Reverse;unitig_0|quiver|quiver:False:461490	D1G37_02040|rapA|RNApolymerase-associatedproteinRapA|458636:461473Reverse;unitig_0|quiver|quiver:False:461490	;	By matching	By matching	By matching	By matching	By MS/MS	By matching	By MS/MS	By matching
17.8097	22.8974	23.2918	23.0946	22.9413	22.7628	22.662	22.7712						8	8	8	20.6	20.6	20.6	46.347	0	61.744	86511000	16	NaN	NaN	NaN	0.323877	0.696739	-1.01096	-0.434829	D1G37_02055|hemL|glutamate-1-semialdehyde-2,1-aminomutase|463155:464453Reverse;unitig_0|quiver|quiver:False:464473	D1G37_02055|hemL|glutamate-1-semialdehyde-2,1-aminomutase|463155:464453Reverse;unitig_0|quiver|quiver:False:464473	;	By matching	By MS/MS	By MS/MS	By MS/MS	By MS/MS	By MS/MS	By MS/MS	By MS/MS
16.9498	17.7591	18.4593	18.4725	19.1262	16.0817	17.2489	15.8569						1	1	1	5.9	5.9	5.9	21.778	0.0076839	6.9685	783970	1	NaN	NaN	NaN	0.449658	0.596049	0.831744	0.454453	D1G37_02060|D1G37_02060|thiaminephosphatesynthase|464496:465107Reverse;unitig_0|quiver|quiver:False:465154	D1G37_02060|D1G37_02060|thiaminephosphatesynthase|464496:465107Reverse;unitig_0|quiver|quiver:False:465154	;					By MS/MS
21.1019	21.4659	21.6421	20.7371	17.3067	16.7849	20.3873	20.7345						3	3	3	15.8	15.8	15.8	24.053	0	28.584	20482000	12	NaN	NaN	NaN	1.23453	0.221439	2.4334	1.19149	D1G37_02065|cas6f|typeI-FCRISPR-associatedendoribonucleaseCas6/Csy4|468252:468863Reverse;unitig_0|quiver|quiver:False:468871	D1G37_02065|cas6f|typeI-FCRISPR-associatedendoribonucleaseCas6/Csy4|468252:468863Reverse;unitig_0|quiver|quiver:False:468871	;	By MS/MS	By MS/MS	By MS/MS	By MS/MS	By MS/MS	By MS/MS	By MS/MS	By MS/MS
24.5611	25.1648	25.5126	25.5449	24.031	23.6768	24.5669	24.0471						12	12	12	49.6	49.6	49.6	37.49	0	214.55	337800000	48	NaN	NaN	NaN	2.05181	0.0707651	1.11541	0.862754	D1G37_02070|csy3|typeI-FCRISPR-associatedproteinCsy3|468866:469879Reverse;unitig_0|quiver|quiver:False:469944	D1G37_02070|csy3|typeI-FCRISPR-associatedproteinCsy3|468866:469879Reverse;unitig_0|quiver|quiver:False:469944	;	By MS/MS	By MS/MS	By MS/MS	By MS/MS	By MS/MS	By MS/MS	By MS/MS	By MS/MS
30.0785	29.7579	29.9429	29.7449	28.9996	29.1022	28.6946	28.8415				+	minus_plus	77	77	77	65.2	65.2	65.2	104.04	0	323.31	8271200000	593	NaN	NaN	NaN	3.72189	0.00413216	0.971583	0.867541	D1G37_02115|D1G37_02115|insulinasefamilyprotein|480081:482843Reverse;unitig_0|quiver|quiver:False:482914	D1G37_02115|D1G37_02115|insulinasefamilyprotein|480081:482843Reverse;unitig_0|quiver|quiver:False:482914	;	By MS/MS	By MS/MS	By MS/MS	By MS/MS	By MS/MS	By MS/MS	By MS/MS	By MS/MS
17.3309	17.6897	18.052	17.1115	16.6104	18.2086	17.8123	20.0527						1	1	1	2.4	2.4	2.4	45.61	0.0086393	6.5587	8937000	2	NaN	NaN	NaN	0.36423	0.65988	-0.624985	-0.358642	D1G37_02155|D1G37_02155|NADP-dependentisocitratedehydrogenase|489028:490284Reverse;unitig_0|quiver|quiver:False:490313	D1G37_02155|D1G37_02155|NADP-dependentisocitratedehydrogenase|489028:490284Reverse;unitig_0|quiver|quiver:False:490313	;		By MS/MS	By matching	By matching	By matching		By MS/MS	By matching
26.6728	27.1803	27.1883	27.3521	27.0466	26.9598	27.527	27.5352						29	29	29	48.5	48.5	48.5	82.639	0	323.31	1881000000	168	NaN	NaN	NaN	0.339396	0.680114	-0.168761	-0.139163	D1G37_02165|D1G37_02165|NADP-dependentisocitratedehydrogenase|491394:493631Reverse;unitig_0|quiver|quiver:False:493684	D1G37_02165|D1G37_02165|NADP-dependentisocitratedehydrogenase|491394:493631Reverse;unitig_0|quiver|quiver:False:493684	;	By MS/MS	By MS/MS	By MS/MS	By MS/MS	By MS/MS	By MS/MS	By MS/MS	By MS/MS
20.1225	19.0677	21.1204	21.9265	17.3676	17.7008	20.9799	21.8459						5	5	5	13.8	13.8	13.8	64.891	0	66.934	24549000	8	NaN	NaN	NaN	0.363114	0.659325	1.08572	0.473408	D1G37_02170|D1G37_02170|M61familypeptidase|494032:495735Reverse;unitig_0|quiver|quiver:False:495746	D1G37_02170|D1G37_02170|M61familypeptidase|494032:495735Reverse;unitig_0|quiver|quiver:False:495746	;	By matching	By matching	By matching	By MS/MS	By MS/MS	By matching	By MS/MS	By MS/MS
23.4386	23.9719	25.8457	25.8575	22.934	18.8279	23.3166	17.174						3	3	3	44.4	44.4	44.4	17.154	0	69.422	283270000	15	NaN	NaN	NaN	1.36946	0.187885	4.21532	1.59405	D1G37_02185|D1G37_02185|peptidylprolylisomerase|498748:499230Forward;unitig_0|quiver|quiver:True:498726	D1G37_02185|D1G37_02185|peptidylprolylisomerase|498748:499230Forward;unitig_0|quiver|quiver:True:498726	;	By MS/MS	By MS/MS	By MS/MS	By MS/MS	By MS/MS	By matching	By MS/MS	By MS/MS
26.0763	25.6256	25.9851	25.8666	25.7192	25.8399	25.6506	25.7052						21	21	21	58.5	58.5	58.5	44.789	0	189.69	658480000	97	NaN	NaN	NaN	0.743462	0.415488	0.159677	0.144453	D1G37_02225|D1G37_02225|hypotheticalprotein|507717:508889Reverse;unitig_0|quiver|quiver:False:508954	D1G37_02225|D1G37_02225|hypotheticalprotein|507717:508889Reverse;unitig_0|quiver|quiver:False:508954	;	By MS/MS	By MS/MS	By MS/MS	By MS/MS	By MS/MS	By MS/MS	By MS/MS	By MS/MS
26.674	27.2247	27.2231	27.5149	27.436	27.3187	27.7224	28.1536						20	20	20	54.2	54.2	54.2	52.906	0	323.31	2179100000	139	NaN	NaN	NaN	1.00392	0.302037	-0.498521	-0.397009	D1G37_02275|D1G37_02275|glyceraldehyde-3-phosphatedehydrogenase|518163:519620Reverse;unitig_0|quiver|quiver:False:519634	D1G37_02275|D1G37_02275|glyceraldehyde-3-phosphatedehydrogenase|518163:519620Reverse;unitig_0|quiver|quiver:False:519634	;	By MS/MS	By MS/MS	By MS/MS	By MS/MS	By MS/MS	By MS/MS	By MS/MS	By MS/MS
18.1092	20.9485	17.4235	18.9431	16.8056	17.2757	17.4134	15.6868						2	2	2	14.4	14.4	14.4	22.508	0	13.807	12644000	7	NaN	NaN	NaN	1.27403	0.207483	2.06066	1.10897	D1G37_02285|D1G37_02285|hypotheticalprotein|520893:521480Reverse;unitig_0|quiver|quiver:False:521524	D1G37_02285|D1G37_02285|hypotheticalprotein|520893:521480Reverse;unitig_0|quiver|quiver:False:521524	;	By MS/MS	By MS/MS	By MS/MS		By MS/MS	By MS/MS	By matching	By MS/MS
26.2489	26.77	27.0119	26.7941	26.543	26.4638	26.9718	26.6074						23	23	23	65.5	65.5	65.5	44.278	0	323.31	1247900000	142	NaN	NaN	NaN	0.112403	0.8838	0.0597415	0.0499083	D1G37_02310|D1G37_02310|pyridoxalphosphate-dependentaminotransferase|526598:527833Forward;unitig_0|quiver|quiver:True:526576	D1G37_02310|D1G37_02310|pyridoxalphosphate-dependentaminotransferase|526598:527833Forward;unitig_0|quiver|quiver:True:526576	;	By MS/MS	By MS/MS	By MS/MS	By MS/MS	By MS/MS	By MS/MS	By MS/MS	By MS/MS
17.0153	18.0781	18.3891	20.6768	17.7693	19.1575	17.6718	16.287						1	1	1	5.4	5.4	5.4	25.922	0.0046512	8.9251	3616800	2	NaN	NaN	NaN	0.366141	0.658109	0.818452	0.415815	D1G37_02350|D1G37_02350|pyridoxine5'-phosphatesynthase|531555:532280Reverse;unitig_0|quiver|quiver:False:532288	D1G37_02350|D1G37_02350|pyridoxine5'-phosphatesynthase|531555:532280Reverse;unitig_0|quiver|quiver:False:532288	;		By matching	By MS/MS	By MS/MS
24.5849	24.2359	24.618	24.4922	24.3935	24.8213	25.6446	24.7474						2	2	2	31.8	31.8	31.8	6.9111	0	71.966	326160000	32	NaN	NaN	NaN	0.737371	0.418123	-0.418956	-0.327717	D1G37_02360|D1G37_02360|hypotheticalprotein|533017:533217Reverse;unitig_0|quiver|quiver:False:533234	D1G37_02360|D1G37_02360|hypotheticalprotein|533017:533217Reverse;unitig_0|quiver|quiver:False:533234	;	By MS/MS	By MS/MS	By MS/MS	By MS/MS	By MS/MS	By MS/MS	By MS/MS	By MS/MS
19.0704	19.3031	17.6805	16.1244	15.91	18.4229	16.7004	17.1927						1	1	1	4.1	4.1	4.1	38.572	0.0044693	7.4437	277810	1	NaN	NaN	NaN	0.50065	0.570787	0.988137	0.51928	D1G37_02365|D1G37_02365|GTPaseEra|533236:534258Reverse;unitig_0|quiver|quiver:False:534335	D1G37_02365|D1G37_02365|GTPaseEra|533236:534258Reverse;unitig_0|quiver|quiver:False:534335	;								By MS/MS
29.2342	29.1816	29.3693	29.4493	29.5243	29.5511	28.9835	29.1916						37	37	37	68.5	68.5	68.5	49.676	0	323.31	7521100000	315	NaN	NaN	NaN	0.00899501	0.98724	-0.00401592	-0.00349228	D1G37_02395|D1G37_02395|Dofamilyserineendopeptidase|538795:540186Reverse;unitig_0|quiver|quiver:False:540254	D1G37_02395|D1G37_02395|Dofamilyserineendopeptidase|538795:540186Reverse;unitig_0|quiver|quiver:False:540254	;	By MS/MS	By MS/MS	By MS/MS	By MS/MS	By MS/MS	By MS/MS	By MS/MS	By MS/MS
18.0448	17.4466	18.4341	17.3406	19.1465	16.6337	16.9583	19.9165						1	1	1	1.8	1.8	1.8	61.324	0.004603	8.4563	3248500	2	NaN	NaN	NaN	0.157132	0.833644	-0.347219	-0.187891	D1G37_02400|D1G37_02400|L-aspartateoxidase|540402:542045Forward;unitig_0|quiver|quiver:True:540359	D1G37_02400|D1G37_02400|L-aspartateoxidase|540402:542045Forward;unitig_0|quiver|quiver:True:540359	;				By matching			By MS/MS	By MS/MS
20.8398	21.0776	21.1233	20.8758	21.377	20.9637	20.7408	20.8005						4	4	4	12.2	12.2	12.2	37.125	0	26.192	23567000	12	NaN	NaN	NaN	0.0182179	0.982013	0.00859594	0.00740978	D1G37_02425|D1G37_02425|sulfateABCtransportersubstrate-bindingprotein|545407:546414Forward;unitig_0|quiver|quiver:True:545319	D1G37_02425|D1G37_02425|sulfateABCtransportersubstrate-bindingprotein|545407:546414Forward;unitig_0|quiver|quiver:True:545319	;	By MS/MS	By MS/MS	By MS/MS	By MS/MS	By MS/MS	By matching	By MS/MS	By MS/MS
31.6228	31.9796	31.507	31.9308	31.6519	31.769	31.3476	30.9933						15	15	15	46.2	46.2	46.2	26.872	0	323.31	36393000000	427	NaN	NaN	NaN	0.754178	0.40852	0.31962	0.264483	D1G37_02455|D1G37_02455|hypotheticalprotein|551007:551756Reverse;unitig_0|quiver|quiver:False:551836	D1G37_02455|D1G37_02455|hypotheticalprotein|551007:551756Reverse;unitig_0|quiver|quiver:False:551836	;	By MS/MS	By MS/MS	By MS/MS	By MS/MS	By MS/MS	By MS/MS	By MS/MS	By MS/MS
23.2079	23.7317	23.8749	23.4951	23.2375	23.4259	23.2881	24.7112						5	5	5	15.8	15.8	15.8	30.611	0	205.78	162960000	22	NaN	NaN	NaN	0.0840666	0.920954	-0.088264	-0.0639628	D1G37_02460|dapD|2,3,4,5-tetrahydropyridine-2,6-dicarboxylateN-succinyltransferase|552051:552871Forward;unitig_0|quiver|quiver:True:552014	D1G37_02460|dapD|2,3,4,5-tetrahydropyridine-2,6-dicarboxylateN-succinyltransferase|552051:552871Forward;unitig_0|quiver|quiver:True:552014	;	By MS/MS	By MS/MS	By MS/MS	By MS/MS	By MS/MS	By MS/MS	By MS/MS	By MS/MS
18.5812	18.7847	17.1145	18.9933	21.284	17.4873	18.1014	21.4744						3	3	3	19.8	19.8	19.8	24.628	0	34.147	12928000	2	NaN	NaN	NaN	0.493278	0.572448	-1.21835	-0.572827	D1G37_02470|queC|7-cyano-7-deazaguaninesynthaseQueC|553688:554371Forward;unitig_0|quiver|quiver:True:553675	D1G37_02470|queC|7-cyano-7-deazaguaninesynthaseQueC|553688:554371Forward;unitig_0|quiver|quiver:True:553675	;	By matching	By MS/MS	By matching		By matching		By matching	By MS/MS
29.5131	29.304	29.3118	29.1712	29.3965	29.7674	29.6611	29.0959						13	13	13	52.9	52.9	52.9	14.705	0	323.31	7790200000	195	NaN	NaN	NaN	0.414429	0.618511	-0.15521	-0.133147	D1G37_02475|D1G37_02475|hypotheticalprotein|554385:554801Forward;unitig_0|quiver|quiver:True:554375	D1G37_02475|D1G37_02475|hypotheticalprotein|554385:554801Forward;unitig_0|quiver|quiver:True:554375	;	By MS/MS	By MS/MS	By MS/MS	By MS/MS	By MS/MS	By MS/MS	By MS/MS	By MS/MS
16.7632	18.7658	21.6036	21.5022	17.0519	18.3882	17.58	17.1308						3	3	3	22.2	22.2	22.2	17.298	0	25.183	20727000	3	NaN	NaN	NaN	0.887906	0.351358	2.121	0.960931	D1G37_02485|D1G37_02485|peroxiredoxin|555596:556057Forward;unitig_0|quiver|quiver:True:555592	D1G37_02485|D1G37_02485|peroxiredoxin|555596:556057Forward;unitig_0|quiver|quiver:True:555592	;	By matching	By matching	By MS/MS	By MS/MS	By MS/MS		By matching	By matching
21.7419	17.4938	18.0793	17.6112	21.7543	18.1821	21.5721	21.1408						3	3	3	20.1	20.1	20.1	20.779	0	49.513	21445000	9	NaN	NaN	NaN	0.717333	0.433433	-1.93074	-0.834875	D1G37_02490|D1G37_02490|CAPdomain-containingprotein|556180:556749Forward;unitig_0|quiver|quiver:True:556155	D1G37_02490|D1G37_02490|CAPdomain-containingprotein|556180:556749Forward;unitig_0|quiver|quiver:True:556155	;	By MS/MS	By MS/MS		By matching	By MS/MS	By MS/MS	By MS/MS	By MS/MS
25.9711	26.1013	26.3761	26.3652	26.3062	25.7242	26.6524	26.6529						46	46	46	50	50	50	139.41	0	323.31	976730000	193	NaN	NaN	NaN	0.216498	0.779371	-0.130513	-0.105179	D1G37_02515|D1G37_02515|phosphoribosylformylglycinamidinesynthase|560316:564149Reverse;unitig_0|quiver|quiver:False:564199	D1G37_02515|D1G37_02515|phosphoribosylformylglycinamidinesynthase|560316:564149Reverse;unitig_0|quiver|quiver:False:564199	;	By MS/MS	By MS/MS	By MS/MS	By MS/MS	By MS/MS	By MS/MS	By MS/MS	By MS/MS
30.416	30.2807	30.3249	30.0808	30.1252	30.6499	30.8416	29.6852						38	38	38	74.4	74.4	74.4	46.572	0	323.31	15232000000	494	NaN	NaN	NaN	0.0654982	0.941159	-0.0499024	-0.03926	D1G37_02560|tolB|Tol-PalsystembetapropellerrepeatproteinTolB|572335:573615Forward;unitig_0|quiver|quiver:True:572283	D1G37_02560|tolB|Tol-PalsystembetapropellerrepeatproteinTolB|572335:573615Forward;unitig_0|quiver|quiver:True:572283	;	By MS/MS	By MS/MS	By MS/MS	By MS/MS	By MS/MS	By MS/MS	By MS/MS	By MS/MS
29.3552	29.0465	28.848	28.7951	28.9865	29.5534	29.5649	28.7924						14	14	14	65.8	65.8	65.8	20.073	0	323.31	6520500000	171	NaN	NaN	NaN	0.399394	0.631217	-0.213097	-0.172607	D1G37_02565|pal|peptidoglycan-associatedlipoproteinPal|573643:574206Forward;unitig_0|quiver|quiver:True:573615	D1G37_02565|pal|peptidoglycan-associatedlipoproteinPal|573643:574206Forward;unitig_0|quiver|quiver:True:573615	;	By MS/MS	By MS/MS	By MS/MS	By MS/MS	By MS/MS	By MS/MS	By MS/MS	By MS/MS
21.8204	16.9266	22.1793	22.6027	22.5395	21.8016	22.7255	22.7403						9	9	9	38.7	38.7	38.7	35.456	0	110.67	62507000	21	NaN	NaN	NaN	0.540568	0.542631	-1.56949	-0.66885	D1G37_02575|D1G37_02575|fructose1,6-bisphosphatase|574632:575603Forward;unitig_0|quiver|quiver:True:574574	D1G37_02575|D1G37_02575|fructose1,6-bisphosphatase|574632:575603Forward;unitig_0|quiver|quiver:True:574574	;	By MS/MS	By MS/MS	By MS/MS	By MS/MS	By MS/MS	By MS/MS	By MS/MS	By MS/MS
22.3124	22.8361	21.9714	21.9084	22.2125	22.6259	21.8783	17.4857						3	3	3	25.6	25.6	25.6	15.353	0	50.723	48705000	17	NaN	NaN	NaN	0.444058	0.599278	1.20652	0.544264	D1G37_02595|D1G37_02595|DUF3106domain-containingprotein|577510:577899Forward;unitig_0|quiver|quiver:True:577473	D1G37_02595|D1G37_02595|DUF3106domain-containingprotein|577510:577899Forward;unitig_0|quiver|quiver:True:577473	;	By MS/MS	By MS/MS	By MS/MS	By MS/MS	By MS/MS	By MS/MS	By MS/MS	By MS/MS
29.3572	29.2367	28.8963	29.0995	29.7408	29.9552	29.7924	29.3452						42	42	42	64.2	64.2	64.2	87.952	0	323.31	8196000000	354	NaN	NaN	NaN	1.86232	0.0957893	-0.560942	-0.482379	D1G37_02600|D1G37_02600|CSLREAdomain-containingprotein|577986:580415Reverse;unitig_0|quiver|quiver:False:580429	D1G37_02600|D1G37_02600|CSLREAdomain-containingprotein|577986:580415Reverse;unitig_0|quiver|quiver:False:580429	;	By MS/MS	By MS/MS	By MS/MS	By MS/MS	By MS/MS	By MS/MS	By MS/MS	By MS/MS
28.1371	28.114	28.0554	27.9114	28.5799	28.9226	28.3736	28.4365						35	35	35	66.3	66.3	66.3	66.34	0	323.31	3789200000	250	NaN	NaN	NaN	2.12069	0.0644126	-0.523685	-0.462326	D1G37_02605|rbtA|rhombotargetA|580431:582284Reverse;unitig_0|quiver|quiver:False:582319	D1G37_02605|rbtA|rhombotargetA|580431:582284Reverse;unitig_0|quiver|quiver:False:582319	;	By MS/MS	By MS/MS	By MS/MS	By MS/MS	By MS/MS	By MS/MS	By MS/MS	By MS/MS
23.4046	23.9125	24.1822	24.7091	23.918	23.7023	23.814	24.0843						7	7	7	28.9	28.9	28.9	37.875	0	149.13	199300000	37	NaN	NaN	NaN	0.247421	0.752849	0.172449	0.134327	D1G37_02620|D1G37_02620|phosphoribosylformylglycinamidinecyclo-ligase|584649:585719Forward;unitig_0|quiver|quiver:True:584621	D1G37_02620|D1G37_02620|phosphoribosylformylglycinamidinecyclo-ligase|584649:585719Forward;unitig_0|quiver|quiver:True:584621	;	By MS/MS	By MS/MS	By MS/MS	By MS/MS	By MS/MS	By MS/MS	By MS/MS	By MS/MS
17.1728	17.5429	18.2032	16.9314	18.3187	17.4433	17.2459	16.0776						1	1	1	5.8	5.8	5.8	35.547	0	16.543	0	1	NaN	NaN	NaN	-4.34294e-08	0	0	0	D1G37_02670|D1G37_02670|hypotheticalprotein|595666:596607Forward;unitig_0|quiver|quiver:True:595563	D1G37_02670|D1G37_02670|hypotheticalprotein|595666:596607Forward;unitig_0|quiver|quiver:True:595563	;								By MS/MS
23.1885	23.3951	23.5499	23.527	23.8686	23.0942	23.8866	23.629						10	10	10	38.4	38.4	38.4	39.294	0	105.14	140140000	34	NaN	NaN	NaN	0.454146	0.595518	-0.2045	-0.170068	D1G37_02675|D1G37_02675|3-phosphoserine/phosphohydroxythreonineaminotransferase|596845:597924Reverse;unitig_0|quiver|quiver:False:597965	D1G37_02675|D1G37_02675|3-phosphoserine/phosphohydroxythreonineaminotransferase|596845:597924Reverse;unitig_0|quiver|quiver:False:597965	;	By MS/MS	By MS/MS	By MS/MS	By MS/MS	By MS/MS	By MS/MS	By MS/MS	By MS/MS
16.9114	17.4809	17.4392	17.056	17.1563	17.5151	16.3837	20.7585						2	2	2	5.3	5.3	5.3	55.562	0	16.767	18102000	3	NaN	NaN	NaN	0.317615	0.696549	-0.731558	-0.370485	D1G37_02680|D1G37_02680|TolCfamilyprotein|598304:599791Forward;unitig_0|quiver|quiver:True:598270	D1G37_02680|D1G37_02680|TolCfamilyprotein|598304:599791Forward;unitig_0|quiver|quiver:True:598270	;	By MS/MS	By MS/MS	By matching	By matching	By matching		By matching	By matching
21.2783	18.0553	21.0722	21.5926	22.2542	21.5652	22.105	22.8217						8	8	8	9.1	9.1	9.1	99.726	0	71.328	43484000	20	NaN	NaN	NaN	1.00912	0.300495	-1.68692	-0.906261	D1G37_02720|D1G37_02720|DNAgyrasesubunitA|607270:609984Reverse;unitig_0|quiver|quiver:False:609995	D1G37_02720|D1G37_02720|DNAgyrasesubunitA|607270:609984Reverse;unitig_0|quiver|quiver:False:609995	;	By MS/MS	By MS/MS	By MS/MS	By MS/MS	By MS/MS	By MS/MS	By MS/MS	By MS/MS
25.0946	25.5737	25.9471	26.2578	26.1106	25.9959	26.0251	26.5621						13	13	13	65.5	65.5	65.5	31.511	0	221.44	789890000	77	NaN	NaN	NaN	0.798415	0.388111	-0.45512	-0.354697	D1G37_02725|D1G37_02725|electrontransferflavoproteinsubunitalpha|610351:611283Reverse;unitig_0|quiver|quiver:False:611315	D1G37_02725|D1G37_02725|electrontransferflavoproteinsubunitalpha|610351:611283Reverse;unitig_0|quiver|quiver:False:611315	;	By MS/MS	By MS/MS	By MS/MS	By MS/MS	By MS/MS	By MS/MS	By MS/MS	By MS/MS
24.7401	25.7076	25.9573	26.3253	25.6755	25.2753	25.8065	26.337						13	13	13	69.9	69.9	69.9	26.511	0	156.19	708940000	65	NaN	NaN	NaN	0.0814274	0.923102	-0.0910187	-0.0648497	D1G37_02730|D1G37_02730|electrontransferflavoproteinsubunitbeta/FixAfamilyprotein|611301:612050Reverse;unitig_0|quiver|quiver:False:612154	D1G37_02730|D1G37_02730|electrontransferflavoproteinsubunitbeta/FixAfamilyprotein|611301:612050Reverse;unitig_0|quiver|quiver:False:612154	;	By MS/MS	By MS/MS	By MS/MS	By MS/MS	By MS/MS	By MS/MS	By MS/MS	By MS/MS
17.6994	17.2122	16.0086	17.3164	21.4308	17.0499	21.4753	21.5693						3	3	3	15.3	15.3	15.3	31.138	0	31.533	22259000	10	NaN	NaN	NaN	1.52963	0.15159	-3.32214	-1.53133	D1G37_02745|D1G37_02745|diaminopimelateepimerase|614246:615091Reverse;unitig_0|quiver|quiver:False:615102	D1G37_02745|D1G37_02745|diaminopimelateepimerase|614246:615091Reverse;unitig_0|quiver|quiver:False:615102	;	By MS/MS	By matching	By MS/MS	By MS/MS	By MS/MS	By MS/MS	By MS/MS	By MS/MS
19.5753	21.819	17.4003	21.5988	21.4084	21.6114	22.082	22.024						6	6	6	13.5	13.5	13.5	45.692	0	35.64	35730000	12	NaN	NaN	NaN	0.801077	0.388927	-1.68309	-0.82338	D1G37_02750|lysA|diaminopimelatedecarboxylase|615097:616347Reverse;unitig_0|quiver|quiver:False:616361	D1G37_02750|lysA|diaminopimelatedecarboxylase|615097:616347Reverse;unitig_0|quiver|quiver:False:616361	;	By MS/MS	By MS/MS	By matching	By MS/MS	By MS/MS	By MS/MS	By MS/MS	By MS/MS
16.7476	18.1174	17.3473	18.8178	20.3284	20.4137	17.7396	20.1098						3	3	3	15.1	15.1	15.1	34.239	0	35.314	18941000	8	NaN	NaN	NaN	1.28276	0.204247	-1.89033	-1.06053	D1G37_02770|D1G37_02770|Tim44domain-containingprotein|620102:621079Forward;unitig_0|quiver|quiver:True:620065	D1G37_02770|D1G37_02770|Tim44domain-containingprotein|620102:621079Forward;unitig_0|quiver|quiver:True:620065	;	By matching	By MS/MS	By matching	By MS/MS	By MS/MS	By MS/MS	By MS/MS	By MS/MS
18.3987	17.1299	17.6503	17.3148	18.3486	16.9759	17.0207	16.0926						1	1	1	4.5	4.5	4.5	22.811	0	13.557	0	1	1	1	1	-4.34294e-08	0	0	0	D1G37_02825|D1G37_02825|nitroreductasefamilyprotein|631440:632045Forward	D1G37_02825|D1G37_02825|nitroreductasefamilyprotein|631440:632045Forward				By MS/MS
21.9754	23.8632	23.2411	23.0182	22.412	18.3683	17.5953	22.5683						2	2	2	26	26	26	13.694	0	60.586	75126000	14	NaN	NaN	NaN	1.05646	0.286182	2.78846	1.17711	D1G37_02900|D1G37_02900|SCP-2steroltransferfamilyprotein|647077:647460Reverse;unitig_0|quiver|quiver:False:647468	D1G37_02900|D1G37_02900|SCP-2steroltransferfamilyprotein|647077:647460Reverse;unitig_0|quiver|quiver:False:647468	;	By MS/MS	By MS/MS	By MS/MS	By MS/MS	By MS/MS	By MS/MS	By MS/MS	By MS/MS
25.9051	25.8586	25.6074	25.6627	25.8656	25.8699	25.3693	25.7147						18	18	18	63.7	63.7	63.7	42.332	0	202.49	615600000	94	NaN	NaN	NaN	0.147681	0.841827	0.0535741	0.0470673	D1G37_02935|D1G37_02935|glycerophosphodiesterphosphodiesterase|655159:656301Forward;unitig_0|quiver|quiver:True:655140	D1G37_02935|D1G37_02935|glycerophosphodiesterphosphodiesterase|655159:656301Forward;unitig_0|quiver|quiver:True:655140	;	By MS/MS	By MS/MS	By MS/MS	By MS/MS	By MS/MS	By MS/MS	By MS/MS	By MS/MS
27.966	27.4661	27.4111	27.5356	27.539	27.2251	27.3052	27.1419						21	21	21	79.4	79.4	79.4	35.362	0	323.31	2044700000	131	NaN	NaN	NaN	0.982034	0.309208	0.29192	0.253277	D1G37_02940|D1G37_02940|MBLfoldmetallo-hydrolase|656345:657307Reverse;unitig_0|quiver|quiver:False:657324	D1G37_02940|D1G37_02940|MBLfoldmetallo-hydrolase|656345:657307Reverse;unitig_0|quiver|quiver:False:657324	;	By MS/MS	By MS/MS	By MS/MS	By MS/MS	By MS/MS	By MS/MS	By MS/MS	By MS/MS
28.6464	28.6955	28.8178	29.108	29.1459	28.957	29.4246	30.1155						35	35	35	67.6	67.6	67.6	57.166	0	323.31	7460400000	317	NaN	NaN	NaN	1.13433	0.255028	-0.593803	-0.466072	D1G37_02950|D1G37_02950|molecularchaperoneGroEL|657964:659598Reverse;unitig_0|quiver|quiver:False:659615	D1G37_02950|D1G37_02950|molecularchaperoneGroEL|657964:659598Reverse;unitig_0|quiver|quiver:False:659615	;	By MS/MS	By MS/MS	By MS/MS	By MS/MS	By MS/MS	By MS/MS	By MS/MS	By MS/MS
23.1996	24.4967	24.392	24.4956	24.3439	23.5791	24.1085	24.7991						4	4	4	67.7	67.7	67.7	10.157	0	40.309	237870000	26	NaN	NaN	NaN	0.0534684	0.955879	-0.0616627	-0.0438678	D1G37_02955|D1G37_02955|co-chaperoneGroES|659657:659947Reverse;unitig_0|quiver|quiver:False:659976	D1G37_02955|D1G37_02955|co-chaperoneGroES|659657:659947Reverse;unitig_0|quiver|quiver:False:659976	;	By MS/MS	By MS/MS	By MS/MS	By MS/MS	By MS/MS	By MS/MS	By MS/MS	By MS/MS
26.8267	27.1975	27.2163	27.3247	27.0587	26.5164	27.0824	27.3564						38	38	38	68.2	68.2	68.2	67.42	0	323.31	1682300000	206	NaN	NaN	NaN	0.27607	0.730932	0.137835	0.114229	D1G37_02970|D1G37_02970|phosphoenolpyruvatecarboxykinase|662200:664032Forward;unitig_0|quiver|quiver:True:662187	D1G37_02970|D1G37_02970|phosphoenolpyruvatecarboxykinase|662200:664032Forward;unitig_0|quiver|quiver:True:662187	;	By MS/MS	By MS/MS	By MS/MS	By MS/MS	By MS/MS	By MS/MS	By MS/MS	By MS/MS
28.1951	28.0187	27.5292	27.2046	27.9783	28.2818	28.4428	27.7792						9	9	9	72.1	72.1	72.1	15.439	0	293.99	2844200000	102	NaN	NaN	NaN	0.684209	0.451772	-0.383593	-0.301766	D1G37_02990|D1G37_02990|hypotheticalprotein|669077:669499Forward;unitig_0|quiver|quiver:True:669043	D1G37_02990|D1G37_02990|hypotheticalprotein|669077:669499Forward;unitig_0|quiver|quiver:True:669043	;	By MS/MS	By MS/MS	By MS/MS	By MS/MS	By MS/MS	By MS/MS	By MS/MS	By MS/MS
24.7288	25.3526	25.4998	25.5949	25.2117	25.124	25.3542	25.5683						13	13	13	61	61	61	29.823	0	164.24	486060000	52	NaN	NaN	NaN	0.0325035	0.975978	-0.0205417	-0.0168695	D1G37_03000|folD|bifunctionalmethylenetetrahydrofolatedehydrogenase/methenyltetrahydrofolatecyclohydrolaseFolD|670431:671279Reverse;unitig_0|quiver|quiver:False:671374	D1G37_03000|folD|bifunctionalmethylenetetrahydrofolatedehydrogenase/methenyltetrahydrofolatecyclohydrolaseFolD|670431:671279Reverse;unitig_0|quiver|quiver:False:671374	;	By MS/MS	By MS/MS	By MS/MS	By MS/MS	By MS/MS	By MS/MS	By MS/MS	By MS/MS
18.9651	18.0143	17.8312	17.2338	17.5344	16.7499	16.6392	19.2809						1	1	1	4.2	4.2	4.2	23.926	0.0087241	6.7535	2614400	1	NaN	NaN	NaN	0.267741	0.734864	0.460024	0.269358	D1G37_03045|D1G37_03045|ribosomalRNAlargesubunitmethyltransferaseE|677633:678283Reverse;unitig_0|quiver|quiver:False:678285	D1G37_03045|D1G37_03045|ribosomalRNAlargesubunitmethyltransferaseE|677633:678283Reverse;unitig_0|quiver|quiver:False:678285	;							By MS/MS	By matching
24.4167	25.162	25.4085	25.5017	25.0561	24.9639	25.3252	25.1413						9	9	9	31.7	31.7	31.7	40.651	0	101.83	432410000	36	NaN	NaN	NaN	0.00074279	0.998291	0.000575066	0.000457275	D1G37_03065|D1G37_03065|carbamoyl-phosphatesynthasesmallsubunit|680317:681456Forward;unitig_0|quiver|quiver:True:680211	D1G37_03065|D1G37_03065|carbamoyl-phosphatesynthasesmallsubunit|680317:681456Forward;unitig_0|quiver|quiver:True:680211	;	By MS/MS	By MS/MS	By MS/MS	By MS/MS	By MS/MS	By MS/MS	By MS/MS	By MS/MS
27.0458	27.4045	27.4647	27.6753	27.6176	27.4391	28.0049	28.0475						59	59	59	62.3	62.3	62.3	118.4	0	323.31	2438800000	218	NaN	NaN	NaN	0.985029	0.308107	-0.379699	-0.316962	D1G37_03070|D1G37_03070|carbamoyl-phosphatesynthaselargesubunit|681471:684701Forward;unitig_0|quiver|quiver:True:681449	D1G37_03070|D1G37_03070|carbamoyl-phosphatesynthaselargesubunit|681471:684701Forward;unitig_0|quiver|quiver:True:681449	;	By MS/MS	By MS/MS	By MS/MS	By MS/MS	By MS/MS	By MS/MS	By MS/MS	By MS/MS
25.4287	25.7296	25.9344	26.2116	26.1075	25.6333	25.2893	26.0944						9	9	9	53.8	53.8	53.8	17.768	0	106.03	690150000	49	NaN	NaN	NaN	0.0618819	0.945552	0.0449481	0.0357425	D1G37_03075|greA|transcriptionelongationfactorGreA|684788:685264Forward;unitig_0|quiver|quiver:True:684757	D1G37_03075|greA|transcriptionelongationfactorGreA|684788:685264Forward;unitig_0|quiver|quiver:True:684757	;	By MS/MS	By MS/MS	By MS/MS	By MS/MS	By MS/MS	By MS/MS	By MS/MS	By MS/MS
21.298	23.1735	21.718	21.7119	17.0358	21	21.3636	21.1688						1	1	1	5.2	5.2	5.2	25.853	0.0046458	8.9117	40621000	4	NaN	NaN	NaN	0.81893	0.383837	1.83327	0.866144	D1G37_03110|D1G37_03110|typeIsecretionC-terminaltargetdomain-containingprotein|691237:691983Reverse;unitig_0|quiver|quiver:False:692051	D1G37_03110|D1G37_03110|typeIsecretionC-terminaltargetdomain-containingprotein|691237:691983Reverse;unitig_0|quiver|quiver:False:692051	;	By matching	By MS/MS	By MS/MS	By MS/MS	By MS/MS	By MS/MS	By matching	By matching
17.3192	17.8863	16.4358	18.6986	15.7498	17.8259	16.8295	19.5812						1	1	1	6.4	6.4	6.4	33.008	0	39.865	5163000	2	NaN	NaN	NaN	0.0322595	0.975378	0.0883501	0.045469	D1G37_03130|D1G37_03130|neutralzincmetallopeptidase|706150:707049Reverse;unitig_0|quiver|quiver:False:707114	D1G37_03130|D1G37_03130|neutralzincmetallopeptidase|706150:707049Reverse;unitig_0|quiver|quiver:False:707114	;	By MS/MS	By matching	By matching				By matching	By MS/MS
21.5982	22.544	22.2621	22.5113	23.0068	22.4981	22.803	23.0829						10	10	10	32	32	32	37.667	0	96.54	75945000	23	NaN	NaN	NaN	1.28683	0.205954	-0.61879	-0.492904	D1G37_03140|trpS|tryptophan--tRNAligase|708210:709223Forward;unitig_0|quiver|quiver:True:708206	D1G37_03140|trpS|tryptophan--tRNAligase|708210:709223Forward;unitig_0|quiver|quiver:True:708206	;	By MS/MS	By MS/MS	By MS/MS	By MS/MS	By MS/MS	By MS/MS	By MS/MS	By MS/MS
28.3667	28.4703	28.6237	28.4817	28.472	28.2598	28.7815	28.9001						16	16	16	57.1	57.1	57.1	30.693	0	323.31	4668900000	218	NaN	NaN	NaN	0.322086	0.697326	-0.117754	-0.101947	D1G37_03145|D1G37_03145|succinate--CoAligasesubunitalpha|709635:710525Reverse;unitig_0|quiver|quiver:False:710545	D1G37_03145|D1G37_03145|succinate--CoAligasesubunitalpha|709635:710525Reverse;unitig_0|quiver|quiver:False:710545	;	By MS/MS	By MS/MS	By MS/MS	By MS/MS	By MS/MS	By MS/MS	By MS/MS	By MS/MS
28.4008	28.6894	28.9008	29.1833	28.584	28.2575	28.5772	29.0742						20	20	20	50.5	50.5	50.5	41.529	0	297.64	5264500000	160	NaN	NaN	NaN	0.302883	0.704595	0.17035	0.137803	unitig_0|quiver|quiver:False:711705;D1G37_03150|D1G37_03150|succinyl-CoAligasesubunitbeta|710540:711706Reverse	unitig_0|quiver|quiver:False:711705;D1G37_03150|D1G37_03150|succinyl-CoAligasesubunitbeta|710540:711706Reverse	;	By MS/MS	By MS/MS	By MS/MS	By MS/MS	By MS/MS	By MS/MS	By MS/MS	By MS/MS
26.3062	26.4731	26.4987	26.7675	26.8429	26.5921	27.0343	27.3801						16	16	16	37.9	37.9	37.9	51.025	0	232.65	1353100000	97	NaN	NaN	NaN	1.24605	0.216562	-0.450972	-0.378467	D1G37_03155|lpdA|dihydrolipoyldehydrogenase|711854:713287Reverse;unitig_0|quiver|quiver:False:713319	D1G37_03155|lpdA|dihydrolipoyldehydrogenase|711854:713287Reverse;unitig_0|quiver|quiver:False:713319	;	By MS/MS	By MS/MS	By MS/MS	By MS/MS	By MS/MS	By MS/MS	By MS/MS	By MS/MS
24.8525	25.3378	25.7481	25.2827	25.6246	25.3794	26.0542	26.3683						20	20	20	49	49	49	42.544	0	323.31	636690000	85	NaN	NaN	NaN	0.988651	0.306569	-0.551341	-0.428556	D1G37_03160|D1G37_03160|2-oxoglutaratedehydrogenasecomplexdihydrolipoyllysine-residuesuccinyltransferase|713350:714546Reverse;unitig_0|quiver|quiver:False:714566	D1G37_03160|D1G37_03160|2-oxoglutaratedehydrogenasecomplexdihydrolipoyllysine-residuesuccinyltransferase|713350:714546Reverse;unitig_0|quiver|quiver:False:714566	;	By MS/MS	By MS/MS	By MS/MS	By MS/MS	By MS/MS	By MS/MS	By MS/MS	By MS/MS
23.8798	24.4712	24.6865	24.9177	24.8325	24.4344	25.1909	25.1578						23	23	23	27.3	27.3	27.3	106.01	0	253.35	336330000	68	NaN	NaN	NaN	0.712466	0.436109	-0.415124	-0.323352	D1G37_03165|D1G37_03165|2-oxoglutaratedehydrogenaseE1component|714546:717386Reverse;unitig_0|quiver|quiver:False:717400	D1G37_03165|D1G37_03165|2-oxoglutaratedehydrogenaseE1component|714546:717386Reverse;unitig_0|quiver|quiver:False:717400	;	By MS/MS	By MS/MS	By MS/MS	By MS/MS	By MS/MS	By MS/MS	By MS/MS	By MS/MS
18.1979	20.5821	17.7229	21.2093	21.8962	21.5694	18.2897	22.1111						3	3	3	6.5	6.5	6.5	66.996	0	34.412	24653000	11	NaN	NaN	NaN	0.579969	0.519689	-1.53856	-0.68504	D1G37_03185|D1G37_03185|succinatedehydrogenaseflavoproteinsubunit|718682:720517Reverse;unitig_0|quiver|quiver:False:720525	D1G37_03185|D1G37_03185|succinatedehydrogenaseflavoproteinsubunit|718682:720517Reverse;unitig_0|quiver|quiver:False:720525	;		By MS/MS	By matching	By matching	By MS/MS	By MS/MS	By MS/MS	By MS/MS
26.2474	26.8545	26.2962	26.1214	26.1554	26.1426	26.751	26.6935						14	14	14	39.9	39.9	39.9	47.46	0	240.47	1086400000	84	NaN	NaN	NaN	0.0871362	0.915614	-0.0557604	-0.0452531	unitig_0|quiver|quiver:True:722249;D1G37_03200|D1G37_03200|typeIIcitratesynthase|722250:723524Forward	unitig_0|quiver|quiver:True:722249;D1G37_03200|D1G37_03200|typeIIcitratesynthase|722250:723524Forward	;	By MS/MS	By MS/MS	By MS/MS	By MS/MS	By MS/MS	By MS/MS	By MS/MS	By MS/MS
16.3717	18.4707	18.1552	18.1289	21.0137	16.4952	20.8626	22.0149						3	3	3	11	11	11	35.032	0	50.294	15238000	7	NaN	NaN	NaN	0.888767	0.351731	-2.31498	-0.999314	D1G37_03210|D1G37_03210|rhodanese-relatedsulfurtransferase|724192:725124Forward;unitig_0|quiver|quiver:True:724161	D1G37_03210|D1G37_03210|rhodanese-relatedsulfurtransferase|724192:725124Forward;unitig_0|quiver|quiver:True:724161	;				By MS/MS	By matching	By MS/MS	By MS/MS	By MS/MS
17.056	19.8983	18.3331	15.8903	17.7291	16.63	18.8294	20.8057						1	1	1	13.2	13.2	13.2	7.9392	0.0011862	10.143	17214000	3	NaN	NaN	NaN	0.228929	0.769541	-0.704082	-0.314547	D1G37_03220|D1G37_03220|hypotheticalprotein|725848:726054Reverse;unitig_0|quiver|quiver:False:726095	D1G37_03220|D1G37_03220|hypotheticalprotein|725848:726054Reverse;unitig_0|quiver|quiver:False:726095	;		By MS/MS	By MS/MS	By MS/MS	By matching			By matching
17.3682	18.2958	19.0116	17.3798	21.7018	17.0396	21.2667	22.2808						5	5	5	13.4	13.4	13.4	71.677	0	41.292	19053000	8	NaN	NaN	NaN	1.05255	0.28772	-2.5584	-1.13204	D1G37_03225|rpoD|RNApolymerasesigmafactorRpoD|726413:728299Forward;unitig_0|quiver|quiver:True:726406	D1G37_03225|rpoD|RNApolymerasesigmafactorRpoD|726413:728299Forward;unitig_0|quiver|quiver:True:726406	;					By MS/MS	By matching	By MS/MS	By MS/MS
17.4587	15.924	22.5632	22.6251	22.4864	22.1383	22.1416	22.7503						6	6	6	22.7	22.7	22.7	47.411	0	75.692	58636000	15	NaN	NaN	NaN	0.778216	0.39683	-2.73639	-0.999074	D1G37_03275|D1G37_03275|serine--tRNAligase|736110:737381Reverse;unitig_0|quiver|quiver:False:737386	D1G37_03275|D1G37_03275|serine--tRNAligase|736110:737381Reverse;unitig_0|quiver|quiver:False:737386	;	By MS/MS	By MS/MS	By MS/MS	By MS/MS	By MS/MS	By MS/MS	By MS/MS	By MS/MS
25.7171	25.2796	25.1957	25.3079	25.8519	25.9268	25.8927	25.4403						11	11	11	59.7	59.7	59.7	25.321	0	157.01	555610000	75	NaN	NaN	NaN	1.31815	0.198724	-0.402843	-0.346472	D1G37_03285|lolA|outermembranelipoproteincarrierproteinLolA|738416:739111Reverse;unitig_0|quiver|quiver:False:739122	D1G37_03285|lolA|outermembranelipoproteincarrierproteinLolA|738416:739111Reverse;unitig_0|quiver|quiver:False:739122	;	By MS/MS	By MS/MS	By MS/MS	By MS/MS	By MS/MS	By MS/MS	By MS/MS	By MS/MS
16.0836	16.3442	17.9714	17.3261	18.2341	17.2999	23.3523	24.4808						2	2	2	34.1	34.1	34.1	9.0563	0	73.313	89701000	11	NaN	NaN	NaN	1.10072	0.26723	-3.91047	-1.37078	D1G37_03290|D1G37_03290|50SribosomalproteinL27|739352:739609Reverse;unitig_0|quiver|quiver:False:739626	D1G37_03290|D1G37_03290|50SribosomalproteinL27|739352:739609Reverse;unitig_0|quiver|quiver:False:739626	;	By MS/MS		By MS/MS	By MS/MS	By MS/MS	By MS/MS	By MS/MS	By MS/MS
17.3703	23.8438	18.5165	23.9649	25.161	23.6993	25.1464	25.9446						5	5	5	41.7	41.7	41.7	11.474	0	56.838	315290000	16	NaN	NaN	NaN	1.18967	0.234554	-4.06395	-1.45203	D1G37_03295|rplU|50SribosomalproteinL21|739628:739939Reverse;unitig_0|quiver|quiver:False:739950	D1G37_03295|rplU|50SribosomalproteinL21|739628:739939Reverse;unitig_0|quiver|quiver:False:739950	;	By matching	By MS/MS	By matching	By matching	By MS/MS	By MS/MS	By MS/MS	By MS/MS
18.1927	17.6741	17.3805	16.0106	17.2728	16.8532	17.5589	19.176						1	1	1	3.7	3.7	3.7	35.547	0.0046893	9.4702	2097900	1	NaN	NaN	NaN	0.234942	0.765666	-0.400734	-0.237214	D1G37_03305|D1G37_03305|polyprenylsynthetasefamilyprotein|740383:741360Forward;unitig_0|quiver|quiver:True:740298	D1G37_03305|D1G37_03305|polyprenylsynthetasefamilyprotein|740383:741360Forward;unitig_0|quiver|quiver:True:740298	;					By MS/MS			By matching
27.967	27.8548	27.5763	27.6563	28.0322	28.3518	28.2672	27.5557						29	29	29	64.9	64.9	64.9	52.802	0	323.31	2793000000	207	NaN	NaN	NaN	0.700315	0.445119	-0.288161	-0.240168	D1G37_03330|D1G37_03330|multidrugeffluxRNDtransporteroutermembranechannelsubunitAdeK|748710:750164Forward;unitig_0|quiver|quiver:True:748703	D1G37_03330|D1G37_03330|multidrugeffluxRNDtransporteroutermembranechannelsubunitAdeK|748710:750164Forward;unitig_0|quiver|quiver:True:748703	;	By MS/MS	By MS/MS	By MS/MS	By MS/MS	By MS/MS	By MS/MS	By MS/MS	By MS/MS
23.3961	23.7428	23.8985	23.7459	24.3348	24.0659	24.2312	24.6114						19	19	19	25.5	25.5	25.5	108.62	0	203	205980000	51	NaN	NaN	NaN	2.11597	0.0645019	-0.614987	-0.531889	D1G37_03360|D1G37_03360|valine--tRNAligase|753258:756137Forward;unitig_0|quiver|quiver:True:753251	D1G37_03360|D1G37_03360|valine--tRNAligase|753258:756137Forward;unitig_0|quiver|quiver:True:753251	;	By MS/MS	By MS/MS	By MS/MS	By MS/MS	By MS/MS	By MS/MS	By MS/MS	By MS/MS
32.0824	31.6011	31.3847	31.3871	31.373	31.7976	31.768	31.2684						33	33	33	73.8	73.8	73.8	48.183	0	323.31	35558000000	502	NaN	NaN	NaN	0.107801	0.889793	0.0621004	0.0512067	D1G37_03415|D1G37_03415|DcaP-likeprotein|766162:767493Reverse;unitig_0|quiver|quiver:False:767501	D1G37_03415|D1G37_03415|DcaP-likeprotein|766162:767493Reverse;unitig_0|quiver|quiver:False:767501	;	By MS/MS	By MS/MS	By MS/MS	By MS/MS	By MS/MS	By MS/MS	By MS/MS	By MS/MS
28.9643	28.9356	28.6574	28.4597	28.4416	29.2647	28.9186	28.7199						21	21	21	55.4	55.4	55.4	32.466	0	312.27	5066500000	198	NaN	NaN	NaN	0.148228	0.843001	-0.0819283	-0.0676693	D1G37_03430|D1G37_03430|patatin-likephospholipasefamilyprotein|770108:771025Forward;unitig_0|quiver|quiver:True:770065	D1G37_03430|D1G37_03430|patatin-likephospholipasefamilyprotein|770108:771025Forward;unitig_0|quiver|quiver:True:770065	;	By MS/MS	By MS/MS	By MS/MS	By MS/MS	By MS/MS	By MS/MS	By MS/MS	By MS/MS
21.8235	21.7696	21.4395	21.8002	21.6202	21.5824	21.853	21.7649						5	5	5	12.7	12.7	12.7	41.933	0	49.256	39285000	15	NaN	NaN	NaN	0.00932892	0.987596	0.003057	0.00275382	D1G37_03455|prpF|2-methylaconitatecis-transisomerasePrpF|774042:775229Reverse;unitig_0|quiver|quiver:False:775282	D1G37_03455|prpF|2-methylaconitatecis-transisomerasePrpF|774042:775229Reverse;unitig_0|quiver|quiver:False:775282	;	By MS/MS	By MS/MS	By MS/MS	By MS/MS	By MS/MS	By MS/MS	By MS/MS	By MS/MS
25.8204	25.954	25.9104	26.0202	25.2771	25.2353	25.0292	25.0323				+	minus_plus	13	13	13	55.8	55.8	55.8	22.593	0	191.33	568370000	64	NaN	NaN	NaN	4.25035	0.0016186	0.78279	0.726242	D1G37_03515|D1G37_03515|hypotheticalprotein|784846:785445Reverse;unitig_0|quiver|quiver:False:785471	D1G37_03515|D1G37_03515|hypotheticalprotein|784846:785445Reverse;unitig_0|quiver|quiver:False:785471	;	By MS/MS	By MS/MS	By MS/MS	By MS/MS	By MS/MS	By MS/MS	By MS/MS	By MS/MS
15.631	17.6849	18.341	20.8235	17.2311	19.5158	19.3378	17.3144						2	2	2	7.2	7.2	7.2	35.913	0	14.74	7741100	8	NaN	NaN	NaN	0.0660204	0.941182	-0.22967	-0.102608	D1G37_03565|D1G37_03565|NAD(P)H-quinoneoxidoreductase|799214:800212Reverse;unitig_0|quiver|quiver:False:800325	D1G37_03565|D1G37_03565|NAD(P)H-quinoneoxidoreductase|799214:800212Reverse;unitig_0|quiver|quiver:False:800325	;	By MS/MS	By matching		By MS/MS	By MS/MS	By MS/MS	By MS/MS	By MS/MS
29.3538	28.9985	28.5702	29.1357	30.2783	29.9273	30.5049	29.9568				+	minus_plus	20	20	20	63	63	63	50.52	0	323.31	10071000000	219	NaN	NaN	NaN	2.76034	0.0212414	-1.15229	-0.948247	D1G37_03600|D1G37_03600|long-chainfattyacidtransporter|806922:808352Forward;unitig_0|quiver|quiver:True:806888	D1G37_03600|D1G37_03600|long-chainfattyacidtransporter|806922:808352Forward;unitig_0|quiver|quiver:True:806888	;	By MS/MS	By MS/MS	By MS/MS	By MS/MS	By MS/MS	By MS/MS	By MS/MS	By MS/MS
17.3488	18.568	18.2627	17.6612	17.4097	16.9924	20.0924	16.2327						2	2	2	14.1	14.1	14.1	23.129	0	16.239	4830400	5	NaN	NaN	NaN	0.117155	0.877558	0.278395	0.147743	D1G37_03605|thrH|bifunctionalphosphoserinephosphatase/homoserinephosphotransferaseThrH|808420:809037Reverse;unitig_0|quiver|quiver:False:809054	D1G37_03605|thrH|bifunctionalphosphoserinephosphatase/homoserinephosphotransferaseThrH|808420:809037Reverse;unitig_0|quiver|quiver:False:809054	;		By MS/MS	By matching	By MS/MS	By MS/MS		By MS/MS	By matching
17.2741	17.0548	17.1056	19.7816	17.0594	17.9826	20.4166	16.0546						4	4	4	14.2	14.2	14.2	36.655	0	39.628	6468700	5	NaN	NaN	NaN	0.022135	0.981071	-0.0742912	-0.034659	D1G37_03645|D1G37_03645|rodshape-determiningprotein|815323:816363Reverse;unitig_0|quiver|quiver:False:816371	D1G37_03645|D1G37_03645|rodshape-determiningprotein|815323:816363Reverse;unitig_0|quiver|quiver:False:816371	;			By matching	By MS/MS	By matching		By MS/MS	By MS/MS
22.6432	22.9645	23.1898	23.4098	23.6948	22.8653	23.5581	23.9723						10	10	10	24	24	24	53.04	0	86.75	126190000	24	NaN	NaN	NaN	0.818803	0.382864	-0.470812	-0.36588	D1G37_03655|gatA|Asp-tRNA(Asn)/Glu-tRNA(Gln)amidotransferasesubunitGatA|816865:818343Forward;unitig_0|quiver|quiver:True:816807	D1G37_03655|gatA|Asp-tRNA(Asn)/Glu-tRNA(Gln)amidotransferasesubunitGatA|816865:818343Forward;unitig_0|quiver|quiver:True:816807	;	By MS/MS	By MS/MS	By MS/MS	By MS/MS	By MS/MS	By MS/MS	By MS/MS	By MS/MS
22.3474	22.5423	22.7656	23.1882	23.0638	22.6419	23.1399	23.6725						12	12	12	27.2	27.2	27.2	53.738	0	98.917	101100000	34	NaN	NaN	NaN	0.737583	0.418991	-0.418657	-0.327551	D1G37_03660|gatB|Asp-tRNA(Asn)/Glu-tRNA(Gln)amidotransferasesubunitGatB|818343:819812Forward;unitig_0|quiver|quiver:True:818330	D1G37_03660|gatB|Asp-tRNA(Asn)/Glu-tRNA(Gln)amidotransferasesubunitGatB|818343:819812Forward;unitig_0|quiver|quiver:True:818330	;	By MS/MS	By MS/MS	By MS/MS	By MS/MS	By MS/MS	By MS/MS	By MS/MS	By MS/MS
22.467	22.336	22.3487	22.9094	22.8521	22.9413	22.0257	15.9591						4	4	4	37.2	37.2	37.2	18.79	0	32.426	69584000	6	NaN	NaN	NaN	0.413544	0.61866	1.57072	0.586101	D1G37_03670|D1G37_03670|hypotheticalprotein|820639:821157Reverse;unitig_0|quiver|quiver:False:821198	D1G37_03670|D1G37_03670|hypotheticalprotein|820639:821157Reverse;unitig_0|quiver|quiver:False:821198	;	By MS/MS	By MS/MS	By MS/MS	By matching	By MS/MS	By MS/MS	By matching	By matching
24.3984	24.443	24.4642	24.4906	24.1497	24.4669	24.4845	23.9326						15	15	15	53.8	53.8	53.8	38.976	0	222.77	239250000	57	NaN	NaN	NaN	0.68561	0.45253	0.190598	0.168001	D1G37_03675|D1G37_03675|DUF1176domain-containingprotein|821241:822308Reverse;unitig_0|quiver|quiver:False:822319	D1G37_03675|D1G37_03675|DUF1176domain-containingprotein|821241:822308Reverse;unitig_0|quiver|quiver:False:822319	;	By MS/MS	By MS/MS	By MS/MS	By MS/MS	By MS/MS	By MS/MS	By MS/MS	By MS/MS
15.4279	17.6267	15.9554	14.5662	18.2295	16.386	17.5157	14.9843						3	3	3	16.1	16.1	16.1	27.883	0	25.475	1984200	4	NaN	NaN	NaN	0.407587	0.623844	-0.884832	-0.451956	D1G37_03680|D1G37_03680|DUF4850domain-containingprotein|822433:823182Forward;unitig_0|quiver|quiver:True:822414	D1G37_03680|D1G37_03680|DUF4850domain-containingprotein|822433:823182Forward;unitig_0|quiver|quiver:True:822414	;		By MS/MS	By MS/MS	By MS/MS	By matching
22.6495	21.2627	21.3187	15.681	18.6591	21.7274	21.3275	17.5438						4	4	4	6.7	6.7	6.7	78.1	0	48.886	29073000	9	NaN	NaN	NaN	0.0804674	0.921697	0.413555	0.144914	D1G37_03685|D1G37_03685|M13familypeptidase|823224:825272Reverse;unitig_0|quiver|quiver:False:825295	D1G37_03685|D1G37_03685|M13familypeptidase|823224:825272Reverse;unitig_0|quiver|quiver:False:825295	;	By MS/MS	By MS/MS	By MS/MS	By MS/MS	By matching	By MS/MS	By MS/MS	By matching
22.9688	22.5997	22.3575	22.5315	22.4911	22.4644	22.6164	22.5789						7	7	7	26	26	26	34.923	0	70.908	67894000	22	NaN	NaN	NaN	0.231389	0.767435	0.0766478	0.0676155	D1G37_03700|D1G37_03700|patatin-likephospholipasefamilyprotein|828404:829375Reverse;unitig_0|quiver|quiver:False:829416	D1G37_03700|D1G37_03700|patatin-likephospholipasefamilyprotein|828404:829375Reverse;unitig_0|quiver|quiver:False:829416	;	By MS/MS	By MS/MS	By MS/MS	By MS/MS	By MS/MS	By MS/MS	By MS/MS	By MS/MS
27.2926	27.6603	27.4245	26.8099	26.9835	28.0035	27.4613	27.3089						3	3	3	34	34	34	4.9979	0	99.932	2267400000	74	NaN	NaN	NaN	0.20275	0.794169	-0.142448	-0.11144	D1G37_03795|D1G37_03795|entericidin,EcnA/Bfamily|843913:844056Forward;unitig_0|quiver|quiver:True:843897	D1G37_03795|D1G37_03795|entericidin,EcnA/Bfamily|843913:844056Forward;unitig_0|quiver|quiver:True:843897	;	By MS/MS	By MS/MS	By MS/MS	By MS/MS	By MS/MS	By MS/MS	By MS/MS	By MS/MS
17.9777	18.8455	17.9852	16.6757	17.5207	19.1327	17.532	17.4539						1	1	1	2.4	2.4	2.4	41.203	0.0086486	6.5694	4673200	4	NaN	NaN	NaN	0.0218234	0.980641	-0.0388007	-0.0241667	D1G37_03800|D1G37_03800|succinyl-diaminopimelatedesuccinylase|844182:845318Forward;unitig_0|quiver|quiver:True:844094	D1G37_03800|D1G37_03800|succinyl-diaminopimelatedesuccinylase|844182:845318Forward;unitig_0|quiver|quiver:True:844094	;	By MS/MS	By MS/MS	By MS/MS	By MS/MS		By matching
18.1066	18.7976	21.7977	21.8497	17.8637	17.8907	18.3576	15.4759						4	4	4	47.5	47.5	47.5	13.479	0	49.078	24394000	5	NaN	NaN	NaN	1.22863	0.223519	2.74097	1.25785	D1G37_03825|D1G37_03825|responseregulator|853204:853566Reverse;unitig_0|quiver|quiver:False:853604	D1G37_03825|D1G37_03825|responseregulator|853204:853566Reverse;unitig_0|quiver|quiver:False:853604	;	By MS/MS	By MS/MS	By MS/MS	By MS/MS				By matching
23.5219	23.6676	23.3737	23.5301	24.2439	23.6878	24.1148	24.5545						15	15	15	38.2	38.2	38.2	63.246	0	156.51	181960000	44	NaN	NaN	NaN	1.7903	0.104875	-0.626925	-0.527089	D1G37_03850|D1G37_03850|proline--tRNAligase|859244:860959Forward;unitig_0|quiver|quiver:True:859219	D1G37_03850|D1G37_03850|proline--tRNAligase|859244:860959Forward;unitig_0|quiver|quiver:True:859219	;	By MS/MS	By MS/MS	By MS/MS	By MS/MS	By MS/MS	By MS/MS	By MS/MS	By MS/MS
17.3183	22.9246	23.8112	23.8053	22.0614	18.157	18.7332	22.3942						5	5	5	60.2	60.2	60.2	12.339	0	45.127	84677000	14	NaN	NaN	NaN	0.369651	0.656182	1.62839	0.55933	D1G37_03855|D1G37_03855|DUF1508domain-containingprotein|861014:861355Reverse;unitig_0|quiver|quiver:False:861393	D1G37_03855|D1G37_03855|DUF1508domain-containingprotein|861014:861355Reverse;unitig_0|quiver|quiver:False:861393	;	By matching	By MS/MS	By MS/MS	By MS/MS	By MS/MS	By MS/MS	By MS/MS	By MS/MS
17.6792	17.8425	17.7244	16.1088	21.257	20.805	21.1603	21.2769				+	minus_plus	2	2	2	9.6	9.6	9.6	26.755	0	19.018	23154000	7	NaN	NaN	NaN	3.94828	0.00271873	-3.78606	-2.65547	D1G37_03875|D1G37_03875|folate-bindingproteinYgfZ|863167:863889Forward;unitig_0|quiver|quiver:True:863139	D1G37_03875|D1G37_03875|folate-bindingproteinYgfZ|863167:863889Forward;unitig_0|quiver|quiver:True:863139	;	By matching	By MS/MS	By MS/MS	By MS/MS	By MS/MS	By MS/MS	By MS/MS	By matching
26.6224	26.0265	26.1476	25.9937	26.9961	26.4159	26.1039	26.1426						16	16	16	75.4	75.4	75.4	26.343	0	233.69	935050000	74	NaN	NaN	NaN	0.374435	0.651235	-0.217076	-0.173372	D1G37_03880|D1G37_03880|DsbCfamilyprotein|864035:864745Forward;unitig_0|quiver|quiver:True:864019	D1G37_03880|D1G37_03880|DsbCfamilyprotein|864035:864745Forward;unitig_0|quiver|quiver:True:864019	;	By MS/MS	By MS/MS	By MS/MS	By MS/MS	By MS/MS	By MS/MS	By MS/MS	By MS/MS
25.0415	24.3971	24.5928	24.6764	25.0035	25.1743	24.8823	24.3836						12	12	12	52.9	52.9	52.9	29.564	0	178.27	315590000	52	NaN	NaN	NaN	0.367411	0.658442	-0.18396	-0.151157	D1G37_03885|D1G37_03885|sel1repeatfamilyprotein|864928:865752Forward;unitig_0|quiver|quiver:True:864921	D1G37_03885|D1G37_03885|sel1repeatfamilyprotein|864928:865752Forward;unitig_0|quiver|quiver:True:864921	;	By MS/MS	By MS/MS	By MS/MS	By MS/MS	By MS/MS	By MS/MS	By MS/MS	By MS/MS
17.8412	18.2888	16.6373	17.2275	19.8042	18.369	20.8258	18.2551						1	1	1	3.3	3.3	3.3	40.557	0.0047114	9.705	16385000	3	NaN	NaN	NaN	1.35925	0.188639	-1.81482	-1.05955	D1G37_03895|D1G37_03895|NADH:flavinoxidoreductase/NADHoxidase|866776:867885Reverse;unitig_0|quiver|quiver:False:867893	D1G37_03895|D1G37_03895|NADH:flavinoxidoreductase/NADHoxidase|866776:867885Reverse;unitig_0|quiver|quiver:False:867893	;	By MS/MS	By MS/MS	By matching	By MS/MS	By MS/MS	By MS/MS	By MS/MS
26.3877	25.9889	26.0656	25.6773	25.9804	26.2181	26.1354	26.0567						30	30	30	48.6	48.6	48.6	81.279	0	323.31	771160000	140	NaN	NaN	NaN	0.1698	0.821797	-0.0677629	-0.0586923	D1G37_03900|D1G37_03900|TonB-dependentreceptor|867895:870099Reverse;unitig_0|quiver|quiver:False:870113	D1G37_03900|D1G37_03900|TonB-dependentreceptor|867895:870099Reverse;unitig_0|quiver|quiver:False:870113	;	By MS/MS	By MS/MS	By MS/MS	By MS/MS	By MS/MS	By MS/MS	By MS/MS	By MS/MS
22.954	23.1487	23.0834	23.3713	22.9163	22.3728	23.2308	24.1723						11	11	11	19.8	19.8	19.8	67.659	0	179.58	122530000	31	NaN	NaN	NaN	0.0299329	0.972608	-0.0337434	-0.024324	D1G37_03930|typA|translationalGTPaseTypA|873199:875034Reverse;unitig_0|quiver|quiver:False:875048	D1G37_03930|typA|translationalGTPaseTypA|873199:875034Reverse;unitig_0|quiver|quiver:False:875048	;	By MS/MS	By MS/MS	By MS/MS	By MS/MS	By MS/MS	By MS/MS	By MS/MS	By MS/MS
34.7294	34.4191	33.9023	34.2877	34.4798	35.0798	34.7128	34.2239						34	34	34	74.4	74.4	74.4	38.434	0	323.31	265870000000	1460	NaN	NaN	NaN	0.53675	0.54398	-0.289426	-0.231585	D1G37_03960|D1G37_03960|OmpAfamilyprotein|880898:881968Reverse;unitig_0|quiver|quiver:False:882036	D1G37_03960|D1G37_03960|OmpAfamilyprotein|880898:881968Reverse;unitig_0|quiver|quiver:False:882036	;	By MS/MS	By MS/MS	By MS/MS	By MS/MS	By MS/MS	By MS/MS	By MS/MS	By MS/MS
22.7447	23.0437	22.872	23.0755	22.8141	22.7747	23.3224	22.7885						7	7	7	31.5	31.5	31.5	40.776	0	63.261	91798000	22	NaN	NaN	NaN	0.0199901	0.980262	0.00903368	0.00783078	D1G37_03970|D1G37_03970|acetyl-CoAC-acyltransferase|882974:884149Forward;unitig_0|quiver|quiver:True:882952	D1G37_03970|D1G37_03970|acetyl-CoAC-acyltransferase|882974:884149Forward;unitig_0|quiver|quiver:True:882952	;	By MS/MS	By MS/MS	By MS/MS	By MS/MS	By MS/MS	By MS/MS	By MS/MS	By MS/MS
21.7702	21.9158	22.5737	22.7475	21.8205	21.8702	22.1251	22.6606						9	9	9	17.7	17.7	17.7	62.099	0	64.547	58925000	28	NaN	NaN	NaN	0.166471	0.821414	0.132721	0.101467	D1G37_03990|D1G37_03990|nitrite/sulfitereductase|885675:887318Reverse;unitig_0|quiver|quiver:False:887326	D1G37_03990|D1G37_03990|nitrite/sulfitereductase|885675:887318Reverse;unitig_0|quiver|quiver:False:887326	;	By MS/MS	By MS/MS	By MS/MS	By MS/MS	By MS/MS	By MS/MS	By MS/MS	By MS/MS
15.9345	17.4767	18.0292	20.4501	16.2566	17.4078	17.3761	16.9606						1	1	1	2.6	2.6	2.6	86.984	0.0046083	8.4568	2297800	1	NaN	NaN	NaN	0.447279	0.597078	0.972352	0.492378	D1G37_03995|D1G37_03995|glucose/quinate/shikimatefamilymembrane-boundPQQ-dependentdehydrogenase|887485:889890Reverse;unitig_0|quiver|quiver:False:889940	D1G37_03995|D1G37_03995|glucose/quinate/shikimatefamilymembrane-boundPQQ-dependentdehydrogenase|887485:889890Reverse;unitig_0|quiver|quiver:False:889940	;				By MS/MS
30.7595	30.7128	30.546	30.4664	29.8861	30.7053	30.7277	30.5044						24	24	24	69.5	69.5	69.5	45.992	0	323.31	17768000000	355	NaN	NaN	NaN	0.339584	0.680951	0.165277	0.136796	D1G37_04000|D1G37_04000|carbohydrateporin|890064:891296Reverse;unitig_0|quiver|quiver:False:891355	D1G37_04000|D1G37_04000|carbohydrateporin|890064:891296Reverse;unitig_0|quiver|quiver:False:891355	;	By MS/MS	By MS/MS	By MS/MS	By MS/MS	By MS/MS	By MS/MS	By MS/MS	By MS/MS
24.835	24.5545	24.6986	24.5083	24.791	25.9102	24.4587	25.3653						5	5	5	43.5	43.5	43.5	14.85	0	86.437	351530000	27	NaN	NaN	NaN	0.715357	0.434309	-0.482202	-0.362947	D1G37_04055|D1G37_04055|hypotheticalprotein|902570:903013Reverse;unitig_0|quiver|quiver:False:903060	D1G37_04055|D1G37_04055|hypotheticalprotein|902570:903013Reverse;unitig_0|quiver|quiver:False:903060	;	By MS/MS	By MS/MS	By MS/MS	By MS/MS	By MS/MS	By MS/MS	By MS/MS	By MS/MS
17.3421	16.2927	17.8438	17.9303	18.0996	18.4892	18.8789	19.5474						1	1	1	1.2	1.2	1.2	102.52	0	13.85	1421000	1	NaN	NaN	NaN	1.55193	0.146529	-1.40155	-0.942757	D1G37_04060|D1G37_04060|proteintranslocasesubunitSecA|903144:905867Reverse;unitig_0|quiver|quiver:False:905920	D1G37_04060|D1G37_04060|proteintranslocasesubunitSecA|903144:905867Reverse;unitig_0|quiver|quiver:False:905920	;								By MS/MS
21.2782	21.5671	21.6036	22.5648	21.5855	21.665	21.4416	21.7376						5	5	5	29.1	29.1	29.1	24.129	0	46.431	41681000	10	NaN	NaN	NaN	0.201146	0.794852	0.146008	0.113433	D1G37_04065|D1G37_04065|peroxiredoxin|906276:906917Forward;unitig_0|quiver|quiver:True:906266	D1G37_04065|D1G37_04065|peroxiredoxin|906276:906917Forward;unitig_0|quiver|quiver:True:906266	;	By MS/MS	By MS/MS	By MS/MS	By MS/MS	By MS/MS	By MS/MS	By MS/MS	By MS/MS
16.1411	23.3001	23.6475	23.8924	22.8161	19.7953	22.5462	22.5715						4	4	4	21.1	21.1	21.1	32.972	0	29.943	101020000	6	NaN	NaN	NaN	0.0321318	0.973375	-0.187007	-0.0622558	D1G37_04090|D1G37_04090|acetyl-CoAcarboxylasecarboxyltransferasesubunitbeta|910974:911870Reverse;unitig_0|quiver|quiver:False:911875	D1G37_04090|D1G37_04090|acetyl-CoAcarboxylasecarboxyltransferasesubunitbeta|910974:911870Reverse;unitig_0|quiver|quiver:False:911875	;	By matching	By matching	By MS/MS	By MS/MS	By MS/MS	By matching	By MS/MS	By MS/MS
16.009	22.5587	22.4421	22.7939	22.4743	22.2941	22.0984	22.692						8	8	8	57.3	57.3	57.3	28.44	0	86.463	63265000	18	NaN	NaN	NaN	0.379078	0.647667	-1.43876	-0.542152	D1G37_04095|D1G37_04095|tryptophansynthasesubunitalpha|911867:912670Reverse;unitig_0|quiver|quiver:False:912693	D1G37_04095|D1G37_04095|tryptophansynthasesubunitalpha|911867:912670Reverse;unitig_0|quiver|quiver:False:912693	;	By matching	By MS/MS	By MS/MS	By MS/MS	By MS/MS	By MS/MS	By MS/MS	By MS/MS
22.8214	23.2626	23.557	23.324	24.1373	23.3752	23.9549	24.1609						9	9	9	34	34	34	44.78	0	123.98	153700000	31	NaN	NaN	NaN	1.49779	0.159457	-0.665834	-0.537365	D1G37_04120|trpB|tryptophansynthasesubunitbeta|916524:917753Reverse;unitig_0|quiver|quiver:False:917794	D1G37_04120|trpB|tryptophansynthasesubunitbeta|916524:917753Reverse;unitig_0|quiver|quiver:False:917794	;	By MS/MS	By MS/MS	By MS/MS	By MS/MS	By MS/MS	By MS/MS	By MS/MS	By MS/MS
29.8302	29.3973	29.2961	29.1725	30.0836	29.946	30.5766	29.873						40	40	40	81.4	81.4	81.4	68.687	0	323.31	10728000000	348	NaN	NaN	NaN	1.76348	0.109182	-0.695789	-0.573419	D1G37_04130|D1G37_04130|TonB-dependentreceptor|918766:920637Forward;unitig_0|quiver|quiver:True:918696	D1G37_04130|D1G37_04130|TonB-dependentreceptor|918766:920637Forward;unitig_0|quiver|quiver:True:918696	;	By MS/MS	By MS/MS	By MS/MS	By MS/MS	By MS/MS	By MS/MS	By MS/MS	By MS/MS
26.5923	26.1988	26.3663	26.3264	25.8417	26.3611	26.3079	25.7388						12	12	12	68.2	68.2	68.2	19.825	0	186.44	861920000	65	NaN	NaN	NaN	0.869277	0.361267	0.308566	0.261766	D1G37_04145|D1G37_04145|METAdomain-containingprotein|922127:922657Reverse;unitig_0|quiver|quiver:False:922695	D1G37_04145|D1G37_04145|METAdomain-containingprotein|922127:922657Reverse;unitig_0|quiver|quiver:False:922695	;	By MS/MS	By MS/MS	By MS/MS	By MS/MS	By MS/MS	By MS/MS	By MS/MS	By MS/MS
17.9375	16.7867	17.5751	18.2561	18.5199	18.2332	18.201	16.8505						1	1	1	4.4	4.4	4.4	26.679	0	12.944	0	1	NaN	NaN	NaN	-4.34294e-08	0	0	0	D1G37_04160|D1G37_04160|DNA-bindingresponseregulator|925658:926344Reverse;unitig_0|quiver|quiver:False:926358	D1G37_04160|D1G37_04160|DNA-bindingresponseregulator|925658:926344Reverse;unitig_0|quiver|quiver:False:926358	;			By MS/MS
26.3074	26.3906	26.1313	25.9781	26.952	27.2747	27.0383	26.865				+	minus_plus	8	8	8	48.4	48.4	48.4	13.952	0	113.55	1183600000	52	NaN	NaN	NaN	3.20552	0.00927207	-0.830649	-0.736732	D1G37_04170|D1G37_04170|hypotheticalprotein|928154:928534Forward;unitig_0|quiver|quiver:True:928141	D1G37_04170|D1G37_04170|hypotheticalprotein|928154:928534Forward;unitig_0|quiver|quiver:True:928141	;	By MS/MS	By MS/MS	By MS/MS	By MS/MS	By MS/MS	By MS/MS	By MS/MS	By MS/MS
22.5143	23.4574	22.8094	23.3073	23.4116	22.9376	23.6845	23.9846						13	12	12	27.8	26.3	26.3	65.622	0	166.87	125160000	34	NaN	NaN	NaN	0.762566	0.404912	-0.482468	-0.367787	D1G37_04175|D1G37_04175|acyl-CoAdehydrogenase|928824:930626Forward;unitig_0|quiver|quiver:True:928784;D1G37_14585|D1G37_14585|acyl-CoAdehydrogenase|3068012:3069814Forward;unitig_0|quiver|quiver:True:3067998	D1G37_04175|D1G37_04175|acyl-CoAdehydrogenase|928824:930626Forward;unitig_0|quiver|quiver:True:928784	;	By matching	By MS/MS	By MS/MS	By MS/MS	By MS/MS	By MS/MS	By MS/MS	By MS/MS
23.7111	23.854	23.9465	23.8821	23.9024	23.6525	24.2446	24.2921						18	18	17	37.3	37.3	35.8	64.725	0	224.68	188360000	61	NaN	NaN	NaN	0.502629	0.570502	-0.174455	-0.150536	D1G37_04180|D1G37_04180|acyl-CoAdehydrogenase|930794:932575Forward;unitig_0|quiver|quiver:True:930787;D1G37_05090|D1G37_05090|acyl-CoAdehydrogenase|1103552:1105375Forward;unitig_0|quiver|quiver:True:1103530	D1G37_04180|D1G37_04180|acyl-CoAdehydrogenase|930794:932575Forward;unitig_0|quiver|quiver:True:930787	;	By MS/MS	By MS/MS	By MS/MS	By MS/MS	By MS/MS	By MS/MS	By MS/MS	By MS/MS
24.3096	23.65	23.5724	23.4605	23.5464	24.1648	24.0593	23.3346						11	11	11	21.4	21.4	21.4	77.188	0	133.13	159390000	44	NaN	NaN	NaN	0.0351291	0.974688	-0.0281243	-0.0220323	D1G37_04205|D1G37_04205|TonB-dependentreceptor|936059:938134Reverse;unitig_0|quiver|quiver:False:938172	D1G37_04205|D1G37_04205|TonB-dependentreceptor|936059:938134Reverse;unitig_0|quiver|quiver:False:938172	;	By MS/MS	By MS/MS	By MS/MS	By MS/MS	By MS/MS	By MS/MS	By MS/MS	By MS/MS
24.4857	24.6251	25.0398	25.0468	25.3925	24.9679	25.1726	25.5863						24	24	24	43.8	43.8	43.8	66.681	0	261.45	418040000	95	NaN	NaN	NaN	1.30033	0.203281	-0.480505	-0.401603	D1G37_04215|D1G37_04215|aspartate--tRNAligase|939204:940982Forward;unitig_0|quiver|quiver:True:939146	D1G37_04215|D1G37_04215|aspartate--tRNAligase|939204:940982Forward;unitig_0|quiver|quiver:True:939146	;	By MS/MS	By MS/MS	By MS/MS	By MS/MS	By MS/MS	By MS/MS	By MS/MS	By MS/MS
25.7387	26.1526	26.1656	26.4335	25.6077	25.9824	26.1796	26.5388						15	15	15	45.5	45.5	45.5	34.43	0	220.72	850300000	71	NaN	NaN	NaN	0.0670546	0.940097	0.0454454	0.0366057	D1G37_04270|D1G37_04270|branched-chainaminoacidtransaminase|950557:951483Reverse;unitig_0|quiver|quiver:False:951506	D1G37_04270|D1G37_04270|branched-chainaminoacidtransaminase|950557:951483Reverse;unitig_0|quiver|quiver:False:951506	;	By MS/MS	By MS/MS	By MS/MS	By MS/MS	By MS/MS	By MS/MS	By MS/MS	By MS/MS
18.0915	17.3828	17.5803	18.9142	17.5507	18.3694	17.5858	18.6177						1	1	1	3.5	3.5	3.5	38.699	0	13.446	1178000	0	NaN	NaN	NaN	0.0304831	0.972511	-0.0387292	-0.0269571	D1G37_04290|queA|tRNApreQ1(34)S-adenosylmethionineribosyltransferase-isomeraseQueA|956399:957436Forward;unitig_0|quiver|quiver:True:956368	D1G37_04290|queA|tRNApreQ1(34)S-adenosylmethionineribosyltransferase-isomeraseQueA|956399:957436Forward;unitig_0|quiver|quiver:True:956368	;					By MS/MS			By matching
18.7562	18.0435	16.8408	18.8613	19.4908	16.3106	18.4524	16.0243						1	1	1	16	16	16	11.369	0	34.068	1009400	1	1	1	1	0.23411	0.764882	0.555894	0.283742	D1G37_04350|D1G37_04350|hypotheticalprotein|968601:968903Forward	D1G37_04350|D1G37_04350|hypotheticalprotein|968601:968903Forward						By MS/MS
18.5102	17.2099	22.7414	22.4029	22.3321	18.1133	18.3451	22.9079						4	4	4	68.3	68.3	68.3	11.156	0	62.081	56449000	9	NaN	NaN	NaN	0.0383522	0.969777	-0.208488	-0.0722997	D1G37_04365|D1G37_04365|sulfurtransferase|971334:971648Reverse;unitig_0|quiver|quiver:False:971704	D1G37_04365|D1G37_04365|sulfurtransferase|971334:971648Reverse;unitig_0|quiver|quiver:False:971704	;	By MS/MS	By matching	By MS/MS	By MS/MS	By MS/MS	By MS/MS	By matching	By MS/MS
23.6813	24.4894	24.3885	24.6993	23.6762	23.1325	22.6988	24.4364						9	9	9	65.4	65.4	65.4	18.698	0	222.52	205210000	37	NaN	NaN	NaN	0.977412	0.309433	0.828677	0.577536	D1G37_04370|D1G37_04370|YajQfamilycyclicdi-GMP-bindingprotein|971740:972228Forward;unitig_0|quiver|quiver:True:971736	D1G37_04370|D1G37_04370|YajQfamilycyclicdi-GMP-bindingprotein|971740:972228Forward;unitig_0|quiver|quiver:True:971736	;	By MS/MS	By MS/MS	By MS/MS	By MS/MS	By MS/MS	By MS/MS	By MS/MS	By MS/MS
22.4268	22.1185	22.816	22.9105	21.9026	21.7452	16.4241	22.9968						3	3	3	50.5	50.5	50.5	12.309	0	47.699	63515000	11	NaN	NaN	NaN	0.567062	0.528352	1.80079	0.724521	D1G37_04395|D1G37_04395|TIGR01244familyphosphatase|974749:975084Forward;unitig_0|quiver|quiver:True:974709	D1G37_04395|D1G37_04395|TIGR01244familyphosphatase|974749:975084Forward;unitig_0|quiver|quiver:True:974709	;	By matching	By MS/MS	By MS/MS	By MS/MS	By MS/MS	By MS/MS	By matching	By MS/MS
29.9836	29.814	29.8174	29.6856	29.7548	29.7353	30.3104	29.7765						19	19	19	55.7	55.7	55.7	51.92	0	323.31	11002000000	228	NaN	NaN	NaN	0.177078	0.815909	-0.0690622	-0.0599599	D1G37_04400|D1G37_04400|hypotheticalprotein|975370:976848Reverse;unitig_0|quiver|quiver:False:976883	D1G37_04400|D1G37_04400|hypotheticalprotein|975370:976848Reverse;unitig_0|quiver|quiver:False:976883	;	By MS/MS	By MS/MS	By MS/MS	By MS/MS	By MS/MS	By MS/MS	By MS/MS	By MS/MS
29.5579	29.0355	28.5926	28.6075	28.885	29.5315	29.282	28.6276						13	13	13	73.6	73.6	73.6	17.992	0	282.08	6008800000	153	NaN	NaN	NaN	0.169613	0.821032	-0.133178	-0.102128	D1G37_04445|D1G37_04445|OmpAfamilyprotein|986207:986686Forward;unitig_0|quiver|quiver:True:986203	D1G37_04445|D1G37_04445|OmpAfamilyprotein|986207:986686Forward;unitig_0|quiver|quiver:True:986203	;	By MS/MS	By MS/MS	By MS/MS	By MS/MS	By MS/MS	By MS/MS	By MS/MS	By MS/MS
18.2724	16.9711	18.1012	18.1519	17.4573	17.6826	19.6025	16.0578						1	1	1	2	2	2	62.194	0.0046948	9.6556	3434300	1	NaN	NaN	NaN	0.0794926	0.921479	0.174132	0.0973109	D1G37_04455|D1G37_04455|phospholipaseDfamilyprotein|987850:989475Forward;unitig_0|quiver|quiver:True:987825	D1G37_04455|D1G37_04455|phospholipaseDfamilyprotein|987850:989475Forward;unitig_0|quiver|quiver:True:987825	;	By matching	By matching			By matching	By matching	By MS/MS
25.4572	24.9346	24.9137	25.2266	24.8811	24.4884	25.085	24.8093						5	5	5	39.5	39.5	39.5	15.876	0	43.57	372000000	31	NaN	NaN	NaN	0.895566	0.347327	0.317088	0.268905	D1G37_04480|D1G37_04480|DUF2147domain-containingprotein|993007:993450Forward;unitig_0|quiver|quiver:True:992991	D1G37_04480|D1G37_04480|DUF2147domain-containingprotein|993007:993450Forward;unitig_0|quiver|quiver:True:992991	;	By MS/MS	By MS/MS	By MS/MS	By MS/MS	By MS/MS	By MS/MS	By MS/MS	By MS/MS
23.0403	23.5326	24.1048	23.9532	24.071	24.1684	25.5532	25.6281						7	7	7	55.6	55.6	55.6	15.952	0	90.359	294370000	35	NaN	NaN	NaN	1.30566	0.20172	-1.19745	-0.80484	unitig_0|quiver|quiver:True:996322;D1G37_04500|D1G37_04500|50SribosomalproteinL13|996323:996751Forward	unitig_0|quiver|quiver:True:996322;D1G37_04500|D1G37_04500|50SribosomalproteinL13|996323:996751Forward	;	By MS/MS	By MS/MS	By MS/MS	By MS/MS	By MS/MS	By MS/MS	By MS/MS	By MS/MS
23.2657	23.7782	22.8167	23.3535	25.8307	25.2288	25.7062	25.6579				+	minus_plus	7	7	7	51.6	51.6	51.6	14.259	0	110.99	365570000	42	NaN	NaN	NaN	4.1699	0.00172539	-2.30239	-1.86189	D1G37_04505|D1G37_04505|30SribosomalproteinS9|996764:997150Forward;unitig_0|quiver|quiver:True:996751	D1G37_04505|D1G37_04505|30SribosomalproteinS9|996764:997150Forward;unitig_0|quiver|quiver:True:996751	;	By MS/MS	By MS/MS	By MS/MS	By MS/MS	By MS/MS	By MS/MS	By MS/MS	By MS/MS
16.981	24.3611	23.5331	17.5051	18.1295	19.5485	17.5867	16.8059						2	2	2	30.9	30.9	30.9	9.5974	0	28.426	141060000	8	NaN	NaN	NaN	0.600078	0.503981	2.57748	0.850748	D1G37_04625|D1G37_04625|DUF2789domain-containingprotein|1020756:1021001Reverse;unitig_0|quiver|quiver:False:1021105	D1G37_04625|D1G37_04625|DUF2789domain-containingprotein|1020756:1021001Reverse;unitig_0|quiver|quiver:False:1021105	;	By MS/MS	By MS/MS	By MS/MS	By MS/MS	By MS/MS	By MS/MS		By MS/MS
27.9659	28.5511	28.6481	28.6573	28.4134	28.2133	28.6168	28.5431						27	27	27	77.7	77.7	77.7	35.305	0	323.31	4333400000	221	NaN	NaN	NaN	0.0161477	0.985575	0.00892973	0.00752171	D1G37_04630|D1G37_04630|malatedehydrogenase|1021164:1022150Reverse;unitig_0|quiver|quiver:False:1022194	D1G37_04630|D1G37_04630|malatedehydrogenase|1021164:1022150Reverse;unitig_0|quiver|quiver:False:1022194	;	By MS/MS	By MS/MS	By MS/MS	By MS/MS	By MS/MS	By MS/MS	By MS/MS	By MS/MS
27.1565	26.7869	26.8326	26.8191	27.2373	27.5679	27.154	26.4054						10	10	10	52.3	52.3	52.3	24.392	0	251.2	1487600000	83	NaN	NaN	NaN	0.311887	0.695648	-0.192366	-0.152645	unitig_0|quiver|quiver:False:1023023;D1G37_04635|D1G37_04635|ribonucleaseI|1022362:1023024Reverse	unitig_0|quiver|quiver:False:1023023;D1G37_04635|D1G37_04635|ribonucleaseI|1022362:1023024Reverse	;	By MS/MS	By MS/MS	By MS/MS	By MS/MS	By MS/MS	By MS/MS	By MS/MS	By MS/MS
28.2139	28.0259	28.1557	28.1411	28.1243	28.1558	27.695	27.7624						36	36	36	65.2	65.2	65.2	73.031	0	323.31	3058900000	242	NaN	NaN	NaN	0.785258	0.393596	0.199783	0.177426	D1G37_04640|D1G37_04640|lytictransglycosylase|1023082:1025025Reverse;unitig_0|quiver|quiver:False:1025084	D1G37_04640|D1G37_04640|lytictransglycosylase|1023082:1025025Reverse;unitig_0|quiver|quiver:False:1025084	;	By MS/MS	By MS/MS	By MS/MS	By MS/MS	By MS/MS	By MS/MS	By MS/MS	By MS/MS
26.6676	26.5929	26.507	26.3057	27.531	27.4727	27.5458	27.4048				+	minus_plus	12	12	12	50.6	50.6	50.6	26.152	0	156.06	1596100000	81	NaN	NaN	NaN	4.58371	0.00105856	-0.970248	-0.894709	D1G37_04670|D1G37_04670|DUF3108domain-containingprotein|1030410:1031123Forward;unitig_0|quiver|quiver:True:1030349	D1G37_04670|D1G37_04670|DUF3108domain-containingprotein|1030410:1031123Forward;unitig_0|quiver|quiver:True:1030349	;	By MS/MS	By MS/MS	By MS/MS	By MS/MS	By MS/MS	By MS/MS	By MS/MS	By MS/MS
16.937	20.0522	17.3871	20.0991	17.1551	18.5054	18.0034	15.0677						4	4	3	20.2	20.2	16	23.69	0	30.625	8785000	6	NaN	NaN	NaN	0.596621	0.506868	1.4359	0.672209	D1G37_04700|D1G37_04700|fumarylacetoacetatehydrolase|1035861:1036502Reverse;unitig_0|quiver|quiver:False:1036540	D1G37_04700|D1G37_04700|fumarylacetoacetatehydrolase|1035861:1036502Reverse;unitig_0|quiver|quiver:False:1036540	;		By MS/MS	By MS/MS	By MS/MS	By MS/MS		By matching	By MS/MS
17.0192	18.9636	18.5005	18.6825	18.8596	17.9647	16.7731	15.9046						1	1	1	6.1	6.1	6.1	21.968	0.0046189	8.6027	1538300	2	NaN	NaN	NaN	0.543587	0.541157	0.915948	0.513926	D1G37_17660|D1G37_17660|oxidoreductase|3714348:3714944Reverse;unitig_0|quiver|quiver:False:3714945;D1G37_04710|D1G37_04710|nitroreductasefamilyprotein|1037264:1037956Forward;unitig_0|quiver|quiver:True:1037221	D1G37_17660|D1G37_17660|oxidoreductase|3714348:3714944Reverse;unitig_0|quiver|quiver:False:3714945;D1G37_04710|D1G37_04710|nitroreductasefamilyprotein|1037264:1037956Forward;unitig_0|quiver|quiver:True:1037221	;;;			By matching	By matching	By MS/MS			By MS/MS
23.0038	23.4342	23.5168	23.4192	23.581	23.442	23.5976	23.8974						8	8	8	13.5	13.5	13.5	77.803	0	109.98	138500000	16	NaN	NaN	NaN	0.978866	0.309416	-0.286032	-0.248744	D1G37_04750|D1G37_04750|M3familypeptidase|1044858:1046912Forward;unitig_0|quiver|quiver:True:1044851	D1G37_04750|D1G37_04750|M3familypeptidase|1044858:1046912Forward;unitig_0|quiver|quiver:True:1044851	;	By MS/MS	By matching	By MS/MS	By MS/MS	By MS/MS	By MS/MS	By MS/MS	By MS/MS
21.8704	21.2353	21.1517	21.2993	22.3028	22.43	21.528	21.7523						5	5	5	13.6	13.6	13.6	38.69	0	47.125	39677000	16	NaN	NaN	NaN	1.19452	0.233851	-0.614126	-0.483239	D1G37_04775|D1G37_04775|hypotheticalprotein|1050781:1051866Reverse;unitig_0|quiver|quiver:False:1051910	D1G37_04775|D1G37_04775|hypotheticalprotein|1050781:1051866Reverse;unitig_0|quiver|quiver:False:1051910	;	By MS/MS	By MS/MS	By MS/MS	By MS/MS	By MS/MS	By MS/MS	By MS/MS	By MS/MS
17.2032	16.8978	17.1447	17.6536	18.2333	18.5398	17.1362	17.9298						1	1	1	11.8	11.8	11.8	10.319	0.004717	9.796	3232900	4	NaN	NaN	NaN	1.13083	0.255106	-0.734951	-0.548421	unitig_0|quiver|quiver:False:1053288;D1G37_04785|D1G37_04785|succinatedehydrogenaseassemblyfactor2|1053032:1053289Reverse	unitig_0|quiver|quiver:False:1053288;D1G37_04785|D1G37_04785|succinatedehydrogenaseassemblyfactor2|1053032:1053289Reverse	;		By MS/MS	By matching	By MS/MS	By matching		By MS/MS	By MS/MS
23.1488	23.581	23.1653	23.3695	25.473	24.6201	24.6113	24.4556				+	minus_plus	7	7	7	49.6	49.6	49.6	13.994	0	76.758	226710000	27	NaN	NaN	NaN	2.95654	0.0143043	-1.47385	-1.17708	D1G37_04800|rplQ|50SribosomalproteinL17|1056370:1056747Reverse;unitig_0|quiver|quiver:False:1056764	D1G37_04800|rplQ|50SribosomalproteinL17|1056370:1056747Reverse;unitig_0|quiver|quiver:False:1056764	;	By MS/MS	By MS/MS	By MS/MS	By MS/MS	By MS/MS	By MS/MS	By MS/MS	By MS/MS
23.9303	23.7548	24.0162	24.5042	25.2698	24.6234	25.4911	25.7887						16	16	16	47.2	47.2	47.2	37.26	0	187.11	372020000	56	NaN	NaN	NaN	2.25147	0.0549966	-1.24189	-0.959153	D1G37_04805|D1G37_04805|DNA-directedRNApolymerasesubunitalpha|1056766:1057773Reverse;unitig_0|quiver|quiver:False:1057793	D1G37_04805|D1G37_04805|DNA-directedRNApolymerasesubunitalpha|1056766:1057773Reverse;unitig_0|quiver|quiver:False:1057793	;	By MS/MS	By MS/MS	By MS/MS	By MS/MS	By MS/MS	By MS/MS	By MS/MS	By MS/MS
23.602	23.6863	23.5395	23.9228	25.4692	25.2439	25.2933	25.2454				+	minus_plus	11	11	11	54.3	54.3	54.3	23.268	0	98.952	316060000	48	NaN	NaN	NaN	5.47559	0.000746794	-1.62529	-1.47825	D1G37_04810|D1G37_04810|30SribosomalproteinS4|1057791:1058417Reverse;unitig_0|quiver|quiver:False:1058428	D1G37_04810|D1G37_04810|30SribosomalproteinS4|1057791:1058417Reverse;unitig_0|quiver|quiver:False:1058428	;	By MS/MS	By MS/MS	By MS/MS	By MS/MS	By MS/MS	By MS/MS	By MS/MS	By MS/MS
23.9503	24.133	23.8868	24.5473	25.3824	25.0945	25.7379	25.7569				+	minus_plus	6	6	6	50.8	50.8	50.8	13.534	0	69.687	392510000	25	NaN	NaN	NaN	3.11917	0.0111264	-1.36358	-1.12023	D1G37_04815|D1G37_04815|30SribosomalproteinS11|1058430:1058816Reverse;unitig_0|quiver|quiver:False:1058818	D1G37_04815|D1G37_04815|30SribosomalproteinS11|1058430:1058816Reverse;unitig_0|quiver|quiver:False:1058818	;	By MS/MS	By MS/MS	By matching	By MS/MS	By MS/MS	By MS/MS	By MS/MS	By MS/MS
18.1809	16.7518	17.733	17.4685	23.8948	23.0728	23.449	24.1452				+	minus_plus	7	7	7	44.9	44.9	44.9	13.266	0	59.613	91695000	10	NaN	NaN	NaN	5.41864	0.000567625	-6.10691	-4.41838	unitig_0|quiver|quiver:False:1059191;D1G37_04820|D1G37_04820|30SribosomalproteinS13|1058836:1059192Reverse	unitig_0|quiver|quiver:False:1059191;D1G37_04820|D1G37_04820|30SribosomalproteinS13|1058836:1059192Reverse	;	By matching	By matching	By MS/MS	By MS/MS	By MS/MS	By MS/MS	By MS/MS	By MS/MS
17.6121	17.9624	17.2573	17.1227	16.2835	19.0813	15.7105	22.215						1	1	1	21.1	21.1	21.1	4.2651	0.0087336	6.7571	34365000	1	NaN	NaN	NaN	0.222403	0.774409	-0.833936	-0.333075	D1G37_04825|D1G37_04825|50SribosomalproteinL36|1059300:1059416Reverse;unitig_0|quiver|quiver:False:1059442	D1G37_04825|D1G37_04825|50SribosomalproteinL36|1059300:1059416Reverse;unitig_0|quiver|quiver:False:1059442	;	By matching	By matching	By matching	By MS/MS	By matching	By matching	By matching	By matching
24.1731	24.2996	24.229	24.5856	26.2209	25.7648	26.8276	26.7878				+	minus_plus	9	9	9	58.9	58.9	58.9	15.481	0	120.88	678440000	60	NaN	NaN	NaN	3.60624	0.00491358	-2.07846	-1.63763	D1G37_04835|D1G37_04835|50SribosomalproteinL15|1060802:1061242Reverse;unitig_0|quiver|quiver:False:1061244	D1G37_04835|D1G37_04835|50SribosomalproteinL15|1060802:1061242Reverse;unitig_0|quiver|quiver:False:1061244	;	By MS/MS	By MS/MS	By MS/MS	By MS/MS	By MS/MS	By MS/MS	By MS/MS	By MS/MS
16.4112	18.4849	16.9892	17.1823	23.8937	23.8595	24.0115	24.4927				+	minus_plus	4	4	4	41.4	41.4	41.4	6.6417	0	62.506	113840000	11	NaN	NaN	NaN	5.21003	0.000688223	-6.79747	-4.65054	D1G37_04840|D1G37_04840|50SribosomalproteinL30|1061246:1061422Reverse;unitig_0|quiver|quiver:False:1061427	D1G37_04840|D1G37_04840|50SribosomalproteinL30|1061246:1061422Reverse;unitig_0|quiver|quiver:False:1061427	;	By matching	By matching	By matching	By MS/MS	By MS/MS	By MS/MS	By MS/MS	By MS/MS
24.1607	24.2238	23.7522	24.5426	24.7614	24.7479	25.4362	25.094						7	7	7	64.2	64.2	64.2	17.156	0	181.46	316160000	36	NaN	NaN	NaN	1.97058	0.0809829	-0.840073	-0.682914	D1G37_04845|D1G37_04845|30SribosomalproteinS5|1061429:1061926Reverse;unitig_0|quiver|quiver:False:1061946	D1G37_04845|D1G37_04845|30SribosomalproteinS5|1061429:1061926Reverse;unitig_0|quiver|quiver:False:1061946	;	By MS/MS	By MS/MS	By MS/MS	By MS/MS	By MS/MS	By MS/MS	By MS/MS	By MS/MS
25.18	25.3518	25.0119	25.4814	27.1014	26.2856	27.2655	27.2286				+	minus_plus	7	7	7	57.8	57.8	57.8	12.418	0	91.847	1035900000	47	NaN	NaN	NaN	3.30076	0.00783827	-1.71398	-1.36843	D1G37_04850|D1G37_04850|50SribosomalproteinL18|1061929:1062279Reverse;unitig_0|quiver|quiver:False:1062302	D1G37_04850|D1G37_04850|50SribosomalproteinL18|1061929:1062279Reverse;unitig_0|quiver|quiver:False:1062302	;	By MS/MS	By MS/MS	By MS/MS	By MS/MS	By MS/MS	By MS/MS	By MS/MS	By MS/MS
23.6385	23.4135	23.2643	24.2088	25.5905	25.2841	26.0165	26.1662				+	minus_plus	9	9	9	45.8	45.8	45.8	19.097	0	102.25	424240000	36	NaN	NaN	NaN	3.49933	0.00565661	-2.13303	-1.65491	D1G37_04855|D1G37_04855|50SribosomalproteinL6|1062294:1062827Reverse;unitig_0|quiver|quiver:False:1062832	D1G37_04855|D1G37_04855|50SribosomalproteinL6|1062294:1062827Reverse;unitig_0|quiver|quiver:False:1062832	;	By MS/MS	By MS/MS	By MS/MS	By MS/MS	By MS/MS	By MS/MS	By MS/MS	By MS/MS
21.2372	20.9211	16.8888	21.5777	23.1171	22.2436	23.803	23.0577						6	6	6	50.4	50.4	50.4	14.231	0	51.735	66686000	16	NaN	NaN	NaN	1.35391	0.188244	-2.89913	-1.35296	unitig_0|quiver|quiver:False:1063235;D1G37_04860|D1G37_04860|30SribosomalproteinS8|1062841:1063236Reverse	unitig_0|quiver|quiver:False:1063235;D1G37_04860|D1G37_04860|30SribosomalproteinS8|1062841:1063236Reverse	;	By matching	By MS/MS		By MS/MS	By MS/MS	By MS/MS	By MS/MS	By MS/MS
17.0835	17.5204	21.0033	16.0867	21.8784	21.9457	22.9623	13.6533						2	2	2	33.7	33.7	33.7	11.414	0	22.952	28556000	6	NaN	NaN	NaN	0.397552	0.632777	-2.18647	-0.640056	D1G37_04865|D1G37_04865|30SribosomalproteinS14|1063248:1063553Reverse;unitig_0|quiver|quiver:False:1063561	D1G37_04865|D1G37_04865|30SribosomalproteinS14|1063248:1063553Reverse;unitig_0|quiver|quiver:False:1063561	;			By MS/MS	By MS/MS	By MS/MS	By MS/MS	By MS/MS	By matching
21.7316	17.6566	22.2126	22.7832	23.8612	23.0581	24.0582	22.9792						9	9	9	43.8	43.8	43.8	20.02	0	84.864	97283000	19	NaN	NaN	NaN	1.03235	0.2929	-2.39318	-1.08858	D1G37_04870|D1G37_04870|50SribosomalproteinL5|1063563:1064099Reverse;unitig_0|quiver|quiver:False:1064110	D1G37_04870|D1G37_04870|50SribosomalproteinL5|1063563:1064099Reverse;unitig_0|quiver|quiver:False:1064110	;	By MS/MS	By matching	By MS/MS	By MS/MS	By MS/MS	By MS/MS	By MS/MS	By MS/MS
24.0863	25.3402	25.0192	25.4172	26.126	25.7168	26.6889	26.8234						12	12	12	57.1	57.1	57.1	11.168	0	134.61	753770000	47	NaN	NaN	NaN	1.861	0.0953376	-1.37304	-0.981483	D1G37_04875|D1G37_04875|50SribosomalproteinL24|1064115:1064432Reverse;unitig_0|quiver|quiver:False:1064440	D1G37_04875|D1G37_04875|50SribosomalproteinL24|1064115:1064432Reverse;unitig_0|quiver|quiver:False:1064440	;	By MS/MS	By MS/MS	By MS/MS	By MS/MS	By MS/MS	By MS/MS	By MS/MS	By MS/MS
23.2741	23.1138	23.4772	23.6622	25.3049	24.8398	25.664	26.0065				+	minus_plus	7	7	7	51.6	51.6	51.6	13.502	0	110.76	359040000	40	NaN	NaN	NaN	3.5314	0.00547281	-2.07196	-1.62267	D1G37_04880|D1G37_04880|50SribosomalproteinL14|1064442:1064810Reverse;unitig_0|quiver|quiver:False:1064905	D1G37_04880|D1G37_04880|50SribosomalproteinL14|1064442:1064810Reverse;unitig_0|quiver|quiver:False:1064905	;	By MS/MS	By matching	By MS/MS	By MS/MS	By MS/MS	By MS/MS	By MS/MS	By MS/MS
23.2191	23.4235	24.3779	24.5666	23.8949	23.4321	24.4038	24.9183						5	5	5	42.4	42.4	42.4	9.524	0	51.658	213200000	24	NaN	NaN	NaN	0.229901	0.768943	-0.265498	-0.181192	D1G37_04885|D1G37_04885|30SribosomalproteinS17|1064903:1065160Reverse;unitig_0|quiver|quiver:False:1065192	D1G37_04885|D1G37_04885|30SribosomalproteinS17|1064903:1065160Reverse;unitig_0|quiver|quiver:False:1065192	;	By MS/MS	By MS/MS	By MS/MS	By MS/MS	By MS/MS	By matching	By MS/MS	By MS/MS
24.1189	24.3647	22.9574	23.5589	24.9371	24.9117	24.7099	24.9091						3	3	3	32.3	32.3	32.3	7.4346	0	50.477	252940000	17	NaN	NaN	NaN	1.89961	0.0900177	-1.11698	-0.847604	D1G37_04890|D1G37_04890|50SribosomalproteinL29|1065157:1065354Reverse;unitig_0|quiver|quiver:False:1065383	D1G37_04890|D1G37_04890|50SribosomalproteinL29|1065157:1065354Reverse;unitig_0|quiver|quiver:False:1065383	;	By MS/MS	By MS/MS	By MS/MS	By MS/MS	By MS/MS	By MS/MS	By MS/MS	By MS/MS
19.3027	18.7449	18.0314	18.1427	22.887	22.3998	22.9628	23.3312				+	minus_plus	3	3	3	27	27	27	15.466	0	28.173	55188000	10	NaN	NaN	NaN	4.76673	0.000763993	-4.33977	-3.21199	D1G37_04895|D1G37_04895|50SribosomalproteinL16|1065354:1065767Reverse;unitig_0|quiver|quiver:False:1065769	D1G37_04895|D1G37_04895|50SribosomalproteinL16|1065354:1065767Reverse;unitig_0|quiver|quiver:False:1065769	;	By matching	By matching	By matching	By matching	By MS/MS	By MS/MS	By MS/MS	By MS/MS
17.164	22.798	22.6344	22.6276	24.0687	23.6839	23.998	24.7384						8	8	8	41.2	41.2	41.2	27.921	0	111.31	144780000	22	NaN	NaN	NaN	1.04213	0.290478	-2.81626	-1.17397	D1G37_04900|D1G37_04900|30SribosomalproteinS3|1065771:1066523Reverse;unitig_0|quiver|quiver:False:1066531	D1G37_04900|D1G37_04900|30SribosomalproteinS3|1065771:1066523Reverse;unitig_0|quiver|quiver:False:1066531	;	By MS/MS	By MS/MS	By MS/MS	By MS/MS	By MS/MS	By MS/MS	By MS/MS	By MS/MS
24.0838	24.179	24.6287	24.6046	24.6929	23.8347	25.1186	24.6179						8	8	8	67	67	67	11.806	0	110.93	285620000	24	NaN	NaN	NaN	0.260246	0.740879	-0.192008	-0.147397	D1G37_04905|D1G37_04905|50SribosomalproteinL22|1066525:1066854Reverse;unitig_0|quiver|quiver:False:1066871	D1G37_04905|D1G37_04905|50SribosomalproteinL22|1066525:1066854Reverse;unitig_0|quiver|quiver:False:1066871	;	By MS/MS	By MS/MS	By MS/MS	By MS/MS	By MS/MS	By MS/MS	By MS/MS	By MS/MS
16.33	17.7023	17.6334	17.9675	23.5733	21.8103	23.5069	22.8011				+	minus_plus	4	4	4	37.4	37.4	37.4	10.184	0	42.872	57554000	10	NaN	NaN	NaN	4.24401	0.00159108	-5.51462	-3.55795	D1G37_04910|D1G37_04910|30SribosomalproteinS19|1066866:1067141Reverse;unitig_0|quiver|quiver:False:1067143	D1G37_04910|D1G37_04910|30SribosomalproteinS19|1066866:1067141Reverse;unitig_0|quiver|quiver:False:1067143	;	By MS/MS	By matching	By matching	By MS/MS	By MS/MS	By MS/MS	By MS/MS	By MS/MS
23.8586	24.2206	24.0905	24.1579	26.3556	25.8831	26.7933	26.9622				+	minus_plus	14	14	14	48.9	48.9	48.9	30.28	0	180.4	711440000	42	NaN	NaN	NaN	4.11118	0.0019203	-2.41664	-1.92667	D1G37_04915|D1G37_04915|50SribosomalproteinL2|1067155:1067979Reverse;unitig_0|quiver|quiver:False:1068005	D1G37_04915|D1G37_04915|50SribosomalproteinL2|1067155:1067979Reverse;unitig_0|quiver|quiver:False:1068005	;	By MS/MS	By MS/MS	By MS/MS	By MS/MS	By MS/MS	By MS/MS	By MS/MS	By MS/MS
25.2262	25.8878	25.6862	25.7792	26.4097	25.8729	26.235	26.2073						9	9	9	51.9	51.9	51.9	11.588	0	70.776	739960000	38	NaN	NaN	NaN	1.57466	0.144114	-0.536389	-0.453151	D1G37_04920|D1G37_04920|50SribosomalproteinL23|1067991:1068311Reverse;unitig_0|quiver|quiver:False:1068322	D1G37_04920|D1G37_04920|50SribosomalproteinL23|1067991:1068311Reverse;unitig_0|quiver|quiver:False:1068322	;	By MS/MS	By MS/MS	By MS/MS	By MS/MS	By MS/MS	By MS/MS	By MS/MS	By MS/MS
22.4245	21.943	22.4544	22.7765	25.1876	24.8799	25.5085	25.5305				+	minus_plus	11	11	11	72.5	72.5	72.5	21.552	0	118.39	280540000	31	NaN	NaN	NaN	4.79127	0.000760019	-2.87701	-2.33806	D1G37_04925|D1G37_04925|50SribosomalproteinL4|1068308:1068910Reverse;unitig_0|quiver|quiver:False:1068951	D1G37_04925|D1G37_04925|50SribosomalproteinL4|1068308:1068910Reverse;unitig_0|quiver|quiver:False:1068951	;	By matching	By matching	By matching	By MS/MS	By MS/MS	By MS/MS	By MS/MS	By MS/MS
23.1592	24.3268	24.506	24.9647	25.3108	25.1357	25.9776	26.6621						10	10	10	47.2	47.2	47.2	22.479	0	179.83	514450000	45	NaN	NaN	NaN	1.59516	0.140886	-1.53232	-1.00923	D1G37_04930|D1G37_04930|50SribosomalproteinL3|1068922:1069560Reverse;unitig_0|quiver|quiver:False:1069571	D1G37_04930|D1G37_04930|50SribosomalproteinL3|1068922:1069560Reverse;unitig_0|quiver|quiver:False:1069571	;	By MS/MS	By MS/MS	By MS/MS	By MS/MS	By MS/MS	By MS/MS	By MS/MS	By MS/MS
16.8821	22.5727	22.4636	23.0848	22.529	21.4326	18.2811	22.9662						4	4	4	43.7	43.7	43.7	11.7	0	48.917	59431000	13	NaN	NaN	NaN	0.00957474	0.988154	-0.0514188	-0.0183328	D1G37_04935|D1G37_04935|30SribosomalproteinS10|1069618:1069929Reverse;unitig_0|quiver|quiver:False:1069976	D1G37_04935|D1G37_04935|30SribosomalproteinS10|1069618:1069929Reverse;unitig_0|quiver|quiver:False:1069976	;	By matching	By MS/MS	By MS/MS	By MS/MS	By MS/MS	By MS/MS		By MS/MS
22.88	23.1306	23.0188	23.2035	22.8004	21.9678	22.0178	22.3948						6	6	6	33.1	33.1	33.1	28.831	0	76.886	80545000	24	NaN	NaN	NaN	1.99893	0.0771724	0.763031	0.632734	D1G37_04960|D1G37_04960|flavohemoprotein|1074004:1074768Forward;unitig_0|quiver|quiver:True:1073994	D1G37_04960|D1G37_04960|flavohemoprotein|1074004:1074768Forward;unitig_0|quiver|quiver:True:1073994	;	By MS/MS	By MS/MS	By MS/MS	By MS/MS	By MS/MS	By MS/MS	By MS/MS	By MS/MS
17.54	18.6359	18.7354	17.4309	17.505	17.8692	16.4735	19.1599						1	1	1	4.1	4.1	4.1	33.039	0.0044944	7.6269	3660700	2	NaN	NaN	NaN	0.201691	0.794979	0.333641	0.201636	D1G37_04985|D1G37_04985|acyl-CoAthioesteraseII|1078665:1079537Reverse;unitig_0|quiver|quiver:False:1079629	D1G37_04985|D1G37_04985|acyl-CoAthioesteraseII|1078665:1079537Reverse;unitig_0|quiver|quiver:False:1079629	;	By matching		By matching		By MS/MS		By matching	By MS/MS
29.1481	29.1244	29.0257	29.1709	29.4206	29.3361	29.1619	29.1007						18	18	18	79.7	79.7	79.7	21.762	0	323.31	6854100000	175	NaN	NaN	NaN	0.85244	0.366763	-0.137541	-0.127234	D1G37_05035|D1G37_05035|ABCtransportersubstrate-bindingprotein|1089542:1090135Reverse;unitig_0|quiver|quiver:False:1090212	D1G37_05035|D1G37_05035|ABCtransportersubstrate-bindingprotein|1089542:1090135Reverse;unitig_0|quiver|quiver:False:1090212	;	By MS/MS	By MS/MS	By MS/MS	By MS/MS	By MS/MS	By MS/MS	By MS/MS	By MS/MS
17.4313	16.6209	17.0827	18.5011	15.4771	17.5567	15.7924	20.1229						1	1	1	6.2	6.2	6.2	30.334	0	13.936	5265900	2	NaN	NaN	NaN	0.0530646	0.955612	0.171719	0.080325	D1G37_05060|D1G37_05060|inositolmonophosphatase|1095142:1095972Reverse;unitig_0|quiver|quiver:False:1096037	D1G37_05060|D1G37_05060|inositolmonophosphatase|1095142:1095972Reverse;unitig_0|quiver|quiver:False:1096037	;	By matching				By MS/MS		By MS/MS	By MS/MS
19.9567	20.2791	20.9936	17.3851	17.1613	17.7377	17.2555	17.5962						3	3	3	23	23	23	22.313	0	19.944	10928000	9	NaN	NaN	NaN	1.49229	0.159693	2.21597	1.23218	D1G37_05070|ribA|GTPcyclohydrolaseII|1098303:1098905Forward;unitig_0|quiver|quiver:True:1098299	D1G37_05070|ribA|GTPcyclohydrolaseII|1098303:1098905Forward;unitig_0|quiver|quiver:True:1098299	;	By MS/MS	By MS/MS	By MS/MS	By MS/MS	By MS/MS		By MS/MS	By MS/MS
23.04	23.4324	23.672	24.1651	23.5252	23.2142	22.6347	24.2369						12	12	12	41.8	41.8	41.8	36.285	0	156.37	147910000	30	NaN	NaN	NaN	0.165091	0.822919	0.174646	0.124012	D1G37_05075|D1G37_05075|oxygen-dependentcoproporphyrinogenoxidase|1099033:1099983Forward;unitig_0|quiver|quiver:True:1098957	D1G37_05075|D1G37_05075|oxygen-dependentcoproporphyrinogenoxidase|1099033:1099983Forward;unitig_0|quiver|quiver:True:1098957	;	By MS/MS	By MS/MS	By MS/MS	By MS/MS	By MS/MS	By MS/MS	By MS/MS	By MS/MS
27.5904	26.9222	26.6285	26.372	26.1722	26.9248	27.5551	26.2106						27	27	27	47.6	47.6	47.6	87.013	0	323.31	1329800000	150	NaN	NaN	NaN	0.147143	0.841757	0.162605	0.114433	D1G37_05085|D1G37_05085|hypotheticalprotein|1100991:1103294Reverse;unitig_0|quiver|quiver:False:1103317	D1G37_05085|D1G37_05085|hypotheticalprotein|1100991:1103294Reverse;unitig_0|quiver|quiver:False:1103317	;	By MS/MS	By MS/MS	By MS/MS	By MS/MS	By MS/MS	By MS/MS	By MS/MS	By MS/MS
17.3499	16.4635	17.7685	17.7688	21.8882	21.595	22.2945	22.1649				+	minus_plus	3	3	3	14.9	14.9	14.9	23.97	0	23.966	36000000	10	NaN	NaN	NaN	4.98696	0.000766843	-4.648	-3.45663	D1G37_05095|D1G37_05095|hypotheticalprotein|1105447:1106094Reverse;unitig_0|quiver|quiver:False:1106102	D1G37_05095|D1G37_05095|hypotheticalprotein|1105447:1106094Reverse;unitig_0|quiver|quiver:False:1106102	;	By MS/MS	By MS/MS	By MS/MS	By matching	By MS/MS	By MS/MS	By MS/MS	By MS/MS
23.531	24.8161	23.9498	23.251	23.5908	23.423	22.8746	22.4284						5	5	5	33.3	33.3	33.3	16.415	0	119.95	138660000	19	NaN	NaN	NaN	0.954753	0.319696	0.807738	0.563905	D1G37_05120|D1G37_05120|DUF1311domain-containingprotein|1110077:1110493Reverse;unitig_0|quiver|quiver:False:1110501	D1G37_05120|D1G37_05120|DUF1311domain-containingprotein|1110077:1110493Reverse;unitig_0|quiver|quiver:False:1110501	;	By MS/MS	By MS/MS	By MS/MS	By MS/MS	By MS/MS	By MS/MS	By MS/MS	By matching
18.1277	17.4899	17.8916	17.4625	17.6973	19.1702	16.8032	21.3219						1	1	1	3.4	3.4	3.4	37.122	0.0045506	7.973	14342000	3	NaN	NaN	NaN	0.451448	0.594715	-1.00523	-0.502591	D1G37_05130|glyQ|glycine--tRNAligasesubunitalpha|1111040:1112017Forward;unitig_0|quiver|quiver:True:1111024	D1G37_05130|glyQ|glycine--tRNAligasesubunitalpha|1111040:1112017Forward;unitig_0|quiver|quiver:True:1111024	;	By matching		By matching	By MS/MS	By MS/MS	By matching	By MS/MS	By MS/MS
22.9015	23.2574	23.2246	23.3251	23.5959	22.8862	23.5539	23.6941						12	12	12	25	25	25	75.077	0	126.95	125590000	34	NaN	NaN	NaN	0.578942	0.51977	-0.255413	-0.211585	D1G37_05135|D1G37_05135|glycine--tRNAligasesubunitbeta|1112017:1114086Forward;unitig_0|quiver|quiver:True:1111992	D1G37_05135|D1G37_05135|glycine--tRNAligasesubunitbeta|1112017:1114086Forward;unitig_0|quiver|quiver:True:1111992	;	By MS/MS	By MS/MS	By MS/MS	By MS/MS	By MS/MS	By MS/MS	By MS/MS	By MS/MS
25.8304	25.7926	25.4807	25.6076	26.4274	26.5654	25.6338	25.8593						5	5	5	46	46	46	15.184	0	123.44	713770000	48	NaN	NaN	NaN	0.95421	0.319066	-0.443636	-0.358464	D1G37_05170|D1G37_05170|hypotheticalprotein|1119408:1119827Forward;unitig_0|quiver|quiver:True:1119401	D1G37_05170|D1G37_05170|hypotheticalprotein|1119408:1119827Forward;unitig_0|quiver|quiver:True:1119401	;	By MS/MS	By MS/MS	By MS/MS	By MS/MS	By MS/MS	By MS/MS	By MS/MS	By MS/MS
26.8803	26.6009	26.4815	26.5329	26.6105	27.1003	26.9617	26.7089						6	6	6	54.5	54.5	54.5	15.656	0	87.094	1239800000	38	NaN	NaN	NaN	0.760014	0.406232	-0.221436	-0.193646	D1G37_05175|D1G37_05175|hypotheticalprotein|1119922:1120353Forward;unitig_0|quiver|quiver:True:1119843	D1G37_05175|D1G37_05175|hypotheticalprotein|1119922:1120353Forward;unitig_0|quiver|quiver:True:1119843	;	By MS/MS	By MS/MS	By MS/MS	By MS/MS	By MS/MS	By MS/MS	By MS/MS	By MS/MS
25.4994	24.9016	24.0997	24.5037	24.654	25.0258	24.5461	24.8851						8	8	8	28.9	28.9	28.9	25.6	0	163	318320000	39	NaN	NaN	NaN	0.0287993	0.974013	-0.0266538	-0.0202298	D1G37_05190|D1G37_05190|hypotheticalprotein|1122746:1123507Forward;unitig_0|quiver|quiver:True:1122652	D1G37_05190|D1G37_05190|hypotheticalprotein|1122746:1123507Forward;unitig_0|quiver|quiver:True:1122652	;	By MS/MS	By MS/MS	By MS/MS	By MS/MS	By MS/MS	By MS/MS	By MS/MS	By MS/MS
17.8827	21.3488	17.9711	18.6455	16.5647	16.718	17.4054	21.8336						3	3	3	9.3	9.3	9.3	36.059	0	19.81	25245000	6	NaN	NaN	NaN	0.224116	0.772478	0.831599	0.334021	D1G37_05195|astE|succinylglutamatedesuccinylase|1123570:1124544Reverse;unitig_0|quiver|quiver:False:1124552	D1G37_05195|astE|succinylglutamatedesuccinylase|1123570:1124544Reverse;unitig_0|quiver|quiver:False:1124552	;	By MS/MS	By MS/MS	By MS/MS	By matching	By MS/MS	By matching	By matching	By MS/MS
23.008	23.362	23.5954	23.8715	24.1258	23.4962	23.6224	24.2367						8	8	8	21.7	21.7	21.7	49.891	0	114.02	159380000	30	NaN	NaN	NaN	0.787688	0.392454	-0.411069	-0.326605	D1G37_05200|astB|N-succinylargininedihydrolase|1124557:1125900Reverse;unitig_0|quiver|quiver:False:1125965	D1G37_05200|astB|N-succinylargininedihydrolase|1124557:1125900Reverse;unitig_0|quiver|quiver:False:1125965	;	By MS/MS	By MS/MS	By MS/MS	By MS/MS	By MS/MS	By MS/MS	By MS/MS	By MS/MS
17.3256	18.288	16.618	17.1621	21.1069	18.3956	18.1765	21.9819						4	4	4	7.8	7.8	7.8	52.428	0	24.84	12594000	5	NaN	NaN	NaN	1.34252	0.190527	-2.56678	-1.27093	D1G37_05205|astD|succinylglutamate-semialdehydedehydrogenase|1125918:1127387Reverse;unitig_0|quiver|quiver:False:1127452	D1G37_05205|astD|succinylglutamate-semialdehydedehydrogenase|1125918:1127387Reverse;unitig_0|quiver|quiver:False:1127452	;		By MS/MS			By MS/MS		By MS/MS	By MS/MS
18.4113	17.8322	17.377	16.8075	18.0105	18.9995	16.7747	18.7375						1	1	1	2.9	2.9	2.9	38.783	0.0011905	10.314	2828700	2	NaN	NaN	NaN	0.378026	0.64699	-0.523547	-0.326567	D1G37_05210|D1G37_05210|arginineN-succinyltransferase|1127387:1128418Reverse;unitig_0|quiver|quiver:False:1128435	D1G37_05210|D1G37_05210|arginineN-succinyltransferase|1127387:1128418Reverse;unitig_0|quiver|quiver:False:1128435	;		By MS/MS	By matching	By MS/MS				By matching
23.4666	23.7104	23.7044	23.5139	24.0406	23.4314	23.3558	23.5556						9	9	9	35.9	35.9	35.9	43.233	0	95.289	145130000	34	NaN	NaN	NaN	0.0060362	0.990635	0.00300121	0.00257299	D1G37_05215|D1G37_05215|aspartateaminotransferasefamilyprotein|1128437:1129651Reverse;unitig_0|quiver|quiver:False:1129668;D1G37_12655|D1G37_12655|aspartateaminotransferasefamilyprotein|2679191:2680426Forward;unitig_0|quiver|quiver:True:2679172	D1G37_05215|D1G37_05215|aspartateaminotransferasefamilyprotein|1128437:1129651Reverse;unitig_0|quiver|quiver:False:1129668	;	By MS/MS	By MS/MS	By MS/MS	By MS/MS	By MS/MS	By MS/MS	By MS/MS	By MS/MS
26.4411	26.6803	26.9615	27.1796	27.3002	26.968	27.4566	27.7341						18	18	18	42.3	42.3	42.3	46.178	0	323.31	1743000000	106	NaN	NaN	NaN	1.28406	0.204535	-0.54913	-0.447508	D1G37_05220|D1G37_05220|Glu/Leu/Phe/Valdehydrogenase|1129796:1131067Reverse;unitig_0|quiver|quiver:False:1131078	D1G37_05220|D1G37_05220|Glu/Leu/Phe/Valdehydrogenase|1129796:1131067Reverse;unitig_0|quiver|quiver:False:1131078	;	By MS/MS	By MS/MS	By MS/MS	By MS/MS	By MS/MS	By MS/MS	By MS/MS	By MS/MS
28.2348	28.4867	28.4065	28.1962	28.1311	28.4588	28.2134	28.6081						11	11	11	54.5	54.5	54.5	19.309	0	323.31	3878800000	152	NaN	NaN	NaN	0.0594225	0.949763	-0.0218134	-0.0193063	D1G37_05265|D1G37_05265|superoxidedismutase|1140078:1140653Forward;unitig_0|quiver|quiver:True:1140011	D1G37_05265|D1G37_05265|superoxidedismutase|1140078:1140653Forward;unitig_0|quiver|quiver:True:1140011	;	By MS/MS	By MS/MS	By MS/MS	By MS/MS	By MS/MS	By MS/MS	By MS/MS	By MS/MS
17.3332	17.9033	18.3966	18.6351	18.7268	18.8998	16.5553	16.415						1	1	1	8.7	8.7	8.7	11.582	0.0055679	7.3054	0	1	NaN	NaN	NaN	-4.34294e-08	0	0	0	D1G37_05290|D1G37_05290|antibioticbiosynthesismonooxygenase|1145823:1146137Forward;unitig_0|quiver|quiver:True:1145786	D1G37_05290|D1G37_05290|antibioticbiosynthesismonooxygenase|1145823:1146137Forward;unitig_0|quiver|quiver:True:1145786	;								By MS/MS
22.0253	19.3539	22.597	18.7417	21.9969	16.9423	17.5291	22.622						6	6	6	58.2	58.2	58.2	13.646	0	76.189	52017000	13	NaN	NaN	NaN	0.204464	0.793291	0.9069	0.328758	D1G37_05295|D1G37_05295|hypotheticalprotein|1146183:1146551Reverse;unitig_0|quiver|quiver:False:1146580	D1G37_05295|D1G37_05295|hypotheticalprotein|1146183:1146551Reverse;unitig_0|quiver|quiver:False:1146580	;	By MS/MS	By MS/MS	By MS/MS	By matching	By MS/MS	By MS/MS	By MS/MS	By MS/MS
18.3188	17.6192	16.4879	20.4435	16.5529	18.3094	18.0735	16.6076						3	3	3	9.6	9.6	9.6	52.306	0	35.852	15153000	3	NaN	NaN	NaN	0.379531	0.649244	0.831495	0.425356	D1G37_05300|D1G37_05300|FAD-bindingoxidoreductase|1146646:1148055Reverse;unitig_0|quiver|quiver:False:1148099	D1G37_05300|D1G37_05300|FAD-bindingoxidoreductase|1146646:1148055Reverse;unitig_0|quiver|quiver:False:1148099	;	By matching	By MS/MS	By matching	By MS/MS	By MS/MS	By matching	By MS/MS	By MS/MS
25.9353	26.204	26.4642	26.4994	25.7724	25.8914	26.2872	26.4105						18	18	18	52	52	52	44.153	0	280.42	914520000	95	NaN	NaN	NaN	0.404875	0.625518	0.18536	0.154241	D1G37_05305|D1G37_05305|phosphoglyceratedehydrogenase|1148435:1149667Forward;unitig_0|quiver|quiver:True:1148377	D1G37_05305|D1G37_05305|phosphoglyceratedehydrogenase|1148435:1149667Forward;unitig_0|quiver|quiver:True:1148377	;	By MS/MS	By MS/MS	By MS/MS	By MS/MS	By MS/MS	By MS/MS	By MS/MS	By MS/MS
24.6861	23.9996	23.7267	24.3562	25.3821	24.9989	26.099	25.9257						9	9	9	67.2	67.2	67.2	13.592	0	81.991	427820000	32	NaN	NaN	NaN	2.29341	0.0504896	-1.40926	-1.06145	D1G37_05345|D1G37_05345|50SribosomalproteinL19|1156257:1156625Reverse;unitig_0|quiver|quiver:False:1156777	D1G37_05345|D1G37_05345|50SribosomalproteinL19|1156257:1156625Reverse;unitig_0|quiver|quiver:False:1156777	;	By MS/MS	By MS/MS	By MS/MS	By MS/MS	By MS/MS	By MS/MS	By MS/MS	By MS/MS
18.3921	17.0711	21.7539	21.556	17.9401	18.5627	16.7449	21.9296						5	5	5	27.5	27.5	27.5	20.741	0	40.551	24772000	8	NaN	NaN	NaN	0.224197	0.773456	0.898961	0.344452	D1G37_05355|rimM|ribosomematurationfactorRimM|1157619:1158167Reverse;unitig_0|quiver|quiver:False:1158169	D1G37_05355|rimM|ribosomematurationfactorRimM|1157619:1158167Reverse;unitig_0|quiver|quiver:False:1158169	;	By matching	By MS/MS	By MS/MS	By MS/MS	By matching	By matching	By matching	By MS/MS
18.3819	17.3143	17.5126	16.1941	16.6222	18.0067	17.4075	21.1555						1	1	1	16.9	16.9	16.9	9.1994	0	10.912	14507000	7	NaN	NaN	NaN	0.378209	0.647839	-0.947234	-0.45303	D1G37_05360|D1G37_05360|30SribosomalproteinS16|1158187:1158438Reverse;unitig_0|quiver|quiver:False:1158503	D1G37_05360|D1G37_05360|30SribosomalproteinS16|1158187:1158438Reverse;unitig_0|quiver|quiver:False:1158503	;	By MS/MS	By MS/MS	By matching	By MS/MS	By MS/MS	By MS/MS	By MS/MS	By MS/MS
27.6806	27.8335	28.05	28.1382	28.3432	27.1313	26.5472	28.0292						49	49	49	53.6	53.6	53.6	134.25	0	323.31	2722800000	245	NaN	NaN	NaN	0.433651	0.605899	0.412858	0.289808	D1G37_05375|D1G37_05375|VWAdomain-containingprotein|1159502:1163260Reverse;unitig_0|quiver|quiver:False:1163388	D1G37_05375|D1G37_05375|VWAdomain-containingprotein|1159502:1163260Reverse;unitig_0|quiver|quiver:False:1163388	;	By MS/MS	By MS/MS	By MS/MS	By MS/MS	By MS/MS	By MS/MS	By MS/MS	By MS/MS
17.2954	17.1998	18.9432	18.1273	20.3874	17.603	15.9407	16.8796						2	2	2	15.1	15.1	15.1	26.606	0.0012005	10.667	8228200	2	NaN	NaN	NaN	0.064468	0.941088	0.188742	0.0924912	D1G37_05380|D1G37_05380|pilusassemblyprotein|1163368:1164126Reverse;unitig_0|quiver|quiver:False:1164224	D1G37_05380|D1G37_05380|pilusassemblyprotein|1163368:1164126Reverse;unitig_0|quiver|quiver:False:1164224	;	By matching	By matching	By MS/MS	By matching	By MS/MS
17.9983	17.9221	16.7414	17.1825	15.8839	18.0929	18.053	14.0816						1	1	1	6.3	6.3	6.3	35.803	0.0011962	10.483	0	1	NaN	NaN	NaN	-4.34294e-08	0	0	0	unitig_0|quiver|quiver:False:1165183;D1G37_05385|D1G37_05385|prepilin-typeN-terminalcleavage/methylationdomain-containingprotein|1164183:1165184Reverse	unitig_0|quiver|quiver:False:1165183;D1G37_05385|D1G37_05385|prepilin-typeN-terminalcleavage/methylationdomain-containingprotein|1164183:1165184Reverse	;	By MS/MS
17.6193	16.9198	18.4363	20.977	16.958	17.2911	18.1107	16.2684						5	5	5	20.9	20.9	20.9	35.036	0	66.228	7661800	7	NaN	NaN	NaN	0.663743	0.465602	1.33102	0.677456	D1G37_05400|D1G37_05400|4-hydroxy-3-methylbut-2-enyldiphosphatereductase|1166382:1167332Reverse;unitig_0|quiver|quiver:False:1167391	D1G37_05400|D1G37_05400|4-hydroxy-3-methylbut-2-enyldiphosphatereductase|1166382:1167332Reverse;unitig_0|quiver|quiver:False:1167391	;	By MS/MS	By matching	By MS/MS	By MS/MS	By matching			By MS/MS
16.7066	16.7641	16.9687	17.46	15.639	18.7797	16.5267	17.1692						2	2	2	13.4	13.4	13.4	23.647	0	12.166	654340	1	NaN	NaN	NaN	0.0269184	0.977102	-0.0538006	-0.0319403	D1G37_05405|D1G37_05405|guanylatekinase|1167455:1168084Forward;unitig_0|quiver|quiver:True:1167352	D1G37_05405|D1G37_05405|guanylatekinase|1167455:1168084Forward;unitig_0|quiver|quiver:True:1167352	;				By MS/MS				By MS/MS
18.4942	17.9234	18.2987	16.3328	19.0768	17.0198	16.5725	20.464						1	1	1	7.9	7.9	7.9	13.599	0.0086862	6.681	6877000	3	NaN	NaN	NaN	0.199325	0.795939	-0.521011	-0.256296	D1G37_05425|D1G37_05425|RidAfamilyprotein|1170870:1171253Forward;unitig_0|quiver|quiver:True:1170809	D1G37_05425|D1G37_05425|RidAfamilyprotein|1170870:1171253Forward;unitig_0|quiver|quiver:True:1170809	;				By MS/MS	By matching	By matching	By MS/MS	By MS/MS
18.6694	18.8417	17.1165	16.4282	19.8155	18.7154	17.9992	17.7615						1	1	1	9.1	9.1	9.1	18.158	0.0086114	6.4774	1264100	1	NaN	NaN	NaN	0.492474	0.571228	-0.808956	-0.46246	D1G37_05435|bfr|bacterioferritin|1171904:1172368Forward;unitig_0|quiver|quiver:True:1171876	D1G37_05435|bfr|bacterioferritin|1171904:1172368Forward;unitig_0|quiver|quiver:True:1171876	;					By MS/MS
29.5244	30.2845	29.7414	29.6429	29.1219	27.5189	27.1785	28.5589						6	6	6	72.7	72.7	72.7	16.592	0	174.95	7034500000	87	NaN	NaN	NaN	1.91277	0.0894786	1.70374	1.15014	D1G37_05445|D1G37_05445|prepilin-typecleavage/methylationdomain-containingprotein|1174214:1174699Reverse;unitig_0|quiver|quiver:False:1174812	D1G37_05445|D1G37_05445|prepilin-typecleavage/methylationdomain-containingprotein|1174214:1174699Reverse;unitig_0|quiver|quiver:False:1174812	;	By MS/MS	By MS/MS	By MS/MS	By MS/MS	By MS/MS	By MS/MS	By MS/MS	By MS/MS
18.3688	20.6447	17.0243	15.2609	20.4972	18.1358	20.3863	20.4668						4	4	4	8.7	8.7	8.7	52.172	0	36.079	11854000	10	NaN	NaN	NaN	0.797675	0.38666	-2.04683	-0.899989	D1G37_05470|D1G37_05470|glutamatesynthasesmallsubunit|1178481:1179902Reverse;unitig_0|quiver|quiver:False:1179970	D1G37_05470|D1G37_05470|glutamatesynthasesmallsubunit|1178481:1179902Reverse;unitig_0|quiver|quiver:False:1179970	;	By MS/MS	By MS/MS	By MS/MS	By MS/MS	By MS/MS	By matching	By MS/MS	By MS/MS
17.4342	17.9641	18.0158	17.4228	21.1614	16.4256	17.8437	16.1065						4	4	4	4	4	4	162.99	0	30.573	7960700	4	NaN	NaN	NaN	0.05273	0.954041	-0.175089	-0.0807935	D1G37_05475|D1G37_05475|glutamatesynthaselargesubunit|1179972:1184453Reverse;unitig_0|quiver|quiver:False:1184518	D1G37_05475|D1G37_05475|glutamatesynthaselargesubunit|1179972:1184453Reverse;unitig_0|quiver|quiver:False:1184518	;				By MS/MS	By MS/MS		By MS/MS	By MS/MS
19.8322	16.6728	20.2887	20.6234	19.961	19.7716	19.6967	20.4194						3	3	3	8.1	8.1	8.1	39.519	0	24.8	12931000	12	NaN	NaN	NaN	0.272059	0.733181	-0.607909	-0.316159	D1G37_05485|D1G37_05485|3-dehydroquinatesynthase|1185799:1186881Reverse;unitig_0|quiver|quiver:False:1186895	D1G37_05485|D1G37_05485|3-dehydroquinatesynthase|1185799:1186881Reverse;unitig_0|quiver|quiver:False:1186895	;	By MS/MS	By MS/MS	By MS/MS	By MS/MS	By MS/MS	By matching	By MS/MS	By MS/MS
17.4272	17.3049	18.1677	18.6524	16.388	17.7916	21.5366	15.7384						3	3	3	7.4	7.4	7.4	77.904	0	27.104	9163200	3	NaN	NaN	NaN	0.00612227	0.991554	0.0244255	0.010458	D1G37_05495|pilQ|typeIVpilussecretinPilQ|1187491:1189656Reverse;unitig_0|quiver|quiver:False:1189703	D1G37_05495|pilQ|typeIVpilussecretinPilQ|1187491:1189656Reverse;unitig_0|quiver|quiver:False:1189703	;			By matching				By MS/MS	By MS/MS
18.222	16.795	18.6559	17.859	21.25	16.4372	16.5341	15.9133						2	2	2	5.9	5.9	5.9	93.807	0	12.321	4177800	2	NaN	NaN	NaN	0.0977877	0.901337	0.349319	0.151341	D1G37_05520|D1G37_05520|PBP1Afamilypenicillin-bindingprotein|1192881:1195409Forward;unitig_0|quiver|quiver:True:1192841	D1G37_05520|D1G37_05520|PBP1Afamilypenicillin-bindingprotein|1192881:1195409Forward;unitig_0|quiver|quiver:True:1192841	;					By MS/MS			By matching
16.7198	18.2103	18.3875	20.5686	16.6603	19.0522	17.9231	15.2254						3	3	3	7.5	7.5	7.5	50.838	0	26.061	5500300	3	NaN	NaN	NaN	0.503144	0.570987	1.2563	0.586165	D1G37_05540|murF|UDP-N-acetylmuramoyl-tripeptide--D-alanyl-D-alanineligase|1197766:1199166Reverse;unitig_0|quiver|quiver:False:1199216	D1G37_05540|murF|UDP-N-acetylmuramoyl-tripeptide--D-alanyl-D-alanineligase|1197766:1199166Reverse;unitig_0|quiver|quiver:False:1199216	;				By MS/MS	By matching		By MS/MS	By MS/MS
18.2858	17.502	17.8084	19.7873	19.6702	17.9483	18.7115	16.0006						2	2	2	5	5	5	55.034	0	16.717	4213200	1	NaN	NaN	NaN	0.10437	0.894566	0.263231	0.136478	D1G37_05545|D1G37_05545|UDP-N-acetylmuramoyl-L-alanyl-D-glutamate--2,6-diaminopimelateligase|1199175:1200674Reverse;unitig_0|quiver|quiver:False:1200676	D1G37_05545|D1G37_05545|UDP-N-acetylmuramoyl-L-alanyl-D-glutamate--2,6-diaminopimelateligase|1199175:1200674Reverse;unitig_0|quiver|quiver:False:1200676	;		By matching	By matching	By MS/MS
21.0004	17.7002	17.1155	20.5856	20.5262	17.2797	15.7428	15.9497						3	3	3	12.3	12.3	12.3	36.817	0	26.481	12187000	9	NaN	NaN	NaN	0.540054	0.54213	1.72587	0.695389	unitig_0|quiver|quiver:False:1205000;D1G37_05565|D1G37_05565|sulfateABCtransportersubstrate-bindingprotein|1204000:1205001Reverse	unitig_0|quiver|quiver:False:1205000;D1G37_05565|D1G37_05565|sulfateABCtransportersubstrate-bindingprotein|1204000:1205001Reverse	;	By MS/MS	By MS/MS	By MS/MS	By MS/MS	By MS/MS		By matching	By MS/MS
22.0721	21.87	22.1151	21.9883	21.8162	21.9516	17.276	16.5989						5	5	5	9.4	9.4	9.4	57.49	0	38.821	39651000	10	NaN	NaN	NaN	0.920562	0.33718	2.60067	1.06766	D1G37_05575|D1G37_05575|glutamate--tRNAligase|1205814:1207322Forward;unitig_0|quiver|quiver:True:1205747	D1G37_05575|D1G37_05575|glutamate--tRNAligase|1205814:1207322Forward;unitig_0|quiver|quiver:True:1205747	;	By MS/MS	By MS/MS	By MS/MS	By MS/MS	By MS/MS	By MS/MS	By MS/MS	By matching
16.7512	19.0863	17.8488	18.8309	16.492	18.2457	17.3641	18.7707						1	1	1	26.1	26.1	26.1	5.085	0.0045767	8.1804	2685400	2	NaN	NaN	NaN	0.226333	0.77078	0.411188	0.237631	D1G37_05640|D1G37_05640|hypotheticalprotein|1219498:1219638Reverse;unitig_0|quiver|quiver:False:1219694	D1G37_05640|D1G37_05640|hypotheticalprotein|1219498:1219638Reverse;unitig_0|quiver|quiver:False:1219694	;						By MS/MS	By MS/MS	By matching
23.6756	22.9908	23.3236	23.0695	23.358	23.5369	23.2015	23.0516						6	6	6	31.7	31.7	31.7	25.957	0	67.105	110970000	17	NaN	NaN	NaN	0.0412887	0.965532	-0.0221114	-0.0186418	D1G37_05660|D1G37_05660|hypotheticalprotein|1221222:1221914Forward;unitig_0|quiver|quiver:True:1221203	D1G37_05660|D1G37_05660|hypotheticalprotein|1221222:1221914Forward;unitig_0|quiver|quiver:True:1221203	;	By MS/MS	By MS/MS	By MS/MS	By MS/MS	By MS/MS	By MS/MS	By MS/MS	By MS/MS
24.6546	24.8005	25.1242	25.0547	25.2487	24.8518	25.0461	26.0777						15	15	15	30	30	30	62.4	0	269.59	452310000	66	NaN	NaN	NaN	0.655587	0.468794	-0.397516	-0.307896	D1G37_05670|ettA|energy-dependenttranslationalthrottleproteinEttA|1222680:1224341Reverse;unitig_0|quiver|quiver:False:1224400	D1G37_05670|ettA|energy-dependenttranslationalthrottleproteinEttA|1222680:1224341Reverse;unitig_0|quiver|quiver:False:1224400	;	By MS/MS	By MS/MS	By MS/MS	By MS/MS	By MS/MS	By MS/MS	By MS/MS	By MS/MS
18.0675	17.0079	16.5188	16.6495	16.0566	18.0485	16.9418	15.0344						1	1	1	2.8	2.8	2.8	46.398	0.007667	6.9073	200370	2	NaN	NaN	NaN	0.311942	0.696674	0.540596	0.312273	D1G37_05675|D1G37_05675|aminotransferaseclassI/II-foldpyridoxalphosphate-dependentenzyme|1224639:1225916Forward;unitig_0|quiver|quiver:True:1224596	D1G37_05675|D1G37_05675|aminotransferaseclassI/II-foldpyridoxalphosphate-dependentenzyme|1224639:1225916Forward;unitig_0|quiver|quiver:True:1224596	;	By MS/MS						By MS/MS
21.4655	21.424	21.6381	21.7427	22.092	21.7468	21.8886	23.2999						7	7	7	10.5	10.5	10.5	86.565	0	61.242	52625000	12	NaN	NaN	NaN	0.974573	0.309426	-0.689251	-0.505842	D1G37_05690|D1G37_05690|RNA-bindingtranscriptionalaccessoryprotein|1229641:1231989Reverse;unitig_0|quiver|quiver:False:1232027	D1G37_05690|D1G37_05690|RNA-bindingtranscriptionalaccessoryprotein|1229641:1231989Reverse;unitig_0|quiver|quiver:False:1232027	;	By matching	By matching	By matching	By matching	By MS/MS	By MS/MS	By MS/MS	By MS/MS
22.0556	17.8164	22.4837	22.9999	22.3491	22.563	22.7475	22.8171						9	9	9	23.2	23.2	23.2	54.714	0	90.736	67669000	15	NaN	NaN	NaN	0.4881	0.574725	-1.28031	-0.583409	D1G37_05710|D1G37_05710|acetyl-CoAhydrolase/transferasefamilyprotein|1235076:1236590Forward;unitig_0|quiver|quiver:True:1235066	D1G37_05710|D1G37_05710|acetyl-CoAhydrolase/transferasefamilyprotein|1235076:1236590Forward;unitig_0|quiver|quiver:True:1235066	;	By matching	By MS/MS	By MS/MS	By MS/MS	By MS/MS	By MS/MS	By MS/MS	By MS/MS
19.3746	18.9765	18.3798	17.9467	17.3527	18.0967	17.4165	19.1172						2	2	2	18.9	18.9	18.9	14.185	0	17.258	3314200	3	NaN	NaN	NaN	0.618341	0.494334	0.673659	0.443905	D1G37_05730|D1G37_05730|GNATfamilyN-acetyltransferase|1237708:1238091Reverse;unitig_0|quiver|quiver:False:1238093	D1G37_05730|D1G37_05730|GNATfamilyN-acetyltransferase|1237708:1238091Reverse;unitig_0|quiver|quiver:False:1238093	;			By MS/MS	By MS/MS				By matching
17.0877	17.3648	17.3977	19.4495	15.9996	17.9216	18.2566	16.0372						1	1	1	4.9	4.9	4.9	22.796	0.0066298	7.1788	1148400	3	NaN	NaN	NaN	0.421145	0.614546	0.771175	0.425479	D1G37_05740|hisH|imidazoleglycerolphosphatesynthasesubunitHisH|1238787:1239404Forward;unitig_0|quiver|quiver:True:1238780	D1G37_05740|hisH|imidazoleglycerolphosphatesynthasesubunitHisH|1238787:1239404Forward;unitig_0|quiver|quiver:True:1238780	;		By MS/MS	By MS/MS	By MS/MS
23.0358	23.8851	23.8458	24.0744	24.3204	23.4833	23.9191	24.4255						7	7	7	30	30	30	26.083	0	88.655	190350000	42	NaN	NaN	NaN	0.469769	0.585587	-0.326798	-0.248581	D1G37_05755|hisA|1-(5-phosphoribosyl)-5-[(5-phosphoribosylamino)methylideneamino]imidazole-4-carboxamideisomerase|1240929:1241660Forward;unitig_0|quiver|quiver:True:1240862	D1G37_05755|hisA|1-(5-phosphoribosyl)-5-[(5-phosphoribosylamino)methylideneamino]imidazole-4-carboxamideisomerase|1240929:1241660Forward;unitig_0|quiver|quiver:True:1240862	;	By MS/MS	By MS/MS	By MS/MS	By MS/MS	By MS/MS	By MS/MS	By MS/MS	By MS/MS
23.1428	23.139	22.8545	23.0849	24.3026	24.622	24.3268	24.2984				+	minus_plus	9	9	9	37.9	37.9	37.9	41.331	0	89.988	175210000	32	NaN	NaN	NaN	4.85795	0.000774065	-1.33215	-1.20671	D1G37_05825|D1G37_05825|DNA/RNAnon-specificendonuclease|1252175:1253278Reverse;unitig_0|quiver|quiver:False:1253301	D1G37_05825|D1G37_05825|DNA/RNAnon-specificendonuclease|1252175:1253278Reverse;unitig_0|quiver|quiver:False:1253301	;	By MS/MS	By MS/MS	By MS/MS	By MS/MS	By MS/MS	By MS/MS	By MS/MS	By MS/MS
23.1869	23.0525	23.482	23.3269	16.9029	18.2724	16.315	17.572				+	minus_plus	6	6	6	29.7	29.7	29.7	34.033	0	89.999	58818000	11	NaN	NaN	NaN	5.05709	0.000782995	5.99651	4.18598	D1G37_05890|D1G37_05890|hypotheticalprotein|1260771:1261652Reverse;unitig_0|quiver|quiver:False:1261663	D1G37_05890|D1G37_05890|hypotheticalprotein|1260771:1261652Reverse;unitig_0|quiver|quiver:False:1261663	;	By MS/MS	By MS/MS	By MS/MS	By MS/MS			By matching	By matching
17.6588	17.5617	16.5109	19.7451	16.3596	17.0427	15.983	16.5959						1	1	1	6.3	6.3	6.3	43.46	0	23.021	3902900	1	NaN	NaN	NaN	0.990791	0.307117	1.3738	0.802173	unitig_0|quiver|quiver:False:1262786;D1G37_05895|D1G37_05895|hypotheticalprotein|1261636:1262787Reverse	unitig_0|quiver|quiver:False:1262786;D1G37_05895|D1G37_05895|hypotheticalprotein|1261636:1262787Reverse	;	By matching	By MS/MS		By matching
22.6364	22.3511	22.3762	22.2018	17.8187	16.3987	18.0119	15.0985				+	minus_plus	3	3	3	28.3	28.3	28.3	13.161	0	66.64	29839000	9	NaN	NaN	NaN	3.72069	0.00404495	5.55943	3.29629	D1G37_05900|D1G37_05900|hypotheticalprotein|1262784:1263146Reverse;unitig_0|quiver|quiver:False:1263202	D1G37_05900|D1G37_05900|hypotheticalprotein|1262784:1263146Reverse;unitig_0|quiver|quiver:False:1263202	;	By MS/MS	By MS/MS	By MS/MS	By MS/MS
24.9902	24.8305	24.9206	25.0752	24.3312	24.3789	23.9531	24.0823				+	minus_plus	5	5	5	54.6	54.6	54.6	14.592	0	53.605	286760000	33	NaN	NaN	NaN	3.28494	0.00798876	0.767784	0.689286	D1G37_05940|D1G37_05940|hypotheticalprotein|1268604:1268996Reverse;unitig_0|quiver|quiver:False:1269013	D1G37_05940|D1G37_05940|hypotheticalprotein|1268604:1268996Reverse;unitig_0|quiver|quiver:False:1269013	;	By MS/MS	By MS/MS	By MS/MS	By MS/MS	By MS/MS	By MS/MS	By MS/MS	By MS/MS
25.6937	25.4133	25.2201	25.0794	25.4302	25.8475	25.6101	25.1661						12	12	12	55.9	55.9	55.9	27.787	0	209.11	499900000	70	NaN	NaN	NaN	0.356094	0.666662	-0.161844	-0.135326	D1G37_05945|D1G37_05945|hypotheticalprotein|1269021:1269764Reverse;unitig_0|quiver|quiver:False:1269775	D1G37_05945|D1G37_05945|hypotheticalprotein|1269021:1269764Reverse;unitig_0|quiver|quiver:False:1269775	;	By MS/MS	By MS/MS	By MS/MS	By MS/MS	By MS/MS	By MS/MS	By MS/MS	By MS/MS
17.2886	16.9835	17.3372	20.4736	18.1363	17.8236	18.4602	17.2657						2	2	2	11.5	11.5	11.5	22.989	0	25.71	7961200	4	NaN	NaN	NaN	0.0400691	0.967098	0.0992551	0.0533679	D1G37_05990|D1G37_05990|hydrolase|1278171:1278797Forward;unitig_0|quiver|quiver:True:1278167	D1G37_05990|D1G37_05990|hydrolase|1278171:1278797Forward;unitig_0|quiver|quiver:True:1278167	;	By matching	By matching	By MS/MS	By MS/MS		By matching	By MS/MS	By matching
17.6424	17.2139	21.1554	21.1651	20.5398	20.9659	21.7849	21.2151						3	3	3	11.2	11.2	11.2	51.88	0	29.789	23274000	10	NaN	NaN	NaN	0.822635	0.382744	-1.83222	-0.867629	D1G37_06000|D1G37_06000|NAD-dependentsuccinate-semialdehydedehydrogenase|1279896:1281344Reverse;unitig_0|quiver|quiver:False:1281367	D1G37_06000|D1G37_06000|NAD-dependentsuccinate-semialdehydedehydrogenase|1279896:1281344Reverse;unitig_0|quiver|quiver:False:1281367	;	By matching	By matching	By MS/MS	By MS/MS	By MS/MS	By matching	By MS/MS	By MS/MS
22.7372	23.7608	23.7772	23.6581	24.0244	23.4303	23.6524	24.0772						7	7	7	37.8	37.8	37.8	20.979	0	174.45	157430000	29	NaN	NaN	NaN	0.483978	0.576779	-0.312761	-0.241729	D1G37_06035|ssb|single-strandedDNA-bindingprotein|1287770:1288351Reverse;unitig_0|quiver|quiver:False:1288359	D1G37_06035|ssb|single-strandedDNA-bindingprotein|1287770:1288351Reverse;unitig_0|quiver|quiver:False:1288359	;	By MS/MS	By MS/MS	By MS/MS	By MS/MS	By MS/MS	By MS/MS	By MS/MS	By MS/MS
18.4198	17.8767	17.7812	16.2778	16.3404	16.4623	17.1237	21.212						4	4	4	5.6	5.6	5.6	104.39	0	41.038	14783000	3	NaN	NaN	NaN	0.0554857	0.954918	-0.195733	-0.0872546	D1G37_06075|uvrA|excinucleaseABCsubunitUvrA|1294676:1297510Forward;unitig_0|quiver|quiver:True:1294645	D1G37_06075|uvrA|excinucleaseABCsubunitUvrA|1294676:1297510Forward;unitig_0|quiver|quiver:True:1294645	;	By matching	By matching	By matching	By MS/MS	By matching	By matching	By MS/MS	By MS/MS
30.3075	30.3603	29.9197	29.8286	30.3794	30.1609	30.7989	29.7859						13	13	13	62.2	62.2	62.2	32.114	0	323.31	13889000000	199	NaN	NaN	NaN	0.295738	0.714019	-0.177243	-0.141712	D1G37_06085|carO|carbapenemsusceptibilityporinCarO|1300243:1301142Forward;unitig_0|quiver|quiver:True:1300206	D1G37_06085|carO|carbapenemsusceptibilityporinCarO|1300243:1301142Forward;unitig_0|quiver|quiver:True:1300206	;	By MS/MS	By MS/MS	By MS/MS	By MS/MS	By MS/MS	By MS/MS	By MS/MS	By MS/MS
17.5981	18.7652	17.833	17.0276	18.1025	17.5956	18.2539	18.8725						1	1	1	1.8	1.8	1.8	72.18	0.0076754	6.9621	1724700	3	NaN	NaN	NaN	0.392187	0.638384	-0.400168	-0.276514	D1G37_06145|acs|acetate--CoAligase|1315252:1317201Reverse;unitig_0|quiver|quiver:False:1317251	D1G37_06145|acs|acetate--CoAligase|1315252:1317201Reverse;unitig_0|quiver|quiver:False:1317251	;					By MS/MS		By MS/MS	By MS/MS
19.0299	17.7436	17.0919	17.6026	17.6146	17.2571	18.3069	19.9272						2	2	2	7.4	7.4	7.4	38.714	0	14.686	1848900	1	NaN	NaN	NaN	0.228561	0.76907	-0.409451	-0.23789	D1G37_06170|D1G37_06170|alkenereductase|1321309:1322367Reverse;unitig_0|quiver|quiver:False:1322378	D1G37_06170|D1G37_06170|alkenereductase|1321309:1322367Reverse;unitig_0|quiver|quiver:False:1322378	;					By MS/MS			By MS/MS
21.3232	21.7649	16.6227	21.709	22.4041	21.7458	21.8167	22.3351						8	8	8	20.9	20.9	20.9	41.141	0	72.387	42976000	18	NaN	NaN	NaN	0.655676	0.469814	-1.72045	-0.761393	D1G37_06180|prfB|peptidechainreleasefactor2|1322898:1323993Reverse;unitig_0|quiver|quiver:False:1323952;unitig_0|quiver|quiver:False:1324031	D1G37_06180|prfB|peptidechainreleasefactor2|1322898:1323993Reverse;unitig_0|quiver|quiver:False:1323952	;	By matching	By matching	By MS/MS	By MS/MS	By MS/MS	By MS/MS	By MS/MS	By MS/MS
28.3793	28.2062	27.9148	27.8813	28.2687	28.1733	27.8081	27.7418						6	6	6	23.5	23.5	23.5	31.036	0	153.51	3077000000	79	NaN	NaN	NaN	0.220143	0.777324	0.0974441	0.0827717	D1G37_06185|D1G37_06185|putativeporin|1324203:1325060Forward;unitig_0|quiver|quiver:True:1324133	D1G37_06185|D1G37_06185|putativeporin|1324203:1325060Forward;unitig_0|quiver|quiver:True:1324133	;	By MS/MS	By MS/MS	By MS/MS	By MS/MS	By MS/MS	By MS/MS	By MS/MS	By MS/MS
27.9649	27.9356	28.1636	28.0332	27.9815	28.093	27.7489	27.7459						15	15	15	61.2	61.2	61.2	27.664	0	323.31	2935400000	107	NaN	NaN	NaN	0.625712	0.492813	0.132029	0.119976	D1G37_06190|D1G37_06190|putativeporin|1325394:1326161Forward;unitig_0|quiver|quiver:True:1325339	D1G37_06190|D1G37_06190|putativeporin|1325394:1326161Forward;unitig_0|quiver|quiver:True:1325339	;	By MS/MS	By MS/MS	By MS/MS	By MS/MS	By MS/MS	By MS/MS	By MS/MS	By MS/MS
19.1061	21.0771	21.1145	17.6244	21.2734	21.324	21.2564	21.3628						5	5	5	12.4	12.4	12.4	48.189	0	36.258	23977000	11	NaN	NaN	NaN	0.951746	0.319854	-1.57364	-0.853078	D1G37_06205|D1G37_06205|phosphoglucosaminemutase|1328572:1329909Reverse;unitig_0|quiver|quiver:False:1329911	D1G37_06205|D1G37_06205|phosphoglucosaminemutase|1328572:1329909Reverse;unitig_0|quiver|quiver:False:1329911	;	By MS/MS	By MS/MS	By MS/MS	By matching	By MS/MS	By MS/MS	By MS/MS	By MS/MS
22.6327	22.9086	22.9869	23.0852	23.5798	23.0175	23.723	24.4032						13	13	13	36.3	36.3	36.3	51.473	0	139.45	135120000	24	NaN	NaN	NaN	1.38095	0.186657	-0.777522	-0.597633	D1G37_06210|D1G37_06210|IMPdehydrogenase|1330059:1331525Reverse;unitig_0|quiver|quiver:False:1331551	D1G37_06210|D1G37_06210|IMPdehydrogenase|1330059:1331525Reverse;unitig_0|quiver|quiver:False:1331551	;	By matching	By MS/MS	By MS/MS	By MS/MS	By MS/MS	By MS/MS	By MS/MS	By MS/MS
26.1972	25.6693	25.707	25.4963	26.1486	26.3031	26.5381	26.1443						28	28	28	49.7	49.7	49.7	79.981	0	323.31	779000000	140	NaN	NaN	NaN	1.57582	0.144605	-0.516047	-0.438592	D1G37_06225|D1G37_06225|TonB-dependentsiderophorereceptor|1333142:1335298Forward;unitig_0|quiver|quiver:True:1333099	D1G37_06225|D1G37_06225|TonB-dependentsiderophorereceptor|1333142:1335298Forward;unitig_0|quiver|quiver:True:1333099	;	By MS/MS	By MS/MS	By MS/MS	By MS/MS	By MS/MS	By MS/MS	By MS/MS	By MS/MS
22.2609	22.1623	22.4663	23.0716	23.5638	23.3255	24.0525	24.3224				+	minus_plus	10	10	10	18	18	18	68.335	0	88.679	129410000	30	NaN	NaN	NaN	2.31621	0.0484456	-1.32583	-1.01607	D1G37_06240|D1G37_06240|biotin/lipoyl-bindingprotein|1336603:1338585Reverse;unitig_0|quiver|quiver:False:1338596	D1G37_06240|D1G37_06240|biotin/lipoyl-bindingprotein|1336603:1338585Reverse;unitig_0|quiver|quiver:False:1338596	;	By MS/MS	By MS/MS	By MS/MS	By MS/MS	By MS/MS	By MS/MS	By MS/MS	By MS/MS
25.4254	25.8024	25.8586	25.9538	26.3902	26.2804	26.5553	26.9844						40	40	40	49.2	49.2	49.2	101.92	0	323.31	936090000	158	NaN	NaN	NaN	2.19775	0.058389	-0.792537	-0.66421	D1G37_06245|aceE|pyruvatedehydrogenase(acetyl-transferring),homodimerictype|1338588:1341305Reverse;unitig_0|quiver|quiver:False:1341307	D1G37_06245|aceE|pyruvatedehydrogenase(acetyl-transferring),homodimerictype|1338588:1341305Reverse;unitig_0|quiver|quiver:False:1341307	;	By MS/MS	By MS/MS	By MS/MS	By MS/MS	By MS/MS	By MS/MS	By MS/MS	By MS/MS
16.7116	19.0264	17.1822	17.4274	21.8529	22.0024	21.628	20.9423				+	minus_plus	3	3	3	20	20	20	24.701	0	25.197	20112000	7	NaN	NaN	NaN	3.45671	0.00588665	-4.01949	-2.58609	D1G37_06250|D1G37_06250|M23familymetallopeptidase|1341556:1342248Reverse;unitig_0|quiver|quiver:False:1342268	D1G37_06250|D1G37_06250|M23familymetallopeptidase|1341556:1342248Reverse;unitig_0|quiver|quiver:False:1342268	;	By matching	By matching	By matching	By matching	By MS/MS	By MS/MS	By MS/MS	By MS/MS
22.2893	22.6332	23.0623	23.8944	23.3588	22.9548	22.9665	23.7833						10	10	10	33	33	33	42.065	0	185.32	116420000	26	NaN	NaN	NaN	0.314017	0.696698	-0.29604	-0.211733	D1G37_06265|ftsZ|celldivisionproteinFtsZ|1343907:1345082Reverse;unitig_0|quiver|quiver:False:1345117	D1G37_06265|ftsZ|celldivisionproteinFtsZ|1343907:1345082Reverse;unitig_0|quiver|quiver:False:1345117	;	By MS/MS	By MS/MS	By MS/MS	By MS/MS	By MS/MS	By MS/MS	By MS/MS	By MS/MS
22.7639	23.1835	23.3373	23.4529	23.903	23.095	23.6122	23.8024						9	9	9	35.7	35.7	35.7	33.36	0	105.75	136390000	28	NaN	NaN	NaN	0.905033	0.345114	-0.418767	-0.339206	D1G37_06280|D1G37_06280|D-alanine--D-alanineligase|1347427:1348353Reverse;unitig_0|quiver|quiver:False:1348394	D1G37_06280|D1G37_06280|D-alanine--D-alanineligase|1347427:1348353Reverse;unitig_0|quiver|quiver:False:1348394	;	By MS/MS	By MS/MS	By MS/MS	By MS/MS	By MS/MS	By MS/MS	By MS/MS	By MS/MS
15.7456	18.717	17.7229	17.3206	17.2998	19.3025	16.8633	18.6159						1	1	1	2.3	2.3	2.3	52.882	0.0087146	6.751	1433900	0	NaN	NaN	NaN	0.326322	0.695115	-0.643804	-0.350185	D1G37_06285|D1G37_06285|UDP-N-acetylmuramate--L-alanineligase|1348391:1349839Reverse;unitig_0|quiver|quiver:False:1349868	D1G37_06285|D1G37_06285|UDP-N-acetylmuramate--L-alanineligase|1348391:1349839Reverse;unitig_0|quiver|quiver:False:1349868	;							By matching	By MS/MS
18.6329	17.8701	18.6176	16.7284	21.0283	16.4271	16.2712	21.6034						2	2	2	10.5	10.5	10.5	35.112	0	33.621	18096000	2	NaN	NaN	NaN	0.2331	0.765539	-0.870231	-0.347107	D1G37_06295|D1G37_06295|glutathionesynthase|1351186:1352130Reverse;unitig_0|quiver|quiver:False:1352192	D1G37_06295|D1G37_06295|glutathionesynthase|1351186:1352130Reverse;unitig_0|quiver|quiver:False:1352192	;	By matching	By matching	By matching	By matching	By matching	By matching	By matching	By MS/MS
17.3608	19.7979	17.2623	16.5665	17.1673	18.6248	17.4019	19.3005						4	3	3	6.2	4.9	4.9	82.212	0	18.177	1823000	3	NaN	NaN	NaN	0.167699	0.822424	-0.37675	-0.201609	D1G37_06305|D1G37_06305|TonB-dependentsiderophorereceptor|1352733:1354922Forward;unitig_0|quiver|quiver:True:1352690	D1G37_06305|D1G37_06305|TonB-dependentsiderophorereceptor|1352733:1354922Forward;unitig_0|quiver|quiver:True:1352690	;	By matching	By matching	By matching	By matching	By MS/MS	By matching	By matching	By MS/MS
16.4941	17.7643	18.2682	18.9344	17.4349	17.2591	18.0962	18.5669						2	2	2	14.8	14.8	14.8	17.699	0	13.821	4686200	5	NaN	NaN	NaN	0.0146909	0.9855	0.0259943	0.0162667	D1G37_06310|D1G37_06310|hypotheticalprotein|1355071:1355538Forward;unitig_0|quiver|quiver:True:1355061	D1G37_06310|D1G37_06310|hypotheticalprotein|1355071:1355538Forward;unitig_0|quiver|quiver:True:1355061	;	By MS/MS	By MS/MS	By MS/MS	By MS/MS	By MS/MS	By matching		By matching
22.8579	23.3676	23.5034	23.5746	23.7789	23.1681	23.4298	23.7951						9	9	9	44.4	44.4	44.4	23.363	0	137.07	134940000	30	NaN	NaN	NaN	0.438824	0.603168	-0.217117	-0.177802	D1G37_06315|D1G37_06315|orotatephosphoribosyltransferase|1355590:1356240Reverse;unitig_0|quiver|quiver:False:1356332	D1G37_06315|D1G37_06315|orotatephosphoribosyltransferase|1355590:1356240Reverse;unitig_0|quiver|quiver:False:1356332	;	By MS/MS	By MS/MS	By MS/MS	By MS/MS	By MS/MS	By MS/MS	By MS/MS	By MS/MS
18.8155	17.0012	17.0004	16.5064	21.055	17.153	21.2019	21.3163						4	4	4	14.6	14.6	14.6	31.606	0	36.387	15513000	6	NaN	NaN	NaN	1.34358	0.190959	-2.85067	-1.33736	D1G37_06320|xth|exodeoxyribonucleaseIII|1356279:1357103Forward;unitig_0|quiver|quiver:True:1356242	D1G37_06320|xth|exodeoxyribonucleaseIII|1356279:1357103Forward;unitig_0|quiver|quiver:True:1356242	;	By MS/MS	By MS/MS	By matching	By matching	By MS/MS		By MS/MS	By MS/MS
22.5958	23.9351	24.2716	24.0577	23.5436	22.9543	17.3699	16.4394						8	8	8	65.5	65.5	65.5	13.123	0	55.411	122310000	20	NaN	NaN	NaN	0.992872	0.306682	3.63829	1.26162	D1G37_06325|D1G37_06325|arsenatereductase|1357559:1357909Forward;unitig_0|quiver|quiver:True:1357522	D1G37_06325|D1G37_06325|arsenatereductase|1357559:1357909Forward;unitig_0|quiver|quiver:True:1357522	;	By MS/MS	By MS/MS	By MS/MS	By MS/MS	By MS/MS	By MS/MS	By MS/MS	By matching
26.5307	26.4483	26.2549	26.4479	26.2373	26.5716	26.202	26.5953						9	9	9	65.5	65.5	65.5	15.543	0	146.83	979670000	61	NaN	NaN	NaN	0.0552468	0.954284	0.0189009	0.0168676	D1G37_06330|D1G37_06330|DUF2147domain-containingprotein|1357948:1358385Reverse;unitig_0|quiver|quiver:False:1358414	D1G37_06330|D1G37_06330|DUF2147domain-containingprotein|1357948:1358385Reverse;unitig_0|quiver|quiver:False:1358414	;	By MS/MS	By MS/MS	By MS/MS	By MS/MS	By MS/MS	By MS/MS	By MS/MS	By MS/MS
24.8107	24.4047	24.6186	24.6458	24.0553	23.716	24.3335	23.7612						10	10	10	43.5	43.5	43.5	27.623	0	241.35	237300000	46	NaN	NaN	NaN	2.11552	0.0639651	0.653479	0.560422	D1G37_06350|D1G37_06350|transporter|1362650:1363417Reverse;unitig_0|quiver|quiver:False:1363428	D1G37_06350|D1G37_06350|transporter|1362650:1363417Reverse;unitig_0|quiver|quiver:False:1363428	;	By MS/MS	By MS/MS	By MS/MS	By MS/MS	By MS/MS	By MS/MS	By MS/MS	By MS/MS
22.6365	23.3708	23.6334	24.1014	22.5683	22.5135	21.5286	24.0112						6	6	6	47.9	47.9	47.9	13.681	0	58.208	119890000	19	NaN	NaN	NaN	0.622767	0.49272	0.780142	0.488847	D1G37_06360|D1G37_06360|HPF/RaiAfamilyribosome-associatedprotein|1364134:1364493Reverse;unitig_0|quiver|quiver:False:1364633	D1G37_06360|D1G37_06360|HPF/RaiAfamilyribosome-associatedprotein|1364134:1364493Reverse;unitig_0|quiver|quiver:False:1364633	;	By MS/MS	By MS/MS	By MS/MS	By MS/MS	By MS/MS	By MS/MS	By MS/MS	By MS/MS
26.5301	26.1852	25.8992	25.7792	27.3772	27.535	27.4546	26.3788						9	9	9	37.8	37.8	37.8	27.677	0	113.54	1249100000	54	NaN	NaN	NaN	1.84705	0.0976924	-1.08794	-0.825118	unitig_0|quiver|quiver:True:1368139;D1G37_06385|D1G37_06385|ionchannelproteinTsx|1368140:1368865Forward	unitig_0|quiver|quiver:True:1368139;D1G37_06385|D1G37_06385|ionchannelproteinTsx|1368140:1368865Forward	;	By MS/MS	By MS/MS	By MS/MS	By MS/MS	By MS/MS	By MS/MS	By MS/MS	By MS/MS
21.5814	21.6421	21.3745	21.4209	20.51	21.3903	21.021	15.5917						5	5	5	30.1	30.1	30.1	17.612	0	41.453	24501000	10	NaN	NaN	NaN	0.664358	0.466063	1.8765	0.795442	D1G37_06455|D1G37_06455|hypotheticalprotein|1381497:1381958Reverse;unitig_0|quiver|quiver:False:1381960	D1G37_06455|D1G37_06455|hypotheticalprotein|1381497:1381958Reverse;unitig_0|quiver|quiver:False:1381960	;	By MS/MS	By MS/MS	By matching	By MS/MS	By MS/MS	By MS/MS	By MS/MS	By matching
28.674	28.2358	28.2001	27.8466	27.9532	28.0549	28.3204	27.5144						19	19	19	57.6	57.6	57.6	34.178	0	323.31	3199100000	123	NaN	NaN	NaN	0.541695	0.54237	0.278405	0.224801	D1G37_06460|D1G37_06460|hypotheticalprotein|1382219:1383112Reverse;unitig_0|quiver|quiver:False:1383162	D1G37_06460|D1G37_06460|hypotheticalprotein|1382219:1383112Reverse;unitig_0|quiver|quiver:False:1383162	;	By MS/MS	By MS/MS	By MS/MS	By MS/MS	By MS/MS	By MS/MS	By MS/MS	By MS/MS
26.9886	27.3771	27.1163	27.0908	17.0493	18.4629	16.5059	14.703				+	minus_plus	33	33	33	53.5	53.5	53.5	83.175	0	323.31	811220000	103	NaN	NaN	NaN	4.96733	0.000740585	10.463	5.87183	D1G37_06465|D1G37_06465|LysMpeptidoglycan-bindingdomain-containingprotein|1383129:1385369Reverse;unitig_0|quiver|quiver:False:1385371	D1G37_06465|D1G37_06465|LysMpeptidoglycan-bindingdomain-containingprotein|1383129:1385369Reverse;unitig_0|quiver|quiver:False:1385371	;	By MS/MS	By MS/MS	By MS/MS	By MS/MS
29.2571	29.2348	29.1036	28.9805	17.0727	16.6775	18.3008	17.9716				+	minus_plus	53	53	53	61.4	61.4	61.4	122.91	0	323.31	3202200000	239	NaN	NaN	NaN	7.06559	3.83912e-05	11.6383	8.4075	D1G37_06470|tssI|typeVIsecretionsystemtipproteinVgrG|1385373:1388699Reverse;unitig_0|quiver|quiver:False:1388734;D1G37_13950|tssI|typeVIsecretionsystemtipproteinVgrG|2933094:2935724Forward;unitig_0|quiver|quiver:True:2933060	D1G37_06470|tssI|typeVIsecretionsystemtipproteinVgrG|1385373:1388699Reverse;unitig_0|quiver|quiver:False:1388734	;	By MS/MS	By MS/MS	By MS/MS	By MS/MS	By matching		By matching	By matching
25.9533	25.3421	25.0205	24.883	25.3728	25.6014	25.6735	25.2101						7	7	7	56.1	56.1	56.1	21.011	0	182.18	483700000	61	NaN	NaN	NaN	0.258902	0.740936	-0.164724	-0.13065	D1G37_06490|D1G37_06490|hypotheticalprotein|1391739:1392302Forward;unitig_0|quiver|quiver:True:1391702	D1G37_06490|D1G37_06490|hypotheticalprotein|1391739:1392302Forward;unitig_0|quiver|quiver:True:1391702	;	By MS/MS	By MS/MS	By MS/MS	By MS/MS	By MS/MS	By MS/MS	By MS/MS	By MS/MS
24.7095	24.0714	23.9016	24.0068	24.1492	23.934	23.9585	22.8511						10	10	10	32.4	32.4	32.4	43.049	0	133.94	180630000	35	NaN	NaN	NaN	0.615067	0.491299	0.449112	0.333525	D1G37_06530|D1G37_06530|alpha/betafoldhydrolase|1400444:1401640Reverse;unitig_0|quiver|quiver:False:1401651	D1G37_06530|D1G37_06530|alpha/betafoldhydrolase|1400444:1401640Reverse;unitig_0|quiver|quiver:False:1401651	;	By MS/MS	By MS/MS	By MS/MS	By MS/MS	By MS/MS	By MS/MS	By MS/MS	By MS/MS
17.2901	17.7214	18.16	17.1347	18.8801	18.0748	17.5236	18.1906						1	1	1	6.9	6.9	6.9	17.513	0.0045351	7.8893	4414500	4	NaN	NaN	NaN	0.813669	0.38096	-0.590725	-0.433804	D1G37_06555|D1G37_06555|SCP-2steroltransferfamilyprotein|1405572:1406051Reverse;unitig_0|quiver|quiver:False:1406056	D1G37_06555|D1G37_06555|SCP-2steroltransferfamilyprotein|1405572:1406051Reverse;unitig_0|quiver|quiver:False:1406056	;	By MS/MS	By matching	By matching	By matching	By MS/MS	By MS/MS	By MS/MS	By matching
18.4978	21.7645	21.9705	22.6746	22.0258	21.7915	22.2565	22.1445						6	6	6	19.3	19.3	19.3	40.898	0	70.078	49566000	11	NaN	NaN	NaN	0.386805	0.644072	-0.82772	-0.427621	D1G37_06580|D1G37_06580|bifunctional3,4-dihydroxy-2-butanone-4-phosphatesynthase/GTPcyclohydrolaseII|1409880:1411001Forward;unitig_0|quiver|quiver:True:1409873	D1G37_06580|D1G37_06580|bifunctional3,4-dihydroxy-2-butanone-4-phosphatesynthase/GTPcyclohydrolaseII|1409880:1411001Forward;unitig_0|quiver|quiver:True:1409873	;	By matching	By MS/MS	By MS/MS	By MS/MS	By MS/MS	By MS/MS	By matching	By MS/MS
18.7132	21.6289	18.2383	17.7275	21.6849	17.9239	22.0039	22.1124						3	3	3	24.4	24.4	24.4	16.493	0	43.186	31165000	9	NaN	NaN	NaN	0.67031	0.463067	-1.85426	-0.794753	D1G37_06585|D1G37_06585|6,7-dimethyl-8-ribityllumazinesynthase|1411013:1411483Forward;unitig_0|quiver|quiver:True:1410982	D1G37_06585|D1G37_06585|6,7-dimethyl-8-ribityllumazinesynthase|1411013:1411483Forward;unitig_0|quiver|quiver:True:1410982	;		By MS/MS	By MS/MS	By MS/MS	By MS/MS	By matching	By MS/MS	By MS/MS
17.1808	17.5942	17.3692	18.1436	16.2028	16.5199	16.169	20.316						1	1	1	7.4	7.4	7.4	17.017	0.0045147	7.7862	18659000	3	1	1	1	0.0959367	0.904044	0.270031	0.133079	D1G37_06590|D1G37_06590|NutilizationsubstanceproteinB|1411487:1411936Forward	D1G37_06590|D1G37_06590|NutilizationsubstanceproteinB|1411487:1411936Forward		By MS/MS	By MS/MS	By matching	By matching	By matching	By MS/MS	By matching	By matching
22.458	23.0133	23.2493	23.0885	23.3479	23.2359	23.857	23.5285						13	13	13	29.6	29.6	29.6	67.542	0	151.77	120360000	31	NaN	NaN	NaN	1.31202	0.199699	-0.540027	-0.442998	D1G37_06610|glmS|glutamine--fructose-6-phosphatetransaminase(isomerizing)|1414766:1416604Forward;unitig_0|quiver|quiver:True:1414762	D1G37_06610|glmS|glutamine--fructose-6-phosphatetransaminase(isomerizing)|1414766:1416604Forward;unitig_0|quiver|quiver:True:1414762	;	By MS/MS	By MS/MS	By MS/MS	By MS/MS	By MS/MS	By MS/MS	By MS/MS	By MS/MS
18.0168	17.1185	17.728	18.2376	18.1466	18.259	16.5271	19.9597						1	1	1	2.2	2.2	2.2	61.202	0.0046566	8.9743	4399500	3	NaN	NaN	NaN	0.245531	0.753885	-0.447873	-0.257118	D1G37_06650|hutU|urocanatehydratase|1425623:1427299Reverse;unitig_0|quiver|quiver:False:1427325	D1G37_06650|hutU|urocanatehydratase|1425623:1427299Reverse;unitig_0|quiver|quiver:False:1427325	;	By matching				By matching	By MS/MS	By MS/MS	By MS/MS
19.8978	16.7439	18.955	17.5873	18.5638	17.8109	18.6742	14.7581						1	1	1	7.9	7.9	7.9	25.345	0.0044893	7.6259	665780	1	NaN	NaN	NaN	0.307498	0.699364	0.844228	0.39163	D1G37_06675|D1G37_06675|peptidaseM15|1431781:1432464Reverse;unitig_0|quiver|quiver:False:1432472	D1G37_06675|D1G37_06675|peptidaseM15|1431781:1432464Reverse;unitig_0|quiver|quiver:False:1432472	;							By MS/MS
17.4692	17.9376	17.7215	16.4818	21.1799	18.3306	20.7118	21.9631						5	5	5	16.8	16.8	16.8	40.049	0	40.707	13471000	6	NaN	NaN	NaN	2.00481	0.0767962	-3.14386	-1.7032	unitig_0|quiver|quiver:False:1439065;D1G37_06705|hppD|4-hydroxyphenylpyruvatedioxygenase|1438011:1439066Reverse	unitig_0|quiver|quiver:False:1439065;D1G37_06705|hppD|4-hydroxyphenylpyruvatedioxygenase|1438011:1439066Reverse	;					By MS/MS		By matching	By MS/MS
24.8693	25.2934	25.1736	25.4645	25.3132	25.156	24.9307	24.9261						12	12	12	57.6	57.6	57.6	31.935	0	185.39	426020000	69	NaN	NaN	NaN	0.320918	0.695782	0.118703	0.102616	D1G37_06730|D1G37_06730|4-hydroxy-tetrahydrodipicolinatesynthase|1443568:1444461Forward;unitig_0|quiver|quiver:True:1443435	D1G37_06730|D1G37_06730|4-hydroxy-tetrahydrodipicolinatesynthase|1443568:1444461Forward;unitig_0|quiver|quiver:True:1443435	;	By MS/MS	By MS/MS	By MS/MS	By MS/MS	By MS/MS	By MS/MS	By MS/MS	By MS/MS
26.8882	26.2495	26.6454	26.6607	25.8761	25.9165	27.0685	25.5671						4	4	4	39.5	39.5	39.5	21.528	0	141.32	971190000	34	NaN	NaN	NaN	0.685846	0.453398	0.503924	0.371756	D1G37_06735|D1G37_06735|lipoprotein-34precursor(NlpB)|1444477:1445079Forward;unitig_0|quiver|quiver:True:1444464	D1G37_06735|D1G37_06735|lipoprotein-34precursor(NlpB)|1444477:1445079Forward;unitig_0|quiver|quiver:True:1444464	;	By MS/MS	By MS/MS	By MS/MS	By MS/MS	By MS/MS	By MS/MS	By MS/MS	By MS/MS
23.4553	23.1706	23.746	23.7069	23.5478	23.1163	23.3514	23.6043						9	9	9	43.1	43.1	43.1	26.958	0	86.347	138190000	29	NaN	NaN	NaN	0.274531	0.731266	0.11476	0.0978455	D1G37_06740|D1G37_06740|phosphoribosylaminoimidazolesuccinocarboxamidesynthase|1445117:1445836Forward;unitig_0|quiver|quiver:True:1445050	D1G37_06740|D1G37_06740|phosphoribosylaminoimidazolesuccinocarboxamidesynthase|1445117:1445836Forward;unitig_0|quiver|quiver:True:1445050	;	By MS/MS	By MS/MS	By MS/MS	By MS/MS	By MS/MS	By MS/MS	By MS/MS	By MS/MS
23.3434	23.1701	23.0074	23.4061	23.62	23.3299	22.9172	23.2142						12	12	12	42.7	42.7	42.7	42.888	0	115.37	114910000	27	NaN	NaN	NaN	0.0814137	0.921982	-0.0385504	-0.0329226	D1G37_06760|D1G37_06760|PQQ-dependentsugardehydrogenase|1448744:1449913Reverse;unitig_0|quiver|quiver:False:1449933	D1G37_06760|D1G37_06760|PQQ-dependentsugardehydrogenase|1448744:1449913Reverse;unitig_0|quiver|quiver:False:1449933	;	By MS/MS	By MS/MS	By MS/MS	By MS/MS	By MS/MS	By MS/MS	By MS/MS	By MS/MS
25.0106	25.8941	25.7024	25.7949	25.6512	25.0182	24.9484	25.4382						11	11	11	39.6	39.6	39.6	26.6	0	139.84	532150000	79	NaN	NaN	NaN	0.608949	0.496019	0.336521	0.266694	D1G37_06775|D1G37_06775|dienelactonehydrolasefamilyprotein|1451008:1451745Forward;unitig_0|quiver|quiver:True:1450980	D1G37_06775|D1G37_06775|dienelactonehydrolasefamilyprotein|1451008:1451745Forward;unitig_0|quiver|quiver:True:1450980	;	By MS/MS	By MS/MS	By MS/MS	By MS/MS	By MS/MS	By MS/MS	By MS/MS	By MS/MS
27.5991	27.8554	27.7796	27.6337	27.423	28.0607	27.6275	27.5508						12	12	12	58.4	58.4	58.4	19.339	0	323.31	2447500000	123	NaN	NaN	NaN	0.127789	0.867495	0.0514045	0.0446618	D1G37_06790|D1G37_06790|M23familymetallopeptidase|1453516:1454052Forward;unitig_0|quiver|quiver:True:1453491	D1G37_06790|D1G37_06790|M23familymetallopeptidase|1453516:1454052Forward;unitig_0|quiver|quiver:True:1453491	;	By MS/MS	By MS/MS	By MS/MS	By MS/MS	By MS/MS	By MS/MS	By MS/MS	By MS/MS
19.2772	14.8064	15.7026	17.0156	17.0468	17.4814	21.1873	17.7855						4	4	4	17.5	17.5	17.5	36.543	0	28.842	16737000	3	NaN	NaN	NaN	0.578901	0.518675	-1.67481	-0.710167	D1G37_06805|D1G37_06805|NAD(P)-dependentalcoholdehydrogenase|1454936:1455964Forward;unitig_0|quiver|quiver:True:1454887	D1G37_06805|D1G37_06805|NAD(P)-dependentalcoholdehydrogenase|1454936:1455964Forward;unitig_0|quiver|quiver:True:1454887	;	By matching	By MS/MS	By matching	By MS/MS	By MS/MS		By matching	By MS/MS
16.2713	18.0939	18.4327	17.4218	18.5524	17.4782	18.5046	18.9702						2	2	2	11.5	11.5	11.5	24.673	0	40.665	5706000	9	NaN	NaN	NaN	0.696084	0.448356	-0.821451	-0.522385	D1G37_06840|D1G37_06840|hypotheticalprotein|1460902:1461555Reverse;unitig_0|quiver|quiver:False:1461605	D1G37_06840|D1G37_06840|hypotheticalprotein|1460902:1461555Reverse;unitig_0|quiver|quiver:False:1461605	;	By MS/MS	By MS/MS	By MS/MS	By MS/MS	By MS/MS	By MS/MS	By MS/MS	By MS/MS
23.9136	24.1255	24.0953	24.1948	24.4559	24.423	25.009	24.6295						9	9	9	34.4	34.4	34.4	28.689	0	90.88	255450000	48	NaN	NaN	NaN	2.00482	0.0774681	-0.547029	-0.476848	D1G37_06845|D1G37_06845|4-hydroxy-tetrahydrodipicolinatereductase|1461607:1462428Reverse;unitig_0|quiver|quiver:False:1462448	D1G37_06845|D1G37_06845|4-hydroxy-tetrahydrodipicolinatereductase|1461607:1462428Reverse;unitig_0|quiver|quiver:False:1462448	;	By MS/MS	By MS/MS	By MS/MS	By MS/MS	By MS/MS	By MS/MS	By MS/MS	By MS/MS
18.3582	17.0229	17.0364	17.8707	21.8156	21.7711	22.1786	16.3988						6	6	6	10.2	10.2	10.2	102.07	0	52.977	29492000	9	NaN	NaN	NaN	1.08683	0.271809	-2.96898	-1.22571	D1G37_06880|D1G37_06880|phosphoenolpyruvatecarboxylase|1469981:1472665Forward;unitig_0|quiver|quiver:True:1469878	D1G37_06880|D1G37_06880|phosphoenolpyruvatecarboxylase|1469981:1472665Forward;unitig_0|quiver|quiver:True:1469878	;	By matching	By matching		By matching	By MS/MS	By MS/MS	By MS/MS	By MS/MS
23.3248	23.5086	23.7869	23.7214	23.9593	23.6078	23.7538	24.1089						11	11	11	29.7	29.7	29.7	65.313	0	155.56	165830000	49	NaN	NaN	NaN	0.903248	0.343337	-0.272052	-0.236028	D1G37_06905|D1G37_06905|dihydroxy-aciddehydratase|1477652:1479481Reverse;unitig_0|quiver|quiver:False:1479570	D1G37_06905|D1G37_06905|dihydroxy-aciddehydratase|1477652:1479481Reverse;unitig_0|quiver|quiver:False:1479570	;	By MS/MS	By MS/MS	By MS/MS	By MS/MS	By MS/MS	By MS/MS	By MS/MS	By MS/MS
18.1962	18.9216	16.6	17.0913	20.4743	17.6871	19.5322	20.0485						2	2	2	9.1	9.1	9.1	34.711	0	30.391	7442000	7	NaN	NaN	NaN	1.12091	0.259003	-1.73323	-0.958488	D1G37_06910|D1G37_06910|methionyl-tRNAformyltransferase|1479830:1480792Forward;unitig_0|quiver|quiver:True:1479775	D1G37_06910|D1G37_06910|methionyl-tRNAformyltransferase|1479830:1480792Forward;unitig_0|quiver|quiver:True:1479775	;		By matching	By MS/MS	By MS/MS	By MS/MS		By MS/MS	By MS/MS
30.2604	30.4724	29.7085	30.1496	30.2144	30.3547	30.6272	29.5642						19	19	19	60.2	60.2	60.2	26.77	0	323.31	14077000000	344	NaN	NaN	NaN	0.0538507	0.956196	-0.0424094	-0.0332073	D1G37_06930|D1G37_06930|TIGR04219familyoutermembranebeta-barrelprotein|1484366:1485091Forward;unitig_0|quiver|quiver:True:1484311	D1G37_06930|D1G37_06930|TIGR04219familyoutermembranebeta-barrelprotein|1484366:1485091Forward;unitig_0|quiver|quiver:True:1484311	;	By MS/MS	By MS/MS	By MS/MS	By MS/MS	By MS/MS	By MS/MS	By MS/MS	By MS/MS
24.1238	24.5052	24.3623	24.8487	24.6432	24.2477	24.7937	25.196						17	17	17	44.4	44.4	44.4	45.342	0	252.82	306910000	71	NaN	NaN	NaN	0.475985	0.584044	-0.26011	-0.208463	D1G37_06965|D1G37_06965|tyrosine--tRNAligase|1492077:1493309Reverse;unitig_0|quiver|quiver:False:1493311	D1G37_06965|D1G37_06965|tyrosine--tRNAligase|1492077:1493309Reverse;unitig_0|quiver|quiver:False:1493311	;	By MS/MS	By MS/MS	By MS/MS	By MS/MS	By MS/MS	By MS/MS	By MS/MS	By MS/MS
16.7756	18.6394	16.9263	18.0043	18.5436	18.2499	18.6683	18.1675						1	1	1	2.7	2.7	2.7	41.76	0.0046674	9.0795	1903700	1	NaN	NaN	NaN	0.903254	0.344392	-0.82094	-0.562069	D1G37_06970|D1G37_06970|anhydro-N-acetylmuramicacidkinase|1493371:1494498Forward;unitig_0|quiver|quiver:True:1493337	D1G37_06970|D1G37_06970|anhydro-N-acetylmuramicacidkinase|1493371:1494498Forward;unitig_0|quiver|quiver:True:1493337	;			By matching	By matching	By matching		By matching	By MS/MS
16.8791	18.5579	22.0572	17.8249	22.2545	22.1807	17.4513	16.7305						5	4	4	19.5	17.1	17.1	36.831	0	42.534	31646000	5	NaN	NaN	NaN	0.171127	0.821523	-0.824461	-0.28752	D1G37_06985|D1G37_06985|hypotheticalprotein|1495988:1496992Reverse;unitig_0|quiver|quiver:False:1497039	D1G37_06985|D1G37_06985|hypotheticalprotein|1495988:1496992Reverse;unitig_0|quiver|quiver:False:1497039	;	By MS/MS	By matching	By matching	By matching	By MS/MS	By MS/MS	By MS/MS	By MS/MS
28.0275	27.5238	27.3903	27.5216	27.958	28.222	27.9553	27.5849						22	22	21	61.8	61.8	61.8	36.374	0	301.76	2485300000	168	NaN	NaN	NaN	0.814707	0.38111	-0.314268	-0.263595	D1G37_06990|D1G37_06990|RNDtransporter|1497335:1498342Reverse;unitig_0|quiver|quiver:False:1498404;D1G37_06995|D1G37_06995|RNDtransporter|1498598:1499602Reverse;unitig_0|quiver|quiver:False:1499622	D1G37_06990|D1G37_06990|RNDtransporter|1497335:1498342Reverse;unitig_0|quiver|quiver:False:1498404	;	By MS/MS	By MS/MS	By MS/MS	By MS/MS	By MS/MS	By MS/MS	By MS/MS	By MS/MS
24.3108	24.6656	24.1825	23.5371	24.7462	24.3642	23.629	24.0793						7	7	7	43.1	43.1	43.1	14.304	0	83.559	224590000	44	NaN	NaN	NaN	0.0317092	0.970904	-0.0306969	-0.0230255	D1G37_07010|D1G37_07010|cytochromeB|1502684:1503076Reverse;unitig_0|quiver|quiver:False:1503084	D1G37_07010|D1G37_07010|cytochromeB|1502684:1503076Reverse;unitig_0|quiver|quiver:False:1503084	;	By MS/MS	By MS/MS	By MS/MS	By MS/MS	By MS/MS	By MS/MS	By MS/MS	By MS/MS
18.1639	17.9641	17.2377	18.328	21.5161	17.5834	17.8693	21.7962						6	6	6	6.9	6.9	6.9	92.104	0	45.578	43827000	7	NaN	NaN	NaN	0.746803	0.413369	-1.76784	-0.817502	D1G37_07015|gyrB|DNAtopoisomerase(ATP-hydrolyzing)subunitB|1503114:1505582Reverse;unitig_0|quiver|quiver:False:1505590	D1G37_07015|gyrB|DNAtopoisomerase(ATP-hydrolyzing)subunitB|1503114:1505582Reverse;unitig_0|quiver|quiver:False:1505590	;		By matching		By MS/MS	By MS/MS	By matching	By MS/MS	By MS/MS
17.5338	18.1615	18.4751	17.9141	16.8613	19.1655	20.4563	16.2082						2	2	2	11.6	11.6	11.6	26.042	0	11.313	9015000	1	NaN	NaN	NaN	0.0527618	0.955123	-0.151688	-0.0754459	D1G37_07070|D1G37_07070|DsbCfamilyprotein|1515582:1516280Forward;unitig_0|quiver|quiver:True:1515548	D1G37_07070|D1G37_07070|DsbCfamilyprotein|1515582:1516280Forward;unitig_0|quiver|quiver:True:1515548	;	By matching	By matching	By MS/MS	By matching	By MS/MS		By matching
16.8589	21.0871	20.8316	21.4399	16.7393	17.97	15.6546	21.0492						2	2	2	13.7	13.7	13.7	19.588	0	28.636	16584000	11	NaN	NaN	NaN	0.669594	0.462708	2.20109	0.851856	D1G37_07080|hpt|hypoxanthinephosphoribosyltransferase|1516756:1517283Reverse;unitig_0|quiver|quiver:False:1517291	D1G37_07080|hpt|hypoxanthinephosphoribosyltransferase|1516756:1517283Reverse;unitig_0|quiver|quiver:False:1517291	;	By MS/MS	By matching	By MS/MS	By MS/MS	By MS/MS		By MS/MS	By MS/MS
17.8427	19.7396	18.3266	16.9831	20.783	18.0799	20.4849	20.9457						3	3	3	11.8	11.8	11.8	49.512	0	29.39	9080100	5	NaN	NaN	NaN	1.08871	0.271647	-1.85039	-0.981598	D1G37_07085|guaD|guaninedeaminase|1517498:1518823Reverse;unitig_0|quiver|quiver:False:1518831	D1G37_07085|guaD|guaninedeaminase|1517498:1518823Reverse;unitig_0|quiver|quiver:False:1518831	;		By MS/MS			By matching	By MS/MS	By MS/MS	By MS/MS
16.3867	16.657	17.4161	16.9934	18.2744	17.4761	19.7203	16.6791						2	2	2	4.2	4.2	4.2	49.681	0	12.23	2678300	3	NaN	NaN	NaN	0.861311	0.364679	-1.17417	-0.696586	D1G37_07120|mpl|UDP-N-acetylmuramate:L-alanyl-gamma-D-glutamyl-meso-diaminopimelateligase|1525290:1526663Reverse;unitig_0|quiver|quiver:False:1526695	D1G37_07120|mpl|UDP-N-acetylmuramate:L-alanyl-gamma-D-glutamyl-meso-diaminopimelateligase|1525290:1526663Reverse;unitig_0|quiver|quiver:False:1526695	;				By MS/MS	By matching		By MS/MS	By MS/MS
23.0498	23.0339	23.4424	23.2681	23.5407	22.5527	23.2257	23.0519						7	7	7	23.9	23.9	23.9	40.571	0	119.24	109880000	22	NaN	NaN	NaN	0.1809	0.813228	0.105805	0.0861421	D1G37_07140|D1G37_07140|5-(carboxyamino)imidazoleribonucleotidesynthase|1527973:1529094Forward;unitig_0|quiver|quiver:True:1527963	D1G37_07140|D1G37_07140|5-(carboxyamino)imidazoleribonucleotidesynthase|1527973:1529094Forward;unitig_0|quiver|quiver:True:1527963	;	By MS/MS	By MS/MS	By MS/MS	By MS/MS	By MS/MS	By MS/MS	By MS/MS	By MS/MS
27.7751	27.3264	27.2566	27.2251	27.5808	27.6844	27.3226	26.9708						29	29	29	75.6	75.6	75.6	43.993	0	323.31	1949900000	159	NaN	NaN	NaN	0.0101552	0.987951	0.00616741	0.00512147	D1G37_07145|D1G37_07145|lyticmureintransglycosylase|1529864:1531072Forward;unitig_0|quiver|quiver:True:1529773	D1G37_07145|D1G37_07145|lyticmureintransglycosylase|1529864:1531072Forward;unitig_0|quiver|quiver:True:1529773	;	By MS/MS	By MS/MS	By MS/MS	By MS/MS	By MS/MS	By MS/MS	By MS/MS	By MS/MS
27.7035	28.0148	28.4178	28.4308	28.4271	28.1475	28.4859	29.2152						46	46	46	64.4	64.4	64.4	69.404	0	323.31	4259200000	339	NaN	NaN	NaN	0.7269	0.425065	-0.427193	-0.331862	D1G37_07165|dnaK|molecularchaperoneDnaK|1533950:1535890Reverse;unitig_0|quiver|quiver:False:1535931	D1G37_07165|dnaK|molecularchaperoneDnaK|1533950:1535890Reverse;unitig_0|quiver|quiver:False:1535931	;	By MS/MS	By MS/MS	By MS/MS	By MS/MS	By MS/MS	By MS/MS	By MS/MS	By MS/MS
24.2152	24.5073	24.7037	24.8507	25.5626	24.8863	24.9543	25.2962						10	10	10	61.4	61.4	61.4	20.358	0	119.19	369380000	48	NaN	NaN	NaN	1.56321	0.144463	-0.605651	-0.501012	D1G37_07170|grpE|nucleotideexchangefactorGrpE|1536044:1536598Reverse;unitig_0|quiver|quiver:False:1536648	D1G37_07170|grpE|nucleotideexchangefactorGrpE|1536044:1536598Reverse;unitig_0|quiver|quiver:False:1536648	;	By MS/MS	By MS/MS	By MS/MS	By MS/MS	By MS/MS	By MS/MS	By MS/MS	By MS/MS
25.117	24.5101	24.8678	24.8039	25.0194	25.017	24.5979	24.1341						11	11	11	55.6	55.6	55.6	31.668	0	171.16	326430000	44	NaN	NaN	NaN	0.216363	0.778495	0.132611	0.106526	D1G37_07180|D1G37_07180|MBLfoldmetallo-hydrolase|1537763:1538629Forward;unitig_0|quiver|quiver:True:1537732	D1G37_07180|D1G37_07180|MBLfoldmetallo-hydrolase|1537763:1538629Forward;unitig_0|quiver|quiver:True:1537732	;	By MS/MS	By MS/MS	By MS/MS	By MS/MS	By MS/MS	By MS/MS	By MS/MS	By MS/MS
23.1365	23.3793	22.3773	21.5088	23.5729	24.0356	22.9751	23.5223						3	3	3	13.9	13.9	13.9	13.733	0	29.984	107190000	18	NaN	NaN	NaN	1.00524	0.302157	-0.925991	-0.628041	D1G37_07195|D1G37_07195|hypotheticalprotein|1539424:1539750Reverse;unitig_0|quiver|quiver:False:1539770	D1G37_07195|D1G37_07195|hypotheticalprotein|1539424:1539750Reverse;unitig_0|quiver|quiver:False:1539770	;	By MS/MS	By MS/MS	By MS/MS	By MS/MS	By MS/MS	By MS/MS	By MS/MS	By MS/MS
25.9191	25.8858	25.4599	25.4089	25.9783	26.2233	26.0319	25.9538						12	12	12	54.1	54.1	54.1	20.342	0	180.59	693150000	74	NaN	NaN	NaN	1.35777	0.188371	-0.378438	-0.329423	D1G37_07205|D1G37_07205|peptidylprolylisomeraseA|1541175:1541732Forward;unitig_0|quiver|quiver:True:1541168	D1G37_07205|D1G37_07205|peptidylprolylisomeraseA|1541175:1541732Forward;unitig_0|quiver|quiver:True:1541168	;	By MS/MS	By MS/MS	By MS/MS	By MS/MS	By MS/MS	By MS/MS	By MS/MS	By MS/MS
16.7604	19.5432	19.9959	20.5053	17.3333	18.6919	20.0042	16.2959						2	2	2	12.8	12.8	12.8	20.311	0	15.176	8384200	3	NaN	NaN	NaN	0.428671	0.608406	1.11991	0.517811	D1G37_07240|D1G37_07240|NADPH-dependentoxidoreductase|1547978:1548520Reverse;unitig_0|quiver|quiver:False:1548528	D1G37_07240|D1G37_07240|NADPH-dependentoxidoreductase|1547978:1548520Reverse;unitig_0|quiver|quiver:False:1548528	;	By matching	By MS/MS	By matching	By MS/MS		By matching	By matching	By matching
16.4779	15.7628	17.0858	17.5742	17.1999	18.8547	15.458	20.4278						2	2	2	13.1	13.1	13.1	17.823	0	13.232	17305000	3	NaN	NaN	NaN	0.507267	0.569068	-1.25988	-0.589046	D1G37_07245|D1G37_07245|peptidylprolylisomerase|1548654:1549136Reverse;unitig_0|quiver|quiver:False:1549204	D1G37_07245|D1G37_07245|peptidylprolylisomerase|1548654:1549136Reverse;unitig_0|quiver|quiver:False:1549204	;	By matching	By matching	By matching	By MS/MS		By matching	By MS/MS	By matching
24.021	24.4306	24.6071	24.4672	24.6901	24.2144	24.7794	24.9341						18	18	18	21.2	21.2	21.2	106.37	0	200.24	286960000	49	NaN	NaN	NaN	0.655718	0.47089	-0.273011	-0.227534	D1G37_07255|D1G37_07255|isoleucine--tRNAligase|1549661:1552498Reverse;unitig_0|quiver|quiver:False:1552518	D1G37_07255|D1G37_07255|isoleucine--tRNAligase|1549661:1552498Reverse;unitig_0|quiver|quiver:False:1552518	;	By MS/MS	By MS/MS	By MS/MS	By MS/MS	By MS/MS	By MS/MS	By MS/MS	By MS/MS
22.1348	22.9189	22.3826	22.7947	22.4534	22.9896	22.4858	23.2378						4	4	4	46.6	46.6	46.6	14.021	0	47.894	78058000	14	NaN	NaN	NaN	0.385801	0.64443	-0.233876	-0.184891	D1G37_07315|D1G37_07315|hypotheticalprotein|1563652:1564008Reverse;unitig_0|quiver|quiver:False:1564139	D1G37_07315|D1G37_07315|hypotheticalprotein|1563652:1564008Reverse;unitig_0|quiver|quiver:False:1564139	;	By matching	By MS/MS	By MS/MS	By MS/MS	By MS/MS	By MS/MS	By MS/MS	By MS/MS
18.4399	18.5979	16.3986	20.1559	17.4651	18.9808	18.5695	15.0295						2	2	2	10.1	10.1	10.1	27.014	0	21.287	5802600	4	NaN	NaN	NaN	0.319656	0.695538	0.88682	0.407713	D1G37_07320|D1G37_07320|YciKfamilyoxidoreductase|1564280:1565026Reverse;unitig_0|quiver|quiver:False:1565043	D1G37_07320|D1G37_07320|YciKfamilyoxidoreductase|1564280:1565026Reverse;unitig_0|quiver|quiver:False:1565043	;			By MS/MS	By MS/MS	By MS/MS	By matching		By MS/MS
25.4442	25.4636	25.4368	25.5074	25.9907	25.7617	26.0458	25.2405						13	13	13	47.3	47.3	47.3	22.825	0	225.98	577530000	72	NaN	NaN	NaN	0.799529	0.389243	-0.296678	-0.2505	D1G37_07335|D1G37_07335|thiol:disulfideinterchangeproteinDsbA/DsbL|1566683:1567300Forward;unitig_0|quiver|quiver:True:1566658	D1G37_07335|D1G37_07335|thiol:disulfideinterchangeproteinDsbA/DsbL|1566683:1567300Forward;unitig_0|quiver|quiver:True:1566658	;	By MS/MS	By MS/MS	By MS/MS	By MS/MS	By MS/MS	By MS/MS	By MS/MS	By MS/MS
22.5381	22.5578	22.7611	23.0158	22.9229	23.2891	23.227	23.754						5	5	5	29.8	29.8	29.8	26.296	0	60.396	102510000	15	NaN	NaN	NaN	1.52647	0.151824	-0.580062	-0.481543	D1G37_07360|D1G37_07360|ribonucleasePH|1571332:1572048Forward;unitig_0|quiver|quiver:True:1571313	D1G37_07360|D1G37_07360|ribonucleasePH|1571332:1572048Forward;unitig_0|quiver|quiver:True:1571313	;	By MS/MS	By MS/MS	By MS/MS	By MS/MS	By MS/MS	By MS/MS	By MS/MS	By MS/MS
20.5005	21.1998	17.4885	21.1782	17.8181	18.6222	16.6418	20.8774						4	4	4	18.9	18.9	18.9	30.462	0	33.259	14214000	10	NaN	NaN	NaN	0.6031	0.501613	1.60185	0.709976	D1G37_07380|D1G37_07380|carboxylatingnicotinate-nucleotidediphosphorylase|1575092:1575937Reverse;unitig_0|quiver|quiver:False:1575960	D1G37_07380|D1G37_07380|carboxylatingnicotinate-nucleotidediphosphorylase|1575092:1575937Reverse;unitig_0|quiver|quiver:False:1575960	;	By MS/MS	By MS/MS	By MS/MS	By MS/MS	By MS/MS			By MS/MS
28.1973	27.9068	27.8437	27.7694	28.2255	28.0131	27.6782	27.1527						11	11	11	54.5	54.5	54.5	25.615	0	219.89	2672500000	92	NaN	NaN	NaN	0.264354	0.735015	0.161935	0.129353	D1G37_07395|D1G37_07395|FKBP-typepeptidyl-prolylcis-transisomerase|1578347:1579054Reverse;unitig_0|quiver|quiver:False:1579095	D1G37_07395|D1G37_07395|FKBP-typepeptidyl-prolylcis-transisomerase|1578347:1579054Reverse;unitig_0|quiver|quiver:False:1579095	;	By MS/MS	By MS/MS	By MS/MS	By MS/MS	By MS/MS	By MS/MS	By MS/MS	By MS/MS
24.451	23.8534	23.9062	23.7093	24.9674	24.7969	24.8185	24.7644				+	minus_plus	13	13	13	45.1	45.1	45.1	40.592	0	119	260470000	42	NaN	NaN	NaN	2.64635	0.0255198	-0.856825	-0.733239	D1G37_07415|D1G37_07415|hypotheticalprotein|1582645:1583745Reverse;unitig_0|quiver|quiver:False:1583762	D1G37_07415|D1G37_07415|hypotheticalprotein|1582645:1583745Reverse;unitig_0|quiver|quiver:False:1583762	;	By MS/MS	By MS/MS	By MS/MS	By MS/MS	By MS/MS	By MS/MS	By MS/MS	By MS/MS
16.7622	17.8627	22.9782	22.9281	22.4483	22.4898	22.1421	22.8041						8	8	8	25.9	25.9	25.9	47.161	0	66.635	67953000	16	NaN	NaN	NaN	0.686013	0.454343	-2.33828	-0.882588	D1G37_07420|tviB|VipolysaccharidebiosynthesisUDP-N-acetylglucosamineC-6dehydrogenaseTviB|1584103:1585377Forward;unitig_0|quiver|quiver:True:1584084	D1G37_07420|tviB|VipolysaccharidebiosynthesisUDP-N-acetylglucosamineC-6dehydrogenaseTviB|1584103:1585377Forward;unitig_0|quiver|quiver:True:1584084	;	By matching	By matching	By MS/MS	By MS/MS	By MS/MS	By MS/MS	By MS/MS	By MS/MS
26.1403	26.4067	26.6277	26.5377	26.2709	25.6032	26.5353	26.5614						25	25	25	74.4	74.4	74.4	38.843	0	323.31	1016600000	136	NaN	NaN	NaN	0.317601	0.695444	0.185392	0.148672	D1G37_07450|D1G37_07450|NAD-dependentepimerase/dehydratasefamilyprotein|1591042:1592076Forward;unitig_0|quiver|quiver:True:1590939	D1G37_07450|D1G37_07450|NAD-dependentepimerase/dehydratasefamilyprotein|1591042:1592076Forward;unitig_0|quiver|quiver:True:1590939	;	By MS/MS	By MS/MS	By MS/MS	By MS/MS	By MS/MS	By MS/MS	By MS/MS	By MS/MS
21.8043	22.2469	22.8986	22.9074	22.981	22.8209	22.5804	22.9546						11	11	11	39.3	39.3	39.3	41.73	0	157.72	82632000	21	NaN	NaN	NaN	0.618638	0.495135	-0.369911	-0.288072	D1G37_07455|D1G37_07455|SDRfamilyoxidoreductase|1592079:1593188Forward;unitig_0|quiver|quiver:True:1592027	D1G37_07455|D1G37_07455|SDRfamilyoxidoreductase|1592079:1593188Forward;unitig_0|quiver|quiver:True:1592027	;	By MS/MS	By MS/MS	By MS/MS	By MS/MS	By MS/MS	By matching	By MS/MS	By MS/MS
22.6688	22.5296	22.183	23.1676	22.5668	22.3347	23.0918	23.6372						8	8	8	25.5	25.5	25.5	42.852	0	75.734	91449000	20	NaN	NaN	NaN	0.323337	0.696462	-0.270349	-0.199547	D1G37_07460|D1G37_07460|UDP-N-acetylglucosamine2-epimerase(non-hydrolyzing)|1593201:1594331Forward;unitig_0|quiver|quiver:True:1593194	D1G37_07460|D1G37_07460|UDP-N-acetylglucosamine2-epimerase(non-hydrolyzing)|1593201:1594331Forward;unitig_0|quiver|quiver:True:1593194	;	By MS/MS	By MS/MS	By MS/MS	By MS/MS	By MS/MS	By MS/MS	By MS/MS	By MS/MS
17.4345	18.5422	18.0064	16.3427	17.036	18.6965	18.9196	17.4134						1	1	1	5.2	5.2	5.2	31.77	0.0086674	6.6202	789240	0	NaN	NaN	NaN	0.271074	0.732595	-0.434925	-0.26165	D1G37_07485|galU|UTP--glucose-1-phosphateuridylyltransferase|1598557:1599432Forward;unitig_0|quiver|quiver:True:1598544	D1G37_07485|galU|UTP--glucose-1-phosphateuridylyltransferase|1598557:1599432Forward;unitig_0|quiver|quiver:True:1598544	;							By MS/MS
16.2723	18.5826	19.5849	20.9163	17.4891	17.0474	20.804	20.848						4	4	4	19.2	19.2	19.2	37.164	0	34.86	12885000	11	NaN	NaN	NaN	0.0513504	0.953625	-0.208096	-0.0859015	D1G37_07500|galE|UDP-glucose4-epimeraseGalE|1602472:1603491Forward;unitig_0|quiver|quiver:True:1602462	D1G37_07500|galE|UDP-glucose4-epimeraseGalE|1602472:1603491Forward;unitig_0|quiver|quiver:True:1602462	;			By MS/MS	By MS/MS	By MS/MS	By MS/MS	By MS/MS	By MS/MS
24.2888	24.6044	24.4738	24.703	24.5845	23.9094	24.3022	25.0024						15	15	15	34.4	34.4	34.4	50.94	0	184.5	279480000	51	NaN	NaN	NaN	0.100821	0.898471	0.067894	0.0544354	D1G37_07510|D1G37_07510|phosphomannomutase/phosphoglucomutase|1605499:1606869Reverse;unitig_0|quiver|quiver:False:1606871	D1G37_07510|D1G37_07510|phosphomannomutase/phosphoglucomutase|1605499:1606869Reverse;unitig_0|quiver|quiver:False:1606871	;	By MS/MS	By MS/MS	By MS/MS	By MS/MS	By MS/MS	By MS/MS	By MS/MS	By MS/MS
25.8978	26.0578	26.3234	26.4106	26.328	26.0877	26.6589	26.4302						18	18	18	76.2	76.2	76.2	44.93	0	230.97	961440000	116	NaN	NaN	NaN	0.569776	0.526211	-0.203802	-0.174569	D1G37_07535|D1G37_07535|aspartate/tyrosine/aromaticaminotransferase|1612870:1614084Reverse;unitig_0|quiver|quiver:False:1614152	D1G37_07535|D1G37_07535|aspartate/tyrosine/aromaticaminotransferase|1612870:1614084Reverse;unitig_0|quiver|quiver:False:1614152	;	By MS/MS	By MS/MS	By MS/MS	By MS/MS	By MS/MS	By MS/MS	By MS/MS	By MS/MS
19.6633	18.612	16.3854	20.7509	17.1518	17.5843	17.0216	16.8932						2	2	2	6.5	6.5	6.5	31.808	0	16.532	12484000	4	NaN	NaN	NaN	0.908962	0.344143	1.6902	0.869793	D1G37_07550|D1G37_07550|methylisocitratelyase|1615303:1616187Forward;unitig_0|quiver|quiver:True:1615188	D1G37_07550|D1G37_07550|methylisocitratelyase|1615303:1616187Forward;unitig_0|quiver|quiver:True:1615188	;	By MS/MS	By matching	By MS/MS	By MS/MS	By matching	By MS/MS	By MS/MS	By matching
21.1943	18.0671	21.3915	21.7615	21.1232	20.821	21.0294	22.0492						9	9	9	15.4	15.4	15.4	95.316	0	68.977	31810000	20	NaN	NaN	NaN	0.306162	0.700404	-0.652067	-0.343935	D1G37_07560|acnD|Fe/S-dependent2-methylisocitratedehydrataseAcnD|1617614:1620220Forward;unitig_0|quiver|quiver:True:1617592	D1G37_07560|acnD|Fe/S-dependent2-methylisocitratedehydrataseAcnD|1617614:1620220Forward;unitig_0|quiver|quiver:True:1617592	;	By MS/MS	By MS/MS	By MS/MS	By MS/MS	By MS/MS	By MS/MS	By MS/MS	By MS/MS
16.22	18.6815	17.0891	17.5036	18.2455	18.3059	16.8375	20.0947						2	1	1	4.6	2.7	2.7	43.277	0	11.909	2076400	1	NaN	NaN	NaN	0.552287	0.537253	-0.997333	-0.541812	D1G37_07605|D1G37_07605|beta-ketoacyl-ACPsynthaseI|1625852:1627081Forward;unitig_0|quiver|quiver:True:1625812	D1G37_07605|D1G37_07605|beta-ketoacyl-ACPsynthaseI|1625852:1627081Forward;unitig_0|quiver|quiver:True:1625812	;	By matching	By matching	By matching	By matching	By matching	By matching	By matching	By MS/MS
18.0859	17.5674	17.1417	18.3022	18.37	18.1778	16.9651	16.3499						1	1	1	7.9	7.9	7.9	14.117	0.0055741	7.3654	0	1	NaN	NaN	NaN	-4.34294e-08	0	0	0	D1G37_07630|D1G37_07630|nucleartransportfactor2familyprotein|1630674:1631054Forward;unitig_0|quiver|quiver:True:1630658	D1G37_07630|D1G37_07630|nucleartransportfactor2familyprotein|1630674:1631054Forward;unitig_0|quiver|quiver:True:1630658	;				By MS/MS
17.7349	17.7418	18.9905	18.2444	17.3221	16.925	18.3272	20.3381						3	3	3	10.2	10.2	10.2	46.483	0	16.169	2458200	1	NaN	NaN	NaN	0.0208836	0.980501	-0.0502148	-0.027619	D1G37_07650|D1G37_07650|D-aminoaciddehydrogenasesmallsubunit|1635055:1636320Forward;unitig_0|quiver|quiver:True:1635030	D1G37_07650|D1G37_07650|D-aminoaciddehydrogenasesmallsubunit|1635055:1636320Forward;unitig_0|quiver|quiver:True:1635030	;								By MS/MS
17.7528	17.317	16.5287	16.5387	18.4557	17.5045	17.196	15.82						1	1	1	2.7	2.7	2.7	40.514	0.0044743	7.4523	2243200	1	NaN	NaN	NaN	0.126116	0.868578	-0.209755	-0.129208	D1G37_07655|alr|alanineracemase|1636341:1637444Forward;unitig_0|quiver|quiver:True:1636265	D1G37_07655|alr|alanineracemase|1636341:1637444Forward;unitig_0|quiver|quiver:True:1636265	;		By matching	By matching	By MS/MS	By matching
18.3455	16.6489	20.6596	21.6243	21.9812	19.1963	21.42	15.7226						3	3	3	30.3	30.3	30.3	13.065	0	46.796	33875000	12	NaN	NaN	NaN	0.0504293	0.954503	-0.260447	-0.0926449	D1G37_07660|D1G37_07660|RidAfamilyprotein|1637455:1637814Forward;unitig_0|quiver|quiver:True:1637400	D1G37_07660|D1G37_07660|RidAfamilyprotein|1637455:1637814Forward;unitig_0|quiver|quiver:True:1637400	;	By MS/MS	By MS/MS	By MS/MS	By MS/MS	By MS/MS	By MS/MS	By MS/MS	By MS/MS
17.1562	18.5051	17.1417	17.9797	19.1763	18.491	16.612	18.4059						1	1	1	0.8	0.8	0.8	134.62	0	11.338	3004800	5	NaN	NaN	NaN	0.313215	0.696864	-0.475644	-0.289829	D1G37_07750|D1G37_07750|outermembranelipoprotein-sortingprotein|1662089:1665739Forward;unitig_0|quiver|quiver:True:1662073	D1G37_07750|D1G37_07750|outermembranelipoprotein-sortingprotein|1662089:1665739Forward;unitig_0|quiver|quiver:True:1662073	;	By MS/MS			By MS/MS	By MS/MS	By MS/MS	By MS/MS	By matching
26.2379	25.8468	25.2613	25.3618	26.5504	26.4439	26.6327	26.3637						5	5	5	55.5	55.5	55.5	13.627	0	79.746	834190000	39	NaN	NaN	NaN	1.8951	0.090236	-0.820707	-0.665034	D1G37_07795|D1G37_07795|hypotheticalprotein|1671846:1672232Forward;unitig_0|quiver|quiver:True:1671788	D1G37_07795|D1G37_07795|hypotheticalprotein|1671846:1672232Forward;unitig_0|quiver|quiver:True:1671788	;	By MS/MS	By MS/MS	By MS/MS	By MS/MS	By MS/MS	By MS/MS	By MS/MS	By MS/MS
24.6984	24.712	24.6724	24.9854	25.0266	24.7507	25.2446	25.2857						19	19	19	50.6	50.6	50.6	57.955	0	312.31	374230000	78	NaN	NaN	NaN	1.13537	0.255415	-0.309842	-0.271105	D1G37_07820|D1G37_07820|glutamine-hydrolyzingGMPsynthase|1675983:1677551Forward;unitig_0|quiver|quiver:True:1675973	D1G37_07820|D1G37_07820|glutamine-hydrolyzingGMPsynthase|1675983:1677551Forward;unitig_0|quiver|quiver:True:1675973	;	By MS/MS	By MS/MS	By MS/MS	By MS/MS	By MS/MS	By MS/MS	By MS/MS	By MS/MS
17.1532	18.3268	21.3492	16.8255	16.0755	17.1117	17.3001	15.587						3	3	3	9.8	9.8	9.8	35.284	0	21.011	20811000	2	NaN	NaN	NaN	0.858903	0.364543	1.89509	0.898508	D1G37_07840|D1G37_07840|pirinfamilyprotein|1679678:1680625Forward;unitig_0|quiver|quiver:True:1679659	D1G37_07840|D1G37_07840|pirinfamilyprotein|1679678:1680625Forward;unitig_0|quiver|quiver:True:1679659	;	By matching	By MS/MS	By matching	By matching	By MS/MS		By matching	By MS/MS
15.9741	17.5344	18.6853	18.6991	16.567	20.5337	18.4816	20.9349						1	1	1	7.4	7.4	7.4	15.368	0.0011919	10.328	23409000	1	NaN	NaN	NaN	0.545787	0.540713	-1.40608	-0.640035	D1G37_07845|D1G37_07845|OsmCfamilyperoxiredoxin|1680622:1681029Forward;unitig_0|quiver|quiver:True:1680555	D1G37_07845|D1G37_07845|OsmCfamilyperoxiredoxin|1680622:1681029Forward;unitig_0|quiver|quiver:True:1680555	;	By matching	By matching	By MS/MS	By MS/MS	By MS/MS	By MS/MS	By MS/MS	By matching
17.6033	17.461	18.0286	18.8033	18.363	18.6743	18.3693	15.3323						2	2	2	19.7	19.7	19.7	23.076	0	22.424	3966700	6	NaN	NaN	NaN	0.128896	0.866416	0.289359	0.156981	D1G37_07855|D1G37_07855|SPORdomain-containingprotein|1681854:1682480Reverse;unitig_0|quiver|quiver:False:1682530	D1G37_07855|D1G37_07855|SPORdomain-containingprotein|1681854:1682480Reverse;unitig_0|quiver|quiver:False:1682530	;	By MS/MS		By MS/MS	By MS/MS	By MS/MS		By matching	By MS/MS
23.052	23.2012	23.7501	23.6772	23.6749	23.3514	23.7164	24.2757						14	14	14	30.5	30.5	30.5	66.289	0	136.17	156740000	45	NaN	NaN	NaN	0.61456	0.49076	-0.334465	-0.265814	D1G37_07860|D1G37_07860|arginine--tRNAligase|1682634:1684424Reverse;unitig_0|quiver|quiver:False:1684534	D1G37_07860|D1G37_07860|arginine--tRNAligase|1682634:1684424Reverse;unitig_0|quiver|quiver:False:1684534	;	By MS/MS	By MS/MS	By MS/MS	By MS/MS	By MS/MS	By MS/MS	By MS/MS	By MS/MS
16.839	17.6581	21.2865	20.8636	21.0405	21.0234	21.6569	20.8044						5	5	5	11.7	11.7	11.7	62.569	0	46.424	21230000	9	NaN	NaN	NaN	0.874502	0.360181	-1.96948	-0.922294	D1G37_07865|D1G37_07865|NAD-dependentmalicenzyme|1684920:1686617Forward;unitig_0|quiver|quiver:True:1684916	D1G37_07865|D1G37_07865|NAD-dependentmalicenzyme|1684920:1686617Forward;unitig_0|quiver|quiver:True:1684916	;		By MS/MS	By MS/MS	By MS/MS	By MS/MS	By matching	By MS/MS	By MS/MS
20.9594	21.3525	21.2868	21.6325	22.4714	18.9716	22.181	22.142						8	8	8	28.8	28.8	28.8	34.549	0	65.37	41079000	13	NaN	NaN	NaN	0.0562922	0.954306	-0.133755	-0.0727701	D1G37_07870|D1G37_07870|Dyp-typeperoxidase|1686662:1687582Reverse;unitig_0|quiver|quiver:False:1687599	D1G37_07870|D1G37_07870|Dyp-typeperoxidase|1686662:1687582Reverse;unitig_0|quiver|quiver:False:1687599	;	By MS/MS	By matching	By matching	By MS/MS	By MS/MS	By matching	By MS/MS	By MS/MS
16.4341	18.9182	18.4646	18.6041	21.0055	18.0834	15.7016	14.6314						2	2	2	10.4	10.4	10.4	31.2	0	15.739	8948400	2	NaN	NaN	NaN	0.193808	0.799351	0.749807	0.297171	D1G37_07895|D1G37_07895|zincABCtransportersubstrate-bindingprotein|1690567:1691406Forward;unitig_0|quiver|quiver:True:1690557	D1G37_07895|D1G37_07895|zincABCtransportersubstrate-bindingprotein|1690567:1691406Forward;unitig_0|quiver|quiver:True:1690557	;	By matching		By matching	By matching	By MS/MS	By matching	By matching	By matching
25.6262	25.7666	25.8962	25.7327	26.7206	26.6182	26.734	27.0887				+	minus_plus	22	22	22	45.5	45.5	45.5	55.396	0	286.62	1019500000	137	NaN	NaN	NaN	3.93863	0.0026373	-1.03498	-0.926694	D1G37_07925|D1G37_07925|ATPsynthasesubunitalpha|1694389:1695933Forward;unitig_0|quiver|quiver:True:1694361	D1G37_07925|D1G37_07925|ATPsynthasesubunitalpha|1694389:1695933Forward;unitig_0|quiver|quiver:True:1694361	;	By MS/MS	By MS/MS	By MS/MS	By MS/MS	By MS/MS	By MS/MS	By MS/MS	By MS/MS
24.8498	25.2113	25.4174	25.8463	26.3123	25.6065	26.1934	26.4568						22	22	22	69.2	69.2	69.2	50.274	0	323.31	711100000	101	NaN	NaN	NaN	1.56523	0.144649	-0.811059	-0.633964	D1G37_07935|D1G37_07935|ATPsynthasesubunitbeta|1696911:1698305Forward;unitig_0|quiver|quiver:True:1696895	D1G37_07935|D1G37_07935|ATPsynthasesubunitbeta|1696911:1698305Forward;unitig_0|quiver|quiver:True:1696895	;	By MS/MS	By MS/MS	By MS/MS	By MS/MS	By MS/MS	By MS/MS	By MS/MS	By MS/MS
17.2169	17.8608	17.262	16.7218	15.438	16.6467	17.785	16.1059						1	1	1	5.5	5.5	5.5	22.258	0.0066372	7.1821	0	1	NaN	NaN	NaN	-4.34294e-08	0	0	0	D1G37_07945|D1G37_07945|hypotheticalprotein|1698804:1699403Reverse;unitig_0|quiver|quiver:False:1699513	D1G37_07945|D1G37_07945|hypotheticalprotein|1698804:1699403Reverse;unitig_0|quiver|quiver:False:1699513	;					By MS/MS
24.4884	26.0481	25.5806	25.4853	25.0431	24.1623	23.4691	24.246						11	11	11	83.4	83.4	83.4	20.179	0	160.88	388740000	53	NaN	NaN	NaN	1.35932	0.189524	1.17045	0.801843	D1G37_07950|D1G37_07950|glutathioneperoxidase|1699549:1700094Reverse;unitig_0|quiver|quiver:False:1700177	D1G37_07950|D1G37_07950|glutathioneperoxidase|1699549:1700094Reverse;unitig_0|quiver|quiver:False:1700177	;	By MS/MS	By MS/MS	By MS/MS	By MS/MS	By MS/MS	By MS/MS	By MS/MS	By MS/MS
25.4703	25.4726	25.5859	25.605	26.3373	25.6514	25.6813	25.8324						14	14	14	45.1	45.1	45.1	42.334	0	323.31	628950000	95	NaN	NaN	NaN	1.09419	0.270257	-0.34215	-0.29421	D1G37_07985|D1G37_07985|LysMpeptidoglycan-bindingdomain-containingprotein|1706192:1707346Reverse;unitig_0|quiver|quiver:False:1707363	D1G37_07985|D1G37_07985|LysMpeptidoglycan-bindingdomain-containingprotein|1706192:1707346Reverse;unitig_0|quiver|quiver:False:1707363	;	By MS/MS	By MS/MS	By MS/MS	By MS/MS	By MS/MS	By MS/MS	By MS/MS	By MS/MS
18.2712	21.6699	21.6248	21.838	21.5004	16.864	15.8539	20.88						2	2	2	12.5	12.5	12.5	20.067	0	18.154	26278000	9	NaN	NaN	NaN	0.59048	0.510652	2.07641	0.78152	D1G37_07990|D1G37_07990|peptidedeformylase|1707469:1707999Forward;unitig_0|quiver|quiver:True:1707387	D1G37_07990|D1G37_07990|peptidedeformylase|1707469:1707999Forward;unitig_0|quiver|quiver:True:1707387	;	By MS/MS	By MS/MS	By MS/MS	By MS/MS	By MS/MS	By matching	By matching	By MS/MS
32.1095	31.8996	31.8354	31.5658	31.4043	32.1408	31.999	31.4296						55	55	55	68.1	68.1	68.1	76.937	0	323.31	41608000000	942	NaN	NaN	NaN	0.194248	0.799659	0.109138	0.0893645	D1G37_08000|D1G37_08000|TonB-dependentcopperreceptor|1708537:1710618Forward;unitig_0|quiver|quiver:True:1708533	D1G37_08000|D1G37_08000|TonB-dependentcopperreceptor|1708537:1710618Forward;unitig_0|quiver|quiver:True:1708533	;	By MS/MS	By MS/MS	By MS/MS	By MS/MS	By MS/MS	By MS/MS	By MS/MS	By MS/MS
23.9994	24.2996	24.298	24.4818	24.2399	24.1905	24.2185	24.2582						11	11	11	49.4	49.4	49.4	35.131	0	112.87	227760000	42	NaN	NaN	NaN	0.16409	0.823707	0.0429516	0.039013	D1G37_08050|cysK|cysteinesynthaseA|1719597:1720595Forward;unitig_0|quiver|quiver:True:1719587	D1G37_08050|cysK|cysteinesynthaseA|1719597:1720595Forward;unitig_0|quiver|quiver:True:1719587	;	By MS/MS	By MS/MS	By MS/MS	By MS/MS	By MS/MS	By MS/MS	By MS/MS	By MS/MS
25.8187	25.5352	25.1476	24.98	25.665	26.0757	25.8155	25.6357						3	3	3	15.8	15.8	15.8	22.703	0	44.716	573930000	42	NaN	NaN	NaN	1.03082	0.292896	-0.427621	-0.352122	D1G37_08055|D1G37_08055|lytictransglycosylasedomain-containingprotein|1720651:1721259Reverse;unitig_0|quiver|quiver:False:1721273	D1G37_08055|D1G37_08055|lytictransglycosylasedomain-containingprotein|1720651:1721259Reverse;unitig_0|quiver|quiver:False:1721273	;	By MS/MS	By MS/MS	By MS/MS	By MS/MS	By MS/MS	By MS/MS	By MS/MS	By MS/MS
22.0592	22.0064	21.4157	21.5064	22.2725	22.7121	22.1121	21.2689						7	7	7	20.3	20.3	20.3	46.247	0	77.203	43066000	23	NaN	NaN	NaN	0.448003	0.597202	-0.344481	-0.25614	D1G37_08075|D1G37_08075|phytaseesterase|1723270:1724529Forward;unitig_0|quiver|quiver:True:1723236	D1G37_08075|D1G37_08075|phytaseesterase|1723270:1724529Forward;unitig_0|quiver|quiver:True:1723236	;	By MS/MS	By MS/MS	By MS/MS	By MS/MS	By MS/MS	By MS/MS	By MS/MS	By MS/MS
17.9211	15.8725	15.9818	18.2752	18.2732	18.5899	17.3584	20.4761						1	1	1	7.7	7.7	7.7	12.925	0.0045096	7.7514	852570000	2	NaN	NaN	NaN	0.930023	0.333057	-1.66173	-0.870214	D1G37_08090|D1G37_08090|RidAfamilyprotein|1728083:1728436Reverse;unitig_0|quiver|quiver:False:1728510	D1G37_08090|D1G37_08090|RidAfamilyprotein|1728083:1728436Reverse;unitig_0|quiver|quiver:False:1728510	;	By matching	By MS/MS	By matching	By matching	By matching	By matching	By matching	By MS/MS
25.9596	26.525	25.9101	26.2286	26.3498	26.3671	26.2971	25.3213						6	6	6	30.9	30.9	30.9	19.218	0	55.236	857520000	39	NaN	NaN	NaN	0.0898757	0.910998	0.0719881	0.0557476	D1G37_08175|D1G37_08175|inorganicdiphosphatase|1746804:1747331Forward;unitig_0|quiver|quiver:True:1746788	D1G37_08175|D1G37_08175|inorganicdiphosphatase|1746804:1747331Forward;unitig_0|quiver|quiver:True:1746788	;	By MS/MS	By MS/MS	By MS/MS	By MS/MS	By MS/MS	By MS/MS	By MS/MS	By MS/MS
32.1898	31.7378	31.5459	31.2859	32.4413	32.91	33.1043	32.5913				+	minus_plus	33	33	33	67.6	67.6	67.6	47.861	0	323.31	61807000000	806	NaN	NaN	NaN	2.3475	0.046114	-1.07191	-0.862522	D1G37_08180|D1G37_08180|outermembraneporin,OprDfamily|1747438:1748754Reverse;unitig_0|quiver|quiver:False:1748765	D1G37_08180|D1G37_08180|outermembraneporin,OprDfamily|1747438:1748754Reverse;unitig_0|quiver|quiver:False:1748765	;	By MS/MS	By MS/MS	By MS/MS	By MS/MS	By MS/MS	By MS/MS	By MS/MS	By MS/MS
21.5639	19.725	17.4564	21.0062	21.6489	22.2312	19.0537	16.1518						3	3	3	20	20	20	29.484	0	54.389	25854000	11	NaN	NaN	NaN	0.0345575	0.973667	0.166481	0.0625202	D1G37_08185|D1G37_08185|hypotheticalprotein|1749664:1750491Forward;unitig_0|quiver|quiver:True:1749615	D1G37_08185|D1G37_08185|hypotheticalprotein|1749664:1750491Forward;unitig_0|quiver|quiver:True:1749615	;	By MS/MS		By MS/MS	By MS/MS	By MS/MS	By MS/MS	By MS/MS	By MS/MS
22.7039	22.3338	22.465	22.5399	22.5054	22.1075	21.5966	22.4397						3	3	3	29.5	29.5	29.5	12.217	0	26.763	62240000	14	NaN	NaN	NaN	0.777316	0.396595	0.348353	0.285165	D1G37_08215|D1G37_08215|P-IIfamilynitrogenregulator|1755825:1756163Forward;unitig_0|quiver|quiver:True:1755788	D1G37_08215|D1G37_08215|P-IIfamilynitrogenregulator|1755825:1756163Forward;unitig_0|quiver|quiver:True:1755788	;	By MS/MS	By MS/MS	By MS/MS	By MS/MS	By MS/MS	By MS/MS	By MS/MS	By MS/MS
21.9877	22.2505	22.5181	22.5983	21.8365	17.4532	21.9652	21.1875						4	4	4	15.8	15.8	15.8	52.176	0	59.013	47813000	14	NaN	NaN	NaN	0.798311	0.387145	1.72804	0.83275	D1G37_08260|D1G37_08260|cytosolaminopeptidase|1762812:1764260Reverse;unitig_0|quiver|quiver:False:1764274	D1G37_08260|D1G37_08260|cytosolaminopeptidase|1762812:1764260Reverse;unitig_0|quiver|quiver:False:1764274	;	By MS/MS	By MS/MS	By MS/MS	By MS/MS	By MS/MS	By matching	By MS/MS	By MS/MS
25.7965	26.1233	26.1392	26.1984	26.0744	25.9928	26.1478	26.5175						20	20	20	48.5	48.5	48.5	56.316	0	236.01	857150000	96	NaN	NaN	NaN	0.346406	0.675971	-0.118781	-0.103543	D1G37_08275|D1G37_08275|2,3-bisphosphoglycerate-independentphosphoglyceratemutase|1766700:1768247Forward;unitig_0|quiver|quiver:True:1766681	D1G37_08275|D1G37_08275|2,3-bisphosphoglycerate-independentphosphoglyceratemutase|1766700:1768247Forward;unitig_0|quiver|quiver:True:1766681	;	By MS/MS	By MS/MS	By MS/MS	By MS/MS	By MS/MS	By MS/MS	By MS/MS	By MS/MS
25.918	25.9117	26.144	25.7235	25.6761	25.9072	25.7912	25.2968						17	17	17	54.1	54.1	54.1	44.116	0	247.51	644060000	89	NaN	NaN	NaN	0.808728	0.384252	0.256481	0.221514	unitig_0|quiver|quiver:True:1768262;D1G37_08280|D1G37_08280|S41familypeptidase|1768263:1769447Forward	unitig_0|quiver|quiver:True:1768262;D1G37_08280|D1G37_08280|S41familypeptidase|1768263:1769447Forward	;	By MS/MS	By MS/MS	By MS/MS	By MS/MS	By MS/MS	By MS/MS	By MS/MS	By MS/MS
27.7208	27.2293	26.98	26.7007	27.3594	27.6534	27.6701	26.7647						14	14	14	57.6	57.6	57.6	35.38	0	315.91	1786900000	96	NaN	NaN	NaN	0.279882	0.726791	-0.204231	-0.156779	D1G37_08300|D1G37_08300|D-alanyl-D-alanineendopeptidase|1773363:1774370Forward;unitig_0|quiver|quiver:True:1773308	D1G37_08300|D1G37_08300|D-alanyl-D-alanineendopeptidase|1773363:1774370Forward;unitig_0|quiver|quiver:True:1773308	;	By MS/MS	By MS/MS	By MS/MS	By MS/MS	By MS/MS	By MS/MS	By MS/MS	By MS/MS
25.8376	26.3295	26.4187	26.5361	26.0553	25.7883	26.2519	26.2319						19	19	19	46.7	46.7	46.7	40.472	0	257.94	895600000	102	NaN	NaN	NaN	0.481563	0.577721	0.198622	0.167277	D1G37_08305|D1G37_08305|threoninesynthase|1774478:1775617Reverse;unitig_0|quiver|quiver:False:1775688	D1G37_08305|D1G37_08305|threoninesynthase|1774478:1775617Reverse;unitig_0|quiver|quiver:False:1775688	;	By MS/MS	By MS/MS	By MS/MS	By MS/MS	By MS/MS	By MS/MS	By MS/MS	By MS/MS
23.1979	23.6486	23.9299	24.0853	23.4594	23.8639	23.8387	23.9394						14	14	14	44.6	44.6	44.6	46.648	0	208.51	166070000	43	NaN	NaN	NaN	0.0987166	0.901691	-0.0599141	-0.0490121	D1G37_08310|D1G37_08310|homoserinedehydrogenase|1775673:1776974Reverse;unitig_0|quiver|quiver:False:1776997	D1G37_08310|D1G37_08310|homoserinedehydrogenase|1775673:1776974Reverse;unitig_0|quiver|quiver:False:1776997	;	By MS/MS	By MS/MS	By MS/MS	By MS/MS	By MS/MS	By MS/MS	By MS/MS	By MS/MS
17.2759	18.9242	17.2905	20.075	17.8303	15.8629	17.5403	16.9541						3	3	3	5.8	5.8	5.8	47.926	0	19.856	6622600	2	NaN	NaN	NaN	0.831693	0.376993	1.34452	0.743485	D1G37_08340|D1G37_08340|UDP-N-acetylmuramoyl-L-alanine--D-glutamateligase|1781791:1783137Forward;unitig_0|quiver|quiver:True:1781721	D1G37_08340|D1G37_08340|UDP-N-acetylmuramoyl-L-alanine--D-glutamateligase|1781791:1783137Forward;unitig_0|quiver|quiver:True:1781721	;		By MS/MS	By matching	By matching	By matching	By matching	By matching	By MS/MS
22.8716	23.6747	24.17	24.4204	23.212	22.5724	23.1035	23.6094						6	6	6	48.3	48.3	48.3	20.299	0	100.87	150710000	19	NaN	NaN	NaN	0.816808	0.381395	0.659837	0.470386	D1G37_08355|dksA|RNApolymerase-bindingproteinDksA|1785343:1785879Reverse;unitig_0|quiver|quiver:False:1785905	D1G37_08355|dksA|RNApolymerase-bindingproteinDksA|1785343:1785879Reverse;unitig_0|quiver|quiver:False:1785905	;	By MS/MS	By MS/MS	By MS/MS	By MS/MS	By MS/MS	By MS/MS	By MS/MS	By MS/MS
22.2427	22.1297	22.7282	22.3098	21.8264	19.7093	22.1081	22.3937						9	9	9	21.6	21.6	21.6	71.3	0	97.548	53331000	15	NaN	NaN	NaN	0.646108	0.475748	0.843244	0.518956	D1G37_08370|thiC|phosphomethylpyrimidinesynthaseThiC|1787609:1789516Reverse;unitig_0|quiver|quiver:False:1789545	D1G37_08370|thiC|phosphomethylpyrimidinesynthaseThiC|1787609:1789516Reverse;unitig_0|quiver|quiver:False:1789545	;	By MS/MS	By MS/MS	By MS/MS	By MS/MS	By MS/MS		By MS/MS	By MS/MS
23.855	23.3564	22.8675	22.6105	23.6517	24.0669	24.152	22.9966						11	11	11	33.9	33.9	33.9	49.641	0	141.9	130360000	41	NaN	NaN	NaN	0.692354	0.449979	-0.544496	-0.394229	D1G37_08390|D1G37_08390|RNDtransporter|1792540:1793871Forward;unitig_0|quiver|quiver:True:1792521	D1G37_08390|D1G37_08390|RNDtransporter|1792540:1793871Forward;unitig_0|quiver|quiver:True:1792521	;	By MS/MS	By MS/MS	By MS/MS	By MS/MS	By MS/MS	By MS/MS	By MS/MS	By MS/MS
17.9129	17.6506	18.2742	17.6225	19.984	17.8302	18.2873	20.1392						1	1	1	11.2	11.2	11.2	10.747	0.008658	6.5808	5261600	1	NaN	NaN	NaN	1.01805	0.299528	-1.19514	-0.744313	D1G37_08400|D1G37_08400|Fe(2+)-traffickingprotein|1795017:1795286Reverse;unitig_0|quiver|quiver:False:1795294	D1G37_08400|D1G37_08400|Fe(2+)-traffickingprotein|1795017:1795286Reverse;unitig_0|quiver|quiver:False:1795294	;					By matching	By MS/MS		By matching
22.0613	22.4369	22.8877	22.6859	22.508	17.9591	22.6735	22.9223						8	8	8	23.7	23.7	23.7	52.734	0	94.706	70361000	20	NaN	NaN	NaN	0.360253	0.662554	1.00223	0.45518	D1G37_08405|argH|argininosuccinatelyase|1795296:1796729Reverse;unitig_0|quiver|quiver:False:1796734	D1G37_08405|argH|argininosuccinatelyase|1795296:1796729Reverse;unitig_0|quiver|quiver:False:1796734	;	By MS/MS	By MS/MS	By MS/MS	By MS/MS	By MS/MS	By MS/MS	By MS/MS	By MS/MS
17.9417	18.6114	21.0523	18.476	20.7716	17.2932	18.2036	15.8507						3	3	3	19.1	19.1	19.1	33.632	0	27.56	13067000	4	NaN	NaN	NaN	0.340573	0.681676	0.990575	0.441275	D1G37_08420|D1G37_08420|hydroxymethylbilanesynthase|1798749:1799678Forward;unitig_0|quiver|quiver:True:1798727	D1G37_08420|D1G37_08420|hydroxymethylbilanesynthase|1798749:1799678Forward;unitig_0|quiver|quiver:True:1798727	;	By matching	By matching	By MS/MS	By matching	By MS/MS		By matching	By MS/MS
17.4795	17.5577	21.77	22.5793	16.1778	17.3926	20.9096	22.0572						3	3	3	35.2	35.2	35.2	12.462	0	34.467	36392000	11	NaN	NaN	NaN	0.138463	0.854229	0.712296	0.241721	D1G37_08445|D1G37_08445|H-NShistonefamilyprotein|1803144:1803470Forward;unitig_0|quiver|quiver:True:1803095	D1G37_08445|D1G37_08445|H-NShistonefamilyprotein|1803144:1803470Forward;unitig_0|quiver|quiver:True:1803095	;	By MS/MS	By MS/MS	By MS/MS	By MS/MS	By MS/MS	By matching	By MS/MS	By MS/MS
16.9496	17.8975	17.2801	17.2743	16.7659	17.3398	16.8344	19.6068						1	1	1	2.2	2.2	2.2	55.175	0.0011947	10.44	4603500	5	NaN	NaN	NaN	0.157518	0.834021	-0.286327	-0.168651	D1G37_08475|trpE|anthranilatesynthasecomponentI|1809212:1810705Forward;unitig_0|quiver|quiver:True:1809202	D1G37_08475|trpE|anthranilatesynthasecomponentI|1809212:1810705Forward;unitig_0|quiver|quiver:True:1809202	;			By MS/MS	By matching	By MS/MS	By MS/MS	By MS/MS	By MS/MS
29.3708	29.855	30.2269	30.5768	29.9248	29.5348	29.54	30.4361						33	33	33	85.4	85.4	85.4	42.891	0	323.31	12774000000	353	NaN	NaN	NaN	0.171958	0.822198	0.148438	0.111206	D1G37_11365|tuf|elongationfactorTu|2406118:2407308Forward;D1G37_08500|tuf|elongationfactorTu|1811383:1812573Forward;unitig_0|quiver|quiver:True:2406105;unitig_0|quiver|quiver:True:1811367	D1G37_11365|tuf|elongationfactorTu|2406118:2407308Forward;D1G37_08500|tuf|elongationfactorTu|1811383:1812573Forward;unitig_0|quiver|quiver:True:2406105;unitig_0|quiver|quiver:True:1811367	;;;	By MS/MS	By MS/MS	By MS/MS	By MS/MS	By MS/MS	By MS/MS	By MS/MS	By MS/MS
17.7899	21.8625	22.0716	22.0697	22.2497	18.9905	21.9251	22.5298						5	5	5	35.6	35.6	35.6	20.438	0	51.796	45209000	17	NaN	NaN	NaN	0.134246	0.858049	-0.475363	-0.203522	D1G37_08515|nusG|transcriptiontermination/antiterminationproteinNusG|1813233:1813766Forward;unitig_0|quiver|quiver:True:1813214	D1G37_08515|nusG|transcriptiontermination/antiterminationproteinNusG|1813233:1813766Forward;unitig_0|quiver|quiver:True:1813214	;	By matching	By MS/MS	By MS/MS	By MS/MS	By MS/MS	By MS/MS	By MS/MS	By MS/MS
23.016	23.5919	23.9247	24.0816	26.0724	24.6478	26.2325	26.408				+	minus_plus	9	9	9	55.6	55.6	55.6	15.043	0	156.46	490850000	49	NaN	NaN	NaN	2.46923	0.0360862	-2.18661	-1.49034	D1G37_08520|rplK|50SribosomalproteinL11|1813875:1814303Forward;unitig_0|quiver|quiver:True:1813847	D1G37_08520|rplK|50SribosomalproteinL11|1813875:1814303Forward;unitig_0|quiver|quiver:True:1813847	;	By MS/MS	By MS/MS	By MS/MS	By MS/MS	By MS/MS	By MS/MS	By MS/MS	By MS/MS
22.4874	22.7873	22.3198	22.8687	26.6863	25.652	26.9944	27.5675				+	minus_plus	11	11	11	57.6	57.6	57.6	23.856	0	98.723	821060000	35	NaN	NaN	NaN	4.1738	0.00176026	-4.10928	-2.89062	D1G37_08525|D1G37_08525|50SribosomalproteinL1|1814307:1815002Forward;unitig_0|quiver|quiver:True:1814303	D1G37_08525|D1G37_08525|50SribosomalproteinL1|1814307:1815002Forward;unitig_0|quiver|quiver:True:1814303	;	By MS/MS	By MS/MS	By MS/MS	By MS/MS	By MS/MS	By MS/MS	By MS/MS	By MS/MS
17.6026	20.9588	20.1467	20.7567	23.1214	17.9426	22.7108	23.6297						4	4	4	31	31	31	18.09	0	33.655	56537000	17	NaN	NaN	NaN	0.617362	0.494314	-1.98495	-0.785487	D1G37_08530|D1G37_08530|50SribosomalproteinL10|1815322:1815828Forward;unitig_0|quiver|quiver:True:1815300	D1G37_08530|D1G37_08530|50SribosomalproteinL10|1815322:1815828Forward;unitig_0|quiver|quiver:True:1815300	;	By MS/MS	By MS/MS	By MS/MS	By MS/MS	By MS/MS	By MS/MS	By MS/MS	By MS/MS
26.5709	27.4554	27.4397	27.6538	28.2821	27.7054	28.3197	28.544						9	9	9	61.8	61.8	61.8	12.739	0	192.49	2854900000	81	NaN	NaN	NaN	1.67889	0.122255	-0.932864	-0.717417	D1G37_08535|D1G37_08535|50SribosomalproteinL7/L12|1815871:1816242Forward;unitig_0|quiver|quiver:True:1815828	D1G37_08535|D1G37_08535|50SribosomalproteinL7/L12|1815871:1816242Forward;unitig_0|quiver|quiver:True:1815828	;	By MS/MS	By MS/MS	By MS/MS	By MS/MS	By MS/MS	By MS/MS	By MS/MS	By MS/MS
24.7355	24.9198	24.7712	25.1824	25.7301	25.2317	26.0786	26.6564						40	40	40	36	36	36	151.85	0	323.31	616170000	128	NaN	NaN	NaN	1.74719	0.110993	-1.02195	-0.776359	D1G37_08540|rpoB|DNA-directedRNApolymerasesubunitbeta|1816548:1820636Forward;unitig_0|quiver|quiver:True:1816493	D1G37_08540|rpoB|DNA-directedRNApolymerasesubunitbeta|1816548:1820636Forward;unitig_0|quiver|quiver:True:1816493	;	By MS/MS	By MS/MS	By MS/MS	By MS/MS	By MS/MS	By MS/MS	By MS/MS	By MS/MS
23.1309	23.1417	23.3485	24.2618	25.1864	24.3477	25.4524	26.3152						42	42	42	37.9	37.9	37.9	155.05	0	323.31	373960000	81	NaN	NaN	NaN	2.05522	0.0708448	-1.85468	-1.24804	D1G37_08545|rpoC|DNA-directedRNApolymerasesubunitbeta'|1820723:1824916Forward;unitig_0|quiver|quiver:True:1820692	D1G37_08545|rpoC|DNA-directedRNApolymerasesubunitbeta'|1820723:1824916Forward;unitig_0|quiver|quiver:True:1820692	;	By MS/MS	By matching	By MS/MS	By MS/MS	By MS/MS	By MS/MS	By MS/MS	By MS/MS
23.791	24.3037	24.0241	24.1917	24.1506	24.5198	24.8739	24.5215						3	3	3	33.1	33.1	33.1	11.022	0	38.464	232610000	15	NaN	NaN	NaN	1.25653	0.214146	-0.43881	-0.370297	D1G37_08550|D1G37_08550|DNAtransferproteinp32|1825083:1825448Forward;unitig_0|quiver|quiver:True:1825055	D1G37_08550|D1G37_08550|DNAtransferproteinp32|1825083:1825448Forward;unitig_0|quiver|quiver:True:1825055	;	By MS/MS	By MS/MS	By MS/MS	By MS/MS	By MS/MS	By MS/MS	By MS/MS	By MS/MS
24.2713	24.7908	17.37	24.7038	25.9064	25.3543	25.8225	23.9244						2	2	2	33.9	33.9	33.9	10.692	0	31.168	352250000	17	NaN	NaN	NaN	0.630687	0.488339	-2.46793	-0.861239	D1G37_08555|D1G37_08555|DNAtransferproteinp32|1825664:1826020Forward;unitig_0|quiver|quiver:True:1825636	D1G37_08555|D1G37_08555|DNAtransferproteinp32|1825664:1826020Forward;unitig_0|quiver|quiver:True:1825636	;	By MS/MS	By MS/MS	By MS/MS	By MS/MS	By MS/MS	By MS/MS	By MS/MS	By MS/MS
29.444	29.7483	30.572	30.0812	29.4435	30.1791	30.2264	30.1607						9	9	9	79.8	79.8	79.8	21.212	0	171.01	12793000000	226	NaN	NaN	NaN	0.0470123	0.959738	-0.0410767	-0.0314668	D1G37_08575|D1G37_08575|OmpWfamilyprotein|1829397:1829978Forward;unitig_0|quiver|quiver:True:1829357	D1G37_08575|D1G37_08575|OmpWfamilyprotein|1829397:1829978Forward;unitig_0|quiver|quiver:True:1829357	;	By MS/MS	By MS/MS	By MS/MS	By MS/MS	By MS/MS	By MS/MS	By MS/MS	By MS/MS
24.1295	24.1776	24.6812	24.7737	25.186	24.6235	24.6118	25.6847						23	23	23	47.4	47.4	47.4	71.776	0	323.31	354150000	86	NaN	NaN	NaN	0.980835	0.309036	-0.585972	-0.44848	D1G37_08585|htpG|molecularchaperoneHtpG|1831418:1833337Forward;unitig_0|quiver|quiver:True:1831414	D1G37_08585|htpG|molecularchaperoneHtpG|1831418:1833337Forward;unitig_0|quiver|quiver:True:1831414	;	By MS/MS	By MS/MS	By MS/MS	By MS/MS	By MS/MS	By MS/MS	By MS/MS	By MS/MS
25.4611	25.5707	25.6006	26.2865	25.4279	25.2322	24.3572	25.3712						13	13	13	48	48	48	44.618	0	176.82	536740000	65	NaN	NaN	NaN	1.04751	0.288976	0.632602	0.481857	D1G37_08595|D1G37_08595|hypotheticalprotein|1834444:1835583Reverse;unitig_0|quiver|quiver:False:1835603	D1G37_08595|D1G37_08595|hypotheticalprotein|1834444:1835583Reverse;unitig_0|quiver|quiver:False:1835603	;	By MS/MS	By MS/MS	By MS/MS	By MS/MS	By MS/MS	By MS/MS	By MS/MS	By MS/MS
22.0159	22.9494	22.8942	22.938	21.618	19.1617	22.2824	21.3814						5	5	5	23.5	23.5	23.5	26.378	0	43.291	59269000	14	NaN	NaN	NaN	1.16806	0.242578	1.58847	0.926471	D1G37_08600|D1G37_08600|DsbAfamilyoxidoreductase|1835942:1836646Reverse;unitig_0|quiver|quiver:False:1836654	D1G37_08600|D1G37_08600|DsbAfamilyoxidoreductase|1835942:1836646Reverse;unitig_0|quiver|quiver:False:1836654	;	By MS/MS	By MS/MS	By MS/MS	By MS/MS	By MS/MS	By MS/MS	By MS/MS	By MS/MS
21.9597	18.2287	22.2786	21.931	22.2751	18.7251	17.5995	21.4199						3	3	3	28	28	28	24.41	0	34.808	38570000	11	NaN	NaN	NaN	0.316681	0.69467	1.09458	0.444622	D1G37_08615|D1G37_08615|serinehydrolasefamilyprotein|1838041:1838685Forward;unitig_0|quiver|quiver:True:1838007	D1G37_08615|D1G37_08615|serinehydrolasefamilyprotein|1838041:1838685Forward;unitig_0|quiver|quiver:True:1838007	;	By MS/MS	By MS/MS	By MS/MS	By MS/MS	By MS/MS	By matching	By MS/MS	By MS/MS
25.6137	25.2344	24.9853	25.0216	25.2152	24.9652	25.2386	24.6969						7	7	7	23.1	23.1	23.1	26.919	0	55.992	399860000	36	NaN	NaN	NaN	0.428168	0.607999	0.184762	0.154999	D1G37_08620|D1G37_08620|hypotheticalprotein|1838754:1839470Reverse;unitig_0|quiver|quiver:False:1839529	D1G37_08620|D1G37_08620|hypotheticalprotein|1838754:1839470Reverse;unitig_0|quiver|quiver:False:1839529	;	By MS/MS	By MS/MS	By MS/MS	By MS/MS	By MS/MS	By MS/MS	By MS/MS	By MS/MS
16.8708	18.1553	17.7245	16.1578	16.6839	19.1736	17.2684	15.9342						1	1	1	6.1	6.1	6.1	18.383	0.0077008	7.0136	1264100	1	NaN	NaN	NaN	0.0155833	0.985727	-0.0379167	-0.0207976	D1G37_08625|D1G37_08625|peptidesignalprotein|1839746:1840237Forward;unitig_0|quiver|quiver:True:1839730	D1G37_08625|D1G37_08625|peptidesignalprotein|1839746:1840237Forward;unitig_0|quiver|quiver:True:1839730	;					By MS/MS	By matching
23.5831	24.3012	24.3122	24.3153	24.0043	23.8032	24.2711	24.2756						12	12	12	35.1	35.1	35.1	41.088	0	122.39	215550000	32	NaN	NaN	NaN	0.0653534	0.940321	0.0394287	0.0324616	unitig_0|quiver|quiver:False:1841453;D1G37_08630|fadA|acetyl-CoAC-acyltransferaseFadA|1840282:1841454Reverse	unitig_0|quiver|quiver:False:1841453;D1G37_08630|fadA|acetyl-CoAC-acyltransferaseFadA|1840282:1841454Reverse	;	By MS/MS	By MS/MS	By MS/MS	By MS/MS	By MS/MS	By MS/MS	By MS/MS	By MS/MS
25.4814	25.9752	26.2528	26.1118	25.947	25.9628	26.5409	26.5049						34	34	34	59	59	59	77.845	0	323.31	866250000	141	NaN	NaN	NaN	0.564652	0.527835	-0.283583	-0.229668	D1G37_08635|fadB|fattyacidoxidationcomplexsubunitalphaFadB|1841467:1843620Reverse;unitig_0|quiver|quiver:False:1843658	D1G37_08635|fadB|fattyacidoxidationcomplexsubunitalphaFadB|1841467:1843620Reverse;unitig_0|quiver|quiver:False:1843658	;	By MS/MS	By MS/MS	By MS/MS	By MS/MS	By MS/MS	By MS/MS	By MS/MS	By MS/MS
21.9585	21.7281	17.1966	21.5977	21.3843	17.5286	16.922	16.4165						5	5	5	15.3	15.3	15.3	40.275	0	57.818	25650000	12	NaN	NaN	NaN	0.788269	0.392989	2.55739	0.980621	unitig_0|quiver|quiver:True:1845316;D1G37_08645|D1G37_08645|DUF1311domain-containingprotein|1845317:1846360Forward	unitig_0|quiver|quiver:True:1845316;D1G37_08645|D1G37_08645|DUF1311domain-containingprotein|1845317:1846360Forward	;	By MS/MS	By MS/MS	By MS/MS	By MS/MS	By MS/MS	By MS/MS	By MS/MS	By MS/MS
25.8021	26.5074	27.1043	26.7774	25.3739	25.2272	25.281	25.6151						11	11	11	97.2	97.2	97.2	12.059	0	242.14	859200000	85	NaN	NaN	NaN	2.17131	0.0601918	1.1735	0.909772	D1G37_08720|D1G37_08720|pyrimidine/purinenucleosidephosphorylase|1861412:1861738Forward;unitig_0|quiver|quiver:True:1861351	D1G37_08720|D1G37_08720|pyrimidine/purinenucleosidephosphorylase|1861412:1861738Forward;unitig_0|quiver|quiver:True:1861351	;	By MS/MS	By MS/MS	By MS/MS	By MS/MS	By MS/MS	By MS/MS	By MS/MS	By MS/MS
22.4103	22.6139	23.0033	22.9197	22.228	21.4058	22.0453	22.3935						6	6	6	33	33	33	28.201	0	67.72	67594000	29	NaN	NaN	NaN	1.50999	0.155916	0.718616	0.572116	D1G37_08755|D1G37_08755|triose-phosphateisomerase|1868252:1869046Forward;unitig_0|quiver|quiver:True:1868239	D1G37_08755|D1G37_08755|triose-phosphateisomerase|1868252:1869046Forward;unitig_0|quiver|quiver:True:1868239	;	By MS/MS	By MS/MS	By MS/MS	By MS/MS	By MS/MS	By MS/MS	By MS/MS	By MS/MS
22.4485	22.208	22.8555	22.839	22.8432	22.9648	23.0565	23.5036						12	12	12	27.7	27.7	27.7	55.055	0	138.71	94255000	25	NaN	NaN	NaN	1.25051	0.215269	-0.504273	-0.41554	D1G37_08785|nusA|transcriptiontermination/antiterminationproteinNusA|1870592:1872076Forward;unitig_0|quiver|quiver:True:1870588	D1G37_08785|nusA|transcriptiontermination/antiterminationproteinNusA|1870592:1872076Forward;unitig_0|quiver|quiver:True:1870588	;	By MS/MS	By MS/MS	By MS/MS	By MS/MS	By MS/MS	By MS/MS	By MS/MS	By MS/MS
17.85	19.2676	17.5106	20.0273	20.0689	17.5273	17.8793	21.2617						4	4	4	5.9	5.9	5.9	97.313	0	29.759	10861000	4	NaN	NaN	NaN	0.190955	0.803495	-0.520424	-0.2513	D1G37_08790|D1G37_08790|translationinitiationfactorIF-2|1872087:1874786Forward;unitig_0|quiver|quiver:True:1872083	D1G37_08790|D1G37_08790|translationinitiationfactorIF-2|1872087:1874786Forward;unitig_0|quiver|quiver:True:1872083	;	By matching		By matching	By matching	By matching	By matching	By matching	By MS/MS
16.9647	17.3271	17.5758	16.23	18.4319	18.4916	16.3934	20.0224						1	1	1	5.1	5.1	5.1	28.868	0.0045977	8.4032	3801700	3	NaN	NaN	NaN	0.816574	0.380534	-1.31045	-0.727998	D1G37_08840|D1G37_08840|bifunctionalphosphoribosyl-AMPcyclohydrolase/phosphoribosyl-ATPdiphosphataseHisIE|1884719:1885486Reverse;unitig_0|quiver|quiver:False:1885566	D1G37_08840|D1G37_08840|bifunctionalphosphoribosyl-AMPcyclohydrolase/phosphoribosyl-ATPdiphosphataseHisIE|1884719:1885486Reverse;unitig_0|quiver|quiver:False:1885566	;		By MS/MS			By matching		By MS/MS	By MS/MS
16.7569	22.6544	17.6509	19.2938	22.7128	22.1984	22.3349	22.0405						3	3	3	53.9	53.9	53.9	10.124	0	31.613	42723000	9	NaN	NaN	NaN	1.31627	0.198666	-3.23266	-1.40106	D1G37_08910|D1G37_08910|30SribosomalproteinS15|1905686:1905955Forward;unitig_0|quiver|quiver:True:1905667	D1G37_08910|D1G37_08910|30SribosomalproteinS15|1905686:1905955Forward;unitig_0|quiver|quiver:True:1905667	;	By MS/MS	By MS/MS	By MS/MS	By MS/MS	By MS/MS	By MS/MS	By MS/MS	By matching
24.3072	24.8171	24.8896	24.9614	25.4067	24.7528	25.4757	26.2838						20	20	20	30.6	30.6	30.6	75.243	0	243.92	477200000	61	NaN	NaN	NaN	1.10682	0.264502	-0.7359	-0.546329	D1G37_08915|pnp|polyribonucleotidenucleotidyltransferase|1906207:1908300Forward;unitig_0|quiver|quiver:True:1906182	D1G37_08915|pnp|polyribonucleotidenucleotidyltransferase|1906207:1908300Forward;unitig_0|quiver|quiver:True:1906182	;	By MS/MS	By MS/MS	By MS/MS	By MS/MS	By MS/MS	By MS/MS	By MS/MS	By MS/MS
17.7384	17.3838	22.1963	18.7097	17.2278	17.6498	16.878	18.2801						2	2	2	42.7	42.7	42.7	12.074	0	46.399	21839000	4	NaN	NaN	NaN	0.625592	0.491803	1.49809	0.700038	D1G37_09055|D1G37_09055|HopJtypeIIIeffectorprotein|1933684:1934016Reverse;unitig_0|quiver|quiver:False:1934042	D1G37_09055|D1G37_09055|HopJtypeIIIeffectorprotein|1933684:1934016Reverse;unitig_0|quiver|quiver:False:1934042	;		By matching	By MS/MS	By matching	By MS/MS	By MS/MS	By matching	By MS/MS
18.2421	16.3315	18.0809	17.6782	17.0235	16.637	20.58	21.3732						2	2	2	2.7	2.7	2.7	123.64	0	20.944	8211900	2	NaN	NaN	NaN	0.463296	0.592091	-1.32025	-0.577591	D1G37_09120|D1G37_09120|Rne/Rngfamilyribonuclease|1946181:1949513Reverse;unitig_0|quiver|quiver:False:1949557	D1G37_09120|D1G37_09120|Rne/Rngfamilyribonuclease|1946181:1949513Reverse;unitig_0|quiver|quiver:False:1949557	;					By matching		By matching	By MS/MS
20.9326	21.4767	16.9579	21.544	21.4325	17.99	20.8573	17.6075						3	3	3	5.2	5.2	5.2	78.562	0	28.678	26386000	7	NaN	NaN	NaN	0.203887	0.793216	0.75602	0.306132	D1G37_09165|D1G37_09165|catalaseperoxidase|1957015:1959171Reverse;unitig_0|quiver|quiver:False:1959194	D1G37_09165|D1G37_09165|catalaseperoxidase|1957015:1959171Reverse;unitig_0|quiver|quiver:False:1959194	;	By MS/MS	By MS/MS	By matching	By MS/MS	By matching	By MS/MS	By MS/MS	By matching
20.8536	20.9942	21.0179	21.1744	20.7872	18.0633	17.2084	20.6718						3	3	3	12	12	12	24.828	0	24.561	20584000	7	NaN	NaN	NaN	1.03559	0.29175	1.82736	0.955418	D1G37_09180|D1G37_09180|HAD-IBfamilyhydrolase|1962736:1963386Forward;unitig_0|quiver|quiver:True:1962723	D1G37_09180|D1G37_09180|HAD-IBfamilyhydrolase|1962736:1963386Forward;unitig_0|quiver|quiver:True:1962723	;	By MS/MS	By MS/MS	By MS/MS	By MS/MS	By MS/MS	By matching	By matching	By MS/MS
27.1059	27.0717	26.4666	26.3907	26.5144	27.1302	26.9829	26.7456						14	14	14	71.4	71.4	71.4	22.286	0	323.31	1289000000	101	NaN	NaN	NaN	0.136312	0.857344	-0.0845351	-0.0684882	D1G37_09205|D1G37_09205|hypotheticalprotein|1967058:1967648Forward;unitig_0|quiver|quiver:True:1967054	D1G37_09205|D1G37_09205|hypotheticalprotein|1967058:1967648Forward;unitig_0|quiver|quiver:True:1967054	;	By MS/MS	By MS/MS	By MS/MS	By MS/MS	By MS/MS	By MS/MS	By MS/MS	By MS/MS
16.8267	22.1355	17.5948	22.3462	17.487	17.9086	16.5628	15.857						7	7	7	30.9	30.9	30.9	38.43	0	88.969	37906000	8	NaN	NaN	NaN	0.919326	0.337082	2.77196	1.0947	D1G37_09210|leuB|3-isopropylmalatedehydrogenase|1967680:1968759Forward;unitig_0|quiver|quiver:True:1967631	D1G37_09210|leuB|3-isopropylmalatedehydrogenase|1967680:1968759Forward;unitig_0|quiver|quiver:True:1967631	;	By matching	By MS/MS	By MS/MS	By MS/MS	By MS/MS	By matching	By MS/MS	By MS/MS
23.7837	23.0979	22.9193	23.1146	23.3616	23.6612	23.5502	23.1062						5	5	5	61.5	61.5	61.5	14.991	0	59.975	115410000	19	NaN	NaN	NaN	0.366607	0.65853	-0.190906	-0.155762	D1G37_09215|D1G37_09215|hypotheticalprotein|1968813:1969220Reverse;unitig_0|quiver|quiver:False:1969351	D1G37_09215|D1G37_09215|hypotheticalprotein|1968813:1969220Reverse;unitig_0|quiver|quiver:False:1969351	;	By MS/MS	By MS/MS	By matching	By MS/MS	By MS/MS	By MS/MS	By MS/MS	By MS/MS
22.109	22.8474	21.3472	21.3349	21.7533	22.0472	20.8468	21.1504						4	4	4	41.8	41.8	41.8	14.196	0	45.936	37787000	17	NaN	NaN	NaN	0.456714	0.593133	0.460207	0.316619	D1G37_09220|D1G37_09220|DUF1311domain-containingprotein|1969389:1969757Forward;unitig_0|quiver|quiver:True:1969331	D1G37_09220|D1G37_09220|DUF1311domain-containingprotein|1969389:1969757Forward;unitig_0|quiver|quiver:True:1969331	;	By MS/MS	By MS/MS	By MS/MS	By MS/MS	By MS/MS	By MS/MS	By MS/MS	By MS/MS
24.9156	25.5608	25.4851	25.5634	25.2337	25.0903	25.3596	25.3047						16	16	16	66.9	66.9	66.9	40.567	0	297.84	489500000	74	NaN	NaN	NaN	0.344979	0.677058	0.134155	0.114978	D1G37_09255|asd|aspartate-semialdehydedehydrogenase|1976002:1977120Reverse;unitig_0|quiver|quiver:False:1977215	D1G37_09255|asd|aspartate-semialdehydedehydrogenase|1976002:1977120Reverse;unitig_0|quiver|quiver:False:1977215	;	By MS/MS	By MS/MS	By MS/MS	By MS/MS	By MS/MS	By MS/MS	By MS/MS	By MS/MS
17.8424	16.5114	16.8637	18.3822	17.7786	18.3237	17.1269	19.6317						1	1	1	3.9	3.9	3.9	36.644	0.004561	8.131	5856600	2	NaN	NaN	NaN	0.554513	0.535655	-0.815293	-0.48385	D1G37_09300|D1G37_09300|zinc-bindingalcoholdehydrogenasefamilyprotein|1986922:1987932Reverse;unitig_0|quiver|quiver:False:1987973	D1G37_09300|D1G37_09300|zinc-bindingalcoholdehydrogenasefamilyprotein|1986922:1987932Reverse;unitig_0|quiver|quiver:False:1987973	;		By matching		By matching	By MS/MS	By matching	By MS/MS	By MS/MS
18.116	17.2777	17.8875	16.651	18.3201	18.5632	19.8297	20.2927						2	2	2	2.6	2.6	2.6	97.822	0	12.61	4834400	3	NaN	NaN	NaN	1.64247	0.130394	-1.76835	-1.11812	D1G37_09315|topA|typeIDNAtopoisomerase|1989042:1991678Forward;unitig_0|quiver|quiver:True:1988999	D1G37_09315|topA|typeIDNAtopoisomerase|1989042:1991678Forward;unitig_0|quiver|quiver:True:1988999	;					By MS/MS	By matching	By MS/MS	By MS/MS
18.1493	17.4157	17.3452	16.1549	17.8289	16.9414	22.2298	15.8335						2	2	2	33.3	33.3	33.3	6.0902	0	35.095	22490000	5	NaN	NaN	NaN	0.265356	0.736665	-0.942132	-0.382866	D1G37_09360|rpmG|50SribosomalproteinL33|1998725:1998880Reverse;unitig_0|quiver|quiver:False:1998882	D1G37_09360|rpmG|50SribosomalproteinL33|1998725:1998880Reverse;unitig_0|quiver|quiver:False:1998882	;					By MS/MS	By MS/MS	By MS/MS	By MS/MS
22.4843	22.6119	21.5569	21.8549	23.9453	23.3055	23.4333	22.4488						3	3	3	35.9	35.9	35.9	9.1036	0	61.93	84337000	23	NaN	NaN	NaN	1.55817	0.145287	-1.15621	-0.825899	D1G37_09365|D1G37_09365|50SribosomalproteinL28|1998893:1999129Reverse;unitig_0|quiver|quiver:False:1999176	D1G37_09365|D1G37_09365|50SribosomalproteinL28|1998893:1999129Reverse;unitig_0|quiver|quiver:False:1999176	;	By MS/MS	By MS/MS	By MS/MS	By MS/MS	By MS/MS	By MS/MS	By MS/MS	By MS/MS
17.031	22.1259	22.0736	22.0893	22.2477	17.9171	21.9065	16.8914						3	3	3	18.5	18.5	18.5	19.807	0	26.712	44471000	10	NaN	NaN	NaN	0.23648	0.765214	1.08928	0.380426	D1G37_09400|msrA|peptide-methionine(S)-S-oxidereductase|2004765:2005286Reverse;unitig_0|quiver|quiver:False:2005330	D1G37_09400|msrA|peptide-methionine(S)-S-oxidereductase|2004765:2005286Reverse;unitig_0|quiver|quiver:False:2005330	;	By MS/MS	By MS/MS	By MS/MS	By MS/MS	By MS/MS	By MS/MS	By MS/MS	By MS/MS
17.2793	21.941	22.3118	22.2924	17.5623	19.8148	17.0165	21.4858						4	4	4	33.1	33.1	33.1	18.931	0	71.442	32292000	5	NaN	NaN	NaN	0.581058	0.519537	1.98631	0.762188	D1G37_09410|D1G37_09410|dihydrofolatereductase|2006457:2006966Reverse;unitig_0|quiver|quiver:False:2006998	D1G37_09410|D1G37_09410|dihydrofolatereductase|2006457:2006966Reverse;unitig_0|quiver|quiver:False:2006998	;	By matching	By MS/MS	By MS/MS	By matching	By MS/MS	By MS/MS	By matching	By matching
16.2912	19.0417	18.0735	18.4083	17.4676	18.2568	17.2131	20.0319						1	1	1	2.9	2.9	2.9	31.826	0.0045819	8.1935	9849000	2	NaN	NaN	NaN	0.124581	0.869393	-0.288692	-0.154587	D1G37_09415|thyA|thymidylatesynthase|2007011:2007853Reverse;unitig_0|quiver|quiver:False:2007870	D1G37_09415|thyA|thymidylatesynthase|2007011:2007853Reverse;unitig_0|quiver|quiver:False:2007870	;	By matching	By matching		By matching	By matching	By matching	By MS/MS	By MS/MS
18.3256	17.1814	16.4993	21.5031	17.6492	17.4515	18.2284	15.3435						3	3	3	25	25	25	22.828	0	29.93	13502000	3	NaN	NaN	NaN	0.42091	0.613765	1.20924	0.531627	D1G37_09470|rdgB|RdgB/HAM1familynon-canonicalpurineNTPpyrophosphatase|2018046:2018672Reverse;unitig_0|quiver|quiver:False:2018710	D1G37_09470|rdgB|RdgB/HAM1familynon-canonicalpurineNTPpyrophosphatase|2018046:2018672Reverse;unitig_0|quiver|quiver:False:2018710	;		By MS/MS	By MS/MS	By MS/MS	By MS/MS			By MS/MS
24.6269	24.919	24.4153	24.3178	24.8739	25.1375	24.472	24.3438						8	8	8	40.5	40.5	40.5	21.611	0	155.84	288120000	38	NaN	NaN	NaN	0.246821	0.752768	-0.137047	-0.111784	D1G37_09480|D1G37_09480|sel1repeatfamilyprotein|2019420:2020007Reverse;unitig_0|quiver|quiver:False:2020033	D1G37_09480|D1G37_09480|sel1repeatfamilyprotein|2019420:2020007Reverse;unitig_0|quiver|quiver:False:2020033	;	By MS/MS	By MS/MS	By MS/MS	By MS/MS	By MS/MS	By MS/MS	By MS/MS	By MS/MS
17.4113	18.15	17.8877	20.2287	19.8574	17.6616	20.4933	21.0102						4	4	4	7.4	7.4	7.4	63.251	0	27.595	10738000	8	NaN	NaN	NaN	0.667269	0.464069	-1.33624	-0.680262	D1G37_09495|leuA|2-isopropylmalatesynthase|2021841:2023538Reverse;unitig_0|quiver|quiver:False:2023594	D1G37_09495|leuA|2-isopropylmalatesynthase|2021841:2023538Reverse;unitig_0|quiver|quiver:False:2023594	;	By matching	By MS/MS		By matching	By MS/MS		By MS/MS	By MS/MS
28.3056	27.8016	27.6084	27.5873	28.5707	28.8241	28.8757	28.9273				+	minus_plus	41	41	41	60.5	60.5	60.5	82.773	0	323.31	3965200000	236	NaN	NaN	NaN	2.72435	0.0224615	-0.973723	-0.821825	D1G37_09505|D1G37_09505|TonB-dependentsiderophorereceptor|2024787:2027075Reverse;unitig_0|quiver|quiver:False:2027086	D1G37_09505|D1G37_09505|TonB-dependentsiderophorereceptor|2024787:2027075Reverse;unitig_0|quiver|quiver:False:2027086	;	By MS/MS	By MS/MS	By MS/MS	By MS/MS	By MS/MS	By MS/MS	By MS/MS	By MS/MS
25.9385	26.2511	26.4835	26.7517	27.0535	26.4384	26.9483	27.4999						30	30	30	69.8	69.8	69.8	49.666	0	323.31	1352600000	136	NaN	NaN	NaN	1.19078	0.234913	-0.628817	-0.491993	D1G37_09510|D1G37_09510|triggerfactor|2027490:2028824Forward;unitig_0|quiver|quiver:True:2027468	D1G37_09510|D1G37_09510|triggerfactor|2027490:2028824Forward;unitig_0|quiver|quiver:True:2027468	;	By MS/MS	By MS/MS	By MS/MS	By MS/MS	By MS/MS	By MS/MS	By MS/MS	By MS/MS
17.8144	21.0014	20.8736	20.8474	16.0049	17.7014	17.1393	20.9353						4	4	4	19.9	19.9	19.9	22.54	0	45.81	13545000	8	NaN	NaN	NaN	0.836096	0.374263	2.18895	0.947462	D1G37_09515|clpP|ATP-dependentClpendopeptidaseproteolyticsubunitClpP|2029017:2029622Forward;unitig_0|quiver|quiver:True:2029013	D1G37_09515|clpP|ATP-dependentClpendopeptidaseproteolyticsubunitClpP|2029017:2029622Forward;unitig_0|quiver|quiver:True:2029013	;		By MS/MS	By MS/MS	By MS/MS	By matching		By matching	By MS/MS
18.272	21.3669	16.9562	18.1468	21.7967	21.4454	21.3993	22.0428						4	4	4	9.4	9.4	9.4	48.082	0	43.708	30274000	10	NaN	NaN	NaN	1.69181	0.120243	-2.98559	-1.52797	D1G37_09520|clpX|ATP-dependentClpproteaseATP-bindingsubunitClpX|2029724:2031037Forward;unitig_0|quiver|quiver:True:2029702	D1G37_09520|clpX|ATP-dependentClpproteaseATP-bindingsubunitClpX|2029724:2031037Forward;unitig_0|quiver|quiver:True:2029702	;	By MS/MS	By MS/MS	By MS/MS	By matching	By MS/MS	By MS/MS	By MS/MS	By MS/MS
17.1756	17.1247	18.7959	16.1023	18.5658	16.7597	17.9678	20.8718						1	1	1	5.9	5.9	5.9	27.133	0	11.042	9285200	2	NaN	NaN	NaN	0.565286	0.528212	-1.2416	-0.612576	D1G37_09525|D1G37_09525|DUF2846domain-containingprotein|2031185:2031901Forward;unitig_0|quiver|quiver:True:2031139	D1G37_09525|D1G37_09525|DUF2846domain-containingprotein|2031185:2031901Forward;unitig_0|quiver|quiver:True:2031139	;	By matching	By MS/MS	By matching		By matching	By MS/MS		By MS/MS
23.3799	22.7498	23.1127	23.1155	23.4344	23.5106	23.2849	22.2851						7	7	7	40.8	40.8	40.8	20.849	0	74.189	100740000	19	NaN	NaN	NaN	0.0436774	0.962525	-0.0392551	-0.0298951	D1G37_09530|D1G37_09530|DUF2059domain-containingprotein|2031926:2032480Reverse;unitig_0|quiver|quiver:False:2032650	D1G37_09530|D1G37_09530|DUF2059domain-containingprotein|2031926:2032480Reverse;unitig_0|quiver|quiver:False:2032650	;	By MS/MS	By MS/MS	By MS/MS	By MS/MS	By MS/MS	By MS/MS	By MS/MS	By MS/MS
24.897	25.6711	25.8939	25.9919	25.4958	25.082	25.7745	25.7915						22	22	22	61	61	61	54.969	0	285.92	610450000	92	NaN	NaN	NaN	0.0949616	0.903794	0.0775661	0.05974	D1G37_09535|D1G37_09535|fumaratehydratase|2032621:2034147Reverse;unitig_0|quiver|quiver:False:2034188	D1G37_09535|D1G37_09535|fumaratehydratase|2032621:2034147Reverse;unitig_0|quiver|quiver:False:2034188	;	By MS/MS	By MS/MS	By MS/MS	By MS/MS	By MS/MS	By MS/MS	By MS/MS	By MS/MS
17.4283	18.8793	17.1917	15.684	17.6287	17.9625	19.1714	16.1069						1	1	1	2.9	2.9	2.9	77.015	0	18.478	939700	0	NaN	NaN	NaN	0.181072	0.814031	-0.42157	-0.220864	D1G37_09540|D1G37_09540|phosphateacetyltransferase|2034374:2036518Reverse;unitig_0|quiver|quiver:False:2036523	D1G37_09540|D1G37_09540|phosphateacetyltransferase|2034374:2036518Reverse;unitig_0|quiver|quiver:False:2036523	;							By MS/MS
16.7948	17.5573	16.9831	17.5627	17.6767	18.1781	18.2327	18.7987						2	2	2	7	7	7	43.196	0	13.49	2214000	1	NaN	NaN	NaN	1.78121	0.105564	-0.997041	-0.765326	D1G37_09545|D1G37_09545|acetatekinase|2036562:2037764Reverse;unitig_0|quiver|quiver:False:2037838	D1G37_09545|D1G37_09545|acetatekinase|2036562:2037764Reverse;unitig_0|quiver|quiver:False:2037838	;			By matching	By MS/MS			By matching	By MS/MS
18.1632	17.8737	17.1763	19.0437	17.4262	18.7189	17.1888	20.9606						3	3	3	5.5	5.5	5.5	65.604	0	23.049	10233000	4	NaN	NaN	NaN	0.214842	0.780106	-0.509389	-0.261717	D1G37_09550|D1G37_09550|phosphogluconatedehydratase|2038527:2040380Forward;unitig_0|quiver|quiver:True:2038466	D1G37_09550|D1G37_09550|phosphogluconatedehydratase|2038527:2040380Forward;unitig_0|quiver|quiver:True:2038466	;	By matching				By MS/MS	By MS/MS	By matching	By MS/MS
23.0773	23.3199	23.1973	23.4189	23.0217	23.5052	23.3964	24.0133						9	9	9	26.1	26.1	26.1	45.715	0	90.475	128310000	30	NaN	NaN	NaN	0.481941	0.578353	-0.230771	-0.189534	D1G37_09575|D1G37_09575|gamma-glutamyl-phosphatereductase|2045012:2046277Reverse;unitig_0|quiver|quiver:False:2046288	D1G37_09575|D1G37_09575|gamma-glutamyl-phosphatereductase|2045012:2046277Reverse;unitig_0|quiver|quiver:False:2046288	;	By MS/MS	By MS/MS	By MS/MS	By MS/MS	By MS/MS	By MS/MS	By MS/MS	By MS/MS
18.313	21.7404	15.7143	17.9816	21.1765	21.1012	20.713	21.1486						5	5	5	16.5	16.5	16.5	36.884	0	39.397	29317000	8	NaN	NaN	NaN	1.08311	0.273134	-2.59747	-1.15547	D1G37_09590|D1G37_09590|beta-N-acetylhexosaminidase|2049111:2050130Reverse;unitig_0|quiver|quiver:False:2050195	D1G37_09590|D1G37_09590|beta-N-acetylhexosaminidase|2049111:2050130Reverse;unitig_0|quiver|quiver:False:2050195	;	By MS/MS	By MS/MS	By MS/MS	By matching	By MS/MS	By MS/MS	By MS/MS	By MS/MS
29.3054	28.9842	29.0879	28.9728	29.2536	29.1928	28.8772	28.8268						52	52	52	70.8	70.8	70.8	80.792	0	323.31	6325800000	350	NaN	NaN	NaN	0.142578	0.849527	0.0499463	0.0440839	D1G37_09595|D1G37_09595|tail-specificprotease|2050323:2052506Forward;unitig_0|quiver|quiver:True:2050316	D1G37_09595|D1G37_09595|tail-specificprotease|2050323:2052506Forward;unitig_0|quiver|quiver:True:2050316	;	By MS/MS	By MS/MS	By MS/MS	By MS/MS	By MS/MS	By MS/MS	By MS/MS	By MS/MS
27.0915	28.0449	27.8709	27.6619	27.1994	26.6625	26.9047	27.7693						7	7	7	62.9	62.9	62.9	15.462	0	233.24	2171000000	101	NaN	NaN	NaN	0.846342	0.369787	0.533312	0.405249	D1G37_09615|D1G37_09615|nucleoside-diphosphatekinase|2054933:2055364Forward;unitig_0|quiver|quiver:True:2054902	D1G37_09615|D1G37_09615|nucleoside-diphosphatekinase|2054933:2055364Forward;unitig_0|quiver|quiver:True:2054902	;	By MS/MS	By MS/MS	By MS/MS	By MS/MS	By MS/MS	By MS/MS	By MS/MS	By MS/MS
26.7905	26.2193	25.7301	25.8184	26.6043	27.3471	26.7867	26.1774						13	13	13	51.4	51.4	51.4	28.877	0	323.31	1030000000	98	NaN	NaN	NaN	0.86666	0.361287	-0.589282	-0.439008	D1G37_09625|pilW|typeIVpilusbiogenesis/stabilityproteinPilW|2056768:2057535Forward;unitig_0|quiver|quiver:True:2056725	D1G37_09625|pilW|typeIVpilusbiogenesis/stabilityproteinPilW|2056768:2057535Forward;unitig_0|quiver|quiver:True:2056725	;	By MS/MS	By MS/MS	By MS/MS	By MS/MS	By MS/MS	By MS/MS	By MS/MS	By MS/MS
22.3213	22.5001	23.0654	23.1479	23.0688	22.7408	23.1219	23.2325						9	9	9	31	31	31	40.443	0	76.607	96038000	21	NaN	NaN	NaN	0.574101	0.523286	-0.282346	-0.229445	D1G37_09635|D1G37_09635|4-hydroxy-3-methylbut-2-en-1-yldiphosphatesynthase(flavodoxin)|2058339:2059454Forward;unitig_0|quiver|quiver:True:2058317	D1G37_09635|D1G37_09635|4-hydroxy-3-methylbut-2-en-1-yldiphosphatesynthase(flavodoxin)|2058339:2059454Forward;unitig_0|quiver|quiver:True:2058317	;	By MS/MS	By MS/MS	By MS/MS	By MS/MS	By MS/MS	By MS/MS	By MS/MS	By MS/MS
20.3283	20.392	20.8044	20.3484	20.7605	18.2993	20.7309	20.5913						3	3	3	11.4	11.4	11.4	48.377	0	24.198	17067000	9	NaN	NaN	NaN	0.248887	0.751433	0.372781	0.231485	D1G37_09640|D1G37_09640|histidine--tRNAligase|2059451:2060743Forward;unitig_0|quiver|quiver:True:2059444	D1G37_09640|D1G37_09640|histidine--tRNAligase|2059451:2060743Forward;unitig_0|quiver|quiver:True:2059444	;	By matching	By MS/MS	By MS/MS	By MS/MS	By MS/MS	By MS/MS	By MS/MS	By MS/MS
29.3687	28.9577	28.6551	28.3371	28.7026	29.1908	29.0541	28.7676						27	27	27	66.1	66.1	66.1	41.128	0	323.31	5478900000	216	NaN	NaN	NaN	0.152487	0.838114	-0.0991168	-0.0793831	D1G37_09650|bamB|outermembraneproteinassemblyfactorBamB|2061470:2062615Forward;unitig_0|quiver|quiver:True:2061433	D1G37_09650|bamB|outermembraneproteinassemblyfactorBamB|2061470:2062615Forward;unitig_0|quiver|quiver:True:2061433	;	By MS/MS	By MS/MS	By MS/MS	By MS/MS	By MS/MS	By MS/MS	By MS/MS	By MS/MS
16.9347	17.9305	17.0098	17.0634	18.2864	17.9552	19.0648	20.3766						2	2	2	5.8	5.8	5.8	52.799	0	17.402	4270700	3	NaN	NaN	NaN	1.54884	0.146719	-1.68612	-1.06274	D1G37_09655|der|ribosomebiogenesisGTPaseDer|2062803:2064212Forward;unitig_0|quiver|quiver:True:2062793	D1G37_09655|der|ribosomebiogenesisGTPaseDer|2062803:2064212Forward;unitig_0|quiver|quiver:True:2062793	;							By MS/MS	By MS/MS
23.288	23.6874	23.3983	23.688	23.6596	22.36	22.8663	23.3162						3	3	3	25.7	25.7	25.7	17.03	0	67.218	122190000	21	NaN	NaN	NaN	0.765239	0.403487	0.464917	0.357739	D1G37_09665|D1G37_09665|protein-exportproteinSecB|2065054:2065512Reverse;unitig_0|quiver|quiver:False:2065538	D1G37_09665|D1G37_09665|protein-exportproteinSecB|2065054:2065512Reverse;unitig_0|quiver|quiver:False:2065538	;	By MS/MS	By MS/MS	By MS/MS	By MS/MS	By MS/MS	By MS/MS	By MS/MS	By MS/MS
17.232	22.2277	22.036	21.8585	15.7801	18.4325	18.5814	14.6255						2	2	2	24.7	24.7	24.7	9.659	0	18.842	24652000	6	NaN	NaN	NaN	1.36881	0.187245	3.9837	1.55935	D1G37_09670|grxC|glutaredoxin3|2065540:2065797Reverse;unitig_0|quiver|quiver:False:2065826	D1G37_09670|grxC|glutaredoxin3|2065540:2065797Reverse;unitig_0|quiver|quiver:False:2065826	;	By MS/MS	By MS/MS	By MS/MS	By MS/MS	By matching	By matching		By MS/MS
18.7826	17.886	17.3613	18.3378	17.9538	18.522	16.5733	18.9584						1	1	1	5.3	5.3	5.3	22.051	0.0044994	7.7109	2599700	3	NaN	NaN	NaN	0.0526132	0.953148	0.0900521	0.0562285	D1G37_09685|D1G37_09685|oligoribonuclease|2067507:2068073Forward;unitig_0|quiver|quiver:True:2067476	D1G37_09685|D1G37_09685|oligoribonuclease|2067507:2068073Forward;unitig_0|quiver|quiver:True:2067476	;	By matching	By MS/MS	By MS/MS	By MS/MS				By matching
22.8369	23.3988	24.1677	24.4654	24.332	23.9487	24.1287	24.7298						11	11	11	43	43	43	29.742	0	138.5	220500000	37	NaN	NaN	NaN	0.674802	0.459417	-0.567627	-0.403758	D1G37_09695|D1G37_09695|enoyl-ACPreductase|2069066:2069899Forward;unitig_0|quiver|quiver:True:2068987	D1G37_09695|D1G37_09695|enoyl-ACPreductase|2069066:2069899Forward;unitig_0|quiver|quiver:True:2068987	;	By MS/MS	By MS/MS	By MS/MS	By MS/MS	By MS/MS	By MS/MS	By MS/MS	By MS/MS
23.2324	22.8717	22.7205	22.6118	22.973	23.5223	23.1729	22.6895						10	10	10	30.6	30.6	30.6	51.177	0	176.94	90456000	36	NaN	NaN	NaN	0.470962	0.586249	-0.230333	-0.188595	D1G37_09700|adeC|AdeC/AdeK/OprMfamilymultidrugeffluxcomplexoutermembranefactor|2069969:2071375Reverse;unitig_0|quiver|quiver:False:2071461	D1G37_09700|adeC|AdeC/AdeK/OprMfamilymultidrugeffluxcomplexoutermembranefactor|2069969:2071375Reverse;unitig_0|quiver|quiver:False:2071461	;	By MS/MS	By MS/MS	By MS/MS	By MS/MS	By MS/MS	By MS/MS	By MS/MS	By MS/MS
25.0512	24.7456	24.6052	24.5527	25.1637	25.3826	25.2553	24.9619						12	12	12	65.1	65.1	65.1	18.89	0	264.37	365710000	47	NaN	NaN	NaN	1.71409	0.116546	-0.452212	-0.395758	D1G37_09720|D1G37_09720|hypotheticalprotein|2075837:2076346Reverse;unitig_0|quiver|quiver:False:2076348	D1G37_09720|D1G37_09720|hypotheticalprotein|2075837:2076346Reverse;unitig_0|quiver|quiver:False:2076348	;	By MS/MS	By MS/MS	By MS/MS	By MS/MS	By MS/MS	By MS/MS	By MS/MS	By MS/MS
23.271	23.7255	23.9018	23.78	24.3191	23.8011	24.196	24.3448						14	14	14	20.6	20.6	20.6	98.09	0	175.49	191880000	40	NaN	NaN	NaN	1.42427	0.176942	-0.4957	-0.417775	D1G37_09725|D1G37_09725|leucine--tRNAligase|2076374:2078998Reverse;unitig_0|quiver|quiver:False:2079006	D1G37_09725|D1G37_09725|leucine--tRNAligase|2076374:2078998Reverse;unitig_0|quiver|quiver:False:2079006	;	By MS/MS	By MS/MS	By MS/MS	By MS/MS	By MS/MS	By MS/MS	By MS/MS	By MS/MS
33.0848	32.8709	33.015	32.6784	32.3852	32.7041	32.7894	32.2691						25	25	25	73.3	73.3	73.3	30.979	0	323.31	83971000000	986	NaN	NaN	NaN	1.29894	0.20301	0.375312	0.325339	D1G37_09740|D1G37_09740|carbapenem-hydrolyzingclassDbeta-lactamaseOXA-23|2080824:2081645Forward;unitig_0|quiver|quiver:True:2080727	D1G37_09740|D1G37_09740|carbapenem-hydrolyzingclassDbeta-lactamaseOXA-23|2080824:2081645Forward;unitig_0|quiver|quiver:True:2080727	;	By MS/MS	By MS/MS	By MS/MS	By MS/MS	By MS/MS	By MS/MS	By MS/MS	By MS/MS
26.318	26.7582	26.6871	26.7997	26.775	26.5191	26.9852	27.0536						17	17	17	59.8	59.8	59.8	36.852	0	323.31	1320000000	112	NaN	NaN	NaN	0.54886	0.539195	-0.192479	-0.165489	D1G37_09760|D1G37_09760|ketol-acidreductoisomerase|2085075:2086091Forward;unitig_0|quiver|quiver:True:2085062	D1G37_09760|D1G37_09760|ketol-acidreductoisomerase|2085075:2086091Forward;unitig_0|quiver|quiver:True:2085062	;	By MS/MS	By MS/MS	By MS/MS	By MS/MS	By MS/MS	By MS/MS	By MS/MS	By MS/MS
17.3824	18.9737	16.2406	18.4709	16.9518	16.028	17.6519	20.7747						2	2	2	4	4	4	60.319	0	18.171	4090800	2	NaN	NaN	NaN	0.0241924	0.979832	-0.0847001	-0.0385798	D1G37_09790|D1G37_09790|peptidechainreleasefactor3|2091834:2093426Forward;unitig_0|quiver|quiver:True:2091824	D1G37_09790|D1G37_09790|peptidechainreleasefactor3|2091834:2093426Forward;unitig_0|quiver|quiver:True:2091824	;					By matching			By MS/MS
20.5682	21.1181	21.0876	22.1916	21.1386	18.6504	21.4888	21.2467						6	6	6	8.2	8.2	8.2	100.11	0	54.238	28857000	11	NaN	NaN	NaN	0.351643	0.671254	0.610244	0.349376	D1G37_09810|acnA|aconitatehydrataseAcnA|2096303:2099059Forward;unitig_0|quiver|quiver:True:2096275	D1G37_09810|acnA|aconitatehydrataseAcnA|2096303:2099059Forward;unitig_0|quiver|quiver:True:2096275	;	By MS/MS	By MS/MS	By MS/MS	By MS/MS	By MS/MS	By matching	By MS/MS	By MS/MS
24.8589	24.0772	23.7976	23.4136	18.034	18.0503	22.3339	23.3091						5	5	5	46.5	46.5	46.5	9.8534	0	60.971	117920000	11	NaN	NaN	NaN	1.34758	0.190105	3.60502	1.4853	D1G37_09890|D1G37_09890|hypotheticalprotein|2111609:2111869Forward;unitig_0|quiver|quiver:True:2111569	D1G37_09890|D1G37_09890|hypotheticalprotein|2111609:2111869Forward;unitig_0|quiver|quiver:True:2111569	;	By MS/MS	By MS/MS	By MS/MS	By MS/MS	By matching	By matching	By MS/MS	By MS/MS
24.8264	24.2329	22.9172	22.9584	17.3655	16.2017	21.3042	15.9904				+	minus_plus	5	5	5	47.4	47.4	47.4	15.206	0	56.145	88339000	13	NaN	NaN	NaN	2.41054	0.0408217	6.01823	2.59155	D1G37_09910|D1G37_09910|hypotheticalprotein|2114287:2114700Forward;unitig_0|quiver|quiver:True:2114274	D1G37_09910|D1G37_09910|hypotheticalprotein|2114287:2114700Forward;unitig_0|quiver|quiver:True:2114274	;	By MS/MS	By MS/MS	By MS/MS	By MS/MS	By matching	By matching	By MS/MS	By matching
21.1209	17.8297	16.7202	16.746	20.7213	20.5356	18.8288	16.3533						2	2	2	11.9	11.9	11.9	13.896	0	11.455	10751000	5	NaN	NaN	NaN	0.28901	0.718358	-1.00559	-0.410382	D1G37_09930|D1G37_09930|copperresistanceproteinCopC|2117446:2117826Reverse;unitig_0|quiver|quiver:False:2117843	D1G37_09930|D1G37_09930|copperresistanceproteinCopC|2117446:2117826Reverse;unitig_0|quiver|quiver:False:2117843	;	By MS/MS	By matching		By MS/MS	By MS/MS	By MS/MS	By MS/MS	By matching
21.619	21.434	21.9582	22.0298	21.5093	21.5217	21.1282	21.7801						3	3	3	31	31	31	12.779	0	44.35	36586000	9	NaN	NaN	NaN	0.684517	0.452558	0.275434	0.230559	D1G37_09950|D1G37_09950|hypotheticalprotein|2122718:2123059Forward;unitig_0|quiver|quiver:True:2122702	D1G37_09950|D1G37_09950|hypotheticalprotein|2122718:2123059Forward;unitig_0|quiver|quiver:True:2122702	;	By MS/MS	By MS/MS	By MS/MS	By MS/MS	By MS/MS	By matching	By matching	By MS/MS
22.6876	22.0126	22.0763	21.8298	22.2988	22.5015	22.5866	22.1975						3	3	2	21.1	21.1	13.2	23.009	0	34.829	56381000	16	NaN	NaN	NaN	0.550835	0.537897	-0.244539	-0.20267	unitig_0|quiver|quiver:True:2123143;D1G37_09955|D1G37_09955|copperoxidase|2123144:2125128Forward	unitig_0|quiver|quiver:True:2123143;D1G37_09955|D1G37_09955|copperoxidase|2123144:2125128Forward	;	By MS/MS	By MS/MS	By MS/MS	By MS/MS	By MS/MS	By MS/MS	By MS/MS	By MS/MS
24.9617	24.6284	24.2411	24.3903	25.0842	25.5714	25.7948	24.56						8	8	8	32.1	32.1	32.1	34.48	0	162.6	375160000	40	NaN	NaN	NaN	1.15711	0.247783	-0.697231	-0.529714	D1G37_09960|D1G37_09960|autotransporterdomain-containingprotein|2125115:2126041Forward;unitig_0|quiver|quiver:True:2125108	D1G37_09960|D1G37_09960|autotransporterdomain-containingprotein|2125115:2126041Forward;unitig_0|quiver|quiver:True:2125108	;	By MS/MS	By MS/MS	By MS/MS	By MS/MS	By MS/MS	By MS/MS	By MS/MS	By MS/MS
16.7555	18.3316	17.3031	18.5424	17.2755	18.4713	18.6665	19.376						1	1	1	2.9	2.9	2.9	39.882	0.0035545	9.9139	3849700	2	NaN	NaN	NaN	0.545534	0.53988	-0.71416	-0.444092	D1G37_10070|D1G37_10070|Re/Si-specificNAD(P)(+)transhydrogenasesubunitalpha|2146693:2147820Forward;unitig_0|quiver|quiver:True:2146683	D1G37_10070|D1G37_10070|Re/Si-specificNAD(P)(+)transhydrogenasesubunitalpha|2146693:2147820Forward;unitig_0|quiver|quiver:True:2146683	;			By matching	By matching	By MS/MS		By matching	By MS/MS
18.4086	18.46	18.8393	15.7589	17.6467	18.259	18.7431	19.3694						1	1	1	3.8	3.8	3.8	29.714	0.0045872	8.1954	3316700	2	NaN	NaN	NaN	0.342584	0.679663	-0.637892	-0.354843	D1G37_10095|D1G37_10095|hydroxypyruvateisomerase|2151221:2152015Reverse;unitig_0|quiver|quiver:False:2152038	D1G37_10095|D1G37_10095|hydroxypyruvateisomerase|2151221:2152015Reverse;unitig_0|quiver|quiver:False:2152038	;	By matching				By MS/MS			By MS/MS
22.9492	23.6	23.9513	23.8952	23.0592	22.8535	22.946	23.0271						8	8	8	36.8	36.8	36.8	33.156	0	126.12	125100000	33	NaN	NaN	NaN	1.43547	0.175204	0.627491	0.508332	D1G37_10115|cysM|cysteinesynthaseCysM|2156774:2157688Forward;unitig_0|quiver|quiver:True:2156764	D1G37_10115|cysM|cysteinesynthaseCysM|2156774:2157688Forward;unitig_0|quiver|quiver:True:2156764	;	By MS/MS	By MS/MS	By MS/MS	By MS/MS	By MS/MS	By MS/MS	By MS/MS	By MS/MS
23.1478	22.6202	22.3878	17.977	23.1392	23.5375	24.1893	22.9441						3	3	3	30.1	30.1	30.1	15.715	0	39.444	103100000	12	NaN	NaN	NaN	0.772491	0.399962	-1.91934	-0.861769	D1G37_10145|D1G37_10145|ComEAfamilyDNA-bindingprotein|2163971:2164381Forward;unitig_0|quiver|quiver:True:2163952	D1G37_10145|D1G37_10145|ComEAfamilyDNA-bindingprotein|2163971:2164381Forward;unitig_0|quiver|quiver:True:2163952	;	By MS/MS	By MS/MS	By MS/MS	By MS/MS	By MS/MS	By MS/MS	By MS/MS	By MS/MS
18.1428	18.054	17.5847	17.7903	17.2011	17.6093	17.2627	15.9034						1	1	1	4.8	4.8	4.8	28.976	0.00863	6.5458	0	1	NaN	NaN	NaN	-4.34294e-08	0	0	0	D1G37_10160|panB|3-methyl-2-oxobutanoatehydroxymethyltransferase|2166494:2167303Forward;unitig_0|quiver|quiver:True:2166448	D1G37_10160|panB|3-methyl-2-oxobutanoatehydroxymethyltransferase|2166494:2167303Forward;unitig_0|quiver|quiver:True:2166448	;				By MS/MS
18.2764	17.5066	18.2625	16.523	17.8732	19.8542	18.6733	15.478						2	2	2	8.9	8.9	8.9	31.065	0	14.807	5299700	2	NaN	NaN	NaN	0.120612	0.873974	-0.327513	-0.162672	D1G37_10165|D1G37_10165|pantoate--beta-alanineligase|2167307:2168155Forward;unitig_0|quiver|quiver:True:2167303	D1G37_10165|D1G37_10165|pantoate--beta-alanineligase|2167307:2168155Forward;unitig_0|quiver|quiver:True:2167303	;		By MS/MS	By matching		By MS/MS	By matching		By matching
23.8448	24.0712	24.0985	24.1873	24.112	23.8424	24.4529	24.6852						17	17	17	36.1	36.1	36.1	73.15	0	225.32	226420000	55	NaN	NaN	NaN	0.512983	0.566269	-0.222694	-0.185663	D1G37_10190|D1G37_10190|threonine--tRNAligase|2171936:2173858Forward;unitig_0|quiver|quiver:True:2171893	D1G37_10190|D1G37_10190|threonine--tRNAligase|2171936:2173858Forward;unitig_0|quiver|quiver:True:2171893	;	By MS/MS	By MS/MS	By MS/MS	By MS/MS	By MS/MS	By MS/MS	By MS/MS	By MS/MS
21.7711	22.3609	22.2085	22.8088	22.1162	22.6331	22.8236	23.5192						8	8	8	52.5	52.5	52.5	20.64	0	69.141	77313000	29	NaN	NaN	NaN	0.644683	0.476189	-0.485702	-0.35698	D1G37_10195|D1G37_10195|translationinitiationfactorIF-3|2173864:2174415Forward;unitig_0|quiver|quiver:True:2173809	D1G37_10195|D1G37_10195|translationinitiationfactorIF-3|2173864:2174415Forward;unitig_0|quiver|quiver:True:2173809	;	By MS/MS	By MS/MS	By MS/MS	By MS/MS	By MS/MS	By MS/MS	By MS/MS	By MS/MS
18.753	18.6463	17.8948	17.6084	16.6543	18.4098	17.6884	20.5808						1	1	1	6.7	6.7	6.7	13.437	0.0086207	6.485	5464100	1	NaN	NaN	NaN	0.0427074	0.963529	-0.107663	-0.0573477	unitig_0|quiver|quiver:True:2177467;D1G37_10225|D1G37_10225|50SribosomalproteinL20|2177468:2177827Forward	unitig_0|quiver|quiver:True:2177467;D1G37_10225|D1G37_10225|50SribosomalproteinL20|2177468:2177827Forward	;		By matching					By matching	By MS/MS
22.2507	22.7888	22.3688	22.4334	23.3367	22.8595	23.2495	23.4794				+	minus_plus	7	7	7	22.4	22.4	22.4	36.67	0	62.49	86239000	21	NaN	NaN	NaN	2.32951	0.0475177	-0.770871	-0.65544	D1G37_10245|D1G37_10245|phenylalanine--tRNAligasesubunitalpha|2180205:2181185Forward;unitig_0|quiver|quiver:True:2180156	D1G37_10245|D1G37_10245|phenylalanine--tRNAligasesubunitalpha|2180205:2181185Forward;unitig_0|quiver|quiver:True:2180156	;	By MS/MS	By MS/MS	By MS/MS	By MS/MS	By MS/MS	By MS/MS	By MS/MS	By MS/MS
22.865	23.1603	23.3344	23.3606	23.7586	22.8907	23.4986	23.9815						14	14	14	23	23	23	87.699	0	152.77	132410000	37	NaN	NaN	NaN	0.644081	0.47573	-0.352263	-0.279193	D1G37_10250|D1G37_10250|phenylalanine--tRNAligasesubunitbeta|2181219:2183600Forward;unitig_0|quiver|quiver:True:2181206	D1G37_10250|D1G37_10250|phenylalanine--tRNAligasesubunitbeta|2181219:2183600Forward;unitig_0|quiver|quiver:True:2181206	;	By MS/MS	By MS/MS	By MS/MS	By MS/MS	By MS/MS	By MS/MS	By MS/MS	By MS/MS
20.7965	21.4487	21.4971	21.5066	22.3084	21.2955	21.6126	22.8262						6	6	6	16.1	16.1	16.1	47.526	0	66.642	43810000	15	NaN	NaN	NaN	0.921863	0.337232	-0.698422	-0.504222	D1G37_10270|rho|transcriptionterminationfactorRho|2184740:2186008Reverse;unitig_0|quiver|quiver:False:2186040	D1G37_10270|rho|transcriptionterminationfactorRho|2184740:2186008Reverse;unitig_0|quiver|quiver:False:2186040	;	By matching	By MS/MS	By MS/MS	By MS/MS	By MS/MS	By MS/MS	By MS/MS	By MS/MS
22.8667	23.8161	23.4958	23.467	23.5346	22.341	22.1256	23.0754						4	4	4	47.2	47.2	47.2	11.729	0	56.508	109480000	22	NaN	NaN	NaN	0.843497	0.371138	0.642267	0.464857	D1G37_10275|trxA|thioredoxin|2186330:2186656Reverse;unitig_0|quiver|quiver:False:2186709	D1G37_10275|trxA|thioredoxin|2186330:2186656Reverse;unitig_0|quiver|quiver:False:2186709	;	By MS/MS	By MS/MS	By MS/MS	By MS/MS	By MS/MS	By MS/MS	By MS/MS	By MS/MS
17.2331	18.7734	16.7573	18.6138	19.0251	17.6257	17.5354	20.5221						1	1	1	2.2	2.2	2.2	56.597	0.0055556	7.2853	8995100	2	NaN	NaN	NaN	0.429388	0.609631	-0.832682	-0.446871	D1G37_10280|ppx|exopolyphosphatase|2186936:2188456Forward;unitig_0|quiver|quiver:True:2186896	D1G37_10280|ppx|exopolyphosphatase|2186936:2188456Forward;unitig_0|quiver|quiver:True:2186896	;			By matching		By matching	By matching	By MS/MS	By MS/MS
21.615	17.5142	19.0783	21.5288	21.8393	18.9587	21.9707	22.216						4	4	4	20.9	20.9	20.9	29.673	0	37.842	35038000	9	NaN	NaN	NaN	0.471978	0.586018	-1.31215	-0.580976	D1G37_10285|D1G37_10285|acetyl-CoAcarboxylasecarboxyltransferasesubunitalpha|2188475:2189296Forward;unitig_0|quiver|quiver:True:2188456	D1G37_10285|D1G37_10285|acetyl-CoAcarboxylasecarboxyltransferasesubunitalpha|2188475:2189296Forward;unitig_0|quiver|quiver:True:2188456	;	By MS/MS	By matching	By matching	By MS/MS	By MS/MS	By matching	By MS/MS	By MS/MS
16.5597	18.0102	17.9063	21.4921	21.5393	21.0128	21.392	22.1557						3	3	3	14.5	14.5	14.5	29.102	0	92.909	27706000	13	NaN	NaN	NaN	1.51158	0.156227	-3.03289	-1.45837	D1G37_10295|D1G37_10295|pyrroline-5-carboxylatereductase|2190614:2191444Forward;unitig_0|quiver|quiver:True:2190598	D1G37_10295|D1G37_10295|pyrroline-5-carboxylatereductase|2190614:2191444Forward;unitig_0|quiver|quiver:True:2190598	;	By matching	By MS/MS	By MS/MS	By MS/MS	By MS/MS	By MS/MS	By MS/MS	By MS/MS
18.3288	17.3495	18.0432	16.0597	17.1587	19.0017	16.5811	19.3081						1	1	1	2	2	2	103.83	0	17.761	1203800	1	NaN	NaN	NaN	0.279365	0.726531	-0.567097	-0.307914	D1G37_10305|D1G37_10305|DNApolymeraseI|2192096:2194867Reverse;unitig_0|quiver|quiver:False:2194887	D1G37_10305|D1G37_10305|DNApolymeraseI|2192096:2194867Reverse;unitig_0|quiver|quiver:False:2194887	;								By MS/MS
22.8331	22.8212	22.7504	21.7523	23.0442	22.561	22.2319	23.4643						2	2	2	22.4	22.4	22.4	15.118	0	25.097	77548000	13	NaN	NaN	NaN	0.321515	0.695962	-0.286098	-0.207729	D1G37_10330|D1G37_10330|organichydroperoxideresistanceprotein|2201209:2201640Reverse;unitig_0|quiver|quiver:False:2201654	D1G37_10330|D1G37_10330|organichydroperoxideresistanceprotein|2201209:2201640Reverse;unitig_0|quiver|quiver:False:2201654	;	By MS/MS	By MS/MS	By matching	By MS/MS	By MS/MS	By MS/MS	By MS/MS	By MS/MS
21.7998	17.1847	17.3237	18.9203	16.4872	18.4336	16.8693	15.562						4	4	4	28.1	28.1	28.1	27.974	0	34.519	21878000	3	NaN	NaN	NaN	0.795924	0.387169	1.96909	0.883742	D1G37_10360|D1G37_10360|VacJfamilylipoprotein|2205275:2206024Reverse;unitig_0|quiver|quiver:False:2206188	D1G37_10360|D1G37_10360|VacJfamilylipoprotein|2205275:2206024Reverse;unitig_0|quiver|quiver:False:2206188	;	By MS/MS		By MS/MS	By matching	By matching	By matching	By MS/MS	By MS/MS
16.2708	17.7804	16.879	19.3985	17.342	17.8207	18.6844	20.2279						1	1	1	13.3	13.3	13.3	9.2284	0.0046838	9.3692	12250000	2	1	1	1	0.452662	0.595297	-0.936577	-0.48534	D1G37_10400|D1G37_10400|BolA/IbaGfamilyiron-sulfurmetabolismprotein|2214429:2214680Forward	D1G37_10400|D1G37_10400|BolA/IbaGfamilyiron-sulfurmetabolismprotein|2214429:2214680Forward			By matching		By matching	By MS/MS			By MS/MS
21.4579	21.9589	21.6267	22.1528	22.2721	21.1677	21.2571	22.1975						5	5	5	19.9	19.9	19.9	44.636	0	66.152	44548000	20	NaN	NaN	NaN	0.081274	0.921131	0.0754886	0.0565345	D1G37_10405|murA|UDP-N-acetylglucosamine1-carboxyvinyltransferase|2214687:2215943Forward;unitig_0|quiver|quiver:True:2214680	D1G37_10405|murA|UDP-N-acetylglucosamine1-carboxyvinyltransferase|2214687:2215943Forward;unitig_0|quiver|quiver:True:2214680	;	By MS/MS	By MS/MS	By MS/MS	By MS/MS	By MS/MS	By MS/MS	By MS/MS	By MS/MS
18.2097	18.8596	17.4902	17.2937	19.8321	18.394	17.158	15.1128						2	2	2	12.3	12.3	12.3	25.08	0	13.7	6513400	2	NaN	NaN	NaN	0.119022	0.876048	0.339071	0.164457	D1G37_10410|D1G37_10410|ATPphosphoribosyltransferase|2215943:2216626Forward;unitig_0|quiver|quiver:True:2215930	D1G37_10410|D1G37_10410|ATPphosphoribosyltransferase|2215943:2216626Forward;unitig_0|quiver|quiver:True:2215930	;		By matching	By MS/MS	By matching	By MS/MS			By matching
23.3224	23.3151	23.6515	23.6518	23.0687	23.3388	23.8649	23.3843						8	8	8	22.4	22.4	22.4	46.624	0	87.5	125640000	19	NaN	NaN	NaN	0.140624	0.852234	0.0710301	0.0596158	D1G37_10415|hisD|histidinoldehydrogenase|2216732:2218021Forward;unitig_0|quiver|quiver:True:2216668	D1G37_10415|hisD|histidinoldehydrogenase|2216732:2218021Forward;unitig_0|quiver|quiver:True:2216668	;	By MS/MS	By MS/MS	By MS/MS	By MS/MS	By MS/MS	By MS/MS	By MS/MS	By MS/MS
17.5353	18.3712	16.5958	17.2987	21.5731	21.4564	21.579	21.6866				+	minus_plus	3	3	3	8.6	8.6	8.6	40.453	0	18.589	20530000	8	NaN	NaN	NaN	4.51283	0.00119204	-4.12355	-3.01181	D1G37_10420|D1G37_10420|histidinol-phosphatetransaminase|2218091:2219176Forward;unitig_0|quiver|quiver:True:2218081	D1G37_10420|D1G37_10420|histidinol-phosphatetransaminase|2218091:2219176Forward;unitig_0|quiver|quiver:True:2218081	;		By matching	By MS/MS	By matching	By MS/MS	By MS/MS	By MS/MS	By MS/MS
22.9067	23.1765	23.2388	16.3588	23.7054	23.7342	18.8941	23.148						4	4	4	30.9	30.9	30.9	27.578	0	40.519	87847000	9	NaN	NaN	NaN	0.18065	0.812574	-0.95021	-0.311295	D1G37_10430|D1G37_10430|proteinFilA|2220893:2221741Forward;unitig_0|quiver|quiver:True:2220865	D1G37_10430|D1G37_10430|proteinFilA|2220893:2221741Forward;unitig_0|quiver|quiver:True:2220865	;	By matching	By MS/MS	By MS/MS	By MS/MS	By MS/MS	By MS/MS	By MS/MS	By MS/MS
26.5516	26.3123	26.4091	26.0863	26.3755	26.6867	26.5745	26.273						16	16	16	37.8	37.8	37.8	42.558	0	323.31	987570000	88	NaN	NaN	NaN	0.457371	0.593364	-0.137593	-0.121182	D1G37_10440|D1G37_10440|hypotheticalprotein|2222917:2224101Forward;unitig_0|quiver|quiver:True:2222868	D1G37_10440|D1G37_10440|hypotheticalprotein|2222917:2224101Forward;unitig_0|quiver|quiver:True:2222868	;	By MS/MS	By MS/MS	By MS/MS	By MS/MS	By MS/MS	By MS/MS	By MS/MS	By MS/MS
23.9798	23.7102	23.5495	23.1631	23.2774	23.4487	23.3295	22.7253						12	12	12	28.7	28.7	28.7	60.072	0	135.01	121830000	30	NaN	NaN	NaN	0.871237	0.361807	0.40542	0.328419	D1G37_10445|D1G37_10445|long-chainfattyacidABCtransporter|2224114:2225778Forward;unitig_0|quiver|quiver:True:2224101	D1G37_10445|D1G37_10445|long-chainfattyacidABCtransporter|2224114:2225778Forward;unitig_0|quiver|quiver:True:2224101	;	By MS/MS	By MS/MS	By MS/MS	By MS/MS	By MS/MS	By MS/MS	By MS/MS	By MS/MS
24.1684	24.3435	23.6939	23.9675	24.2631	24.7585	24.4088	24.3095						13	13	13	37.7	37.7	37.7	47.202	0	176.19	222480000	40	NaN	NaN	NaN	1.14746	0.251345	-0.391631	-0.332189	D1G37_10450|filE|putativepilusassemblyproteinFilE|2225772:2227040Forward;unitig_0|quiver|quiver:True:2225765	D1G37_10450|filE|putativepilusassemblyproteinFilE|2225772:2227040Forward;unitig_0|quiver|quiver:True:2225765	;	By MS/MS	By MS/MS	By MS/MS	By MS/MS	By MS/MS	By MS/MS	By MS/MS	By MS/MS
31.486	31.2823	31.2123	31.0897	31.6645	31.847	31.498	31.578						41	41	41	68	68	68	69.212	0	323.31	33182000000	654	NaN	NaN	NaN	1.83554	0.0995487	-0.379302	-0.341173	D1G37_10455|D1G37_10455|proteinFilF|2227059:2228984Forward;unitig_0|quiver|quiver:True:2227046	D1G37_10455|D1G37_10455|proteinFilF|2227059:2228984Forward;unitig_0|quiver|quiver:True:2227046	;	By MS/MS	By MS/MS	By MS/MS	By MS/MS	By MS/MS	By MS/MS	By MS/MS	By MS/MS
18.43	15.8918	19.689	18.8327	17.6177	16.9747	22.1016	16.3588						2	2	2	6.7	6.7	6.7	31.496	0	15.523	71264000	3	NaN	NaN	NaN	0.0114457	0.989502	-0.0523186	-0.0206032	D1G37_10490|fghA|S-formylglutathionehydrolase|2234028:2234876Forward;unitig_0|quiver|quiver:True:2233994	D1G37_10490|fghA|S-formylglutathionehydrolase|2234028:2234876Forward;unitig_0|quiver|quiver:True:2233994	;	By matching	By matching	By matching	By MS/MS	By matching	By MS/MS	By MS/MS	By matching
16.781	19.0322	18.2474	19.1132	17.6431	18.3273	18.025	15.6009						1	1	1	12.2	12.2	12.2	10.649	0	26.098	2419200	1	NaN	NaN	NaN	0.499161	0.569291	0.894387	0.491627	D1G37_10495|D1G37_10495|DUF2218domain-containingprotein|2234877:2235149Reverse;unitig_0|quiver|quiver:False:2235157	D1G37_10495|D1G37_10495|DUF2218domain-containingprotein|2234877:2235149Reverse;unitig_0|quiver|quiver:False:2235157	;		By MS/MS		By matching
18.5314	18.2342	18.583	17.6302	17.0653	18.6062	17.8256	17.3364						1	1	1	3.1	3.1	3.1	24.454	0.0085837	6.3566	0	1	NaN	NaN	NaN	-4.34294e-08	0	0	0	D1G37_10500|D1G37_10500|ribulose-phosphate3-epimerase|2235334:2236020Forward;unitig_0|quiver|quiver:True:2235318	D1G37_10500|D1G37_10500|ribulose-phosphate3-epimerase|2235334:2236020Forward;unitig_0|quiver|quiver:True:2235318	;								By MS/MS
19.2794	17.0711	17.7843	20.4147	17.6579	19.1959	17.888	16.0831						2	2	2	13.6	13.6	13.6	30.681	0	14.283	4503100	2	NaN	NaN	NaN	0.419118	0.615188	0.931135	0.469102	D1G37_10505|D1G37_10505|HADfamilyhydrolase|2236377:2237198Forward;unitig_0|quiver|quiver:True:2236349	D1G37_10505|D1G37_10505|HADfamilyhydrolase|2236377:2237198Forward;unitig_0|quiver|quiver:True:2236349	;		By matching	By matching	By MS/MS
18.3962	20.6389	20.7963	20.6591	21.0782	17.4964	17.3557	21.2181						3	3	3	11.3	11.3	11.3	43.296	0	42.936	18375000	5	NaN	NaN	NaN	0.284809	0.723077	0.8355	0.376343	D1G37_10550|argJ|bifunctionalglutamateN-acetyltransferase/amino-acidacetyltransferaseArgJ|2243582:2244802Forward;unitig_0|quiver|quiver:True:2243560	D1G37_10550|argJ|bifunctionalglutamateN-acetyltransferase/amino-acidacetyltransferaseArgJ|2243582:2244802Forward;unitig_0|quiver|quiver:True:2243560	;	By matching	By matching	By MS/MS	By MS/MS	By MS/MS		By matching	By MS/MS
20.8059	21.1371	21.0509	21.5427	22.0439	20.6279	20.8548	22.1551						7	7	7	27.4	27.4	27.4	38.671	0	62.623	33354000	12	NaN	NaN	NaN	0.280034	0.727666	-0.286291	-0.201036	D1G37_10555|nadA|quinolinatesynthaseNadA|2244949:2246013Forward;unitig_0|quiver|quiver:True:2244936	D1G37_10555|nadA|quinolinatesynthaseNadA|2244949:2246013Forward;unitig_0|quiver|quiver:True:2244936	;	By matching	By matching	By MS/MS	By MS/MS	By MS/MS	By MS/MS	By matching	By MS/MS
21.5459	17.5018	21.5295	18.3086	21.9219	21.3228	21.3332	21.4116						5	5	5	12.5	12.5	12.5	49.143	0	33.293	32147000	8	NaN	NaN	NaN	0.828646	0.378563	-1.77591	-0.85749	D1G37_10650|D1G37_10650|amidohydrolase|2263650:2265017Forward;unitig_0|quiver|quiver:True:2263637	D1G37_10650|D1G37_10650|amidohydrolase|2263650:2265017Forward;unitig_0|quiver|quiver:True:2263637	;	By matching	By matching	By MS/MS	By MS/MS	By MS/MS	By matching	By MS/MS	By matching
17.311	18.1081	18.2486	16.5705	17.4776	17.6858	19.9224	21.5445						3	3	3	10.7	10.7	10.7	39.088	0	28.308	13793000	4	NaN	NaN	NaN	0.752444	0.409091	-1.59802	-0.781699	D1G37_10680|D1G37_10680|methioninesynthase|2270536:2271579Forward;unitig_0|quiver|quiver:True:2270514	D1G37_10680|D1G37_10680|methioninesynthase|2270536:2271579Forward;unitig_0|quiver|quiver:True:2270514	;			By MS/MS	By matching	By matching		By MS/MS	By MS/MS
23.0995	22.6536	22.4736	22.2987	22.3004	22.5598	22.9911	21.9612						5	5	5	23.9	23.9	23.9	29.446	0	85.785	66361000	17	NaN	NaN	NaN	0.26452	0.735847	0.178227	0.139559	D1G37_10730|D1G37_10730|sel1repeatfamilyprotein|2278796:2279575Reverse;unitig_0|quiver|quiver:False:2279601	D1G37_10730|D1G37_10730|sel1repeatfamilyprotein|2278796:2279575Reverse;unitig_0|quiver|quiver:False:2279601	;	By MS/MS	By MS/MS	By MS/MS	By MS/MS	By MS/MS	By MS/MS	By MS/MS	By MS/MS
21.5199	21.9549	22.0563	22.1852	22.4909	22.0675	22.7165	22.9041						6	6	6	23.4	23.4	23.4	48.856	0	106.41	61059000	15	NaN	NaN	NaN	1.43007	0.175517	-0.615646	-0.500204	D1G37_10735|D1G37_10735|ribonucleotide-diphosphatereductasesubunitbeta|2279690:2280973Reverse;unitig_0|quiver|quiver:False:2281026	D1G37_10735|D1G37_10735|ribonucleotide-diphosphatereductasesubunitbeta|2279690:2280973Reverse;unitig_0|quiver|quiver:False:2281026	;	By MS/MS	By MS/MS	By MS/MS	By MS/MS	By MS/MS	By MS/MS	By MS/MS	By MS/MS
16.8814	18.2502	18.6312	15.8383	17.3719	17.4273	16.0365	16.4634						1	1	1	1	1	1	105.24	0.0044843	7.4877	0	1	NaN	NaN	NaN	-4.34294e-08	0	0	0	D1G37_10745|D1G37_10745|ribonucleoside-diphosphatereductasesubunitalpha|2281302:2284136Reverse;unitig_0|quiver|quiver:False:2284153	D1G37_10745|D1G37_10745|ribonucleoside-diphosphatereductasesubunitalpha|2281302:2284136Reverse;unitig_0|quiver|quiver:False:2284153	;					By MS/MS
25.2287	25.8828	26.0777	26.378	26.0157	25.8069	25.1046	25.9595						10	10	10	60.1	60.1	60.1	27.136	0	229.29	660770000	48	NaN	NaN	NaN	0.210478	0.786858	0.170112	0.128708	D1G37_10755|D1G37_10755|DNA-bindingresponseregulator|2284669:2285385Forward;unitig_0|quiver|quiver:True:2284635	D1G37_10755|D1G37_10755|DNA-bindingresponseregulator|2284669:2285385Forward;unitig_0|quiver|quiver:True:2284635	;	By MS/MS	By MS/MS	By MS/MS	By MS/MS	By MS/MS	By MS/MS	By MS/MS	By MS/MS
21.1383	20.9753	21.6291	21.7502	18.5408	19.3184	21.2664	22.0003						4	4	4	11.5	11.5	11.5	48.62	0	31.689	32418000	11	NaN	NaN	NaN	0.624673	0.491702	1.09178	0.596007	D1G37_10795|nuoF|NADHoxidoreductase(quinone)subunitF|2293012:2294343Forward;unitig_0|quiver|quiver:True:2292954	D1G37_10795|nuoF|NADHoxidoreductase(quinone)subunitF|2293012:2294343Forward;unitig_0|quiver|quiver:True:2292954	;	By MS/MS	By MS/MS	By MS/MS	By MS/MS	By matching	By MS/MS	By MS/MS	By MS/MS
21.5937	22.0336	22.1573	21.9897	22.0234	21.6548	22.1557	22.0259						6	6	6	10	10	10	98.021	0	65.13	49121000	13	NaN	NaN	NaN	0.0457767	0.960173	-0.0213475	-0.0183587	D1G37_10800|nuoG|NADH-quinoneoxidoreductasesubunitNuoG|2294355:2297039Forward;unitig_0|quiver|quiver:True:2294324	D1G37_10800|nuoG|NADH-quinoneoxidoreductasesubunitNuoG|2294355:2297039Forward;unitig_0|quiver|quiver:True:2294324	;	By MS/MS	By MS/MS	By MS/MS	By MS/MS	By MS/MS	By MS/MS	By MS/MS	By MS/MS
21.2279	21.9404	21.7088	21.9666	22.367	22.097	22.5914	23.2284						6	6	6	11.1	11.1	11.1	76.551	0	60.203	61193000	19	NaN	NaN	NaN	1.56736	0.145676	-0.860053	-0.663704	D1G37_10915|D1G37_10915|methionine--tRNAligase|2317443:2319506Reverse;unitig_0|quiver|quiver:False:2319604	D1G37_10915|D1G37_10915|methionine--tRNAligase|2317443:2319506Reverse;unitig_0|quiver|quiver:False:2319604	;	By MS/MS	By MS/MS	By MS/MS	By MS/MS	By MS/MS	By MS/MS	By MS/MS	By MS/MS
21.1049	21.1716	21.0417	21.6458	21.1107	16.9222	20.7345	15.9237						3	3	3	19.3	19.3	19.3	18.309	0	43.829	22761000	6	NaN	NaN	NaN	0.997745	0.305323	2.56824	1.10499	D1G37_10920|D1G37_10920|hypotheticalprotein|2319793:2320293Forward;unitig_0|quiver|quiver:True:2319771	D1G37_10920|D1G37_10920|hypotheticalprotein|2319793:2320293Forward;unitig_0|quiver|quiver:True:2319771	;	By MS/MS	By MS/MS	By matching	By MS/MS	By MS/MS	By matching	By matching	By matching
29.2613	28.976	29.1322	28.8905	29.5645	29.6636	29.8253	29.2656						18	18	18	67.9	67.9	67.9	31.852	0	323.31	7737200000	223	NaN	NaN	NaN	1.93552	0.0863285	-0.514757	-0.450094	D1G37_10935|D1G37_10935|5'-methylthioadenosinenucleosidase|2321813:2322685Forward;unitig_0|quiver|quiver:True:2321758	D1G37_10935|D1G37_10935|5'-methylthioadenosinenucleosidase|2321813:2322685Forward;unitig_0|quiver|quiver:True:2321758	;	By MS/MS	By MS/MS	By MS/MS	By MS/MS	By MS/MS	By MS/MS	By MS/MS	By MS/MS
16.5513	16.8512	21.7529	16.5508	21.997	21.4795	21.8903	22.2167						3	3	3	18.5	18.5	18.5	21.442	0	22.843	35225000	11	NaN	NaN	NaN	1.66698	0.12484	-3.96934	-1.73582	D1G37_10950|D1G37_10950|dCTPdeaminase|2324347:2324916Forward;unitig_0|quiver|quiver:True:2324322	D1G37_10950|D1G37_10950|dCTPdeaminase|2324347:2324916Forward;unitig_0|quiver|quiver:True:2324322	;	By MS/MS	By MS/MS	By MS/MS	By MS/MS	By MS/MS	By MS/MS	By MS/MS	By MS/MS
18.235	18.8247	17.0021	17.9289	17.4384	18.1036	20.6381	15.5289						3	3	3	6.4	6.4	6.4	51.196	0	16.799	27076000	1	NaN	NaN	NaN	0.0213586	0.980559	0.0703974	0.0331748	D1G37_10995|D1G37_10995|signalrecognitionparticleprotein|2335234:2336643Forward;unitig_0|quiver|quiver:True:2335221	D1G37_10995|D1G37_10995|signalrecognitionparticleprotein|2335234:2336643Forward;unitig_0|quiver|quiver:True:2335221	;	By matching	By matching			By MS/MS	By MS/MS	By MS/MS	By matching
15.8552	19.0514	18.3012	18.2694	19.1322	16.6068	16.1782	15.9572						1	1	1	1.3	1.3	1.3	75.392	0.0046136	8.5227	506830	1	NaN	NaN	NaN	0.390215	0.64016	0.900724	0.447947	D1G37_11030|ligA|NAD-dependentDNAligaseLigA|2344568:2346604Forward;unitig_0|quiver|quiver:True:2344516	D1G37_11030|ligA|NAD-dependentDNAligaseLigA|2344568:2346604Forward;unitig_0|quiver|quiver:True:2344516	;				By MS/MS
18.458	17.3633	16.6377	17.0317	16.6788	18.6959	18.1807	18.6967						1	1	1	7	7	7	20.945	0.0046729	9.1089	1534200	2	1	1	1	0.51444	0.567892	-0.690367	-0.426972	D1G37_11105|D1G37_11105|DUF177domain-containingprotein|2360265:2360825Forward	D1G37_11105|D1G37_11105|DUF177domain-containingprotein|2360265:2360825Forward						By MS/MS			By MS/MS
17.0966	17.8298	16.5235	17.6226	17.5023	18.1591	17.6323	22.4444						1	1	1	36.1	36.1	36.1	7.0798	0	38.867	69261000	6	NaN	NaN	NaN	0.659484	0.467941	-1.66639	-0.752583	D1G37_11110|D1G37_11110|50SribosomalproteinL32|2360900:2361085Forward;unitig_0|quiver|quiver:True:2360890	D1G37_11110|D1G37_11110|50SribosomalproteinL32|2360900:2361085Forward;unitig_0|quiver|quiver:True:2360890	;	By MS/MS	By MS/MS	By MS/MS	By MS/MS	By MS/MS		By MS/MS	By MS/MS
24.0357	24.1342	24.6622	24.5774	24.4136	24.1926	23.636	24.6392						9	9	9	40.5	40.5	40.5	34.451	0	88.894	244680000	42	NaN	NaN	NaN	0.195623	0.799371	0.132048	0.104297	D1G37_11115|fabD|[acyl-carrier-protein]S-malonyltransferase|2361238:2362224Forward;unitig_0|quiver|quiver:True:2361213	D1G37_11115|fabD|[acyl-carrier-protein]S-malonyltransferase|2361238:2362224Forward;unitig_0|quiver|quiver:True:2361213	;	By MS/MS	By MS/MS	By MS/MS	By MS/MS	By MS/MS	By MS/MS	By MS/MS	By MS/MS
22.8085	23.0108	22.8786	23.4349	23.6222	22.8516	23.5686	23.8801						7	7	7	31.6	31.6	31.6	26.098	0	77.878	125480000	20	NaN	NaN	NaN	0.861142	0.363741	-0.447419	-0.354731	D1G37_11120|fabG|3-oxoacyl-ACPreductaseFabG|2362221:2362955Forward;unitig_0|quiver|quiver:True:2362166	D1G37_11120|fabG|3-oxoacyl-ACPreductaseFabG|2362221:2362955Forward;unitig_0|quiver|quiver:True:2362166	;	By MS/MS	By MS/MS	By MS/MS	By MS/MS	By MS/MS	By MS/MS	By MS/MS	By MS/MS
24.9914	26.9766	26.029	26.2367	25.7504	25.7718	25.4331	25.8121						2	2	2	19.2	19.2	19.2	8.6685	0	114.62	739380000	19	NaN	NaN	NaN	0.381791	0.648133	0.366568	0.258352	D1G37_11125|D1G37_11125|acylcarrierprotein|2363040:2363276Forward;unitig_0|quiver|quiver:True:2362976	D1G37_11125|D1G37_11125|acylcarrierprotein|2363040:2363276Forward;unitig_0|quiver|quiver:True:2362976	;	By MS/MS	By MS/MS	By MS/MS	By MS/MS	By MS/MS	By MS/MS	By MS/MS	By MS/MS
23.4927	24.2115	24.2741	24.9145	24.1387	23.9121	24.0211	24.1162						5	5	5	42	42	42	16.888	0	70.632	222920000	29	NaN	NaN	NaN	0.242102	0.75761	0.176131	0.135978	D1G37_11130|lysM|peptidoglycan-bindingproteinLysM|2363467:2363940Forward;unitig_0|quiver|quiver:True:2363463	D1G37_11130|lysM|peptidoglycan-bindingproteinLysM|2363467:2363940Forward;unitig_0|quiver|quiver:True:2363463	;	By MS/MS	By MS/MS	By MS/MS	By MS/MS	By MS/MS	By MS/MS	By MS/MS	By MS/MS
23.6993	23.7147	23.7268	23.9327	24.582	24.1534	24.9067	24.4079				+	minus_plus	5	5	5	54.1	54.1	54.1	10.896	0	58.088	233250000	20	NaN	NaN	NaN	2.36048	0.0452763	-0.744127	-0.637383	D1G37_11170|D1G37_11170|50SribosomalproteinL25|2370178:2370474Reverse;unitig_0|quiver|quiver:False:2370494	D1G37_11170|D1G37_11170|50SribosomalproteinL25|2370178:2370474Reverse;unitig_0|quiver|quiver:False:2370494	;	By MS/MS	By MS/MS	By MS/MS	By MS/MS	By MS/MS	By MS/MS	By MS/MS	By MS/MS
23.6407	24.1929	24.6919	24.4868	24.0855	23.6536	23.7626	24.2402						10	10	10	46.8	46.8	46.8	34.416	0	194	218080000	35	NaN	NaN	NaN	0.556236	0.534684	0.317658	0.250871	D1G37_11175|D1G37_11175|ribose-phosphatepyrophosphokinase|2370574:2371524Reverse;unitig_0|quiver|quiver:False:2371598	D1G37_11175|D1G37_11175|ribose-phosphatepyrophosphokinase|2370574:2371524Reverse;unitig_0|quiver|quiver:False:2371598	;	By MS/MS	By MS/MS	By MS/MS	By MS/MS	By MS/MS	By MS/MS	By MS/MS	By MS/MS
25.0181	24.8051	24.6927	24.2078	25.3997	25.6515	25.3232	25.2561						7	7	7	38	38	38	21.047	0	121.36	396840000	33	NaN	NaN	NaN	2.03906	0.072229	-0.726708	-0.609624	D1G37_11205|lolB|outermembranelipoproteinLolB|2372850:2373428Reverse;unitig_0|quiver|quiver:False:2373460	D1G37_11205|lolB|outermembranelipoproteinLolB|2372850:2373428Reverse;unitig_0|quiver|quiver:False:2373460	;	By MS/MS	By MS/MS	By MS/MS	By MS/MS	By MS/MS	By MS/MS	By MS/MS	By MS/MS
17.4861	17.1167	19.6793	16.9038	17.5925	17.0075	17.5197	15.7685						1	1	1	2.4	2.4	2.4	61.944	0	10.982	2236600	1	NaN	NaN	NaN	0.490813	0.572279	0.824398	0.466904	D1G37_11210|D1G37_11210|tetratricopeptiderepeatprotein|2373433:2375070Reverse;unitig_0|quiver|quiver:False:2375153	D1G37_11210|D1G37_11210|tetratricopeptiderepeatprotein|2373433:2375070Reverse;unitig_0|quiver|quiver:False:2375153	;	By MS/MS		By matching
29.4261	28.9498	28.6944	28.6083	28.8215	29.4895	29.4879	28.8486						27	27	27	68.6	68.6	68.6	42.855	0	323.31	6161900000	294	NaN	NaN	NaN	0.405247	0.626097	-0.2422	-0.191702	D1G37_11225|bamD|outermembraneproteinassemblyfactorBamD|2378534:2379691Reverse;unitig_0|quiver|quiver:False:2379720	D1G37_11225|bamD|outermembraneproteinassemblyfactorBamD|2378534:2379691Reverse;unitig_0|quiver|quiver:False:2379720	;	By MS/MS	By MS/MS	By MS/MS	By MS/MS	By MS/MS	By MS/MS	By MS/MS	By MS/MS
20.9925	20.9057	21.0731	21.0899	20.8606	16.9268	20.954	21.6456						2	2	2	5	5	5	60.409	0	16.959	24397000	5	NaN	NaN	NaN	0.372243	0.653402	0.918537	0.443333	unitig_0|quiver|quiver:False:2397113;D1G37_11320|D1G37_11320|NAD+synthase|2395489:2397114Reverse	unitig_0|quiver|quiver:False:2397113;D1G37_11320|D1G37_11320|NAD+synthase|2395489:2397114Reverse	;	By MS/MS	By MS/MS	By matching	By matching	By matching	By matching	By MS/MS	By MS/MS
25.0999	25.4251	25.6571	25.7565	24.817	24.4549	24.8635	25.1655						7	7	7	68.9	68.9	68.9	14.386	0	196.2	459360000	43	NaN	NaN	NaN	1.73032	0.114594	0.659381	0.546716	unitig_0|quiver|quiver:False:2400879;D1G37_11340|D1G37_11340|beta-ketoacyl-ACPsynthaseI|2399652:2400880Reverse	unitig_0|quiver|quiver:False:2400879;D1G37_11340|D1G37_11340|beta-ketoacyl-ACPsynthaseI|2399652:2400880Reverse	;	By MS/MS	By MS/MS	By MS/MS	By MS/MS	By MS/MS	By MS/MS	By MS/MS	By MS/MS
19.6832	20.6878	17.1238	20.4926	21.5259	21.4941	22.4839	21.6717						2	2	2	14.5	14.5	14.5	13.766	0	12.498	28782000	4	NaN	NaN	NaN	1.445	0.172322	-2.29708	-1.23974	D1G37_11350|D1G37_11350|30SribosomalproteinS12|2402702:2403076Forward;unitig_0|quiver|quiver:True:2402686	D1G37_11350|D1G37_11350|30SribosomalproteinS12|2402702:2403076Forward;unitig_0|quiver|quiver:True:2402686	;	By matching	By matching	By matching	By matching	By MS/MS	By matching	By MS/MS	By MS/MS
23.4584	23.4409	22.863	23.7467	26.6126	25.0835	26.8113	26.3893				+	minus_plus	11	11	11	67.9	67.9	67.9	17.699	0	170.22	586560000	46	NaN	NaN	NaN	3.23387	0.00883339	-2.8469	-1.98859	D1G37_11355|D1G37_11355|30SribosomalproteinS7|2403236:2403706Forward;unitig_0|quiver|quiver:True:2403160	D1G37_11355|D1G37_11355|30SribosomalproteinS7|2403236:2403706Forward;unitig_0|quiver|quiver:True:2403160	;	By MS/MS	By MS/MS	By MS/MS	By MS/MS	By MS/MS	By MS/MS	By MS/MS	By MS/MS
28.305	28.7855	28.9844	29.1601	29.0096	28.5161	28.8965	29.6556						55	55	55	77.5	77.5	77.5	78.839	0	323.31	6358600000	433	NaN	NaN	NaN	0.293181	0.717103	-0.210711	-0.162053	D1G37_11360|fusA|elongationfactorG|2403885:2406023Forward;unitig_0|quiver|quiver:True:2403839	D1G37_11360|fusA|elongationfactorG|2403885:2406023Forward;unitig_0|quiver|quiver:True:2403839	;	By MS/MS	By MS/MS	By MS/MS	By MS/MS	By MS/MS	By MS/MS	By MS/MS	By MS/MS
22.5566	22.9074	23.1946	23.294	22.4281	21.867	22.5826	23.0704						4	4	4	20.3	20.3	20.3	33.807	0	69.871	85820000	27	NaN	NaN	NaN	0.842479	0.370934	0.501152	0.386068	D1G37_11395|trxB|thioredoxin-disulfidereductase|2411799:2412746Reverse;unitig_0|quiver|quiver:False:2412760	D1G37_11395|trxB|thioredoxin-disulfidereductase|2411799:2412746Reverse;unitig_0|quiver|quiver:False:2412760	;	By MS/MS	By MS/MS	By MS/MS	By MS/MS	By MS/MS	By MS/MS	By MS/MS	By MS/MS
17.0113	17.7084	17.1931	17.0923	18.5743	18.2247	18.048	20.651						2	2	2	33.3	33.3	33.3	10.283	0	25.883	12201000	3	NaN	NaN	NaN	1.3958	0.184083	-1.62322	-1.00059	D1G37_11420|minE|celldivisiontopologicalspecificityfactorMinE|2417932:2418204Reverse;unitig_0|quiver|quiver:False:2418236	D1G37_11420|minE|celldivisiontopologicalspecificityfactorMinE|2417932:2418204Reverse;unitig_0|quiver|quiver:False:2418236	;	By matching	By matching	By MS/MS	By matching			By MS/MS	By MS/MS
21.6793	21.9403	21.8591	22.4243	21.8139	16.1167	21.563	22.2997						7	7	7	28.5	28.5	28.5	29.953	0	79.113	46770000	20	NaN	NaN	NaN	0.473693	0.584846	1.52742	0.620744	D1G37_11425|minD|septumsite-determiningproteinMinD|2418207:2419019Reverse;unitig_0|quiver|quiver:False:2419096	D1G37_11425|minD|septumsite-determiningproteinMinD|2418207:2419019Reverse;unitig_0|quiver|quiver:False:2419096	;	By MS/MS	By MS/MS	By MS/MS	By MS/MS	By MS/MS	By MS/MS	By MS/MS	By MS/MS
18.4495	16.5926	17.8673	18.0492	18.3285	16.436	18.0681	16.5409						1	1	1	6.5	6.5	6.5	25.044	0.0046784	9.309	450990	1	NaN	NaN	NaN	0.25356	0.746733	0.396291	0.241837	D1G37_11430|minC|septumsite-determiningproteinMinC|2419090:2419785Reverse;unitig_0|quiver|quiver:False:2419829	D1G37_11430|minC|septumsite-determiningproteinMinC|2419090:2419785Reverse;unitig_0|quiver|quiver:False:2419829	;					By MS/MS
31.7044	31.9504	31.7077	31.746	31.8917	32.071	31.885	31.5176						22	22	22	76	76	76	22.485	0	323.31	41409000000	417	NaN	NaN	NaN	0.194433	0.80044	-0.0642214	-0.0568284	D1G37_11445|D1G37_11445|outermembraneprotein|2422167:2422820Forward;unitig_0|quiver|quiver:True:2422040	D1G37_11445|D1G37_11445|outermembraneprotein|2422167:2422820Forward;unitig_0|quiver|quiver:True:2422040	;	By MS/MS	By MS/MS	By MS/MS	By MS/MS	By MS/MS	By MS/MS	By MS/MS	By MS/MS
16.3078	16.7706	16.713	18.3428	18.0729	17.7278	16.9154	20.0717						1	1	1	8	8	8	16.371	0.001199	10.661	15310000	2	NaN	NaN	NaN	0.700623	0.445918	-1.16343	-0.644024	D1G37_11455|D1G37_11455|dUTPdiphosphatase|2425080:2425532Forward;unitig_0|quiver|quiver:True:2425064	D1G37_11455|D1G37_11455|dUTPdiphosphatase|2425080:2425532Forward;unitig_0|quiver|quiver:True:2425064	;			By MS/MS	By MS/MS	By matching		By MS/MS	By matching
21.4701	21.6146	21.9739	21.6818	22.1882	21.911	22.4746	22.4648						7	7	7	27.2	27.2	27.2	32.293	0	70.507	49985000	24	NaN	NaN	NaN	1.82067	0.10071	-0.574549	-0.490783	D1G37_11465|argB|acetylglutamatekinase|2427165:2428073Forward;unitig_0|quiver|quiver:True:2427143	D1G37_11465|argB|acetylglutamatekinase|2427165:2428073Forward;unitig_0|quiver|quiver:True:2427143	;	By MS/MS	By MS/MS	By MS/MS	By MS/MS	By MS/MS	By MS/MS	By MS/MS	By MS/MS
26.7106	26.1725	25.8071	25.2641	25.9615	26.1962	26.6079	25.6747						10	10	10	72.7	72.7	72.7	14.432	0	194.25	822020000	65	NaN	NaN	NaN	0.125496	0.86869	-0.121546	-0.0891856	D1G37_11500|bamE|outermembraneproteinassemblyfactorBamE|2432238:2432636Reverse;unitig_0|quiver|quiver:False:2432644	D1G37_11500|bamE|outermembraneproteinassemblyfactorBamE|2432238:2432636Reverse;unitig_0|quiver|quiver:False:2432644	;	By MS/MS	By MS/MS	By MS/MS	By MS/MS	By MS/MS	By MS/MS	By MS/MS	By MS/MS
18.0625	19.2565	17.7778	16.2374	16.9966	18.5252	16.6499	21.16						1	1	1	7.6	7.6	7.6	16.729	0.0046296	8.7476	23371000	6	NaN	NaN	NaN	0.160045	0.830297	-0.499346	-0.226991	D1G37_11505|D1G37_11505|ferricironuptaketranscriptionalregulator|2432748:2433185Forward;unitig_0|quiver|quiver:True:2432684	D1G37_11505|D1G37_11505|ferricironuptaketranscriptionalregulator|2432748:2433185Forward;unitig_0|quiver|quiver:True:2432684	;	By MS/MS	By MS/MS	By matching	By MS/MS	By MS/MS	By MS/MS	By matching	By MS/MS
18.1757	17.3126	16.2131	17.2949	17.6778	17.9332	16.0439	18.723						1	1	1	10	10	10	19.206	0.0045045	7.7438	4219300	1	NaN	NaN	NaN	0.197078	0.797818	-0.345388	-0.204193	D1G37_11535|D1G37_11535|OsmCfamilyperoxiredoxin|2441457:2441969Forward;unitig_0|quiver|quiver:True:2441423	D1G37_11535|D1G37_11535|OsmCfamilyperoxiredoxin|2441457:2441969Forward;unitig_0|quiver|quiver:True:2441423	;		By MS/MS		By matching	By matching			By matching
21.6758	22.2413	22.6182	21.9527	22.1128	19.3237	22.4056	22.3373						4	4	4	11.9	11.9	11.9	37.375	0	27.773	53991000	5	NaN	NaN	NaN	0.317082	0.695151	0.577108	0.326065	D1G37_11560|D1G37_11560|porphobilinogensynthase|2445373:2446386Reverse;unitig_0|quiver|quiver:False:2446499	D1G37_11560|D1G37_11560|porphobilinogensynthase|2445373:2446386Reverse;unitig_0|quiver|quiver:False:2446499	;	By matching	By MS/MS	By MS/MS	By matching	By MS/MS	By matching	By MS/MS	By matching
28.6765	28.4331	28.3047	28.1113	28.7936	28.6258	28.7968	28.2609						27	27	27	55.5	55.5	55.5	69.799	0	323.31	4251600000	224	NaN	NaN	NaN	0.661187	0.467228	-0.237865	-0.202791	D1G37_11580|ggt|gamma-glutamyltransferase|2450282:2452267Forward;unitig_0|quiver|quiver:True:2450212	D1G37_11580|ggt|gamma-glutamyltransferase|2450282:2452267Forward;unitig_0|quiver|quiver:True:2450212	;	By MS/MS	By MS/MS	By MS/MS	By MS/MS	By MS/MS	By MS/MS	By MS/MS	By MS/MS
23.0212	22.7988	22.4764	22.1644	22.539	22.7213	22.7617	22.2493						4	4	4	26.3	26.3	26.3	19.736	0	35.473	69569000	20	NaN	NaN	NaN	0.0771947	0.925221	0.0473728	0.0388078	D1G37_11610|D1G37_11610|hypotheticalprotein|2457260:2457787Reverse;unitig_0|quiver|quiver:False:2457792	D1G37_11610|D1G37_11610|hypotheticalprotein|2457260:2457787Reverse;unitig_0|quiver|quiver:False:2457792	;	By MS/MS	By MS/MS	By MS/MS	By MS/MS	By MS/MS	By MS/MS	By MS/MS	By MS/MS
25.2726	24.1359	24.57	24.516	23.8731	16.3928	23.3399	15.7667						6	6	6	37	37	37	19.052	0	63.064	192400000	13	NaN	NaN	NaN	1.14279	0.253065	4.78055	1.49762	D1G37_11625|D1G37_11625|hypotheticalprotein|2459201:2459689Reverse;unitig_0|quiver|quiver:False:2459709	D1G37_11625|D1G37_11625|hypotheticalprotein|2459201:2459689Reverse;unitig_0|quiver|quiver:False:2459709	;	By MS/MS	By MS/MS	By MS/MS	By MS/MS	By MS/MS	By MS/MS	By MS/MS	By MS/MS
25.0375	24.7746	24.7883	24.4605	18.5526	19.1432	16.7652	16.2524				+	minus_plus	10	10	10	68.5	68.5	68.5	19.316	0	110.38	157970000	24	NaN	NaN	NaN	4.25418	0.00165787	7.08688	4.15936	D1G37_11635|D1G37_11635|PAARdomain-containingprotein|2460322:2460867Reverse;unitig_0|quiver|quiver:False:2460878;D1G37_14055|D1G37_14055|PAARdomain-containingprotein|2958652:2958915Forward;unitig_0|quiver|quiver:True:2958572	D1G37_11635|D1G37_11635|PAARdomain-containingprotein|2460322:2460867Reverse;unitig_0|quiver|quiver:False:2460878	;	By MS/MS	By MS/MS	By MS/MS	By MS/MS
18.8768	18.6678	21.3789	18.2434	17.4435	18.0452	17.7503	17.674						1	1	1	19.1	19.1	19.1	10.68	0	14.677	4513800	1	NaN	NaN	NaN	1.13922	0.254151	1.5635	0.909594	D1G37_11640|D1G37_11640|hypotheticalprotein|2461065:2461349Reverse;unitig_0|quiver|quiver:False:2461411	D1G37_11640|D1G37_11640|hypotheticalprotein|2461065:2461349Reverse;unitig_0|quiver|quiver:False:2461411	;			By MS/MS
17.1306	17.8764	17.2021	18.8387	19.2372	18.1372	18.5676	15.873						3	3	3	3.9	3.9	3.9	116.04	0	22.408	846640	2	NaN	NaN	NaN	0.0835542	0.919739	-0.191794	-0.104791	D1G37_11690|D1G37_11690|TonB-dependentreceptor|2475411:2478515Forward;unitig_0|quiver|quiver:True:2475311	D1G37_11690|D1G37_11690|TonB-dependentreceptor|2475411:2478515Forward;unitig_0|quiver|quiver:True:2475311	;					By MS/MS			By MS/MS
28.9352	29.3754	30.2173	29.4492	28.3944	27.9061	27.3476	26.5576						3	3	3	36.1	36.1	36.1	25.957	0	57.978	5765500000	73	NaN	NaN	NaN	2.18833	0.0590607	1.94285	1.31642	D1G37_11695|D1G37_11695|hypotheticalprotein|2478706:2479497Forward;unitig_0|quiver|quiver:True:2478699	D1G37_11695|D1G37_11695|hypotheticalprotein|2478706:2479497Forward;unitig_0|quiver|quiver:True:2478699	;	By MS/MS	By MS/MS	By MS/MS	By MS/MS	By MS/MS	By MS/MS	By MS/MS	By MS/MS
16.9553	18.1532	17.658	16.6355	16.8536	17.6303	17.2268	19.6197						1	1	1	3.4	3.4	3.4	32.078	0.00453	7.8576	8390500	1	NaN	NaN	NaN	0.28428	0.722831	-0.482112	-0.282744	D1G37_11740|D1G37_11740|homocysteineS-methyltransferasefamilyprotein|2487837:2488715Reverse;unitig_0|quiver|quiver:False:2488717	D1G37_11740|D1G37_11740|homocysteineS-methyltransferasefamilyprotein|2487837:2488715Reverse;unitig_0|quiver|quiver:False:2488717	;	By matching	By matching	By matching	By matching	By matching			By MS/MS
16.8874	16.2978	16.3864	18.1357	18.3073	18.827	17.2773	21.5757						4	4	4	9.5	9.5	9.5	60.421	0	27.965	26098000	4	NaN	NaN	NaN	1.06292	0.28403	-2.07	-1.0294	D1G37_11750|mqo|malatedehydrogenase(quinone)|2489494:2491134Reverse;unitig_0|quiver|quiver:False:2491145	D1G37_11750|mqo|malatedehydrogenase(quinone)|2489494:2491134Reverse;unitig_0|quiver|quiver:False:2491145	;	By matching	By MS/MS	By MS/MS	By matching	By MS/MS	By matching	By MS/MS	By MS/MS
18.5029	18.1752	17.1769	17.2788	21.7301	18.17	17.0025	15.789						3	3	3	11.4	11.4	11.4	53.149	0	19.524	20480000	5	NaN	NaN	NaN	0.108811	0.888861	-0.389451	-0.167659	D1G37_11760|D1G37_11760|betaine-aldehydedehydrogenase|2493400:2494872Reverse;unitig_0|quiver|quiver:False:2494916	D1G37_11760|D1G37_11760|betaine-aldehydedehydrogenase|2493400:2494872Reverse;unitig_0|quiver|quiver:False:2494916	;	By MS/MS	By matching	By MS/MS	By matching	By matching		By MS/MS	By MS/MS
27.7173	27.2413	27.5793	27.2306	27.1661	27.1581	27.0076	26.9155						34	34	34	62.7	62.7	62.7	75.738	0	323.31	1813800000	189	NaN	NaN	NaN	1.49642	0.159067	0.380274	0.334555	D1G37_11815|pgaB|poly-beta-1,6-N-acetyl-D-glucosamineN-deacetylasePgaB|2505457:2507451Forward;unitig_0|quiver|quiver:True:2505429	D1G37_11815|pgaB|poly-beta-1,6-N-acetyl-D-glucosamineN-deacetylasePgaB|2505457:2507451Forward;unitig_0|quiver|quiver:True:2505429	;	By MS/MS	By MS/MS	By MS/MS	By MS/MS	By MS/MS	By MS/MS	By MS/MS	By MS/MS
27.4755	27.261	27.6478	27.5541	27.8625	26.9937	26.7808	27.3783						16	16	16	59.3	59.3	59.3	41.584	0	305.61	2016800000	109	NaN	NaN	NaN	0.404174	0.625416	0.230731	0.184364	D1G37_11945|D1G37_11945|galactosemutarotase|2531573:2532718Reverse;unitig_0|quiver|quiver:False:2532726	D1G37_11945|D1G37_11945|galactosemutarotase|2531573:2532718Reverse;unitig_0|quiver|quiver:False:2532726	;	By MS/MS	By MS/MS	By MS/MS	By MS/MS	By MS/MS	By MS/MS	By MS/MS	By MS/MS
17.8568	17.6981	17.1138	15.752	15.419	17.9647	18.0528	19.8694						1	1	1	0.9	0.9	0.9	135.82	0.0045249	7.8495	3461800	0	NaN	NaN	NaN	0.291677	0.717328	-0.721289	-0.354914	D1G37_11985|D1G37_11985|methioninesynthase|2538515:2542201Reverse;unitig_0|quiver|quiver:False:2542215	D1G37_11985|D1G37_11985|methioninesynthase|2538515:2542201Reverse;unitig_0|quiver|quiver:False:2542215	;				By matching			By matching	By MS/MS
22.1649	21.232	17.2643	16.4219	22.1085	21.7324	21.6939	21.1679						7	7	7	19.9	19.9	19.9	61.741	0	65.102	31017000	16	NaN	NaN	NaN	0.837228	0.374364	-2.40492	-0.986439	D1G37_12015|D1G37_12015|arylsulfatase|2549196:2550872Reverse;unitig_0|quiver|quiver:False:2550946	D1G37_12015|D1G37_12015|arylsulfatase|2549196:2550872Reverse;unitig_0|quiver|quiver:False:2550946	;	By MS/MS	By MS/MS	By MS/MS	By MS/MS	By MS/MS	By matching	By MS/MS	By MS/MS
16.6431	19.178	17.2341	16.9874	22.6375	17.7344	16.9502	16.5541						2	2	2	12.3	12.3	12.3	23.1	0	24.292	35174000	11	NaN	NaN	NaN	0.258111	0.741172	-0.958375	-0.38011	D1G37_12025|D1G37_12025|Fe-SbiogenesisproteinNfuA|2551818:2552456Forward;unitig_0|quiver|quiver:True:2551787	D1G37_12025|D1G37_12025|Fe-SbiogenesisproteinNfuA|2551818:2552456Forward;unitig_0|quiver|quiver:True:2551787	;	By MS/MS	By MS/MS	By MS/MS	By MS/MS	By MS/MS	By MS/MS	By MS/MS	By MS/MS
23.294	22.3239	22.4027	22.902	24.3145	24.2537	24.1318	23.7217				+	minus_plus	15	15	15	26	26	26	82.829	0	157.31	140850000	40	NaN	NaN	NaN	2.70277	0.022698	-1.37478	-1.08804	D1G37_12030|D1G37_12030|TonB-dependentsiderophorereceptor|2552626:2554890Forward;unitig_0|quiver|quiver:True:2552604	D1G37_12030|D1G37_12030|TonB-dependentsiderophorereceptor|2552626:2554890Forward;unitig_0|quiver|quiver:True:2552604	;	By MS/MS	By matching	By MS/MS	By MS/MS	By MS/MS	By MS/MS	By MS/MS	By MS/MS
24.148	23.8815	24.1071	23.9663	25.1714	24.9906	24.2344	23.4682						11	11	11	29	29	29	37.765	0	107.19	242170000	59	NaN	NaN	NaN	0.51289	0.565223	-0.440425	-0.315824	D1G37_12040|D1G37_12040|alpha/betahydrolase|2555947:2556972Reverse;unitig_0|quiver|quiver:False:2556989	D1G37_12040|D1G37_12040|alpha/betahydrolase|2555947:2556972Reverse;unitig_0|quiver|quiver:False:2556989	;	By MS/MS	By MS/MS	By MS/MS	By MS/MS	By MS/MS	By MS/MS	By MS/MS	By MS/MS
21.9884	22.0966	22.9186	23.2912	18.3507	18.6048	22.5387	22.6844						4	4	4	23	23	23	22.142	0	39.418	71545000	7	NaN	NaN	NaN	0.818724	0.381855	2.02905	0.907408	D1G37_12045|D1G37_12045|carbonicanhydrase|2557257:2557871Forward;unitig_0|quiver|quiver:True:2557223	D1G37_12045|D1G37_12045|carbonicanhydrase|2557257:2557871Forward;unitig_0|quiver|quiver:True:2557223	;	By MS/MS	By matching	By MS/MS	By MS/MS	By MS/MS	By matching	By MS/MS	By MS/MS
19.215	18.7966	17.1369	18.0701	17.2762	18.2239	16.7724	20.2346						2	2	2	13.3	13.3	13.3	26.643	0	37.306	5453300	2	NaN	NaN	NaN	0.0715331	0.935047	0.177885	0.0941322	D1G37_12070|mtgA|monofunctionalbiosyntheticpeptidoglycantransglycosylase|2562615:2563292Forward;unitig_0|quiver|quiver:True:2562593	D1G37_12070|mtgA|monofunctionalbiosyntheticpeptidoglycantransglycosylase|2562615:2563292Forward;unitig_0|quiver|quiver:True:2562593	;					By MS/MS	By matching	By MS/MS	By MS/MS
17.4018	19.2769	17.7933	17.4491	20.8925	17.4246	17.2692	20.755						3	3	3	7.6	7.6	7.6	42.249	0	35.19	9725400	9	NaN	NaN	NaN	0.452597	0.594263	-1.10503	-0.526935	D1G37_12100|D1G37_12100|FAD-dependentoxidoreductase|2568248:2569429Reverse;unitig_0|quiver|quiver:False:2569497	D1G37_12100|D1G37_12100|FAD-dependentoxidoreductase|2568248:2569429Reverse;unitig_0|quiver|quiver:False:2569497	;		By MS/MS	By matching	By MS/MS	By MS/MS	By MS/MS	By MS/MS	By MS/MS
22.1328	22.1503	22.4193	22.7357	22.1418	16.2078	22.9152	23.2741						9	9	9	26.9	26.9	26.9	58.145	0	142.76	71476000	24	NaN	NaN	NaN	0.31001	0.697547	1.2248	0.459549	D1G37_12120|lysS|lysine--tRNAligase|2571381:2572910Forward;unitig_0|quiver|quiver:True:2571344	D1G37_12120|lysS|lysine--tRNAligase|2571381:2572910Forward;unitig_0|quiver|quiver:True:2571344	;	By MS/MS	By MS/MS	By MS/MS	By MS/MS	By MS/MS	By MS/MS	By MS/MS	By MS/MS
31.1157	31.1012	30.8059	30.5824	31.2909	31.6717	31.3976	30.703						31	31	31	79.4	79.4	79.4	53.094	0	323.31	25311000000	486	NaN	NaN	NaN	0.742355	0.415477	-0.364505	-0.293747	D1G37_12125|D1G37_12125|capsuleassemblyWzifamilyprotein|2573100:2574542Forward;unitig_0|quiver|quiver:True:2573033	D1G37_12125|D1G37_12125|capsuleassemblyWzifamilyprotein|2573100:2574542Forward;unitig_0|quiver|quiver:True:2573033	;	By MS/MS	By MS/MS	By MS/MS	By MS/MS	By MS/MS	By MS/MS	By MS/MS	By MS/MS
17.6273	17.7849	18.6206	17.2699	18.1226	17.1388	18.9059	21.7288						5	5	5	17.9	17.9	17.9	34.982	0	34.759	19988000	6	NaN	NaN	NaN	0.513623	0.566606	-1.14835	-0.566395	D1G37_12135|cysD|sulfateadenylyltransferasesubunitCysD|2574923:2575831Forward;unitig_0|quiver|quiver:True:2574886	D1G37_12135|cysD|sulfateadenylyltransferasesubunitCysD|2574923:2575831Forward;unitig_0|quiver|quiver:True:2574886	;	By matching	By matching	By matching	By MS/MS	By matching	By matching	By MS/MS	By MS/MS
17.1133	18.2746	17.7173	15.8618	22.5344	18.6694	22.3219	22.7844						7	7	7	14.5	14.5	14.5	59.239	0	60.226	38130000	10	NaN	NaN	NaN	2.11338	0.0636865	-4.33578	-2.06179	D1G37_12140|cysN|sulfateadenylyltransferasesubunitCysN|2575862:2577475Forward;unitig_0|quiver|quiver:True:2575858	D1G37_12140|cysN|sulfateadenylyltransferasesubunitCysN|2575862:2577475Forward;unitig_0|quiver|quiver:True:2575858	;	By matching		By MS/MS	By MS/MS	By MS/MS	By matching	By MS/MS	By MS/MS
23.2033	23.2641	23.2469	23.5347	23.2225	23.5799	23.7013	23.3952						13	13	13	29.6	29.6	29.6	59.41	0	111.36	128440000	42	NaN	NaN	NaN	0.593087	0.508728	-0.162493	-0.143902	D1G37_12175|D1G37_12175|isocitratelyase|2583779:2585383Forward;unitig_0|quiver|quiver:True:2583763	D1G37_12175|D1G37_12175|isocitratelyase|2583779:2585383Forward;unitig_0|quiver|quiver:True:2583763	;	By MS/MS	By MS/MS	By MS/MS	By MS/MS	By MS/MS	By MS/MS	By MS/MS	By MS/MS
23.0963	23.5557	23.7274	23.7374	24.1667	23.0467	22.379	22.9445						7	7	7	52.2	52.2	52.2	17.573	0	79.916	129870000	19	NaN	NaN	NaN	0.437621	0.603721	0.395009	0.281506	D1G37_12180|D1G37_12180|copperresistanceproteinNlpE|2585446:2585925Reverse;unitig_0|quiver|quiver:False:2585996	D1G37_12180|D1G37_12180|copperresistanceproteinNlpE|2585446:2585925Reverse;unitig_0|quiver|quiver:False:2585996	;	By MS/MS	By MS/MS	By MS/MS	By MS/MS	By MS/MS	By MS/MS	By MS/MS	By MS/MS
24.1911	23.9612	23.8008	22.7623	23.8968	24.6797	24.755	23.9511						4	4	4	61.8	61.8	61.8	11.35	0	44.525	194590000	15	NaN	NaN	NaN	0.819618	0.384318	-0.641764	-0.4615	D1G37_12185|D1G37_12185|hypotheticalprotein|2586129:2586437Reverse;unitig_0|quiver|quiver:False:2586460	D1G37_12185|D1G37_12185|hypotheticalprotein|2586129:2586437Reverse;unitig_0|quiver|quiver:False:2586460	;	By MS/MS	By MS/MS	By MS/MS	By MS/MS	By MS/MS	By MS/MS	By MS/MS	By MS/MS
22.9822	22.8683	22.3674	22.2953	23.2804	22.9209	23.1472	22.9429						7	7	7	50.6	50.6	50.6	18.694	0	93.519	88139000	19	NaN	NaN	NaN	1.21073	0.230963	-0.444542	-0.372396	D1G37_12240|D1G37_12240|hypotheticalprotein|2595253:2595771Forward;unitig_0|quiver|quiver:True:2595207	D1G37_12240|D1G37_12240|hypotheticalprotein|2595253:2595771Forward;unitig_0|quiver|quiver:True:2595207	;	By MS/MS	By MS/MS	By MS/MS	By matching	By MS/MS	By MS/MS	By MS/MS	By MS/MS
25.7013	26.4245	26.5826	26.6827	26.1369	25.9107	25.6165	25.8156						17	17	17	77.4	77.4	77.4	24.022	0	198.13	868470000	105	NaN	NaN	NaN	0.995591	0.305801	0.47788	0.383267	D1G37_12250|D1G37_12250|adenylatekinase|2597233:2597886Forward;unitig_0|quiver|quiver:True:2597217	D1G37_12250|D1G37_12250|adenylatekinase|2597233:2597886Forward;unitig_0|quiver|quiver:True:2597217	;	By MS/MS	By MS/MS	By MS/MS	By MS/MS	By MS/MS	By MS/MS	By MS/MS	By MS/MS
21.0825	21.362	21.6754	21.3534	21.9413	21.461	22.2678	22.3511						9	9	9	24.6	24.6	24.6	51.451	0	101.42	42070000	19	NaN	NaN	NaN	1.45209	0.170448	-0.636977	-0.515592	unitig_0|quiver|quiver:True:2599880;D1G37_12270|D1G37_12270|NADP-specificglutamatedehydrogenase|2599881:2601284Forward	unitig_0|quiver|quiver:True:2599880;D1G37_12270|D1G37_12270|NADP-specificglutamatedehydrogenase|2599881:2601284Forward	;	By matching	By matching	By MS/MS	By MS/MS	By MS/MS	By MS/MS	By MS/MS	By MS/MS
29.0279	29.0463	29.1968	28.7071	28.7648	29.1569	29.2761	28.8453						22	22	22	73.4	73.4	73.4	41.148	0	323.31	6071200000	188	NaN	NaN	NaN	0.0351104	0.973578	-0.0162587	-0.014017	unitig_0|quiver|quiver:False:2602448;D1G37_12275|D1G37_12275|METAdomain-containingprotein|2601340:2602449Reverse	unitig_0|quiver|quiver:False:2602448;D1G37_12275|D1G37_12275|METAdomain-containingprotein|2601340:2602449Reverse	;	By MS/MS	By MS/MS	By MS/MS	By MS/MS	By MS/MS	By MS/MS	By MS/MS	By MS/MS
17.5017	16.8235	19.204	21.974	22.6497	22.6008	22.6906	23.2317						10	10	10	13.8	13.8	13.8	90.127	0	123.45	53638000	23	NaN	NaN	NaN	1.83097	0.0990889	-3.91741	-1.81603	D1G37_12290|D1G37_12290|Lonprotease|2604287:2606716Reverse;unitig_0|quiver|quiver:False:2606754	D1G37_12290|D1G37_12290|Lonprotease|2604287:2606716Reverse;unitig_0|quiver|quiver:False:2606754	;	By matching	By MS/MS		By MS/MS	By MS/MS	By MS/MS	By MS/MS	By MS/MS
17.4903	17.8279	21.1216	21.5162	18.8329	18.0058	17.5204	15.7594						2	2	2	6.1	6.1	6.1	49.861	0	18.682	11089000	4	NaN	NaN	NaN	0.778627	0.397514	1.95935	0.872922	D1G37_12340|D1G37_12340|Xaa-Proaminopeptidase|2611000:2612322Forward;unitig_0|quiver|quiver:True:2610993	D1G37_12340|D1G37_12340|Xaa-Proaminopeptidase|2611000:2612322Forward;unitig_0|quiver|quiver:True:2610993	;	By matching		By MS/MS	By MS/MS			By matching	By MS/MS
18.3075	16.766	18.4492	17.4761	17.7669	17.3973	18.1948	15.105						1	1	1	18.1	18.1	18.1	8.8942	0.004662	9.039	0	1	NaN	NaN	NaN	-4.34294e-08	0	0	0	D1G37_12355|D1G37_12355|hypotheticalprotein|2615000:2615251Forward;unitig_0|quiver|quiver:True:2614945	D1G37_12355|D1G37_12355|hypotheticalprotein|2615000:2615251Forward;unitig_0|quiver|quiver:True:2614945	;		By MS/MS
27.6048	27.8812	27.6828	27.7099	27.0552	27.4664	27.1195	27.363						11	11	11	50.6	50.6	50.6	24.813	0	294.03	2125900000	101	NaN	NaN	NaN	2.20617	0.057864	0.468665	0.420791	D1G37_12395|D1G37_12395|BONdomain-containingprotein|2620067:2620774Forward;unitig_0|quiver|quiver:True:2620054	D1G37_12395|D1G37_12395|BONdomain-containingprotein|2620067:2620774Forward;unitig_0|quiver|quiver:True:2620054	;	By MS/MS	By MS/MS	By MS/MS	By MS/MS	By MS/MS	By MS/MS	By MS/MS	By MS/MS
27.2644	26.9683	26.6256	26.6067	27.2479	27.4844	27.2928	27.0505						48	48	48	53.4	53.4	53.4	115.32	0	323.31	1563400000	225	NaN	NaN	NaN	1.17548	0.240391	-0.402665	-0.341206	D1G37_12420|D1G37_12420|LysMpeptidoglycan-bindingdomain-containingprotein|2625795:2629010Forward;unitig_0|quiver|quiver:True:2625743	D1G37_12420|D1G37_12420|LysMpeptidoglycan-bindingdomain-containingprotein|2625795:2629010Forward;unitig_0|quiver|quiver:True:2625743	;	By MS/MS	By MS/MS	By MS/MS	By MS/MS	By MS/MS	By MS/MS	By MS/MS	By MS/MS
29.0749	28.613	28.4812	28.3671	28.999	29.3803	29.4805	29.0893						52	52	52	81.5	81.5	81.5	78.13	0	323.31	5873300000	315	NaN	NaN	NaN	1.68811	0.120474	-0.603243	-0.505584	unitig_0|quiver|quiver:False:2638122;D1G37_12450|D1G37_12450|TonB-dependentsiderophorereceptor|2636009:2638123Reverse	unitig_0|quiver|quiver:False:2638122;D1G37_12450|D1G37_12450|TonB-dependentsiderophorereceptor|2636009:2638123Reverse	;	By MS/MS	By MS/MS	By MS/MS	By MS/MS	By MS/MS	By MS/MS	By MS/MS	By MS/MS
23.4911	23.9907	23.7794	24.2153	23.3641	23.6584	23.7663	23.1965						8	8	8	30.8	30.8	30.8	38.724	0	99.202	156580000	47	NaN	NaN	NaN	0.938342	0.327778	0.372764	0.30999	D1G37_12465|D1G37_12465|dihydroorotase|2639049:2640083Reverse;unitig_0|quiver|quiver:False:2640088	D1G37_12465|D1G37_12465|dihydroorotase|2639049:2640083Reverse;unitig_0|quiver|quiver:False:2640088	;	By MS/MS	By MS/MS	By MS/MS	By MS/MS	By MS/MS	By MS/MS	By MS/MS	By MS/MS
25.2022	25.4408	25.5763	25.6	25.8895	25.6094	26.1473	26.3136						20	20	20	57.7	57.7	57.7	49.87	0	323.31	680400000	97	NaN	NaN	NaN	1.61434	0.137357	-0.535121	-0.453902	D1G37_12475|D1G37_12475|argininosuccinatesynthase|2641554:2642897Reverse;unitig_0|quiver|quiver:False:2642911	D1G37_12475|D1G37_12475|argininosuccinatesynthase|2641554:2642897Reverse;unitig_0|quiver|quiver:False:2642911	;	By MS/MS	By MS/MS	By MS/MS	By MS/MS	By MS/MS	By MS/MS	By MS/MS	By MS/MS
23.631	23.9389	24.0983	24.1831	23.626	23.5918	23.3906	23.889						10	10	10	43.5	43.5	43.5	31.645	0	119.67	172310000	32	NaN	NaN	NaN	1.11165	0.262567	0.338455	0.292028	D1G37_12495|D1G37_12495|NLPAlipoprotein|2646329:2647207Forward;unitig_0|quiver|quiver:True:2646319	D1G37_12495|D1G37_12495|NLPAlipoprotein|2646329:2647207Forward;unitig_0|quiver|quiver:True:2646319	;	By MS/MS	By MS/MS	By MS/MS	By MS/MS	By MS/MS	By MS/MS	By MS/MS	By MS/MS
21.3572	21.1507	21.1959	21.2808	21.4099	21.3474	21.4886	21.1031						3	3	3	6.6	6.6	6.6	65.245	0	34.354	28331000	9	NaN	NaN	NaN	0.42659	0.609101	-0.0911207	-0.0832161	D1G37_12510|D1G37_12510|arylsulfatase|2648945:2650684Forward;unitig_0|quiver|quiver:True:2648896	D1G37_12510|D1G37_12510|arylsulfatase|2648945:2650684Forward;unitig_0|quiver|quiver:True:2648896	;	By matching	By matching	By matching	By MS/MS	By MS/MS	By MS/MS	By MS/MS	By MS/MS
16.3322	18.3916	21.5015	16.9386	17.2278	18.7924	18.5382	16.3406						2	2	2	12.8	12.8	12.8	17.904	0	17.649	12743000	4	NaN	NaN	NaN	0.170117	0.822316	0.566249	0.247345	D1G37_12590|D1G37_12590|hypotheticalprotein|2666653:2667123Reverse;unitig_0|quiver|quiver:False:2667158	D1G37_12590|D1G37_12590|hypotheticalprotein|2666653:2667123Reverse;unitig_0|quiver|quiver:False:2667158	;	By matching	By MS/MS	By MS/MS	By MS/MS			By matching	By matching
28.06	27.5475	27.4224	27.0198	18.7938	18.8735	16.7354	15.9738				+	minus_plus	12	12	12	49.8	49.8	49.8	24.253	0	290.82	1038500000	67	NaN	NaN	NaN	4.89313	0.000761432	9.91828	5.62499	D1G37_12595|D1G37_12595|hypotheticalprotein|2667423:2668094Forward;unitig_0|quiver|quiver:True:2667383	D1G37_12595|D1G37_12595|hypotheticalprotein|2667423:2668094Forward;unitig_0|quiver|quiver:True:2667383	;	By MS/MS	By MS/MS	By MS/MS	By MS/MS
24.4021	24.0353	24.0793	23.8218	17.0586	19.5225	17.3843	15.1358				+	minus_plus	3	3	3	30.3	30.3	30.3	13.631	0	28.155	93986000	8	NaN	NaN	NaN	3.54073	0.00547044	6.80934	3.57183	unitig_0|quiver|quiver:True:2668111;D1G37_12600|D1G37_12600|DUF4810domain-containingprotein|2668112:2668480Forward	unitig_0|quiver|quiver:True:2668111;D1G37_12600|D1G37_12600|DUF4810domain-containingprotein|2668112:2668480Forward	;	By MS/MS	By MS/MS	By MS/MS	By MS/MS		By matching
24.4695	23.4906	23.414	23.1931	17.2329	18.7391	17.1725	16.1375				+	minus_plus	2	2	2	11.1	11.1	11.1	24.082	0	33.314	71317000	10	NaN	NaN	NaN	4.34306	0.00144755	6.32134	3.93674	D1G37_12605|D1G37_12605|hypotheticalprotein|2668477:2669154Forward;unitig_0|quiver|quiver:True:2668395	D1G37_12605|D1G37_12605|hypotheticalprotein|2668477:2669154Forward;unitig_0|quiver|quiver:True:2668395	;	By MS/MS	By MS/MS	By MS/MS	By MS/MS
24.1902	24.1651	23.9406	24.2513	24.4088	24.5978	24.5187	24.2326						14	14	14	31.6	31.6	31.6	62.843	0	241.51	225960000	62	NaN	NaN	NaN	1.56592	0.145282	-0.30269	-0.274124	unitig_0|quiver|quiver:False:2697214;D1G37_12715|D1G37_12715|tannase/feruloylesterasefamilyalpha/betahydrolase|2695464:2697215Reverse	unitig_0|quiver|quiver:False:2697214;D1G37_12715|D1G37_12715|tannase/feruloylesterasefamilyalpha/betahydrolase|2695464:2697215Reverse	;	By MS/MS	By MS/MS	By MS/MS	By MS/MS	By MS/MS	By MS/MS	By MS/MS	By MS/MS
29.063	28.259	28.1154	27.9523	29.1833	29.3752	29.7779	28.8197						8	8	8	61.2	61.2	61.2	13.123	0	165.17	5716700000	138	NaN	NaN	NaN	1.60178	0.13962	-0.941595	-0.714831	D1G37_12895|D1G37_12895|hypotheticalprotein|2737859:2738248Forward;unitig_0|quiver|quiver:True:2737711	D1G37_12895|D1G37_12895|hypotheticalprotein|2737859:2738248Forward;unitig_0|quiver|quiver:True:2737711	;	By MS/MS	By MS/MS	By MS/MS	By MS/MS	By MS/MS	By MS/MS	By MS/MS	By MS/MS
23.8975	24.1324	24.2508	24.2171	24.6089	24.3184	24.785	25.0314						13	13	13	41.3	41.3	41.3	45.923	0	151.27	279400000	52	NaN	NaN	NaN	1.78772	0.104742	-0.561434	-0.479912	D1G37_12910|D1G37_12910|aspartatekinase|2739451:2740731Reverse;unitig_0|quiver|quiver:False:2740766	D1G37_12910|D1G37_12910|aspartatekinase|2739451:2740731Reverse;unitig_0|quiver|quiver:False:2740766	;	By MS/MS	By MS/MS	By MS/MS	By MS/MS	By MS/MS	By MS/MS	By MS/MS	By MS/MS
22.1125	22.1089	22.7623	23.0698	22.3353	22.298	22.6427	23.0397						14	14	14	22.9	22.9	22.9	96.501	0	180.78	75454000	33	NaN	NaN	NaN	0.0798662	0.921829	-0.0655484	-0.0505823	D1G37_12915|D1G37_12915|alanine--tRNAligase|2740797:2743433Reverse;unitig_0|quiver|quiver:False:2743477	D1G37_12915|D1G37_12915|alanine--tRNAligase|2740797:2743433Reverse;unitig_0|quiver|quiver:False:2743477	;	By MS/MS	By MS/MS	By MS/MS	By MS/MS	By MS/MS	By MS/MS	By MS/MS	By MS/MS
18.5828	20.7376	21.0315	21.5131	21.7679	17.4868	21.2765	16.7749						5	5	5	16.5	16.5	16.5	42.86	0	36.131	25090000	14	NaN	NaN	NaN	0.339914	0.681571	1.13972	0.468145	D1G37_12925|D1G37_12925|ATPphosphoribosyltransferaseregulatorysubunit|2745004:2746170Forward;unitig_0|quiver|quiver:True:2745000	D1G37_12925|D1G37_12925|ATPphosphoribosyltransferaseregulatorysubunit|2745004:2746170Forward;unitig_0|quiver|quiver:True:2745000	;	By MS/MS	By MS/MS	By MS/MS	By MS/MS	By MS/MS	By MS/MS	By MS/MS	By MS/MS
25.2462	25.4214	25.3187	25.5098	25.3087	24.7935	25.1027	25.2088						11	11	11	32.6	32.6	32.6	47.039	0	146.22	457840000	68	NaN	NaN	NaN	1.12654	0.256648	0.270574	0.240375	D1G37_12930|D1G37_12930|adenylosuccinatesynthase|2746235:2747554Forward;unitig_0|quiver|quiver:True:2746219	D1G37_12930|D1G37_12930|adenylosuccinatesynthase|2746235:2747554Forward;unitig_0|quiver|quiver:True:2746219	;	By MS/MS	By MS/MS	By MS/MS	By MS/MS	By MS/MS	By MS/MS	By MS/MS	By MS/MS
29.3989	29.1099	28.911	28.9373	29.5888	30.0045	29.8133	29.5452						14	14	14	57.9	57.9	57.9	27.572	0	323.31	8120700000	217	NaN	NaN	NaN	2.2415	0.0544789	-0.648695	-0.56177	D1G37_12940|D1G37_12940|M48familypeptidase|2748105:2748890Forward;unitig_0|quiver|quiver:True:2748101	D1G37_12940|D1G37_12940|M48familypeptidase|2748105:2748890Forward;unitig_0|quiver|quiver:True:2748101	;	By MS/MS	By MS/MS	By MS/MS	By MS/MS	By MS/MS	By MS/MS	By MS/MS	By MS/MS
17.9109	18.7819	18.6351	18.2326	16.7287	17.9377	16.8758	20.0591						1	1	1	9.4	9.4	9.4	26.567	0	11.943	3112500	1	1	1	1	0.252116	0.746981	0.489853	0.273156	D1G37_12950|D1G37_12950|cAMP-activatedglobaltranscriptionalregulatorCRP|2750159:2750866Reverse	D1G37_12950|D1G37_12950|cAMP-activatedglobaltranscriptionalregulatorCRP|2750159:2750866Reverse								By matching	By MS/MS
22.1798	17.1014	23.0572	18.4817	21.9092	17.066	21.4781	21.5879						4	4	4	38.6	38.6	38.6	15.162	0	33.689	60756000	7	NaN	NaN	NaN	0.0587071	0.95017	-0.305287	-0.107558	D1G37_12955|D1G37_12955|OsmCfamilyprotein|2751305:2751727Forward;unitig_0|quiver|quiver:True:2751277	D1G37_12955|D1G37_12955|OsmCfamilyprotein|2751305:2751727Forward;unitig_0|quiver|quiver:True:2751277	;	By MS/MS	By matching	By MS/MS	By matching	By MS/MS	By MS/MS	By MS/MS	By MS/MS
23.4908	22.8974	23.3732	23.1821	23.4219	23.3592	23.0442	22.4447						8	8	8	28	28	28	29.779	0	73.333	102840000	24	NaN	NaN	NaN	0.268734	0.734304	0.168374	0.133814	D1G37_12965|D1G37_12965|M23familymetallopeptidase|2752241:2753047Reverse;unitig_0|quiver|quiver:False:2753091	D1G37_12965|D1G37_12965|M23familymetallopeptidase|2752241:2753047Reverse;unitig_0|quiver|quiver:False:2753091	;	By MS/MS	By MS/MS	By MS/MS	By MS/MS	By MS/MS	By MS/MS	By MS/MS	By MS/MS
21.6178	18.1352	21.3298	22.5354	22.9097	22.1259	22.4605	23.837						17	17	17	24.7	24.7	24.7	95.141	0	161.11	70227000	27	NaN	NaN	NaN	0.960122	0.316789	-1.92874	-0.951247	D1G37_12970|clpB|ATP-dependentchaperoneClpB|2753348:2755927Forward;unitig_0|quiver|quiver:True:2753335	D1G37_12970|clpB|ATP-dependentchaperoneClpB|2753348:2755927Forward;unitig_0|quiver|quiver:True:2753335	;	By MS/MS	By MS/MS	By MS/MS	By MS/MS	By MS/MS	By MS/MS	By MS/MS	By MS/MS
15.6288	18.5441	16.9113	17.3801	19.2708	16.2703	17.4609	15.3227						1	1	1	8	8	8	15.507	0	11.41	1983000	1	NaN	NaN	NaN	0.0112629	0.988794	0.0348859	0.0170768	D1G37_12980|D1G37_12980|hypotheticalprotein|2756742:2757158Forward;unitig_0|quiver|quiver:True:2756702	D1G37_12980|D1G37_12980|hypotheticalprotein|2756742:2757158Forward;unitig_0|quiver|quiver:True:2756702	;		By MS/MS			By matching
22.6125	22.833	23.2304	23.2024	22.7556	22.1341	23.097	22.6924						7	7	7	27.8	27.8	27.8	37.177	0	108.76	90234000	26	NaN	NaN	NaN	0.561536	0.529339	0.299775	0.239957	D1G37_12995|D1G37_12995|aspartatecarbamoyltransferasecatalyticsubunit|2760096:2761112Forward;unitig_0|quiver|quiver:True:2760086	D1G37_12995|D1G37_12995|aspartatecarbamoyltransferasecatalyticsubunit|2760096:2761112Forward;unitig_0|quiver|quiver:True:2760086	;	By MS/MS	By MS/MS	By MS/MS	By MS/MS	By MS/MS	By MS/MS	By MS/MS	By MS/MS
21.9199	22.4463	22.3858	22.5718	22.8564	22.2603	23.0374	23.1529						8	8	8	27.8	27.8	27.8	44.501	0	128.11	80269000	27	NaN	NaN	NaN	1.05232	0.286828	-0.495804	-0.398484	D1G37_13000|D1G37_13000|aspartatecarbamoyltransferase|2761116:2762360Forward;unitig_0|quiver|quiver:True:2761112	D1G37_13000|D1G37_13000|aspartatecarbamoyltransferase|2761116:2762360Forward;unitig_0|quiver|quiver:True:2761112	;	By MS/MS	By MS/MS	By MS/MS	By MS/MS	By MS/MS	By MS/MS	By MS/MS	By MS/MS
18.488	18.3615	17.2595	17.2618	20.0948	16.4652	19.0545	16.7928						1	1	1	4.9	4.9	4.9	22.951	0.0045714	8.139	5467700	1	NaN	NaN	NaN	0.101082	0.899072	-0.25913	-0.133476	D1G37_13030|D1G37_13030|glutathioneS-transferase|2769171:2769782Forward;unitig_0|quiver|quiver:True:2769158	D1G37_13030|D1G37_13030|glutathioneS-transferase|2769171:2769782Forward;unitig_0|quiver|quiver:True:2769158	;		By matching	By matching	By MS/MS	By matching
25.0996	25.9811	25.9852	26.0926	24.3756	24.2215	24.0372	25.1425						8	8	8	78.1	78.1	78.1	11.226	0	246.69	495300000	29	NaN	NaN	NaN	2.1528	0.060984	1.34544	1.00746	D1G37_13035|D1G37_13035|hypotheticalprotein|2769846:2770190Reverse;unitig_0|quiver|quiver:False:2770207	D1G37_13035|D1G37_13035|hypotheticalprotein|2769846:2770190Reverse;unitig_0|quiver|quiver:False:2770207	;	By MS/MS	By MS/MS	By MS/MS	By MS/MS	By MS/MS	By MS/MS	By MS/MS	By MS/MS
26.7407	27.7412	27.9532	27.8412	26.447	26.4206	26.0278	26.6585						13	13	13	80.7	80.7	80.7	20.802	0	215.78	1736600000	116	NaN	NaN	NaN	2.05857	0.0709394	1.18059	0.901987	D1G37_13060|ahpC|peroxiredoxin|2773505:2774068Reverse;unitig_0|quiver|quiver:False:2774088	D1G37_13060|ahpC|peroxiredoxin|2773505:2774068Reverse;unitig_0|quiver|quiver:False:2774088	;	By MS/MS	By MS/MS	By MS/MS	By MS/MS	By MS/MS	By MS/MS	By MS/MS	By MS/MS
22.1784	22.1257	22.1628	22.3505	22.7337	22.7197	22.7873	22.7692				+	minus_plus	6	6	6	16.3	16.3	16.3	40.394	0	60.195	65257000	21	NaN	NaN	NaN	4.35212	0.00147018	-0.548122	-0.520864	D1G37_13070|D1G37_13070|beta-ketoacyl-ACPsynthaseIII|2778373:2779479Forward;unitig_0|quiver|quiver:True:2778363	D1G37_13070|D1G37_13070|beta-ketoacyl-ACPsynthaseIII|2778373:2779479Forward;unitig_0|quiver|quiver:True:2778363	;	By MS/MS	By MS/MS	By MS/MS	By MS/MS	By MS/MS	By MS/MS	By MS/MS	By MS/MS
16.713	17.6719	17.5825	18.0335	18.0562	17.2051	17.7481	16.0332						2	2	2	4.9	4.9	4.9	25.008	0	12.63	430380	2	NaN	NaN	NaN	0.17732	0.816577	0.239596	0.157006	D1G37_13240|D1G37_13240|LexAfamilytranscriptionalregulator|2807434:2808105Reverse;unitig_0|quiver|quiver:False:2808146	D1G37_13240|D1G37_13240|LexAfamilytranscriptionalregulator|2807434:2808105Reverse;unitig_0|quiver|quiver:False:2808146	;				By MS/MS
25.5391	25.3906	25.1126	25.4665	26.5498	26.7961	26.5084	26.5324				+	minus_plus	11	11	11	46.7	46.7	46.7	22.043	0	156.84	827160000	67	NaN	NaN	NaN	4.38625	0.00141134	-1.21946	-1.09384	D1G37_13330|D1G37_13330|DUF4142domain-containingprotein|2821012:2821605Forward;unitig_0|quiver|quiver:True:2820990	D1G37_13330|D1G37_13330|DUF4142domain-containingprotein|2821012:2821605Forward;unitig_0|quiver|quiver:True:2820990	;	By MS/MS	By MS/MS	By MS/MS	By MS/MS	By MS/MS	By MS/MS	By MS/MS	By MS/MS
16.5705	17.6458	17.3911	18.1073	18.5037	19.6379	17.4632	16.3869						2	2	2	6.3	6.3	6.3	39.483	0	15.899	3257200	1	NaN	NaN	NaN	0.313015	0.696068	-0.569236	-0.322023	D1G37_13390|D1G37_13390|DGQHRdomain-containingprotein|2828854:2829903Reverse;unitig_0|quiver|quiver:False:2829911	D1G37_13390|D1G37_13390|DGQHRdomain-containingprotein|2828854:2829903Reverse;unitig_0|quiver|quiver:False:2829911	;		By MS/MS			By matching	By matching	By MS/MS	By matching
17.0818	18.3777	18.1164	16.4239	21.7798	23.6237	22.9424	21.4699				+	minus_plus	3	3	3	23.1	23.1	23.1	15.97	0	26.558	37172000	8	NaN	NaN	NaN	3.47533	0.00574798	-4.95395	-2.95266	D1G37_13520|D1G37_13520|hypotheticalprotein|2845300:2845770Forward;unitig_0|quiver|quiver:True:2845296	D1G37_13520|D1G37_13520|hypotheticalprotein|2845300:2845770Forward;unitig_0|quiver|quiver:True:2845296	;	By matching	By matching	By MS/MS	By matching	By MS/MS	By MS/MS	By MS/MS	By MS/MS
17.8393	17.5671	21.5975	21.5018	21.6038	22.5372	22.3756	21.2842						8	8	8	29.9	29.9	29.9	35.363	0	86.16	35127000	11	NaN	NaN	NaN	1.0445	0.289941	-2.32376	-1.0798	D1G37_13525|D1G37_13525|DUF2184domain-containingprotein|2845776:2846750Forward;unitig_0|quiver|quiver:True:2845733	D1G37_13525|D1G37_13525|DUF2184domain-containingprotein|2845776:2846750Forward;unitig_0|quiver|quiver:True:2845733	;	By matching	By matching	By matching	By matching	By MS/MS	By MS/MS	By MS/MS	By matching
19.3209	20.7168	20.7174	20.8243	20.5559	20.5556	20.5269	20.6621						3	3	3	18.3	18.3	18.3	21.044	0	50.564	17916000	9	NaN	NaN	NaN	0.197581	0.798017	-0.180268	-0.13254	D1G37_13620|D1G37_13620|hypotheticalprotein|2862200:2862742Forward;unitig_0|quiver|quiver:True:2862130	D1G37_13620|D1G37_13620|hypotheticalprotein|2862200:2862742Forward;unitig_0|quiver|quiver:True:2862130	;	By MS/MS	By MS/MS	By MS/MS	By MS/MS	By MS/MS	By MS/MS	By MS/MS	By MS/MS
21.2297	17.0203	21.3695	22.3164	21.8961	21.2012	21.2886	21.6974						6	6	6	14.8	14.8	14.8	54.141	0	61.057	34780000	14	NaN	NaN	NaN	0.379372	0.648353	-1.03685	-0.47322	D1G37_13655|D1G37_13655|cysteine--tRNAligase|2866075:2867496Reverse;unitig_0|quiver|quiver:False:2867531	D1G37_13655|D1G37_13655|cysteine--tRNAligase|2866075:2867496Reverse;unitig_0|quiver|quiver:False:2867531	;	By matching		By MS/MS	By MS/MS	By MS/MS	By MS/MS	By MS/MS	By MS/MS
23.3475	17.0005	23.0248	23.1382	22.8831	22.7669	22.7894	22.9497						5	5	5	33	33	33	19.483	0	89.817	89083000	13	NaN	NaN	NaN	0.337421	0.680947	-1.21951	-0.479284	D1G37_13675|lptA|lipopolysaccharidetransportperiplasmicproteinLptA|2869800:2870348Forward;unitig_0|quiver|quiver:True:2869760	D1G37_13675|lptA|lipopolysaccharidetransportperiplasmicproteinLptA|2869800:2870348Forward;unitig_0|quiver|quiver:True:2869760	;	By MS/MS	By MS/MS	By MS/MS	By MS/MS	By MS/MS	By matching	By MS/MS	By MS/MS
17.5655	17.0387	17.1462	18.3852	17.6441	16.8399	16.5359	16.8313						1	1	1	3.6	3.6	3.6	31.376	0.0055617	7.2984	0	1	NaN	NaN	NaN	-4.34294e-08	0	0	0	D1G37_13710|D1G37_13710|universalstressprotein|2877613:2878455Forward;unitig_0|quiver|quiver:True:2877597	D1G37_13710|D1G37_13710|universalstressprotein|2877613:2878455Forward;unitig_0|quiver|quiver:True:2877597	;								By MS/MS
26.1007	25.5827	25.5845	25.2949	25.3273	25.9442	25.7723	25.5145						13	13	13	59.2	59.2	59.2	25.318	0	209.59	584100000	86	NaN	NaN	NaN	0.00166555	0.998408	0.00108147	0.000889167	D1G37_13720|D1G37_13720|peptidaseM15|2879380:2880051Reverse;unitig_0|quiver|quiver:False:2880137	D1G37_13720|D1G37_13720|peptidaseM15|2879380:2880051Reverse;unitig_0|quiver|quiver:False:2880137	;	By MS/MS	By MS/MS	By MS/MS	By MS/MS	By MS/MS	By MS/MS	By MS/MS	By MS/MS
17.6721	17.2285	18.1892	17.3579	17.1972	18.2385	16.8626	20.5226						1	1	1	9.3	9.3	9.3	12.253	0.0011876	10.172	21497000	7	1	1	1	0.289943	0.719066	-0.593268	-0.320105	D1G37_13725|D1G37_13725|ferredoxinfamilyprotein|2880232:2880555Reverse	D1G37_13725|D1G37_13725|ferredoxinfamilyprotein|2880232:2880555Reverse		By MS/MS	By MS/MS	By MS/MS	By MS/MS	By MS/MS	By MS/MS	By MS/MS	By matching
17.6027	17.1009	15.8846	21.9743	15.1344	18.3385	15.8752	15.6918						5	5	5	32.4	32.4	32.4	16.284	0	33.15	30505000	3	NaN	NaN	NaN	0.587945	0.5125	1.88063	0.75046	D1G37_13785|D1G37_13785|DUF2147domain-containingprotein|2893181:2893618Reverse;unitig_0|quiver|quiver:False:2893650	D1G37_13785|D1G37_13785|DUF2147domain-containingprotein|2893181:2893618Reverse;unitig_0|quiver|quiver:False:2893650	;	By MS/MS	By MS/MS	By MS/MS	By MS/MS	By MS/MS	By matching	By MS/MS	By matching
18.5892	18.0309	19.4883	18.5143	17.3943	16.2456	17.4789	17.6246						2	2	2	20.1	20.1	20.1	26.936	0	21.862	4691500	2	NaN	NaN	NaN	1.8104	0.100862	1.46981	1.02132	D1G37_13830|D1G37_13830|LamB/YcsFfamilyprotein|2901214:2901978Forward;unitig_0|quiver|quiver:True:2901201	D1G37_13830|D1G37_13830|LamB/YcsFfamilyprotein|2901214:2901978Forward;unitig_0|quiver|quiver:True:2901201	;			By MS/MS	By MS/MS
22.5217	23.4368	23.6894	22.9024	22.4613	22.8141	23.1337	22.8325						8	8	8	37.3	37.3	37.3	29.889	0	95.304	98039000	29	NaN	NaN	NaN	0.50556	0.568978	0.327202	0.252356	D1G37_13835|D1G37_13835|putativehydro-lyase|2901981:2902796Forward;unitig_0|quiver|quiver:True:2901950	D1G37_13835|D1G37_13835|putativehydro-lyase|2901981:2902796Forward;unitig_0|quiver|quiver:True:2901950	;	By MS/MS	By MS/MS	By MS/MS	By MS/MS	By MS/MS	By MS/MS	By MS/MS	By MS/MS
17.6186	18.2818	16.8399	17.3154	18.448	18.1029	21.0191	15.7948						4	4	4	10.6	10.6	10.6	57.449	0	35.687	12457000	7	NaN	NaN	NaN	0.314513	0.697022	-0.827278	-0.391848	D1G37_13840|D1G37_13840|5-oxoprolinase/ureaamidolyasefamilyprotein|2902829:2904412Forward;unitig_0|quiver|quiver:True:2902804	D1G37_13840|D1G37_13840|5-oxoprolinase/ureaamidolyasefamilyprotein|2902829:2904412Forward;unitig_0|quiver|quiver:True:2902804	;	By matching			By matching	By MS/MS	By matching	By MS/MS	By MS/MS
22.7676	23.103	23.5142	23.6715	23.4608	23.0961	23.6206	24.033						12	12	12	25.3	25.3	25.3	62.06	0	127.01	138340000	19	NaN	NaN	NaN	0.461623	0.592094	-0.288536	-0.225095	D1G37_13845|D1G37_13845|ATP-graspdomain-containingprotein|2904412:2906130Forward;unitig_0|quiver|quiver:True:2904408	D1G37_13845|D1G37_13845|ATP-graspdomain-containingprotein|2904412:2906130Forward;unitig_0|quiver|quiver:True:2904408	;	By MS/MS	By matching	By MS/MS	By MS/MS	By MS/MS	By MS/MS	By MS/MS	By MS/MS
29.4017	29.59	29.4997	29.294	28.401	28.7138	28.2366	28.1079				+	minus_plus	86	86	86	49.5	49.5	49.5	212.06	0	323.31	5983500000	498	NaN	NaN	NaN	3.51454	0.00557336	1.08155	0.944128	D1G37_13860|D1G37_13860|filamentoushemagglutininN-terminaldomain-containingprotein|2909788:2915832Forward;unitig_0|quiver|quiver:True:2909784	D1G37_13860|D1G37_13860|filamentoushemagglutininN-terminaldomain-containingprotein|2909788:2915832Forward;unitig_0|quiver|quiver:True:2909784	;	By MS/MS	By MS/MS	By MS/MS	By MS/MS	By MS/MS	By MS/MS	By MS/MS	By MS/MS
18.8376	16.9145	16.8108	18.1043	15.5426	19.0514	17.0365	16.9661						1	1	1	9	9	9	15.165	0.0045558	8.0687	452010	1	NaN	NaN	NaN	0.241047	0.75833	0.517668	0.27666	D1G37_13945|D1G37_13945|hypotheticalprotein|2932547:2932948Reverse;unitig_0|quiver|quiver:False:2932959	D1G37_13945|D1G37_13945|hypotheticalprotein|2932547:2932948Reverse;unitig_0|quiver|quiver:False:2932959	;				By MS/MS
27.9555	27.8405	27.3831	27.4177	25.3423	25.2396	25.1001	24.8313				+	minus_plus	11	11	11	60.3	60.3	60.3	25.239	0	314.93	1342800000	83	NaN	NaN	NaN	5.04041	0.000739692	2.52089	2.13088	D1G37_14000|D1G37_14000|hypotheticalprotein|2945022:2945711Forward;unitig_0|quiver|quiver:True:2945008	D1G37_14000|D1G37_14000|hypotheticalprotein|2945022:2945711Forward;unitig_0|quiver|quiver:True:2945008	;	By MS/MS	By MS/MS	By MS/MS	By MS/MS	By MS/MS	By MS/MS	By MS/MS	By MS/MS
17.2191	19.4979	20.9941	18.762	16.9844	17.9106	16.3436	15.3848						2	2	2	22.2	22.2	22.2	19.116	0	22.31	5906500	2	NaN	NaN	NaN	1.38881	0.184239	2.46242	1.26386	D1G37_14005|tssB|typeVIsecretionsystemcontractilesheathsmallsubunit|2945728:2946231Forward;unitig_0|quiver|quiver:True:2945720	D1G37_14005|tssB|typeVIsecretionsystemcontractilesheathsmallsubunit|2945728:2946231Forward;unitig_0|quiver|quiver:True:2945720	;			By MS/MS	By MS/MS
23.4705	23.6016	23.7627	23.9753	16.6775	18.8774	17.2361	16.1838				+	minus_plus	10	10	10	23.7	23.7	23.7	55.284	0	146.16	78744000	25	NaN	NaN	NaN	4.43917	0.0012994	6.45883	4.04821	D1G37_14010|tssC|typeVIsecretionsystemcontractilesheathlargesubunit|2946224:2947705Forward;unitig_0|quiver|quiver:True:2946207	D1G37_14010|tssC|typeVIsecretionsystemcontractilesheathlargesubunit|2946224:2947705Forward;unitig_0|quiver|quiver:True:2946207	;	By MS/MS	By MS/MS	By MS/MS	By MS/MS
35.1538	35.4929	35.5162	35.309	23.0804	23.9837	22.3579	23.0194				+	minus_plus	25	25	25	95.2	95.2	95.2	18.743	0	323.31	267900000000	1723	NaN	NaN	NaN	7.48253	2.93981e-05	12.2576	9.1161	unitig_0|quiver|quiver:True:2947753;D1G37_14015|hcp|typeVIsecretionsystemtubeproteinHcp|2947755:2948258Forward	unitig_0|quiver|quiver:True:2947753;D1G37_14015|hcp|typeVIsecretionsystemtubeproteinHcp|2947755:2948258Forward	;	By MS/MS	By MS/MS	By MS/MS	By MS/MS	By MS/MS	By MS/MS	By MS/MS	By MS/MS
30.014	29.9044	29.8429	29.5882	29.9417	30.1655	29.9575	30.259						14	14	14	73.6	73.6	73.6	15.734	0	323.31	12040000000	253	NaN	NaN	NaN	1.05752	0.286531	-0.243589	-0.217591	D1G37_14135|D1G37_14135|DUF333domain-containingprotein|2974384:2974818Forward;unitig_0|quiver|quiver:True:2974370	D1G37_14135|D1G37_14135|DUF333domain-containingprotein|2974384:2974818Forward;unitig_0|quiver|quiver:True:2974370	;	By MS/MS	By MS/MS	By MS/MS	By MS/MS	By MS/MS	By MS/MS	By MS/MS	By MS/MS
17.2786	21.6155	21.2441	21.9782	23.345	22.8415	24.0506	23.288						10	10	10	17	17	17	76.837	0	114.56	84838000	20	NaN	NaN	NaN	1.35695	0.187828	-2.85217	-1.3441	D1G37_14215|paaZ|phenylaceticaciddegradationbifunctionalproteinPaaZ|2991176:2993278Reverse;unitig_0|quiver|quiver:False:2993306	D1G37_14215|paaZ|phenylaceticaciddegradationbifunctionalproteinPaaZ|2991176:2993278Reverse;unitig_0|quiver|quiver:False:2993306	;	By MS/MS	By matching	By MS/MS	By MS/MS	By MS/MS	By MS/MS	By MS/MS	By MS/MS
18.5194	17.5023	17.1699	16.8867	17.8223	16.9894	15.1378	20.8107						3	3	3	13.7	13.7	13.7	28.873	0	23.017	10543000	2	NaN	NaN	NaN	0.0483362	0.957964	-0.170478	-0.0762982	D1G37_14250|D1G37_14250|2-(1,2-epoxy-1,2-dihydrophenyl)acetyl-CoAisomerase|2997956:2998747Forward;unitig_0|quiver|quiver:True:2997951	D1G37_14250|D1G37_14250|2-(1,2-epoxy-1,2-dihydrophenyl)acetyl-CoAisomerase|2997956:2998747Forward;unitig_0|quiver|quiver:True:2997951	;				By matching	By MS/MS	By MS/MS	By MS/MS	By MS/MS
17.9226	17.9277	18.6243	22.2033	22.4423	22.6632	23.1522	23.2713						10	10	10	35.3	35.3	35.3	43.135	0	87.71	59443000	24	NaN	NaN	NaN	1.92264	0.0881904	-3.71278	-1.81699	D1G37_14260|pcaF|3-oxoadipyl-CoAthiolase|3000301:3001509Forward;unitig_0|quiver|quiver:True:3000287	D1G37_14260|pcaF|3-oxoadipyl-CoAthiolase|3000301:3001509Forward;unitig_0|quiver|quiver:True:3000287	;	By matching	By matching	By matching	By MS/MS	By MS/MS	By MS/MS	By MS/MS	By MS/MS
22.1449	24.6905	23.4076	23.7187	21.7128	21.9446	21.4772	22.905						5	5	5	65.9	65.9	65.9	8.8137	0	98.011	105160000	18	NaN	NaN	NaN	1.28583	0.204605	1.48052	0.918727	D1G37_14285|D1G37_14285|hypotheticalprotein|3005034:3005282Forward;unitig_0|quiver|quiver:True:3005005	D1G37_14285|D1G37_14285|hypotheticalprotein|3005034:3005282Forward;unitig_0|quiver|quiver:True:3005005	;	By MS/MS	By MS/MS	By MS/MS	By MS/MS	By MS/MS	By MS/MS	By MS/MS	By MS/MS
18.4164	17.8962	16.4357	17.4368	21.3787	18.8847	22.3159	21.6013						3	3	3	21.2	21.2	21.2	23.956	0	29.544	21795000	8	NaN	NaN	NaN	2.18664	0.0586914	-3.49888	-1.88345	D1G37_14330|D1G37_14330|hypotheticalprotein|3013853:3014479Forward;unitig_0|quiver|quiver:True:3013809	D1G37_14330|D1G37_14330|hypotheticalprotein|3013853:3014479Forward;unitig_0|quiver|quiver:True:3013809	;	By MS/MS	By MS/MS			By MS/MS	By MS/MS	By MS/MS	By MS/MS
18.891	17.816	17.8842	16.8616	17.0645	16.6792	19.8341	19.5685						1	1	1	5.6	5.6	5.6	24.984	0	20.389	10197000	7	NaN	NaN	NaN	0.179218	0.814136	-0.423392	-0.220411	D1G37_14340|D1G37_14340|alpha/betahydrolase|3015697:3016392Forward;unitig_0|quiver|quiver:True:3015686	D1G37_14340|D1G37_14340|alpha/betahydrolase|3015697:3016392Forward;unitig_0|quiver|quiver:True:3015686	;	By MS/MS	By MS/MS	By MS/MS	By MS/MS	By MS/MS		By MS/MS	By MS/MS
17.6744	18.3246	17.6939	16.9443	16.9739	19.1434	18.4187	19.1196						1	1	1	3.6	3.6	3.6	43.498	0	10.966	3612900	3	NaN	NaN	NaN	0.616019	0.491338	-0.75465	-0.477145	D1G37_14420|D1G37_14420|hypotheticalprotein|3031221:3032390Forward;unitig_0|quiver|quiver:True:3031174	D1G37_14420|D1G37_14420|hypotheticalprotein|3031221:3032390Forward;unitig_0|quiver|quiver:True:3031174	;					By MS/MS	By MS/MS	By MS/MS	By matching
17.4181	16.8447	16.3018	15.9945	18.8756	17.4918	16.9016	14.9238						1	1	1	2.3	2.3	2.3	49	0.0066593	7.2416	0	2	NaN	NaN	NaN	-4.34294e-08	0	0	0	D1G37_14570|D1G37_14570|porin|3064685:3066001Forward;unitig_0|quiver|quiver:True:3064680	D1G37_14570|D1G37_14570|porin|3064685:3066001Forward;unitig_0|quiver|quiver:True:3064680	;	By MS/MS						By MS/MS
21.5359	21.3117	21.0845	20.919	21.3344	19.2975	21.5083	20.7075						3	3	3	9.4	9.4	9.4	48.072	0	41.923	27492000	11	NaN	NaN	NaN	0.429139	0.608863	0.500849	0.329603	D1G37_14645|D1G37_14645|TMFfamilyprotein|3085820:3087103Forward;unitig_0|quiver|quiver:True:3085653	D1G37_14645|D1G37_14645|TMFfamilyprotein|3085820:3087103Forward;unitig_0|quiver|quiver:True:3085653	;	By MS/MS	By MS/MS	By MS/MS	By MS/MS	By MS/MS	By MS/MS	By MS/MS	By MS/MS
23.4558	24.0405	23.2989	24.0285	23.6797	23.2201	23.0822	23.8545						5	5	5	78.1	78.1	78.1	12.449	0	237.27	151790000	29	NaN	NaN	NaN	0.409891	0.621654	0.246794	0.194955	D1G37_14675|D1G37_14675|hypotheticalprotein|3091901:3092218Reverse;unitig_0|quiver|quiver:False:3092243	D1G37_14675|D1G37_14675|hypotheticalprotein|3091901:3092218Reverse;unitig_0|quiver|quiver:False:3092243	;	By MS/MS	By MS/MS	By MS/MS	By MS/MS	By MS/MS	By MS/MS	By MS/MS	By MS/MS
18.5314	18.6324	17.3968	17.5634	17.3859	17.0377	16.6819	19.2967						1	1	1	49.3	49.3	49.3	8.532	0.0086022	6.3918	5444000	1	NaN	NaN	NaN	0.266175	0.736395	0.43043	0.25842	D1G37_14680|D1G37_14680|hypotheticalprotein|3092324:3092544Reverse;unitig_0|quiver|quiver:False:3092557	D1G37_14680|D1G37_14680|hypotheticalprotein|3092324:3092544Reverse;unitig_0|quiver|quiver:False:3092557	;		By matching	By matching	By MS/MS				By matching
24.7943	24.8602	24.5941	25.4907	24.3509	24.2426	24.8216	24.6544						18	18	18	31.4	31.4	31.4	80.205	0	275.15	344430000	74	NaN	NaN	NaN	0.897801	0.346604	0.417442	0.337902	D1G37_14695|D1G37_14695|catalaseHPII|3095088:3097232Forward;unitig_0|quiver|quiver:True:3095083	D1G37_14695|D1G37_14695|catalaseHPII|3095088:3097232Forward;unitig_0|quiver|quiver:True:3095083	;	By MS/MS	By MS/MS	By MS/MS	By MS/MS	By MS/MS	By MS/MS	By MS/MS	By MS/MS
22.5066	23.1723	22.6512	24.4471	23.3461	22.906	23.6477	23.7051						13	13	13	63.4	63.4	63.4	31.942	0	123.77	134140000	32	NaN	NaN	NaN	0.167452	0.821778	-0.206935	-0.140032	D1G37_14700|D1G37_14700|NAD(P)-dependentoxidoreductase|3097288:3098166Reverse;unitig_0|quiver|quiver:False:3098188	D1G37_14700|D1G37_14700|NAD(P)-dependentoxidoreductase|3097288:3098166Reverse;unitig_0|quiver|quiver:False:3098188	;	By MS/MS	By MS/MS	By MS/MS	By MS/MS	By MS/MS	By MS/MS	By MS/MS	By MS/MS
18.7739	17.5415	17.5392	24.279	23.0908	23.5737	23.239	24.4379						7	7	7	35.9	35.9	35.9	45.875	0	323.31	122830000	33	NaN	NaN	NaN	1.31825	0.199603	-4.05195	-1.53692	D1G37_14710|D1G37_14710|stress-inducedprotein|3099206:3100438Forward;unitig_0|quiver|quiver:True:3099192	D1G37_14710|D1G37_14710|stress-inducedprotein|3099206:3100438Forward;unitig_0|quiver|quiver:True:3099192	;		By MS/MS	By matching	By MS/MS	By MS/MS	By MS/MS	By MS/MS	By MS/MS
23.815	23.5112	23.528	23.7583	24.0046	23.9121	23.074	23.5041						9	9	9	31.7	31.7	31.7	39.395	0	122.72	147070000	34	NaN	NaN	NaN	0.045281	0.960122	0.0294447	0.0239993	D1G37_14750|D1G37_14750|alpha/betahydrolase|3109259:3110329Reverse;unitig_0|quiver|quiver:False:3110339	D1G37_14750|D1G37_14750|alpha/betahydrolase|3109259:3110329Reverse;unitig_0|quiver|quiver:False:3110339	;	By MS/MS	By MS/MS	By MS/MS	By MS/MS	By MS/MS	By MS/MS	By MS/MS	By MS/MS
16.2815	20.8052	21.2935	21.7637	16.2417	17.7139	17.5057	15.7698						3	3	3	37.2	37.2	37.2	10.421	0	36.361	15698000	7	NaN	NaN	NaN	1.26522	0.210815	3.22822	1.37208	D1G37_14770|D1G37_14770|N-acetyltransferase|3113473:3113757Forward;unitig_0|quiver|quiver:True:3113456	D1G37_14770|D1G37_14770|N-acetyltransferase|3113473:3113757Forward;unitig_0|quiver|quiver:True:3113456	;	By matching	By MS/MS	By MS/MS	By MS/MS	By MS/MS			By MS/MS
18.2418	16.2696	18.498	15.9333	17.8512	17.2543	17.2292	19.0331						1	1	1	3.8	3.8	3.8	32.315	0.0045924	8.2768	6939300	2	NaN	NaN	NaN	0.32911	0.691809	-0.606252	-0.339835	D1G37_14850|D1G37_14850|glutathione-dependentdisulfide-bondoxidoreductase|3127122:3127982Reverse;unitig_0|quiver|quiver:False:3127983	D1G37_14850|D1G37_14850|glutathione-dependentdisulfide-bondoxidoreductase|3127122:3127982Reverse;unitig_0|quiver|quiver:False:3127983	;	By MS/MS	By matching	By MS/MS	By matching	By matching	By matching	By matching	By matching
23.6971	23.0304	22.6454	22.5832	22.8628	22.7925	23.0559	22.5635						5	5	5	15.5	15.5	15.5	44.333	0	67.76	87440000	34	NaN	NaN	NaN	0.252681	0.747126	0.170354	0.133573	D1G37_14995|D1G37_14995|hypotheticalprotein|3154660:3155844Reverse;unitig_0|quiver|quiver:False:3155983	D1G37_14995|D1G37_14995|hypotheticalprotein|3154660:3155844Reverse;unitig_0|quiver|quiver:False:3155983	;	By MS/MS	By MS/MS	By MS/MS	By MS/MS	By MS/MS	By MS/MS	By MS/MS	By MS/MS
17.8113	17.7331	20.928	20.9459	21.1306	16.9834	20.8645	20.9637						6	6	6	14	14	14	56.413	0	38.431	18257000	10	NaN	NaN	NaN	0.181674	0.81403	-0.631001	-0.267801	D1G37_15085|D1G37_15085|alkylhydroperoxidereductasesubunitF|3171714:3173279Forward;unitig_0|quiver|quiver:True:3171706;D1G37_13040|D1G37_13040|alkylhydroperoxidereductasesubunitF|2770364:2771929Reverse;unitig_0|quiver|quiver:False:2772018	D1G37_15085|D1G37_15085|alkylhydroperoxidereductasesubunitF|3171714:3173279Forward;unitig_0|quiver|quiver:True:3171706;D1G37_13040|D1G37_13040|alkylhydroperoxidereductasesubunitF|2770364:2771929Reverse;unitig_0|quiver|quiver:False:2772018	;;;	By matching	By matching	By MS/MS	By MS/MS	By MS/MS	By matching	By MS/MS	By MS/MS
30.1781	29.5737	29.4145	29.1974	29.5436	29.9021	29.8343	29.1616						26	26	26	79.6	79.6	79.6	35.082	0	323.31	9108600000	276	NaN	NaN	NaN	0.0246907	0.979846	-0.0194836	-0.0153464	D1G37_15095|D1G37_15095|hypotheticalprotein|3175456:3176397Reverse;unitig_0|quiver|quiver:False:3176407	D1G37_15095|D1G37_15095|hypotheticalprotein|3175456:3176397Reverse;unitig_0|quiver|quiver:False:3176407	;	By MS/MS	By MS/MS	By MS/MS	By MS/MS	By MS/MS	By MS/MS	By MS/MS	By MS/MS
29.1409	29.0592	29.2511	29.138	29.4567	29.6466	29.2663	29.1684						17	17	17	41.7	41.7	41.7	37.857	0	323.31	7164700000	237	NaN	NaN	NaN	1.09357	0.269633	-0.237178	-0.213096	D1G37_15115|D1G37_15115|typeIIasparaginase|3181941:3183008Reverse;unitig_0|quiver|quiver:False:3183063	D1G37_15115|D1G37_15115|typeIIasparaginase|3181941:3183008Reverse;unitig_0|quiver|quiver:False:3183063	;	By MS/MS	By MS/MS	By MS/MS	By MS/MS	By MS/MS	By MS/MS	By MS/MS	By MS/MS
22.0008	22.0446	22.0387	22.3033	21.4748	18.1377	21.7697	21.8037						4	4	4	14.4	14.4	14.4	43.826	0	33.989	42450000	10	NaN	NaN	NaN	0.709552	0.437942	1.30036	0.687277	D1G37_15150|dapC|succinyldiaminopimelatetransaminase|3189637:3190806Reverse;unitig_0|quiver|quiver:False:3190861	D1G37_15150|dapC|succinyldiaminopimelatetransaminase|3189637:3190806Reverse;unitig_0|quiver|quiver:False:3190861	;	By matching	By MS/MS	By MS/MS	By MS/MS	By MS/MS	By matching	By MS/MS	By MS/MS
22.4215	23.1366	23.2871	23.2869	23.4171	22.9884	23.3498	23.5195						5	5	5	15.1	15.1	15.1	44.097	0	48.135	112150000	17	NaN	NaN	NaN	0.563263	0.52838	-0.285671	-0.230946	D1G37_15160|D1G37_15160|formate-dependentphosphoribosylglycinamideformyltransferase|3193523:3194740Reverse;unitig_0|quiver|quiver:False:3194756	D1G37_15160|D1G37_15160|formate-dependentphosphoribosylglycinamideformyltransferase|3193523:3194740Reverse;unitig_0|quiver|quiver:False:3194756	;	By matching	By MS/MS	By MS/MS	By MS/MS	By MS/MS	By MS/MS	By MS/MS	By MS/MS
21.6065	22.1113	17.8762	22.2177	16.4638	19.2598	16.7201	15.5855						3	3	3	27.1	27.1	27.1	15.228	0	33.383	19185000	6	NaN	NaN	NaN	1.6381	0.130872	3.94564	1.71482	D1G37_15165|D1G37_15165|tautomerasefamilyprotein|3194843:3195232Reverse;unitig_0|quiver|quiver:False:3195335	D1G37_15165|D1G37_15165|tautomerasefamilyprotein|3194843:3195232Reverse;unitig_0|quiver|quiver:False:3195335	;	By MS/MS	By MS/MS	By matching	By MS/MS
19.9623	18.3137	16.2084	17.6378	17.7984	18.2388	18.874	14.6305						2	2	2	14.1	14.1	14.1	18.534	0	15.334	3021100	2	NaN	NaN	NaN	0.209591	0.787339	0.645123	0.29002	D1G37_15180|D1G37_15180|hypotheticalprotein|3196530:3197021Forward;unitig_0|quiver|quiver:True:3196516	D1G37_15180|D1G37_15180|hypotheticalprotein|3196530:3197021Forward;unitig_0|quiver|quiver:True:3196516	;	By MS/MS				By matching			By MS/MS
24.1384	23.374	22.7697	23.6639	24.3484	24.6672	23.4099	24.4089						2	2	2	14.4	14.4	14.4	11.794	0	54.714	180660000	31	NaN	NaN	NaN	0.925331	0.335609	-0.722098	-0.516913	D1G37_15185|D1G37_15185|hypotheticalprotein|3197094:3197429Reverse;unitig_0|quiver|quiver:False:3197457	D1G37_15185|D1G37_15185|hypotheticalprotein|3197094:3197429Reverse;unitig_0|quiver|quiver:False:3197457	;	By MS/MS	By MS/MS	By MS/MS	By MS/MS	By MS/MS	By MS/MS	By MS/MS	By MS/MS
22.3438	23.0247	23.0164	22.9884	22.9993	22.8382	22.886	23.2119						6	6	6	20.1	20.1	20.1	39.274	0	56.154	94164000	17	NaN	NaN	NaN	0.319458	0.694725	-0.140508	-0.118444	D1G37_15200|ychF|redox-regulatedATPaseYchF|3198970:3200061Reverse;unitig_0|quiver|quiver:False:3200068	D1G37_15200|ychF|redox-regulatedATPaseYchF|3198970:3200061Reverse;unitig_0|quiver|quiver:False:3200068	;	By MS/MS	By MS/MS	By MS/MS	By MS/MS	By MS/MS	By MS/MS	By MS/MS	By MS/MS
27.9293	27.9086	27.9442	28.1528	28.3309	28.6907	28.0495	28.2954						20	20	20	72.7	72.7	72.7	32.03	0	323.31	3415300000	218	NaN	NaN	NaN	1.32537	0.197273	-0.357883	-0.312881	D1G37_15250|D1G37_15250|aminoacidABCtransportersubstrate-bindingprotein|3210410:3211303Forward;unitig_0|quiver|quiver:True:3210375	D1G37_15250|D1G37_15250|aminoacidABCtransportersubstrate-bindingprotein|3210410:3211303Forward;unitig_0|quiver|quiver:True:3210375	;	By MS/MS	By MS/MS	By MS/MS	By MS/MS	By MS/MS	By MS/MS	By MS/MS	By MS/MS
23.998	24.8067	24.6442	25.038	24.3679	24.2133	24.2246	24.864						8	8	8	43.4	43.4	43.4	27.012	0	90.655	290040000	37	NaN	NaN	NaN	0.319973	0.696161	0.204281	0.160792	D1G37_15280|D1G37_15280|YebC/PmpRfamilyDNA-bindingtranscriptionalregulator|3215893:3216642Reverse;unitig_0|quiver|quiver:False:3216658	D1G37_15280|D1G37_15280|YebC/PmpRfamilyDNA-bindingtranscriptionalregulator|3215893:3216642Reverse;unitig_0|quiver|quiver:False:3216658	;	By MS/MS	By MS/MS	By MS/MS	By MS/MS	By MS/MS	By MS/MS	By MS/MS	By MS/MS
27.0115	26.9171	27.1197	27.2053	25.5289	25.3311	24.993	24.6906				+	minus_plus	10	10	10	31.9	31.9	31.9	36.396	0	229.71	990150000	63	NaN	NaN	NaN	4.20213	0.00169907	1.92748	1.61229	D1G37_15345|D1G37_15345|fimbrialprotein|3227883:3228902Reverse;unitig_0|quiver|quiver:False:3228960	D1G37_15345|D1G37_15345|fimbrialprotein|3227883:3228902Reverse;unitig_0|quiver|quiver:False:3228960	;	By MS/MS	By MS/MS	By MS/MS	By MS/MS	By MS/MS	By MS/MS	By MS/MS	By MS/MS
23.689	23.6921	23.3604	23.2653	23.1681	22.3389	22.1283	21.6627						7	6	6	37	33.7	33.7	27.958	0	103.48	95412000	23	NaN	NaN	NaN	1.90698	0.0899432	1.1772	0.882714	D1G37_15355|D1G37_15355|molecularchaperone|3231488:3232228Reverse;unitig_0|quiver|quiver:False:3232229	D1G37_15355|D1G37_15355|molecularchaperone|3231488:3232228Reverse;unitig_0|quiver|quiver:False:3232229	;	By MS/MS	By MS/MS	By MS/MS	By MS/MS	By MS/MS	By MS/MS	By MS/MS	By MS/MS
31.1984	31.84	32.4501	32.8834	29.3873	29.2602	29.2303	27.4181				+	minus_plus	6	5	5	55.6	55.6	55.6	18.355	0	128.28	29682000000	136	NaN	NaN	NaN	2.81267	0.0193609	3.26898	2.04795	D1G37_15360|D1G37_15360|type1fimbrialprotein|3232299:3232835Reverse;unitig_0|quiver|quiver:False:3232953	D1G37_15360|D1G37_15360|type1fimbrialprotein|3232299:3232835Reverse;unitig_0|quiver|quiver:False:3232953	;	By MS/MS	By MS/MS	By MS/MS	By MS/MS	By MS/MS	By MS/MS	By MS/MS	By MS/MS
17.9809	17.3142	17.6374	18.6801	21.6124	18.2178	16.1019	21.7562						4	4	4	13.1	13.1	13.1	36.658	0	46.95	17550000	6	NaN	NaN	NaN	0.492528	0.572294	-1.51897	-0.631136	D1G37_15375|D1G37_15375|biotinsynthase|3233954:3234943Reverse;unitig_0|quiver|quiver:False:3234968	D1G37_15375|D1G37_15375|biotinsynthase|3233954:3234943Reverse;unitig_0|quiver|quiver:False:3234968	;	By matching		By matching	By MS/MS	By MS/MS	By MS/MS	By MS/MS	By MS/MS
24.548	24.0167	23.5188	23.9573	24.4132	24.8521	24.6785	24.3238						9	9	9	35.8	35.8	35.8	30.553	0	94.607	239080000	35	NaN	NaN	NaN	1.20713	0.231914	-0.556693	-0.447771	D1G37_15405|D1G37_15405|OXA-51familycarbapenem-hydrolyzingclassDbeta-lactamaseOXA-64|3239611:3240435Reverse;unitig_0|quiver|quiver:False:3240463	D1G37_15405|D1G37_15405|OXA-51familycarbapenem-hydrolyzingclassDbeta-lactamaseOXA-64|3239611:3240435Reverse;unitig_0|quiver|quiver:False:3240463	;	By MS/MS	By MS/MS	By MS/MS	By MS/MS	By MS/MS	By MS/MS	By MS/MS	By MS/MS
20.194	18.4721	17.5772	20.3341	18.7827	17.0559	20.2616	20.6703						4	4	4	10.3	10.3	10.3	41.974	0	25.348	11759000	8	NaN	NaN	NaN	0.0154117	0.98499	-0.0483017	-0.0234468	D1G37_15425|D1G37_15425|S-adenosylmethioninesynthase|3242275:3243441Reverse;unitig_0|quiver|quiver:False:3243460	D1G37_15425|D1G37_15425|S-adenosylmethioninesynthase|3242275:3243441Reverse;unitig_0|quiver|quiver:False:3243460	;	By matching	By matching	By matching	By MS/MS	By MS/MS	By MS/MS	By MS/MS	By MS/MS
24.3865	24.3865	24.4323	24.7148	24.7104	24.6191	24.7407	25.309						25	25	25	41.7	41.7	41.7	72.258	0	255.13	319890000	70	NaN	NaN	NaN	1.08049	0.273775	-0.364803	-0.310301	D1G37_15430|tkt|transketolase|3243965:3245953Forward;unitig_0|quiver|quiver:True:3243960	D1G37_15430|tkt|transketolase|3243965:3245953Forward;unitig_0|quiver|quiver:True:3243960	;	By MS/MS	By MS/MS	By MS/MS	By MS/MS	By MS/MS	By MS/MS	By MS/MS	By MS/MS
17.0911	17.6379	18.08	17.8807	19.6387	18.6723	18.3576	15.9641						2	2	2	17.8	17.8	17.8	14.829	0	24.399	6715900	3	NaN	NaN	NaN	0.243898	0.755603	-0.48575	-0.268483	D1G37_15435|D1G37_15435|OsmCfamilyperoxiredoxin|3246008:3246415Reverse;unitig_0|quiver|quiver:False:3246416	D1G37_15435|D1G37_15435|OsmCfamilyperoxiredoxin|3246008:3246415Reverse;unitig_0|quiver|quiver:False:3246416	;	By MS/MS	By MS/MS	By matching	By MS/MS	By matching		By MS/MS	By matching
28.4253	28.3458	28.3482	28.0736	28.3014	27.7674	28.4782	28.0334						13	13	13	59.2	59.2	59.2	21.012	0	261.78	3493700000	128	NaN	NaN	NaN	0.385384	0.643918	0.153164	0.130501	D1G37_15440|D1G37_15440|polyisoprenoid-bindingprotein|3246630:3247220Forward;unitig_0|quiver|quiver:True:3246616	D1G37_15440|D1G37_15440|polyisoprenoid-bindingprotein|3246630:3247220Forward;unitig_0|quiver|quiver:True:3246616	;	By MS/MS	By MS/MS	By MS/MS	By MS/MS	By MS/MS	By MS/MS	By MS/MS	By MS/MS
24.1661	24.8707	24.6847	24.8126	24.568	24.2167	24.8444	24.9571						29	29	29	31.8	31.8	31.8	138.87	0	323.31	311110000	93	NaN	NaN	NaN	0.0191855	0.980952	-0.0130033	-0.0105702	D1G37_15470|D1G37_15470|trifunctionaltranscriptionalregulator/prolinedehydrogenase/L-glutamategamma-semialdehydedehydrogenase|3251071:3254838Reverse;unitig_0|quiver|quiver:False:3254851	D1G37_15470|D1G37_15470|trifunctionaltranscriptionalregulator/prolinedehydrogenase/L-glutamategamma-semialdehydedehydrogenase|3251071:3254838Reverse;unitig_0|quiver|quiver:False:3254851	;	By MS/MS	By MS/MS	By MS/MS	By MS/MS	By MS/MS	By MS/MS	By MS/MS	By MS/MS
22.7603	23.3301	23.1709	22.8708	22.6103	22.7311	22.3895	22.4634						2	2	2	15.3	15.3	15.3	13.553	0	17.342	82714000	8	NaN	NaN	NaN	1.72222	0.115953	0.48443	0.420475	D1G37_15490|D1G37_15490|glycinecleavagesystemproteinH|3258168:3258542Reverse;unitig_0|quiver|quiver:False:3258549	D1G37_15490|D1G37_15490|glycinecleavagesystemproteinH|3258168:3258542Reverse;unitig_0|quiver|quiver:False:3258549	;	By MS/MS	By MS/MS	By MS/MS	By MS/MS	By matching	By matching	By MS/MS	By MS/MS
17.698	16.6452	16.249	17.4128	18.736	17.3656	16.8491	18.327						1	1	1	4.1	4.1	4.1	43.918	0.0044793	7.4648	1671400	2	NaN	NaN	NaN	0.731767	0.421398	-0.818179	-0.52883	D1G37_15535|D1G37_15535|cupin|3266915:3268078Reverse;unitig_0|quiver|quiver:False:3268085	D1G37_15535|D1G37_15535|cupin|3266915:3268078Reverse;unitig_0|quiver|quiver:False:3268085	;							By MS/MS	By MS/MS
26.5896	27.0323	27.1722	27.2789	26.8018	26.5275	26.6061	26.7243						19	19	19	59.2	59.2	59.2	41.274	0	323.31	1393300000	125	NaN	NaN	NaN	1.13225	0.25526	0.353325	0.303718	D1G37_15550|pgk|phosphoglyceratekinase|3269224:3270411Forward;unitig_0|quiver|quiver:True:3269210	D1G37_15550|pgk|phosphoglyceratekinase|3269224:3270411Forward;unitig_0|quiver|quiver:True:3269210	;	By MS/MS	By MS/MS	By MS/MS	By MS/MS	By MS/MS	By MS/MS	By MS/MS	By MS/MS
24.7005	25.2876	25.3311	25.3959	25.2182	25.0541	25.7902	25.8446						13	13	13	47.5	47.5	47.5	37.354	0	173.97	508320000	70	NaN	NaN	NaN	0.538286	0.543199	-0.298018	-0.237167	D1G37_15560|D1G37_15560|fructose-bisphosphatealdolaseclassII|3270900:3271937Forward;unitig_0|quiver|quiver:True:3270862	D1G37_15560|D1G37_15560|fructose-bisphosphatealdolaseclassII|3270900:3271937Forward;unitig_0|quiver|quiver:True:3270862	;	By MS/MS	By MS/MS	By MS/MS	By MS/MS	By MS/MS	By MS/MS	By MS/MS	By MS/MS
30.8061	30.4245	30.4159	30.2442	29.6393	30.226	30.1948	29.4241						37	37	37	81	81	81	49.042	0	323.31	13705000000	454	NaN	NaN	NaN	1.3784	0.185888	0.601647	0.487831	D1G37_15565|D1G37_15565|peptidylprolylisomerase|3272056:3273366Reverse;unitig_0|quiver|quiver:False:3273385	D1G37_15565|D1G37_15565|peptidylprolylisomerase|3272056:3273366Reverse;unitig_0|quiver|quiver:False:3273385	;	By MS/MS	By MS/MS	By MS/MS	By MS/MS	By MS/MS	By MS/MS	By MS/MS	By MS/MS
23.5253	23.2461	23.327	23.5372	24.4464	24.3539	23.9103	24.2154				+	minus_plus	21	21	21	32.6	32.6	32.6	91.873	0	272.89	175360000	55	NaN	NaN	NaN	3.00452	0.0138087	-0.822596	-0.722988	D1G37_15570|lptD|LPS-assemblyproteinLptD|3273366:3275804Reverse;unitig_0|quiver|quiver:False:3275913	D1G37_15570|lptD|LPS-assemblyproteinLptD|3273366:3275804Reverse;unitig_0|quiver|quiver:False:3275913	;	By MS/MS	By MS/MS	By MS/MS	By MS/MS	By MS/MS	By MS/MS	By MS/MS	By MS/MS
21.9449	22.4545	22.0691	22.575	21.9972	22.052	21.7248	22.4369						5	5	5	24.5	24.5	24.5	28.835	0	76.722	55214000	18	NaN	NaN	NaN	0.442981	0.599647	0.208144	0.171972	D1G37_15635|D1G37_15635|YchF/TatDfamilyDNAexonuclease|3286035:3286808Forward;unitig_0|quiver|quiver:True:3286024	D1G37_15635|D1G37_15635|YchF/TatDfamilyDNAexonuclease|3286035:3286808Forward;unitig_0|quiver|quiver:True:3286024	;	By MS/MS	By MS/MS	By MS/MS	By MS/MS	By MS/MS	By MS/MS	By MS/MS	By MS/MS
21.6986	18.0821	22.2258	22.0973	21.978	18.9469	17.5598	15.7122						4	4	4	13.4	13.4	13.4	41.936	0	45.573	32349000	6	NaN	NaN	NaN	0.735437	0.418917	2.47675	0.934812	D1G37_15675|D1G37_15675|enoyl-CoAhydratase/isomerasefamilyprotein|3291635:3292759Forward;unitig_0|quiver|quiver:True:3291609	D1G37_15675|D1G37_15675|enoyl-CoAhydratase/isomerasefamilyprotein|3291635:3292759Forward;unitig_0|quiver|quiver:True:3291609	;	By MS/MS	By matching	By MS/MS	By MS/MS	By MS/MS	By matching	By matching	By MS/MS
20.4819	20.7723	21.0511	20.737	17.789	17.6548	18.8544	20.5779						4	4	4	20.2	20.2	20.2	25.235	0	48.362	15158000	4	NaN	NaN	NaN	1.60811	0.138466	2.04155	1.21145	D1G37_15690|D1G37_15690|cytidylatekinase|3293790:3294476Forward;unitig_0|quiver|quiver:True:3293758	D1G37_15690|D1G37_15690|cytidylatekinase|3293790:3294476Forward;unitig_0|quiver|quiver:True:3293758	;	By matching	By matching	By MS/MS	By MS/MS	By MS/MS			By matching
25.9564	26.066	26.5606	26.5623	26.5915	25.9889	26.5681	27.184						21	21	21	49.9	49.9	49.9	61.111	0	323.31	1117100000	107	NaN	NaN	NaN	0.457627	0.594147	-0.296821	-0.229735	D1G37_15695|D1G37_15695|30SribosomalproteinS1|3294581:3296254Forward;unitig_0|quiver|quiver:True:3294549	D1G37_15695|D1G37_15695|30SribosomalproteinS1|3294581:3296254Forward;unitig_0|quiver|quiver:True:3294549	;	By MS/MS	By MS/MS	By MS/MS	By MS/MS	By MS/MS	By MS/MS	By MS/MS	By MS/MS
17.3304	17.8704	17.4887	17.1933	17.4449	17.8788	17.2597	19.0327						1	1	1	11	11	11	11.009	0	20.965	7191600	4	NaN	NaN	NaN	0.460663	0.591135	-0.433312	-0.304295	unitig_0|quiver|quiver:True:3296409;D1G37_15700|D1G37_15700|integrationhostfactorsubunitbeta|3296411:3296713Forward	unitig_0|quiver|quiver:True:3296409;D1G37_15700|D1G37_15700|integrationhostfactorsubunitbeta|3296411:3296713Forward	;		By MS/MS	By MS/MS	By MS/MS		By matching	By MS/MS	By MS/MS
20.6025	21.3099	21.4009	21.3523	22.1579	17.6739	21.3132	21.4013						2	2	2	12.1	12.1	12.1	25.35	0	24.532	30891000	10	NaN	NaN	NaN	0.205423	0.792668	0.5298	0.261866	D1G37_15710|D1G37_15710|orotidine-5'-phosphatedecarboxylase|3297269:3297967Forward;unitig_0|quiver|quiver:True:3297258	D1G37_15710|D1G37_15710|orotidine-5'-phosphatedecarboxylase|3297269:3297967Forward;unitig_0|quiver|quiver:True:3297258	;	By MS/MS	By MS/MS	By MS/MS	By MS/MS	By MS/MS	By MS/MS	By MS/MS	By MS/MS
25.3824	25.8377	25.9211	26.2474	25.2522	25.356	25.4306	25.6299						23	23	23	36.3	36.3	36.3	79.491	0	282.82	621450000	93	NaN	NaN	NaN	1.15453	0.248268	0.429977	0.359691	D1G37_15735|D1G37_15735|malatesynthaseG|3303209:3305374Forward;unitig_0|quiver|quiver:True:3303183	D1G37_15735|D1G37_15735|malatesynthaseG|3303209:3305374Forward;unitig_0|quiver|quiver:True:3303183	;	By MS/MS	By MS/MS	By MS/MS	By MS/MS	By MS/MS	By MS/MS	By MS/MS	By MS/MS
26.0801	26.0605	26.1018	26.1517	26.3194	25.9269	25.5672	25.8164						36	36	36	46.8	46.8	46.8	77.564	0	323.31	764670000	128	NaN	NaN	NaN	0.566213	0.528233	0.191053	0.165014	unitig_0|quiver|quiver:True:3315714;D1G37_15785|D1G37_15785|Zn-dependentoligopeptidase|3315716:3317749Forward	unitig_0|quiver|quiver:True:3315714;D1G37_15785|D1G37_15785|Zn-dependentoligopeptidase|3315716:3317749Forward	;	By MS/MS	By MS/MS	By MS/MS	By MS/MS	By MS/MS	By MS/MS	By MS/MS	By MS/MS
16.9455	19.0604	18.4094	18.4817	16.719	17.7917	22.059	16.3486						2	2	2	12.5	12.5	12.5	9.6992	0.0012034	10.745	25854000	2	NaN	NaN	NaN	0.00127662	0.998183	-0.0053215	-0.00222865	D1G37_15825|D1G37_15825|30SribosomalproteinS20|3324798:3325064Reverse;unitig_0|quiver|quiver:False:3325104	D1G37_15825|D1G37_15825|30SribosomalproteinS20|3324798:3325064Reverse;unitig_0|quiver|quiver:False:3325104	;	By matching	By matching	By MS/MS	By matching	By matching	By matching	By MS/MS	By matching
22.1381	22.8977	22.4494	22.7957	22.8003	22.6948	23.068	22.6266						5	5	5	36.3	36.3	36.3	17.938	0	47.464	77228000	16	NaN	NaN	NaN	0.529125	0.552456	-0.227212	-0.189598	D1G37_15835|D1G37_15835|putative4-hydroxy-4-methyl-2-oxoglutaratealdolase|3325955:3326461Forward;unitig_0|quiver|quiver:True:3325941	D1G37_15835|D1G37_15835|putative4-hydroxy-4-methyl-2-oxoglutaratealdolase|3325955:3326461Forward;unitig_0|quiver|quiver:True:3325941	;	By matching	By MS/MS	By MS/MS	By MS/MS	By MS/MS	By MS/MS	By MS/MS	By MS/MS
23.9495	23.838	24.3499	24.0912	23.2252	22.2339	22.3313	22.5844				+	minus_plus	5	5	5	87.5	87.5	87.5	12.639	0	131.46	131990000	18	NaN	NaN	NaN	2.96923	0.014307	1.46344	1.17174	D1G37_15870|fdx|ISCsystem2Fe-2Stypeferredoxin|3334584:3334922Reverse;unitig_0|quiver|quiver:False:3334929	D1G37_15870|fdx|ISCsystem2Fe-2Stypeferredoxin|3334584:3334922Reverse;unitig_0|quiver|quiver:False:3334929	;	By MS/MS	By MS/MS	By MS/MS	By MS/MS	By MS/MS	By matching	By MS/MS	By MS/MS
17.5062	16.3044	16.9328	16.6497	17.2814	16.4847	17.7912	19.2685						2	2	2	8.7	8.7	8.7	67.792	0	12.156	29622000	3	NaN	NaN	NaN	0.642684	0.476146	-0.858171	-0.523679	D1G37_15875|hscA|Fe-SproteinassemblychaperoneHscA|3334941:3336800Reverse;unitig_0|quiver|quiver:False:3336801	D1G37_15875|hscA|Fe-SproteinassemblychaperoneHscA|3334941:3336800Reverse;unitig_0|quiver|quiver:False:3336801	;	By MS/MS		By matching		By MS/MS		By MS/MS	By matching
21.3045	22.1587	22.1468	22.3218	22.0955	21.4367	21.3632	22.0742						4	4	4	39.1	39.1	39.1	13.782	0	54.436	45045000	16	NaN	NaN	NaN	0.338961	0.679664	0.240509	0.184519	D1G37_15890|iscU|Fe-SclusterassemblyscaffoldIscU|3337794:3338180Reverse;unitig_0|quiver|quiver:False:3338205	D1G37_15890|iscU|Fe-SclusterassemblyscaffoldIscU|3337794:3338180Reverse;unitig_0|quiver|quiver:False:3338205	;	By MS/MS	By MS/MS	By MS/MS	By MS/MS	By MS/MS	By matching	By MS/MS	By MS/MS
22.701	22.6266	23.5348	23.4175	22.9103	22.884	23.0902	23.3009						10	10	10	39.3	39.3	39.3	44.853	0	94.543	107880000	25	NaN	NaN	NaN	0.0319035	0.972745	0.0236473	0.0188403	D1G37_15895|D1G37_15895|IscSsubfamilycysteinedesulfurase|3338247:3339464Reverse;unitig_0|quiver|quiver:False:3339504	D1G37_15895|D1G37_15895|IscSsubfamilycysteinedesulfurase|3338247:3339464Reverse;unitig_0|quiver|quiver:False:3339504	;	By matching	By MS/MS	By MS/MS	By MS/MS	By matching	By MS/MS	By MS/MS	By MS/MS
23.6078	24.7114	24.4633	25.5483	24.9856	24.9524	25.6606	25.59						5	5	5	56.7	56.7	56.7	9.3216	0	68.879	416970000	30	NaN	NaN	NaN	0.803171	0.388125	-0.714478	-0.495383	D1G37_15915|D1G37_15915|HUfamilyDNA-bindingprotein|3341533:3341805Forward;unitig_0|quiver|quiver:True:3341516	D1G37_15915|D1G37_15915|HUfamilyDNA-bindingprotein|3341533:3341805Forward;unitig_0|quiver|quiver:True:3341516	;	By MS/MS	By MS/MS	By MS/MS	By MS/MS	By MS/MS	By MS/MS	By MS/MS	By MS/MS
31.188	30.5691	30.8413	30.588	31.0774	30.9255	31.2763	31.1895						66	66	66	87.6	87.6	87.6	85.488	0	323.31	24409000000	738	NaN	NaN	NaN	1.01337	0.301713	-0.320593	-0.275632	D1G37_15995|D1G37_15995|TonB-dependentreceptor|3361919:3364237Forward;unitig_0|quiver|quiver:True:3361911	D1G37_15995|D1G37_15995|TonB-dependentreceptor|3361919:3364237Forward;unitig_0|quiver|quiver:True:3361911	;	By MS/MS	By MS/MS	By MS/MS	By MS/MS	By MS/MS	By MS/MS	By MS/MS	By MS/MS
27.8146	27.6679	27.673	27.4174	28.124	27.854	27.8794	27.7464						30	30	30	73	73	73	58.447	0	323.31	2639500000	193	NaN	NaN	NaN	1.18108	0.238275	-0.257711	-0.231172	D1G37_16060|D1G37_16060|histidine-typephosphatase|3373908:3375476Forward;unitig_0|quiver|quiver:True:3373891	D1G37_16060|D1G37_16060|histidine-typephosphatase|3373908:3375476Forward;unitig_0|quiver|quiver:True:3373891	;	By MS/MS	By MS/MS	By MS/MS	By MS/MS	By MS/MS	By MS/MS	By MS/MS	By MS/MS
22.8011	23.1218	23.4644	23.2116	23.5655	23.7028	23.7736	23.5526						12	12	12	47.2	47.2	47.2	40.385	0	126.09	132530000	40	NaN	NaN	NaN	1.83363	0.09923	-0.498913	-0.434914	D1G37_16070|D1G37_16070|3-deoxy-7-phosphoheptulonatesynthase|3376402:3377511Reverse;unitig_0|quiver|quiver:False:3377560	D1G37_16070|D1G37_16070|3-deoxy-7-phosphoheptulonatesynthase|3376402:3377511Reverse;unitig_0|quiver|quiver:False:3377560	;	By MS/MS	By MS/MS	By MS/MS	By MS/MS	By MS/MS	By MS/MS	By MS/MS	By MS/MS
25.2968	25.2465	25.3038	25.1893	26.3385	26.2213	25.9596	26.1904				+	minus_plus	18	18	18	33.3	33.3	33.3	77.86	0	279.58	655960000	94	NaN	NaN	NaN	4.46945	0.00126237	-0.918348	-0.84746	D1G37_16110|D1G37_16110|TonB-dependentsiderophorereceptor|3382026:3384125Reverse;unitig_0|quiver|quiver:False:3384153	D1G37_16110|D1G37_16110|TonB-dependentsiderophorereceptor|3382026:3384125Reverse;unitig_0|quiver|quiver:False:3384153	;	By MS/MS	By MS/MS	By MS/MS	By MS/MS	By MS/MS	By MS/MS	By MS/MS	By MS/MS
22.6395	22.2323	22.085	22.0289	23.0371	23.1073	22.5231	22.7652						8	8	8	20.7	20.7	20.7	39.837	0	104.1	68761000	21	NaN	NaN	NaN	1.72146	0.115365	-0.611738	-0.513136	D1G37_16160|D1G37_16160|porin|3393536:3394642Reverse;unitig_0|quiver|quiver:False:3394682	D1G37_16160|D1G37_16160|porin|3393536:3394642Reverse;unitig_0|quiver|quiver:False:3394682	;	By MS/MS	By MS/MS	By MS/MS	By MS/MS	By MS/MS	By MS/MS	By MS/MS	By MS/MS
28.5334	28.0932	27.7652	27.3721	27.235	28.3474	27.5035	27.268						6	6	6	55.1	55.1	55.1	10.172	0	102.79	2489600000	67	NaN	NaN	NaN	0.44007	0.602559	0.352512	0.25955	D1G37_16170|D1G37_16170|YARHGdomain-containingprotein|3395329:3395598Reverse;unitig_0|quiver|quiver:False:3395656	D1G37_16170|D1G37_16170|YARHGdomain-containingprotein|3395329:3395598Reverse;unitig_0|quiver|quiver:False:3395656	;	By MS/MS	By MS/MS	By MS/MS	By MS/MS	By MS/MS	By MS/MS	By MS/MS	By MS/MS
16.0604	16.7299	17.8283	17.7643	17.4632	20.0126	17.1499	18.8073						1	1	1	19.7	19.7	19.7	7.6619	0.0047059	9.6801	1792000	1	NaN	NaN	NaN	0.799262	0.388416	-1.26252	-0.707413	D1G37_16180|D1G37_16180|hypotheticalprotein|3396419:3396619Forward;unitig_0|quiver|quiver:True:3396402	D1G37_16180|D1G37_16180|hypotheticalprotein|3396419:3396619Forward;unitig_0|quiver|quiver:True:3396402	;		By matching						By MS/MS
24.9607	23.8631	23.8517	23.4706	22.1062	17.7588	22.8083	21.9366						2	2	2	51.4	51.4	51.4	8.1322	0	52.895	130080000	9	NaN	NaN	NaN	1.28601	0.205426	2.88402	1.31629	D1G37_16185|D1G37_16185|hypotheticalprotein|3397118:3397342Forward;unitig_0|quiver|quiver:True:3397104	D1G37_16185|D1G37_16185|hypotheticalprotein|3397118:3397342Forward;unitig_0|quiver|quiver:True:3397104	;	By MS/MS	By MS/MS	By matching	By matching	By MS/MS	By MS/MS	By MS/MS	By MS/MS
26.3795	26.1209	26.5325	26.0263	25.497	25.8982	25.8778	25.3375						7	7	7	55.6	55.6	55.6	14.12	0	134.71	746680000	79	NaN	NaN	NaN	1.82033	0.100043	0.612168	0.517957	unitig_0|quiver|quiver:True:3397519;D1G37_16190|D1G37_16190|energytransducerTonB|3397521:3397895Forward	unitig_0|quiver|quiver:True:3397519;D1G37_16190|D1G37_16190|energytransducerTonB|3397521:3397895Forward	;	By MS/MS	By MS/MS	By MS/MS	By MS/MS	By MS/MS	By MS/MS	By MS/MS	By MS/MS
22.2925	22.0781	22.401	22.2682	22.3684	21.6603	22.2248	22.5263						5	5	5	15.6	15.6	15.6	43.55	0	53.278	59771000	17	NaN	NaN	NaN	0.121267	0.873786	0.0650043	0.0541638	D1G37_16205|D1G37_16205|O-succinylhomoserinesulfhydrylase|3400113:3401324Forward;unitig_0|quiver|quiver:True:3400108	D1G37_16205|D1G37_16205|O-succinylhomoserinesulfhydrylase|3400113:3401324Forward;unitig_0|quiver|quiver:True:3400108	;	By MS/MS	By MS/MS	By MS/MS	By MS/MS	By MS/MS	By MS/MS	By MS/MS	By MS/MS
21.2787	21.6637	21.2041	17.641	21.3504	21.061	18.6214	20.9024						2	2	2	15.6	15.6	15.6	12.015	0	16.447	24573000	10	NaN	NaN	NaN	0.0109926	0.988287	-0.0369329	-0.0173322	D1G37_16215|D1G37_16215|YbaB/EbfCfamilynucleoid-associatedprotein|3402003:3402332Forward;unitig_0|quiver|quiver:True:3401983	D1G37_16215|D1G37_16215|YbaB/EbfCfamilynucleoid-associatedprotein|3402003:3402332Forward;unitig_0|quiver|quiver:True:3401983	;	By MS/MS	By MS/MS	By MS/MS	By MS/MS	By MS/MS	By MS/MS	By matching	By MS/MS
16.5827	17.7301	18.5723	18.4774	16.6844	17.5689	16.6453	19.6351						1	1	1	3	3	3	37.805	0	13.278	4313400	1	NaN	NaN	NaN	0.0899361	0.912016	0.20716	0.11272	unitig_0|quiver|quiver:True:3410531;D1G37_16270|D1G37_16270|50SribosomalproteinL3N(5)-glutaminemethyltransferase|3410533:3411537Forward	unitig_0|quiver|quiver:True:3410531;D1G37_16270|D1G37_16270|50SribosomalproteinL3N(5)-glutaminemethyltransferase|3410533:3411537Forward	;				By matching			By matching	By MS/MS
18.5355	17.7994	16.881	17.4748	16.6866	19.0794	16.6967	19.3648						1	1	1	3	3	3	39.001	0	11.212	1252100	3	NaN	NaN	NaN	0.132158	0.861057	-0.284203	-0.15703	D1G37_16275|D1G37_16275|chorismatesynthase|3411550:3412641Forward;unitig_0|quiver|quiver:True:3411536	D1G37_16275|D1G37_16275|chorismatesynthase|3411550:3412641Forward;unitig_0|quiver|quiver:True:3411536	;					By MS/MS		By MS/MS	By MS/MS
27.4194	27.1916	26.9347	26.7574	27.8871	28.1527	28.464	27.9313				+	minus_plus	34	34	34	53	53	53	81.331	0	323.31	2408900000	207	NaN	NaN	NaN	2.72408	0.0221799	-1.033	-0.863636	D1G37_16430|D1G37_16430|TonB-dependentsiderophorereceptor|3445259:3447469Forward;unitig_0|quiver|quiver:True:3445221	D1G37_16430|D1G37_16430|TonB-dependentsiderophorereceptor|3445259:3447469Forward;unitig_0|quiver|quiver:True:3445221	;	By MS/MS	By MS/MS	By MS/MS	By MS/MS	By MS/MS	By MS/MS	By MS/MS	By MS/MS
16.7979	17.5121	18.3266	17.8924	17.494	18.1627	16.6441	21.2745						2	2	2	4.2	4.2	4.2	51.607	0	15.051	15621000	5	NaN	NaN	NaN	0.301489	0.705742	-0.76158	-0.369701	D1G37_16435|D1G37_16435|aspartateammonia-lyase|3447528:3448946Reverse;unitig_0|quiver|quiver:False:3448959	D1G37_16435|D1G37_16435|aspartateammonia-lyase|3447528:3448946Reverse;unitig_0|quiver|quiver:False:3448959	;	By MS/MS		By matching		By MS/MS	By MS/MS	By matching	By MS/MS
17.4061	22.0794	21.7373	22.4703	21.9156	22.3639	22.2019	22.6291						5	5	5	15.4	15.4	15.4	40.799	0	45.317	52411000	12	NaN	NaN	NaN	0.524408	0.556163	-1.35437	-0.618065	D1G37_16460|D1G37_16460|acetyl-CoAC-acyltransferase|3452728:3453900Reverse;unitig_0|quiver|quiver:False:3453946	D1G37_16460|D1G37_16460|acetyl-CoAC-acyltransferase|3452728:3453900Reverse;unitig_0|quiver|quiver:False:3453946	;	By MS/MS	By MS/MS	By matching	By MS/MS	By MS/MS	By MS/MS	By MS/MS	By MS/MS
22.0891	22.1889	17.981	17.0931	22.2851	23.112	22.6445	22.0061						4	4	4	17.5	17.5	17.5	35.459	0	84.4	49207000	12	NaN	NaN	NaN	1.01204	0.299514	-2.67392	-1.13204	D1G37_16550|D1G37_16550|phenoldegradationproteinmeta|3471283:3472230Forward;unitig_0|quiver|quiver:True:3471227	D1G37_16550|D1G37_16550|phenoldegradationproteinmeta|3471283:3472230Forward;unitig_0|quiver|quiver:True:3471227	;	By matching	By MS/MS	By MS/MS	By matching	By MS/MS	By MS/MS	By MS/MS	By MS/MS
21.8604	21.9513	22.0209	21.4731	22.559	22.1232	22.1648	21.8794						6	6	6	26.1	26.1	26.1	28.458	0	47.555	47138000	20	NaN	NaN	NaN	0.977276	0.308515	-0.355128	-0.299338	D1G37_16580|D1G37_16580|molybdateABCtransportersubstrate-bindingprotein|3477507:3478292Forward;unitig_0|quiver|quiver:True:3477442	D1G37_16580|D1G37_16580|molybdateABCtransportersubstrate-bindingprotein|3477507:3478292Forward;unitig_0|quiver|quiver:True:3477442	;	By MS/MS	By MS/MS	By MS/MS	By MS/MS	By MS/MS	By MS/MS	By MS/MS	By MS/MS
25.4777	25.4558	25.1151	24.8918	24.8366	25.2807	24.995	24.5198						23	23	23	46.6	46.6	46.6	64.447	0	260.35	392710000	85	NaN	NaN	NaN	0.757523	0.407502	0.327063	0.269733	D1G37_16610|D1G37_16610|bifunctionalmetallophosphatase/5'-nucleotidase|3482447:3484258Reverse;unitig_0|quiver|quiver:False:3484328	D1G37_16610|D1G37_16610|bifunctionalmetallophosphatase/5'-nucleotidase|3482447:3484258Reverse;unitig_0|quiver|quiver:False:3484328	;	By MS/MS	By MS/MS	By MS/MS	By MS/MS	By MS/MS	By MS/MS	By MS/MS	By MS/MS
18.0272	17.1516	18.5677	23.4453	17.9986	18.428	17.0333	17.4079						2	2	2	46.6	46.6	46.6	6.3121	0	20.5	22590000	2	NaN	NaN	NaN	0.499915	0.570599	1.58099	0.646263	D1G37_16650|D1G37_16650|hypotheticalprotein|3491744:3491920Forward;unitig_0|quiver|quiver:True:3491694	D1G37_16650|D1G37_16650|hypotheticalprotein|3491744:3491920Forward;unitig_0|quiver|quiver:True:3491694	;	By matching			By MS/MS			By matching	By matching
17.1956	16.5986	17.0544	23.2233	22.0994	22.8017	22.983	23.0486						3	3	2	9.5	9.5	7	39.265	0	27.684	66596000	10	NaN	NaN	NaN	1.4219	0.176979	-4.21522	-1.62839	D1G37_16695|D1G37_16695|S-(hydroxymethyl)glutathionedehydrogenase/classIIIalcoholdehydrogenase|3498998:3500107Forward;unitig_0|quiver|quiver:True:3498978	D1G37_16695|D1G37_16695|S-(hydroxymethyl)glutathionedehydrogenase/classIIIalcoholdehydrogenase|3498998:3500107Forward;unitig_0|quiver|quiver:True:3498978	;		By MS/MS	By matching	By MS/MS	By MS/MS	By MS/MS	By MS/MS	By MS/MS
31.1963	31.061	30.8199	31.0265	28.0606	28.4874	27.7753	27.4482				+	minus_plus	14	14	14	62.1	62.1	62.1	36.576	0	323.31	13539000000	231	NaN	NaN	NaN	4.93035	0.000748812	3.08303	2.49884	D1G37_16710|D1G37_16710|fimbrialprotein|3500528:3501544Reverse;unitig_0|quiver|quiver:False:3501554	D1G37_16710|D1G37_16710|fimbrialprotein|3500528:3501544Reverse;unitig_0|quiver|quiver:False:3501554	;	By MS/MS	By MS/MS	By MS/MS	By MS/MS	By MS/MS	By MS/MS	By MS/MS	By MS/MS
26.1187	25.9511	26.0259	26.152	21.8904	22.3807	21.5271	22.7983				+	minus_plus	24	24	24	40.7	40.7	40.7	94.665	0	323.31	410960000	74	NaN	NaN	NaN	5.05968	0.000864819	3.91281	3.05226	D1G37_16715|D1G37_16715|fimbrialbiogenesisoutermembraneusherprotein|3501541:3504099Reverse;unitig_0|quiver|quiver:False:3504109	D1G37_16715|D1G37_16715|fimbrialbiogenesisoutermembraneusherprotein|3501541:3504099Reverse;unitig_0|quiver|quiver:False:3504109	;	By MS/MS	By MS/MS	By MS/MS	By MS/MS	By MS/MS	By MS/MS	By MS/MS	By MS/MS
27.0764	27.1831	27.1219	26.9246	25.057	25.0761	24.2121	23.9038				+	minus_plus	17	17	16	71.7	71.7	68.4	27.114	0	287.62	905830000	82	NaN	NaN	NaN	3.77999	0.00370511	2.51424	1.9296	D1G37_16720|D1G37_16720|molecularchaperone|3504157:3504891Reverse;unitig_0|quiver|quiver:False:3504973	D1G37_16720|D1G37_16720|molecularchaperone|3504157:3504891Reverse;unitig_0|quiver|quiver:False:3504973	;	By MS/MS	By MS/MS	By MS/MS	By MS/MS	By MS/MS	By MS/MS	By MS/MS	By MS/MS
36.0305	35.9132	35.9788	36.3427	33.6211	33.9558	33.0245	32.6379				+	minus_plus	12	12	11	41.8	41.8	41.8	18.26	0	323.31	448800000000	2364	NaN	NaN	NaN	3.94523	0.00266585	2.75647	2.10359	D1G37_16725|D1G37_16725|type1fimbrialprotein|3504980:3505513Reverse;unitig_0|quiver|quiver:False:3505520	D1G37_16725|D1G37_16725|type1fimbrialprotein|3504980:3505513Reverse;unitig_0|quiver|quiver:False:3505520	;	By MS/MS	By MS/MS	By MS/MS	By MS/MS	By MS/MS	By MS/MS	By MS/MS	By MS/MS
28.0207	28.7498	28.4633	28.1509	25.3954	25.4406	24.5163	24.2956				+	minus_plus	6	6	6	56.2	56.2	56.2	10.962	0	145.47	2129300000	79	NaN	NaN	NaN	4.2772	0.00162651	3.43421	2.56683	D1G37_16730|D1G37_16730|hypotheticalprotein|3505992:3506282Reverse;unitig_0|quiver|quiver:False:3506295	D1G37_16730|D1G37_16730|hypotheticalprotein|3505992:3506282Reverse;unitig_0|quiver|quiver:False:3506295	;	By MS/MS	By MS/MS	By MS/MS	By MS/MS	By MS/MS	By MS/MS	By MS/MS	By MS/MS
23.4363	23.554	22.9624	23.0885	23.8937	24.1037	24.3966	23.3551						9	9	9	41.5	41.5	41.5	33.868	0	116.37	146590000	41	NaN	NaN	NaN	1.38946	0.184894	-0.676988	-0.537031	unitig_0|quiver|quiver:False:3572651;D1G37_16995|D1G37_16995|acidphosphatase|3571682:3572653Reverse	unitig_0|quiver|quiver:False:3572651;D1G37_16995|D1G37_16995|acidphosphatase|3571682:3572653Reverse	;	By MS/MS	By MS/MS	By MS/MS	By MS/MS	By MS/MS	By MS/MS	By MS/MS	By MS/MS
20.1621	20.5019	20.3595	20.2636	16.886	16.8127	19.5259	16.7378						3	3	3	7.3	7.3	7.3	57.894	0	23.695	10020000	8	NaN	NaN	NaN	2.2189	0.0567837	2.8312	1.68229	D1G37_17130|D1G37_17130|catalase|3600810:3602330Reverse;unitig_0|quiver|quiver:False:3602376	D1G37_17130|D1G37_17130|catalase|3600810:3602330Reverse;unitig_0|quiver|quiver:False:3602376	;	By MS/MS	By MS/MS	By MS/MS	By MS/MS	By matching	By matching	By matching	By matching
26.1834	26.4255	26.319	26.5419	25.3954	25.2719	25.8545	25.4311				+	minus_plus	16	16	16	71.7	71.7	71.7	30.688	0	247.73	762020000	83	NaN	NaN	NaN	2.99309	0.0137473	0.879222	0.765874	D1G37_17135|D1G37_17135|alpha/betahydrolase|3602407:3603237Reverse;unitig_0|quiver|quiver:False:3603262	D1G37_17135|D1G37_17135|alpha/betahydrolase|3602407:3603237Reverse;unitig_0|quiver|quiver:False:3603262	;	By MS/MS	By MS/MS	By MS/MS	By MS/MS	By MS/MS	By MS/MS	By MS/MS	By MS/MS
19.3866	16.8407	18.4635	19.7266	18.7697	16.9009	16.8868	15.603						1	1	1	3.9	3.9	3.9	33.493	0	14.392	1391600	1	NaN	NaN	NaN	0.856685	0.364261	1.56424	0.815771	D1G37_17250|catA|catechol1,2-dioxygenase|3627230:3628150Forward;unitig_0|quiver|quiver:True:3627099	D1G37_17250|catA|catechol1,2-dioxygenase|3627230:3628150Forward;unitig_0|quiver|quiver:True:3627099	;				By MS/MS
30.0314	29.7101	29.4585	29.371	29.7972	30.2427	30.0601	29.2967						11	11	11	56.1	56.1	56.1	17.046	0	291.57	10077000000	174	NaN	NaN	NaN	0.350216	0.671196	-0.206428	-0.16469	D1G37_17400|D1G37_17400|hypotheticalprotein|3657818:3658285Reverse;unitig_0|quiver|quiver:False:3658310	D1G37_17400|D1G37_17400|hypotheticalprotein|3657818:3658285Reverse;unitig_0|quiver|quiver:False:3658310	;	By MS/MS	By MS/MS	By MS/MS	By MS/MS	By MS/MS	By MS/MS	By MS/MS	By MS/MS
23.0579	22.4972	22.0607	21.8003	23.3073	23.5403	23.9233	23.1283						9	9	9	21.9	21.9	21.9	48.786	0	116.7	97775000	24	NaN	NaN	NaN	1.86847	0.0951868	-1.12079	-0.846311	D1G37_17410|D1G37_17410|carbohydrateporin|3661428:3662747Reverse;unitig_0|quiver|quiver:False:3662808	D1G37_17410|D1G37_17410|carbohydrateporin|3661428:3662747Reverse;unitig_0|quiver|quiver:False:3662808	;	By MS/MS	By MS/MS	By MS/MS	By MS/MS	By MS/MS	By MS/MS	By MS/MS	By MS/MS
23.1871	23.2026	22.8288	22.6486	23.4618	23.2571	23.668	23.4916						15	15	15	43.9	43.9	43.9	51.881	0	217.03	113420000	50	NaN	NaN	NaN	1.69262	0.12082	-0.502816	-0.433244	D1G37_17415|D1G37_17415|3-dehydroshikimatedehydratase|3662807:3664258Reverse;unitig_0|quiver|quiver:False:3664268	D1G37_17415|D1G37_17415|3-dehydroshikimatedehydratase|3662807:3664258Reverse;unitig_0|quiver|quiver:False:3664268	;	By MS/MS	By MS/MS	By MS/MS	By MS/MS	By MS/MS	By MS/MS	By MS/MS	By MS/MS
18.1632	18.5641	18.007	17.1842	21.643	21.6174	21.6161	21.5823				+	minus_plus	3	3	3	13	13	13	30.278	0	32.771	21800000	6	NaN	NaN	NaN	4.80035	0.000785641	-3.63506	-2.81743	D1G37_17420|D1G37_17420|typeI3-dehydroquinatedehydratase|3664278:3665111Reverse;unitig_0|quiver|quiver:False:3665172	D1G37_17420|D1G37_17420|typeI3-dehydroquinatedehydratase|3664278:3665111Reverse;unitig_0|quiver|quiver:False:3665172	;	By MS/MS	By MS/MS	By matching		By MS/MS	By MS/MS	By MS/MS	By MS/MS
27.8829	28.0775	28.3635	28.5281	27.4114	27.3654	27.9187	27.9392						20	20	20	64.3	64.3	64.3	46.216	0	323.31	3179900000	145	NaN	NaN	NaN	1.39476	0.183583	0.554344	0.457133	D1G37_17485|D1G37_17485|enolase|3675910:3677199Reverse;unitig_0|quiver|quiver:False:3677242	D1G37_17485|D1G37_17485|enolase|3675910:3677199Reverse;unitig_0|quiver|quiver:False:3677242	;	By MS/MS	By MS/MS	By MS/MS	By MS/MS	By MS/MS	By MS/MS	By MS/MS	By MS/MS
23.3042	23.8485	23.7196	23.9466	23.8186	23.3624	23.7402	23.6228						15	15	15	48.8	48.8	48.8	31.549	0	113.36	155050000	47	NaN	NaN	NaN	0.15201	0.837917	0.0687766	0.0586344	unitig_0|quiver|quiver:False:3678100;D1G37_17490|D1G37_17490|3-deoxy-8-phosphooctulonatesynthase|3677245:3678102Reverse	unitig_0|quiver|quiver:False:3678100;D1G37_17490|D1G37_17490|3-deoxy-8-phosphooctulonatesynthase|3677245:3678102Reverse	;	By MS/MS	By MS/MS	By MS/MS	By MS/MS	By MS/MS	By MS/MS	By MS/MS	By MS/MS
17.7695	22.3417	21.4016	22.2187	22.3609	18.1542	22.3689	22.6138						9	9	9	19.1	19.1	19.1	60.955	0	85.501	50418000	17	NaN	NaN	NaN	0.107217	0.889854	-0.441572	-0.175212	D1G37_17495|D1G37_17495|CTPsynthetase|3678134:3679771Reverse;unitig_0|quiver|quiver:False:3679835	D1G37_17495|D1G37_17495|CTPsynthetase|3678134:3679771Reverse;unitig_0|quiver|quiver:False:3679835	;	By MS/MS	By MS/MS	By matching	By MS/MS	By MS/MS	By MS/MS	By MS/MS	By MS/MS
22.6366	23.2433	23.5821	23.125	22.2343	22.1794	21.5857	21.926				+	minus_plus	4	4	4	35.2	35.2	35.2	17.571	0	128.28	76493000	17	NaN	NaN	NaN	2.50035	0.0348348	1.16538	0.935781	D1G37_17500|D1G37_17500|internalin|3679995:3680483Forward;unitig_0|quiver|quiver:True:3679978	D1G37_17500|D1G37_17500|internalin|3679995:3680483Forward;unitig_0|quiver|quiver:True:3679978	;	By MS/MS	By MS/MS	By MS/MS	By MS/MS	By MS/MS	By MS/MS	By MS/MS	By MS/MS
22.0697	22.6411	22.3545	22.3188	23.3457	23.1748	23.567	23.2831				+	minus_plus	8	8	8	31.3	31.3	31.3	38.293	0	118.87	94062000	29	NaN	NaN	NaN	3.35838	0.00724564	-0.996598	-0.87171	D1G37_17565|D1G37_17565|N-acetyl-gamma-glutamyl-phosphatereductase|3693047:3694102Reverse;unitig_0|quiver|quiver:False:3694145	D1G37_17565|D1G37_17565|N-acetyl-gamma-glutamyl-phosphatereductase|3693047:3694102Reverse;unitig_0|quiver|quiver:False:3694145	;	By MS/MS	By MS/MS	By MS/MS	By MS/MS	By MS/MS	By MS/MS	By MS/MS	By MS/MS
27.9122	27.9957	27.8741	27.6365	28.0366	28.6146	28.3493	27.9606						31	31	31	64.8	64.8	64.8	55.242	0	323.31	3124300000	194	NaN	NaN	NaN	1.20297	0.232203	-0.385657	-0.329894	D1G37_17570|D1G37_17570|hypotheticalprotein|3694285:3695805Forward;unitig_0|quiver|quiver:True:3694205	D1G37_17570|D1G37_17570|hypotheticalprotein|3694285:3695805Forward;unitig_0|quiver|quiver:True:3694205	;	By MS/MS	By MS/MS	By MS/MS	By MS/MS	By MS/MS	By MS/MS	By MS/MS	By MS/MS
16.8938	20.9481	20.8488	20.2116	20.3527	18.3664	17.6386	19.4179						2	2	2	9	9	9	23.707	0	27.415	11625000	10	NaN	NaN	NaN	0.28896	0.717318	0.781688	0.367403	D1G37_17580|D1G37_17580|ribose-5-phosphateisomerase|3696482:3697153Reverse;unitig_0|quiver|quiver:False:3697163	D1G37_17580|D1G37_17580|ribose-5-phosphateisomerase|3696482:3697153Reverse;unitig_0|quiver|quiver:False:3697163	;	By MS/MS	By MS/MS	By MS/MS	By MS/MS	By MS/MS		By MS/MS	By MS/MS
22.6526	22.7686	22.682	23.077	23.1939	22.9102	23.5279	23.3623						8	8	8	22.2	22.2	22.2	56.45	0	124.99	102450000	32	NaN	NaN	NaN	1.48894	0.16004	-0.453501	-0.389692	D1G37_17585|ilvA|threonineammonia-lyase,biosynthetic|3697261:3698802Forward;unitig_0|quiver|quiver:True:3697238	D1G37_17585|ilvA|threonineammonia-lyase,biosynthetic|3697261:3698802Forward;unitig_0|quiver|quiver:True:3697238	;	By MS/MS	By MS/MS	By MS/MS	By MS/MS	By MS/MS	By MS/MS	By MS/MS	By MS/MS
17.6312	19.7443	17.4863	18.8973	21.9084	17.0535	15.9823	16.7226						1	1	1	26.3	26.3	26.3	10.749	0.0047004	9.6747	8841100	1	NaN	NaN	NaN	0.136011	0.855689	0.52306	0.213267	unitig_0|quiver|quiver:False:3702158;D1G37_17600|D1G37_17600|phospholipase|3700995:3702145Reverse	unitig_0|quiver|quiver:False:3702158;D1G37_17600|D1G37_17600|phospholipase|3700995:3702145Reverse	;		By matching			By MS/MS
17.0344	16.9482	21.7939	21.6629	21.5875	18.7177	21.4749	21.6998						6	6	6	9.8	9.8	9.8	110.73	0	49.702	30244000	13	NaN	NaN	NaN	0.436294	0.60445	-1.51009	-0.593296	D1G37_17605|D1G37_17605|peptidaseM16|3702166:3705120Reverse;unitig_0|quiver|quiver:False:3705190	D1G37_17605|D1G37_17605|peptidaseM16|3702166:3705120Reverse;unitig_0|quiver|quiver:False:3705190	;	By matching	By matching	By MS/MS	By MS/MS	By MS/MS	By matching	By MS/MS	By MS/MS
28.2371	28.0973	27.8824	27.7787	28.2591	28.85	28.8446	28.519						43	43	42	65.1	65.1	63.8	78.579	0	323.31	3786200000	317	NaN	NaN	NaN	1.90047	0.0905644	-0.619312	-0.526568	D1G37_17610|D1G37_17610|TonB-dependentsiderophorereceptor|3705358:3707472Reverse;unitig_0|quiver|quiver:False:3707479	D1G37_17610|D1G37_17610|TonB-dependentsiderophorereceptor|3705358:3707472Reverse;unitig_0|quiver|quiver:False:3707479	;	By MS/MS	By MS/MS	By MS/MS	By MS/MS	By MS/MS	By MS/MS	By MS/MS	By MS/MS
22.3748	23.0222	22.915	23.0327	23.0524	22.2148	22.6777	23.5244						6	6	6	29.3	29.3	29.3	36.011	0	151.49	92763000	26	NaN	NaN	NaN	0.0336743	0.974499	-0.0311379	-0.0236094	D1G37_17615|D1G37_17615|adenosinekinase|3707710:3708714Forward;unitig_0|quiver|quiver:True:3707624	D1G37_17615|D1G37_17615|adenosinekinase|3707710:3708714Forward;unitig_0|quiver|quiver:True:3707624	;	By MS/MS	By MS/MS	By MS/MS	By MS/MS	By MS/MS	By MS/MS	By MS/MS	By MS/MS
23.3627	23.1443	23.2143	23.0885	22.9986	23.1944	17.3688	21.8236						5	5	5	26	26	26	24.237	0	48.246	81866000	23	NaN	NaN	NaN	0.654304	0.469067	1.85606	0.786052	D1G37_17655|D1G37_17655|DUF2057domain-containingprotein|3713452:3714123Reverse;unitig_0|quiver|quiver:False:3714142	D1G37_17655|D1G37_17655|DUF2057domain-containingprotein|3713452:3714123Reverse;unitig_0|quiver|quiver:False:3714142	;	By MS/MS	By MS/MS	By MS/MS	By MS/MS	By MS/MS	By MS/MS	By MS/MS	By MS/MS
16.849	16.7625	17.2968	17.7168	18.8434	18.6658	19.2557	19.3148				+	minus_plus	1	1	1	11.5	11.5	11.5	12.629	0.0047226	9.8281	1209400	1	NaN	NaN	NaN	3.32984	0.00746146	-1.86362	-1.46605	D1G37_17705|grxD|Grx4familymonothiolglutaredoxin|3720451:3720792Forward;unitig_0|quiver|quiver:True:3720242	D1G37_17705|grxD|Grx4familymonothiolglutaredoxin|3720451:3720792Forward;unitig_0|quiver|quiver:True:3720242	;								By MS/MS
18.8051	18.8273	18.1777	21.0747	18.0088	17.4962	18.3497	17.6958						2	2	2	8	8	8	29.082	0	14.295	11148000	1	NaN	NaN	NaN	1.04155	0.289831	1.33358	0.802035	unitig_0|quiver|quiver:False:3723152;D1G37_17720|map|typeImethionylaminopeptidase|3722360:3723154Reverse	unitig_0|quiver|quiver:False:3723152;D1G37_17720|map|typeImethionylaminopeptidase|3722360:3723154Reverse	;	By matching	By matching	By MS/MS	By MS/MS	By matching		By matching	By MS/MS
27.465	27.4904	27.5232	27.4145	26.9684	26.6543	26.3189	25.6966						25	25	25	61.5	61.5	61.5	53.135	0	323.31	1532300000	141	NaN	NaN	NaN	2.09522	0.0657962	1.06372	0.835532	D1G37_17785|D1G37_17785|quinoproteinglucosedehydrogenase|3738018:3739460Reverse;unitig_0|quiver|quiver:False:3739467	D1G37_17785|D1G37_17785|quinoproteinglucosedehydrogenase|3738018:3739460Reverse;unitig_0|quiver|quiver:False:3739467	;	By MS/MS	By MS/MS	By MS/MS	By MS/MS	By MS/MS	By MS/MS	By MS/MS	By MS/MS
17.6213	16.589	22.0248	22.3753	22.3065	21.9178	21.3444	22.469						5	5	5	29.6	29.6	29.6	40.678	0	95.207	49587000	14	NaN	NaN	NaN	0.7716	0.399724	-2.35682	-0.939581	D1G37_17810|D1G37_17810|S8familypeptidase|3743505:3744683Reverse;unitig_0|quiver|quiver:False:3744696	D1G37_17810|D1G37_17810|S8familypeptidase|3743505:3744683Reverse;unitig_0|quiver|quiver:False:3744696	;	By MS/MS	By MS/MS	By MS/MS	By MS/MS	By MS/MS	By MS/MS	By MS/MS	By MS/MS
19.3889	17.9503	16.6841	17.154	17.2484	17.4519	18.0272	21.5365						2	2	2	14.3	14.3	14.3	13.25	0	14.385	52003000	11	NaN	NaN	NaN	0.273679	0.731575	-0.771688	-0.356351	D1G37_17850|D1G37_17850|hypotheticalprotein|3751319:3751678Reverse;unitig_0|quiver|quiver:False:3751679	D1G37_17850|D1G37_17850|hypotheticalprotein|3751319:3751678Reverse;unitig_0|quiver|quiver:False:3751679	;	By MS/MS	By MS/MS	By MS/MS	By MS/MS	By MS/MS	By MS/MS	By MS/MS	By MS/MS
17.3226	18.0159	18.8427	15.9568	17.4739	18.9227	17.9113	21.8935						4	4	4	16.9	16.9	16.9	37.891	0	57.999	9272400	4	NaN	NaN	NaN	0.61645	0.491968	-1.51588	-0.699339	D1G37_17865|D1G37_17865|DNArecombination/repairproteinRecA|3753106:3754155Forward;unitig_0|quiver|quiver:True:3753086	D1G37_17865|D1G37_17865|DNArecombination/repairproteinRecA|3753106:3754155Forward;unitig_0|quiver|quiver:True:3753086	;				By matching		By MS/MS	By matching	By MS/MS
31.3192	31.1719	31.0103	30.7533	30.7594	31.4061	30.9756	30.4724						32	32	32	80.3	80.3	80.3	32.498	0	323.31	24058000000	384	NaN	NaN	NaN	0.289239	0.719104	0.160303	0.130216	D1G37_17880|D1G37_17880|hypotheticalprotein|3755119:3756003Forward;unitig_0|quiver|quiver:True:3755099	D1G37_17880|D1G37_17880|hypotheticalprotein|3755119:3756003Forward;unitig_0|quiver|quiver:True:3755099	;	By MS/MS	By MS/MS	By MS/MS	By MS/MS	By MS/MS	By MS/MS	By MS/MS	By MS/MS
19.8702	21.1866	20.3656	20.7884	21.9656	21.1985	21.9627	22.084						3	3	3	17.2	17.2	17.2	28.283	0	27.501	31572000	13	NaN	NaN	NaN	1.93938	0.0862834	-1.25002	-0.927207	D1G37_17885|D1G37_17885|acyl-ACP--UDP-N-acetylglucosamineO-acyltransferase|3756058:3756846Reverse;unitig_0|quiver|quiver:False:3756877	D1G37_17885|D1G37_17885|acyl-ACP--UDP-N-acetylglucosamineO-acyltransferase|3756058:3756846Reverse;unitig_0|quiver|quiver:False:3756877	;	By matching	By MS/MS	By MS/MS	By MS/MS	By MS/MS	By MS/MS	By MS/MS	By MS/MS
21.8113	22.7411	22.5178	22.3174	22.9435	22.6586	23.2922	23.7502						6	6	6	33.5	33.5	33.5	17.989	0	64.215	91727000	21	NaN	NaN	NaN	1.41749	0.177854	-0.814236	-0.622629	D1G37_17890|fabZ|3-hydroxyacyl-[acyl-carrier-protein]dehydrataseFabZ|3756843:3757328Reverse;unitig_0|quiver|quiver:False:3757332	D1G37_17890|fabZ|3-hydroxyacyl-[acyl-carrier-protein]dehydrataseFabZ|3756843:3757328Reverse;unitig_0|quiver|quiver:False:3757332	;	By MS/MS	By MS/MS	By MS/MS	By MS/MS	By MS/MS	By MS/MS	By MS/MS	By MS/MS
16.8291	16.2979	17.2379	18.0925	17.5781	18.6776	17.4022	19.469						1	1	1	3.9	3.9	3.9	38.443	0.0012048	10.753	3701600	3	NaN	NaN	NaN	0.970786	0.310109	-1.16733	-0.722306	D1G37_17895|lpxD|UDP-3-O-(3-hydroxymyristoyl)glucosamineN-acyltransferase|3757335:3758405Reverse;unitig_0|quiver|quiver:False:3758412	D1G37_17895|lpxD|UDP-3-O-(3-hydroxymyristoyl)glucosamineN-acyltransferase|3757335:3758405Reverse;unitig_0|quiver|quiver:False:3758412	;					By MS/MS		By MS/MS	By MS/MS
29.6728	29.519	29.0701	28.661	29.8691	29.9313	29.5203	28.6264						14	14	14	74.3	74.3	74.3	18.71	0	323.31	7963400000	179	NaN	NaN	NaN	0.281193	0.726855	-0.256035	-0.18581	D1G37_17900|D1G37_17900|OmpHfamilyoutermembraneprotein|3758410:3758913Reverse;unitig_0|quiver|quiver:False:3758971	D1G37_17900|D1G37_17900|OmpHfamilyoutermembraneprotein|3758410:3758913Reverse;unitig_0|quiver|quiver:False:3758971	;	By MS/MS	By MS/MS	By MS/MS	By MS/MS	By MS/MS	By MS/MS	By MS/MS	By MS/MS
30.3561	29.7946	29.4338	29.131	29.2116	30.0407	30.2625	29.3929						50	50	50	55.3	55.3	55.3	93.777	0	323.31	9935200000	455	NaN	NaN	NaN	0.0460577	0.960699	-0.04808	-0.0352356	D1G37_17905|bamA|outermembraneproteinassemblyfactorBamA|3758955:3761480Reverse;unitig_0|quiver|quiver:False:3761544	D1G37_17905|bamA|outermembraneproteinassemblyfactorBamA|3758955:3761480Reverse;unitig_0|quiver|quiver:False:3761544	;	By MS/MS	By MS/MS	By MS/MS	By MS/MS	By MS/MS	By MS/MS	By MS/MS	By MS/MS
24.7409	26.0117	25.4374	25.7825	25.2614	24.936	24.6779	25.7403						17	17	17	77.2	77.2	77.2	20.641	0	182.23	515780000	64	NaN	NaN	NaN	0.418136	0.615468	0.339209	0.249509	D1G37_17930|D1G37_17930|ribosome-recyclingfactor|3765654:3766208Reverse;unitig_0|quiver|quiver:False:3766224	D1G37_17930|D1G37_17930|ribosome-recyclingfactor|3765654:3766208Reverse;unitig_0|quiver|quiver:False:3766224	;	By MS/MS	By MS/MS	By MS/MS	By MS/MS	By MS/MS	By MS/MS	By MS/MS	By MS/MS
18.2777	19.5104	21.7925	21.5774	21.9202	17.595	21.2763	21.7157						4	4	4	25.2	25.2	25.2	26.136	0	55.417	32981000	6	NaN	NaN	NaN	0.0928831	0.906987	-0.337306	-0.145123	D1G37_17935|D1G37_17935|UMPkinase|3766294:3767022Reverse;unitig_0|quiver|quiver:False:3767071	D1G37_17935|D1G37_17935|UMPkinase|3766294:3767022Reverse;unitig_0|quiver|quiver:False:3767071	;	By matching		By MS/MS	By matching	By MS/MS	By matching	By MS/MS	By MS/MS
18.2355	17.1523	17.7262	17.6385	16.4565	17.9457	18.4754	17.6616						1	1	1	4.3	4.3	4.3	50.013	0.0045198	7.794	384510	1	NaN	NaN	NaN	0.0383406	0.968653	0.0532875	0.0359665	D1G37_17940|rimO|30SribosomalproteinS12methylthiotransferaseRimO|3767074:3768417Reverse;unitig_0|quiver|quiver:False:3768559	D1G37_17940|rimO|30SribosomalproteinS12methylthiotransferaseRimO|3767074:3768417Reverse;unitig_0|quiver|quiver:False:3768559	;								By MS/MS
22.7728	23.0115	23.2518	23.2963	23.6617	23.2531	23.3847	23.6499						8	8	8	31.4	31.4	31.4	34.556	0	89.995	120880000	31	NaN	NaN	NaN	1.37164	0.187872	-0.404227	-0.349236	D1G37_17965|argF|ornithinecarbamoyltransferase|3772390:3773310Forward;unitig_0|quiver|quiver:True:3772292	D1G37_17965|argF|ornithinecarbamoyltransferase|3772390:3773310Forward;unitig_0|quiver|quiver:True:3772292	;	By MS/MS	By MS/MS	By MS/MS	By MS/MS	By MS/MS	By MS/MS	By MS/MS	By MS/MS
25.2528	24.9107	24.6829	24.3079	23.8804	23.5205	23.8589	23.3115				+	minus_plus	7	7	7	51.6	51.6	51.6	18.348	0	172.72	231390000	24	NaN	NaN	NaN	2.49704	0.0346738	1.14578	0.922819	D1G37_18000|D1G37_18000|hypotheticalprotein|3777759:3778220Forward;unitig_0|quiver|quiver:True:3777718	D1G37_18000|D1G37_18000|hypotheticalprotein|3777759:3778220Forward;unitig_0|quiver|quiver:True:3777718	;	By MS/MS	By MS/MS	By MS/MS	By MS/MS	By matching	By MS/MS	By MS/MS	By MS/MS
17.0019	18.4627	17.4769	18.4471	20.4546	17.8321	17.2662	16.5429						2	2	2	23.5	23.5	23.5	11.378	0	15.16	6974200	2	NaN	NaN	NaN	0.0680618	0.940229	-0.17683	-0.091784	D1G37_18005|D1G37_18005|hypotheticalprotein|3778402:3778698Forward;unitig_0|quiver|quiver:True:3778346	D1G37_18005|D1G37_18005|hypotheticalprotein|3778402:3778698Forward;unitig_0|quiver|quiver:True:3778346	;				By MS/MS	By MS/MS	By matching	By matching	By matching
17.4836	17.9474	16.9002	17.1608	17.3742	17.7592	17.9963	20.2823						2	2	2	27.3	27.3	27.3	14.711	0	15.433	2801900	3	NaN	NaN	NaN	0.683357	0.451555	-0.979999	-0.578692	D1G37_18135|accB|acetyl-CoAcarboxylasebiotincarboxylcarrierprotein|3804830:3805249Forward;unitig_0|quiver|quiver:True:3804822	D1G37_18135|accB|acetyl-CoAcarboxylasebiotincarboxylcarrierprotein|3804830:3805249Forward;unitig_0|quiver|quiver:True:3804822	;						By MS/MS		By MS/MS
22.6551	23.3815	23.3153	23.5769	24.0797	23.951	23.9912	24.2544						14	14	14	43	43	43	50.353	0	146.87	163830000	39	NaN	NaN	NaN	2.12834	0.063896	-0.836841	-0.690885	D1G37_18140|accC|acetyl-CoAcarboxylasebiotincarboxylasesubunit|3805266:3806636Forward;unitig_0|quiver|quiver:True:3805210	D1G37_18140|accC|acetyl-CoAcarboxylasebiotincarboxylasesubunit|3805266:3806636Forward;unitig_0|quiver|quiver:True:3805210	;	By MS/MS	By MS/MS	By MS/MS	By MS/MS	By MS/MS	By MS/MS	By MS/MS	By MS/MS
25.2318	25.0585	25.3638	24.5888	25.1864	24.9483	24.7579	24.2638						9	9	9	53.9	53.9	53.9	19.054	0	211.25	352290000	47	NaN	NaN	NaN	0.475747	0.583222	0.27164	0.215786	D1G37_18145|D1G37_18145|hypotheticalprotein|3806691:3807194Reverse;unitig_0|quiver|quiver:False:3807201	D1G37_18145|D1G37_18145|hypotheticalprotein|3806691:3807194Reverse;unitig_0|quiver|quiver:False:3807201	;	By MS/MS	By MS/MS	By MS/MS	By MS/MS	By MS/MS	By MS/MS	By MS/MS	By MS/MS
26.8756	26.7925	26.7665	26.8077	26.8606	26.9094	26.7351	27.0746						18	18	18	51.2	51.2	51.2	44.914	0	323.31	1361600000	119	NaN	NaN	NaN	0.525953	0.555345	-0.0843453	-0.078533	D1G37_18195|D1G37_18195|lactonasefamilyprotein|3818404:3819642Reverse;unitig_0|quiver|quiver:False:3819703	D1G37_18195|D1G37_18195|lactonasefamilyprotein|3818404:3819642Reverse;unitig_0|quiver|quiver:False:3819703	;	By MS/MS	By MS/MS	By MS/MS	By MS/MS	By MS/MS	By MS/MS	By MS/MS	By MS/MS
31.1364	31.2662	31.5832	31.4712	31.2701	30.6217	30.008	30.9375						31	31	31	59.5	59.5	59.5	64.374	0	323.31	26507000000	489	NaN	NaN	NaN	1.2042	0.232507	0.654937	0.508967	D1G37_18225|cpaA|metalloendopeptidaseCpaA|3826934:3828715Reverse;unitig_0|quiver|quiver:False:3828776	D1G37_18225|cpaA|metalloendopeptidaseCpaA|3826934:3828715Reverse;unitig_0|quiver|quiver:False:3828776	;	By MS/MS	By MS/MS	By MS/MS	By MS/MS	By MS/MS	By MS/MS	By MS/MS	By MS/MS
18.1944	17.6754	16.9891	16.8302	17.5569	16.9637	18.8775	16.1033						1	1	1	2.1	2.1	2.1	55.279	0.0066225	7.0861	766510	1	NaN	NaN	NaN	0.024175	0.978736	0.0469446	0.0282282	D1G37_18255|D1G37_18255|acetyl-CoAC-acetyltransferase|3835089:3836657Forward;unitig_0|quiver|quiver:True:3835054	D1G37_18255|D1G37_18255|acetyl-CoAC-acetyltransferase|3835089:3836657Forward;unitig_0|quiver|quiver:True:3835054	;							By MS/MS
23.2859	23.9126	24.2431	24.3877	23.8974	23.3362	23.8041	23.798						8	8	8	28.3	28.3	28.3	36.301	0	95.856	180820000	41	NaN	NaN	NaN	0.395653	0.634427	0.248385	0.194727	D1G37_18270|tal|transaldolase|3838272:3839261Forward;unitig_0|quiver|quiver:True:3838264	D1G37_18270|tal|transaldolase|3838272:3839261Forward;unitig_0|quiver|quiver:True:3838264	;	By MS/MS	By MS/MS	By MS/MS	By MS/MS	By MS/MS	By MS/MS	By MS/MS	By MS/MS
18.1145	17.8208	17.6976	16.6973	16.6902	18.0536	17.6595	19.4405						2	2	2	15.6	15.6	15.6	15.775	0	14.213	6030800	5	NaN	NaN	NaN	0.236159	0.764651	-0.378416	-0.229612	D1G37_18310|D1G37_18310|universalstressprotein|3847564:3848007Forward;unitig_0|quiver|quiver:True:3847535	D1G37_18310|D1G37_18310|universalstressprotein|3847564:3848007Forward;unitig_0|quiver|quiver:True:3847535	;		By MS/MS	By MS/MS	By MS/MS	By matching			By MS/MS
16.9937	21.0687	21.1284	21.0877	18.7437	16.578	18.063	17.2457						2	2	2	23.4	23.4	23.4	15.611	0	27.416	23223000	7	NaN	NaN	NaN	1.11616	0.260849	2.41204	1.13293	D1G37_18320|D1G37_18320|DNAbreaking-rejoiningprotein|3849927:3850352Reverse;unitig_0|quiver|quiver:False:3850359	D1G37_18320|D1G37_18320|DNAbreaking-rejoiningprotein|3849927:3850352Reverse;unitig_0|quiver|quiver:False:3850359	;	By matching	By MS/MS	By MS/MS	By MS/MS	By MS/MS	By MS/MS	By MS/MS	By matching
24.318	24.104	24.4218	24.6777	25.1212	24.9704	24.9989	25.0993				+	minus_plus	14	14	14	26.5	26.5	26.5	79.587	0	295.37	318490000	58	NaN	NaN	NaN	2.75702	0.0211155	-0.667095	-0.593098	D1G37_18340|D1G37_18340|TonB-dependentsiderophorereceptor|3852503:3854659Reverse;unitig_0|quiver|quiver:False:3854672	D1G37_18340|D1G37_18340|TonB-dependentsiderophorereceptor|3852503:3854659Reverse;unitig_0|quiver|quiver:False:3854672	;	By MS/MS	By MS/MS	By MS/MS	By MS/MS	By MS/MS	By MS/MS	By MS/MS	By MS/MS
16.6397	17.4637	19.3197	18.0339	18.9351	17.2968	18.9363	17.6399						3	3	3	18.1	18.1	18.1	14.416	0	16.82	6031000	6	NaN	NaN	NaN	0.186873	0.808824	-0.337741	-0.197714	D1G37_18350|D1G37_18350|hypotheticalprotein|3855392:3855775Reverse;unitig_0|quiver|quiver:False:3855824	D1G37_18350|D1G37_18350|hypotheticalprotein|3855392:3855775Reverse;unitig_0|quiver|quiver:False:3855824	;	By matching	By MS/MS	By MS/MS	By MS/MS	By MS/MS		By MS/MS
27.0728	26.6255	26.6495	26.5639	27.293	27.3317	27.3839	27.2053				+	minus_plus	36	36	36	67.2	67.2	67.2	82.815	0	323.31	1553000000	193	NaN	NaN	NaN	2.4808	0.0355613	-0.575568	-0.512846	D1G37_18375|D1G37_18375|TonB-dependentreceptor|3859538:3861805Forward;unitig_0|quiver|quiver:True:3859479	D1G37_18375|D1G37_18375|TonB-dependentreceptor|3859538:3861805Forward;unitig_0|quiver|quiver:True:3859479	;	By MS/MS	By MS/MS	By MS/MS	By MS/MS	By MS/MS	By MS/MS	By MS/MS	By MS/MS
24.756	24.1415	24.5337	24.2741	24.6377	24.3894	23.8315	23.8231						9	9	9	23.9	23.9	23.9	45.518	0	111.49	230250000	44	NaN	NaN	NaN	0.47062	0.585574	0.255894	0.205369	D1G37_18390|D1G37_18390|serinehydrolase|3863144:3864391Forward;unitig_0|quiver|quiver:True:3863115	D1G37_18390|D1G37_18390|serinehydrolase|3863144:3864391Forward;unitig_0|quiver|quiver:True:3863115	;	By MS/MS	By MS/MS	By MS/MS	By MS/MS	By MS/MS	By MS/MS	By MS/MS	By MS/MS
18.8193	16.9221	18.4421	16.3763	16.422	22.8315	16.904	17.053						2	2	2	19.4	19.4	19.4	12.198	0	25.504	27086000	3	NaN	NaN	NaN	0.156339	0.831823	-0.662659	-0.252382	D1G37_18470|D1G37_18470|hypotheticalprotein|22:348Reverse;unitig_1|quiver|quiver:False:365	D1G37_18470|D1G37_18470|hypotheticalprotein|22:348Reverse;unitig_1|quiver|quiver:False:365	;			By matching	By matching	By MS/MS	By MS/MS	By matching	By MS/MS
18.5088	17.7338	16.6236	16.822	17.3083	16.6033	19.9988	17.3155						1	1	1	10.7	10.7	10.7	12.934	0.0045455	7.965	2693000	2	NaN	NaN	NaN	0.171996	0.823252	-0.384442	-0.205921	D1G37_18585|D1G37_18585|H-NShistonefamilyprotein|32563:32901Forward;unitig_1|quiver|quiver:True:32532	D1G37_18585|D1G37_18585|H-NShistonefamilyprotein|32563:32901Forward;unitig_1|quiver|quiver:True:32532	;					By MS/MS		By MS/MS
19.5579	17.1623	16.3348	18.0103	21.9238	22.7448	22.2033	21.8419				+	minus_plus	4	4	4	18.9	18.9	18.9	29.067	0	41.99	27812000	10	NaN	NaN	NaN	3.07093	0.0120388	-4.4121	-2.56848	D1G37_18665|D1G37_18665|M48familypeptidase|42814:43608Forward;unitig_1|quiver|quiver:True:42798	D1G37_18665|D1G37_18665|M48familypeptidase|42814:43608Forward;unitig_1|quiver|quiver:True:42798	;					By MS/MS	By MS/MS	By MS/MS	By MS/MS
17.9188	17.9992	16.4797	17.2618	18.9216	17.47	17.9106	21.5389						3	2	2	8.9	6.5	6.5	39.348	0	17.597	12421000	5	NaN	NaN	NaN	0.782578	0.39497	-1.5454	-0.781483	D1G37_18970|D1G37_18970|S-(hydroxymethyl)glutathionedehydrogenase/classIIIalcoholdehydrogenase|92496:93608Reverse;unitig_1|quiver|quiver:False:93628	D1G37_18970|D1G37_18970|S-(hydroxymethyl)glutathionedehydrogenase/classIIIalcoholdehydrogenase|92496:93608Reverse;unitig_1|quiver|quiver:False:93628	;		By matching		By matching	By MS/MS	By MS/MS	By MS/MS	By MS/MS
17.2475	17.2615	17.2125	16.9473	16.634	18.4839	20.302	15.5344						3	3	3	27.5	27.5	27.5	12.428	0	22.282	6222500	3	NaN	NaN	NaN	0.21718	0.780391	-0.571373	-0.278499	unitig_2|quiver|quiver:True:1;D1G37_19020|D1G37_19020|typeIrestriction-modificationsystemsubunitM|1:331Forward	unitig_2|quiver|quiver:True:1;D1G37_19020|D1G37_19020|typeIrestriction-modificationsystemsubunitM|1:331Forward	;			By MS/MS	By MS/MS	By MS/MS		By matching	By MS/MS
29.908	29.7768	30.11	29.7613	30.332	30.1984	30.0767	29.6334						43	43	43	68.7	68.7	68.7	73.306	0	323.31	11886000000	404	NaN	NaN	NaN	0.447033	0.596299	-0.171124	-0.146056	D1G37_19105|D1G37_19105|MBLfoldmetallo-hydrolase|13302:15278Reverse;unitig_2|quiver|quiver:False:15316;REV__D1G37_19105|D1G37_19105|MBLfoldmetallo-hydrolase|13302:15278Reverse;REV__unitig_2|quiver|quiver:False:15316	D1G37_19105|D1G37_19105|MBLfoldmetallo-hydrolase|13302:15278Reverse;unitig_2|quiver|quiver:False:15316	;	By MS/MS	By MS/MS	By MS/MS	By MS/MS	By MS/MS	By MS/MS	By MS/MS	By MS/MS
16.3721	18.9151	15.9071	17.6279	22.7788	22.4228	21.8361	22.9264				+	minus_plus	3	3	3	63.5	63.5	63.5	9.104	0	110.89	35732000	11	NaN	NaN	NaN	3.49207	0.00563912	-5.28546	-3.07638	D1G37_19140|D1G37_19140|hypotheticalprotein|18008:18265Reverse;unitig_2|quiver|quiver:False:18267	D1G37_19140|D1G37_19140|hypotheticalprotein|18008:18265Reverse;unitig_2|quiver|quiver:False:18267	;			By MS/MS		By MS/MS	By MS/MS	By MS/MS	By MS/MS
16.9363	17.5479	16.7488	17.8159	16.8544	19.6657	18.007	20.4265						3	3	3	33	33	33	10.724	0	25.381	2613600	3	NaN	NaN	NaN	0.882922	0.354337	-1.47618	-0.800445	D1G37_19150|D1G37_19150|hypotheticalprotein|18523:18807Reverse;unitig_2|quiver|quiver:False:18809	D1G37_19150|D1G37_19150|hypotheticalprotein|18523:18807Reverse;unitig_2|quiver|quiver:False:18809	;								By MS/MS
16.1701	17.2953	17.7764	15.2751	18.8801	19.022	17.231	20.4669						2	2	2	8.2	8.2	8.2	37.425	0	13.285	6972300	6	NaN	NaN	NaN	1.39857	0.183857	-2.27078	-1.21502	D1G37_19160|D1G37_19160|ribonucleotide-diphosphatereductasesubunitbeta|19735:20723Reverse;unitig_2|quiver|quiver:False:20803	D1G37_19160|D1G37_19160|ribonucleotide-diphosphatereductasesubunitbeta|19735:20723Reverse;unitig_2|quiver|quiver:False:20803	;			By MS/MS	By matching	By MS/MS	By MS/MS	By MS/MS	By MS/MS
24.4761	24.8537	25.3201	25.4379	26.0892	25.5402	25.7668	26.2529						25	25	25	40.6	40.6	40.6	88.518	0	298.36	589140000	100	NaN	NaN	NaN	1.76308	0.108513	-0.890335	-0.699326	D1G37_19165|D1G37_19165|ribonucleoside-diphosphatereductasesubunitalpha|20821:23193Reverse;unitig_2|quiver|quiver:False:23201	D1G37_19165|D1G37_19165|ribonucleoside-diphosphatereductasesubunitalpha|20821:23193Reverse;unitig_2|quiver|quiver:False:23201	;	By MS/MS	By MS/MS	By MS/MS	By MS/MS	By MS/MS	By MS/MS	By MS/MS	By MS/MS
17.7308	17.8217	20.0178	17.1559	18.9694	18.2615	17.0046	17.0966						1	1	1	5.5	5.5	5.5	22.319	0.0045403	7.9558	703240	2	NaN	NaN	NaN	0.171366	0.822194	0.348524	0.194872	D1G37_19175|D1G37_19175|hypotheticalprotein|23669:24271Reverse;unitig_2|quiver|quiver:False:24312	D1G37_19175|D1G37_19175|hypotheticalprotein|23669:24271Reverse;unitig_2|quiver|quiver:False:24312	;					By MS/MS		By MS/MS	By MS/MS
17.1814	18.4855	18.7194	17.7976	17.7483	18.0201	18.3716	22.2133						5	5	5	10.8	10.8	10.8	71.407	0	42.619	11040000	6	NaN	NaN	NaN	0.417664	0.615028	-1.04234	-0.495001	D1G37_19185|D1G37_19185|recombinaseRecF|25331:27271Reverse;unitig_2|quiver|quiver:False:27273	D1G37_19185|D1G37_19185|recombinaseRecF|25331:27271Reverse;unitig_2|quiver|quiver:False:27273	;					By MS/MS		By MS/MS	By MS/MS
18.1472	18.0536	17.9731	18.4004	15.8894	19.0736	17.853	20.0386						5	5	5	12.9	12.9	12.9	40.85	0	32.83	2986700	7	NaN	NaN	NaN	0.0266806	0.9765	-0.0700872	-0.0369013	D1G37_19190|D1G37_19190|serine/threonineproteinphosphatase|27271:28386Reverse;unitig_2|quiver|quiver:False:28394	D1G37_19190|D1G37_19190|serine/threonineproteinphosphatase|27271:28386Reverse;unitig_2|quiver|quiver:False:28394	;					By MS/MS		By matching	By MS/MS
23.6534	23.6536	23.4885	24.1227	25.1749	24.7482	24.8243	25.5258				+	minus_plus	19	19	19	29.5	29.5	29.5	82.527	0	189.84	299240000	50	NaN	NaN	NaN	2.99781	0.013808	-1.33878	-1.09298	D1G37_19215|D1G37_19215|recombinaseRecA|30015:32213Reverse;unitig_2|quiver|quiver:False:32224	D1G37_19215|D1G37_19215|recombinaseRecA|30015:32213Reverse;unitig_2|quiver|quiver:False:32224	;	By MS/MS	By MS/MS	By MS/MS	By MS/MS	By MS/MS	By MS/MS	By MS/MS	By MS/MS
17.1571	17.0162	19.105	16.5296	18.6492	19.0232	18.5465	16.8932						2	2	2	5.8	5.8	5.8	39.271	0	13.045	1618900	3	NaN	NaN	NaN	0.514233	0.566985	-0.826084	-0.475195	D1G37_19220|D1G37_19220|5'-3'exonuclease|32216:33253Reverse;unitig_2|quiver|quiver:False:33336	D1G37_19220|D1G37_19220|5'-3'exonuclease|32216:33253Reverse;unitig_2|quiver|quiver:False:33336	;					By matching	By MS/MS	By MS/MS	By MS/MS
[truncated: 46 more rows]
