# Supplementary material for: Urinary tract colonization is enhanced by a plasmid that regulates uropathogenic Acinetobacter baumannii chromosomal genes
Source: Nat Commun. 2019 Jun 24;10:2763. doi: 10.1038/s41467-019-10706-y (PMC6591400; doi:10.1038/s41467-019-10706-y)
Supplement: Supplementary file 10 — Source Data [file 41467_2019_10706_MOESM10_ESM.xlsx]

## Sheet: Figure 1 source data
				Number of isolate per anatomical site (n)
	Study Dates	Location	Ref	Urinary	Respiratory	SST/MSK	Endovascular	Other	Total
Siau, et al, 1996	1/1990-11/1994	Hong Kong	1	1434	2724	1856	436	596	7046
Ruiz, et al, 1999	1991-1996	Spain	2	439	434	325	195	139	1532
Iregbu, et al, 2002	2001	Nigeria	3	17	0	37	4	0	58
Tognim, et al, 2004	1/1997-12/2001	Latin America	4	74	299	35	380	38	826
Perencevich, et al, 2008	1/1998-12/2005	USA	5	260	505	260	361	58	1444
McCracken, et al, 2011	2007-2009	Canada	6	4	22	5	35	0	66
Sinha, et al, 2013	8/2010-7/2011	India	7	19	0	52	32	37	140
Munoz-Price, et al, 2013	1/1994-12/2011	USA	8	444	2194	622	819	405	4484
Al Mobarak, et al, 2014	1/2010-12/2013	Saudi Arabia	9	127	315	497	110	127	1176
Fallah, et al, 2017	5/2015-7/2016	Iran	10	13	59	15	12	1	100
Biglari, et al, 2017	10/2010-4/2011	Malaysia	11	17	54	74	10	12	167
Matsui, et al, 2018	10/2012-3/2013	Japan	12	57	498	34	13	43	645
Current BJC Study	1/2007-7/2017	USA		505	771	726	237	34	2273
Pooled Total	--	--		3410	7875	4538	2644	1490	19957
% Pooled Total	--	--		0.171	0.395	0.227	0.132	0.075	1

## Sheet: Figure 2A source data
CFU/structure
19606			UPAB1
Implant	Bladder	Kidney	Implant	Bladder	Kidney
20	20	20	6400000	1120000	20
200	300	20	440000	880000	7600
20	20	20	82500	100	20
20	20	20	740000	146000	1120
40	20	20	42000	220	20
CAUTI assay. Each cell corresponds to a single mouse, data is bacterial burden per structure

## Sheet: Figure 2B souorce data
		DAPI				Fibrinogen						Ctrl	Infected
																Fibrinogen
																Acinetobacter
																Merge
		Acinetobacter				Merge
Each imege represent the Z-projection of a Z-stack in 3 channel and the merge image

## Sheet: Figure 2C source data
	OD600
Time (hour)	UPAB1			19606			W3110			UTI98			MRSA
0	0.105	0.098	0.103	0.093	0.092	0.094	0.097	0.098	0.098	0.1	0.1	0.1	0.098	0.098	0.095
0.5	0.108	0.101	0.106	0.094	0.093	0.095	0.1	0.101	0.101	0.102	0.102	0.103	0.1	0.1	0.097
1	0.115	0.109	0.114	0.095	0.095	0.096	0.106	0.107	0.107	0.108	0.108	0.109	0.103	0.103	0.1
1.5	0.131	0.125	0.13	0.098	0.097	0.099	0.113	0.115	0.114	0.116	0.117	0.118	0.108	0.109	0.106
2	0.15	0.144	0.149	0.102	0.102	0.104	0.122	0.121	0.122	0.132	0.133	0.136	0.117	0.117	0.114
2.5	0.165	0.16	0.166	0.113	0.113	0.114	0.125	0.123	0.127	0.159	0.16	0.165	0.129	0.128	0.125
3	0.184	0.178	0.185	0.128	0.127	0.128	0.128	0.125	0.13	0.199	0.205	0.21	0.136	0.135	0.134
3.5	0.217	0.206	0.22	0.142	0.141	0.141	0.133	0.128	0.134	0.255	0.262	0.262	0.141	0.141	0.139
4	0.314	0.306	0.337	0.156	0.154	0.154	0.136	0.13	0.138	0.294	0.304	0.304	0.145	0.145	0.143
4.5	0.418	0.428	0.447	0.168	0.166	0.165	0.139	0.133	0.141	0.327	0.337	0.338	0.148	0.148	0.146
5	0.495	0.515	0.525	0.179	0.176	0.174	0.142	0.135	0.144	0.354	0.364	0.366	0.151	0.151	0.148
5.5	0.549	0.577	0.579	0.19	0.189	0.185	0.147	0.138	0.148	0.373	0.384	0.383	0.153	0.152	0.15
6	0.586	0.623	0.616	0.204	0.205	0.199	0.149	0.141	0.149	0.391	0.399	0.403	0.156	0.155	0.152
6.5	0.618	0.656	0.631	0.241	0.239	0.229	0.154	0.145	0.152	0.403	0.412	0.418	0.158	0.157	0.155
7	0.636	0.683	0.642	0.276	0.272	0.26	0.158	0.148	0.156	0.415	0.425	0.431	0.161	0.16	0.158
7.5	0.651	0.702	0.655	0.305	0.3	0.289	0.163	0.154	0.16	0.429	0.438	0.446	0.164	0.163	0.162
8	0.667	0.718	0.664	0.331	0.327	0.316	0.172	0.159	0.166	0.44	0.449	0.458	0.168	0.166	0.166
8.5	0.686	0.733	0.676	0.354	0.35	0.34	0.184	0.177	0.175	0.451	0.459	0.471	0.172	0.169	0.169
9	0.697	0.745	0.688	0.376	0.373	0.362	0.198	0.189	0.186	0.462	0.473	0.485	0.18	0.174	0.174
9.5	0.702	0.759	0.7	0.395	0.393	0.382	0.212	0.207	0.202	0.472	0.48	0.495	0.191	0.181	0.183
10	0.712	0.769	0.711	0.413	0.411	0.4	0.229	0.22	0.214	0.48	0.49	0.505	0.201	0.194	0.199
10.5	0.72	0.784	0.725	0.43	0.427	0.417	0.247	0.236	0.228	0.489	0.499	0.514	0.209	0.207	0.222
11	0.733	0.796	0.736	0.444	0.443	0.433	0.261	0.253	0.235	0.498	0.51	0.523	0.215	0.215	0.245
11.5	0.741	0.807	0.745	0.456	0.456	0.445	0.277	0.267	0.24	0.506	0.52	0.534	0.222	0.223	0.264
12	0.752	0.823	0.76	0.471	0.47	0.46	0.293	0.282	0.24	0.517	0.53	0.545	0.23	0.227	0.277
12.5	0.759	0.834	0.77	0.481	0.482	0.472	0.308	0.297	0.234	0.523	0.538	0.551	0.236	0.234	0.289
13	0.77	0.849	0.79	0.494	0.494	0.484	0.323	0.307	0.228	0.535	0.547	0.563	0.243	0.238	0.299
13.5	0.778	0.863	0.804	0.505	0.505	0.495	0.337	0.319	0.221	0.547	0.558	0.573	0.249	0.243	0.308
14	0.791	0.874	0.816	0.514	0.513	0.504	0.35	0.33	0.225	0.55	0.564	0.58	0.256	0.248	0.315
14.5	0.796	0.888	0.834	0.523	0.521	0.514	0.364	0.342	0.228	0.561	0.573	0.589	0.262	0.252	0.322
15	0.806	0.895	0.839	0.528	0.525	0.518	0.379	0.351	0.234	0.564	0.579	0.595	0.268	0.259	0.329
	Raw absorbance values. Each cell corresponds to a single well absorbance value over time

## Sheet: Figure 3B source data
	UPAB1					∆CUP1,2

## Sheet: Figure 3C source data
Implant		Bladder
UPAB1	ΔCUP1,2	UPAB1	ΔCUP1,2
5200	120	48000	40
16400	112000	96000	360000
880	9600	56000	6400
520000	6000	1000000	6000
6000	9200	64000	56000
52000	4800	52000	40
360000	400	360000	40
200000	760	200000	120
3200000	3200	3200000	800
36000	480	36000	40
CAUTI assay. Each cell corresponds to a single mouse, data is bacterial burden per structure

## Sheet: Figure 4 source data
Implant		Bladder
UPAB1	UPAB1p-	UPAB1	UPAB1p-
5200	560	48000	40
16400	80	96000	120
880	2000	56000	15600
520000	120	1000000	40
6000	28000	64000	8800
52000	800	52000	800
360000	13600	360000	13600
200000	18400	200000	18400
3200000	1600	3200000	1600
36000	2800	36000	2800
CAUTI assay. Each cell corresponds to a single mouse, data is bacterial burden per structure

## Sheet: Figure 5 source data
Lungs		Spleen		Liver		Kidneys		Heart		Survival
UPAB1p-	UPAB1	UPAB1p-	UPAB1	UPAB1p-	UPAB1	UPAB1p-	UPAB1	UPAB1p-	UPAB1		time (h)	no plasmid	+ pAB5
9.92428	8.79934	9.62325	4.54407	9.29226	5.62325	8.54407	4.14613	8.44716	3.8451	135-1	37	1
9.44716	8.14613	8.6902	2.8451	8.8451	5.74819	7.8451	2.14613	8.8451	3.32222	135-2	37	0
10.1004	6.54407	8.14613	0.845098	7.8451	1.84073	7.8451	2.8451	7.8451	1.8451	135-3	37	0
9.92428	9.74819	9.32222	3.14613	9.14613	5.74819	8.54407	4.14613	8.6902	5.6902	135-4	37	1
9.62325	9.14613	7.32222	4.14613	8.14613	4.62325	6.99123	4.44716	7.62325	4.8451	135-5	37	0
9.74819	8.6902	7.8451	1.8451	8.6902	4.8451	6.8451	3.14613	7.6902	7.54407	136-1	37	0
10.0755	8.44716	9.44716	3.14613	9.79934	1.84073	8.92428	2.8451	9.14613	3.32222	136-2	36	1
9.99123	8.6902	9.14613	5.14613	8.8451	5.44716	8.14613	5.14613	8.8451	5.8451	136-3	37	1
9.54407	8.14613	8.14613	3.14613	8.32222	4.8451	7.32222	2.62325	7.8451	2.14613	136-4	37	0
9.92428	7.14613	8.74819	2.8451	8.99123	2.8451	8.14613	2.32222	8.62325	3.54407	136-5	37	0
										137-1	37		0
										137-2	37		0
										137-3	37		0
										137-4	37		0
										137-5	37		0
										138-1	37		0
										138-2	37		0
										138-3	37		0
										138-4	37		0
										138-5	37		0
Pneumonia assay. Each cell corresponds to a single mouse, data is the log in base 10 of the bacterial burden per structure
Survival. At 36 hous post infection, 0 means alive, 1 means death, each cell corresponds to a single mouse

## Sheet: Figure 8 source data
							L= Ladder
							1= whole cells UPAB1p-
							2= Supernatant UPAB1p-
							3= whole cells UPAB1pAB3
							4= Supernatant UPAB1pAB3
							5= whole cells UPAB1pAB4
							6= Supernatant UPAB1pAB4
							7= whole cells UPAB1pAB5
							8= Supernatant UPAB1pAB5

## Sheet: Supplemental Fig 1 source data
	OD600
Time (hour)	UPAB1			19606			W3110			UTI98			MRSA
0	0.1	0.101	0.1	0.094	0.094	0.098	0.099	0.098	0.099	0.105	0.104	0.103	0.104	0.105	0.106
0.5	0.107	0.103	0.104	0.095	0.096	0.1	0.105	0.104	0.105	0.108	0.107	0.106	0.107	0.108	0.11
1	0.113	0.113	0.113	0.098	0.098	0.102	0.12	0.119	0.121	0.12	0.119	0.119	0.116	0.118	0.12
1.5	0.136	0.136	0.136	0.102	0.102	0.106	0.161	0.159	0.154	0.152	0.153	0.155	0.141	0.144	0.148
2	0.177	0.175	0.173	0.112	0.112	0.115	0.23	0.231	0.228	0.248	0.258	0.26	0.2	0.204	0.215
2.5	0.227	0.227	0.222	0.128	0.131	0.132	0.292	0.313	0.32	0.388	0.396	0.398	0.301	0.312	0.331
3	0.288	0.273	0.269	0.156	0.164	0.16	0.326	0.352	0.403	0.514	0.518	0.52	0.46	0.486	0.513
3.5	0.352	0.325	0.315	0.185	0.213	0.22	0.4	0.405	0.603	0.592	0.62	0.6	0.743	0.847	1.048
4	0.491	0.417	0.407	0.217	0.263	0.302	0.413	0.435	0.707	0.696	0.73	0.714	1.375	1.419	1.458
4.5	0.686	0.578	0.592	0.247	0.327	0.415	0.459	0.474	0.786	0.823	0.863	0.836	1.556	1.566	1.602
5	0.861	0.744	0.773	0.284	0.425	0.519	0.498	0.522	0.87	0.96	0.99	0.971	1.606	1.617	1.656
5.5	0.988	0.884	0.919	0.322	0.574	0.682	0.548	0.574	0.951	1.085	1.105	1.09	1.619	1.627	1.658
6	1.093	0.996	1.037	0.413	0.748	0.851	0.601	0.631	1.021	1.187	1.194	1.183	1.623	1.631	1.658
6.5	1.179	1.094	1.135	0.527	0.889	0.984	0.653	0.687	1.08	1.265	1.27	1.256	1.631	1.635	1.661
7	1.254	1.181	1.219	0.645	1.004	1.092	0.701	0.745	1.147	1.334	1.329	1.324	1.639	1.641	1.665
7.5	1.315	1.249	1.282	0.747	1.089	1.176	0.74	0.798	1.204	1.391	1.389	1.383	1.645	1.649	1.668
8	1.37	1.309	1.339	0.846	1.165	1.243	0.784	0.849	1.257	1.438	1.442	1.437	1.651	1.65	1.669
8.5	1.42	1.362	1.39	0.936	1.23	1.299	0.828	0.9	1.3	1.481	1.486	1.486	1.655	1.656	1.674
9	1.461	1.407	1.432	1.014	1.283	1.344	0.866	0.952	1.339	1.516	1.526	1.528	1.662	1.663	1.679
9.5	1.5	1.45	1.474	1.086	1.329	1.383	0.912	0.995	1.371	1.544	1.556	1.564	1.67	1.672	1.683
10	1.528	1.482	1.503	1.141	1.364	1.413	0.951	1.044	1.404	1.569	1.583	1.593	1.678	1.678	1.689
10.5	1.56	1.514	1.536	1.189	1.396	1.442	0.986	1.087	1.429	1.592	1.608	1.621	1.686	1.692	1.696
11	1.583	1.543	1.565	1.232	1.421	1.467	1.026	1.13	1.454	1.611	1.629	1.643	1.696	1.702	1.705
11.5	1.604	1.565	1.588	1.267	1.442	1.49	1.065	1.174	1.481	1.63	1.649	1.664	1.711	1.718	1.712
12	1.626	1.592	1.611	1.3	1.463	1.511	1.099	1.212	1.505	1.648	1.666	1.682	1.741	1.744	1.725
12.5	1.642	1.611	1.629	1.325	1.48	1.531	1.135	1.245	1.526	1.664	1.682	1.7	1.777	1.771	1.747
13	1.656	1.627	1.646	1.351	1.497	1.547	1.166	1.278	1.544	1.678	1.699	1.717	1.805	1.799	1.771
13.5	1.669	1.643	1.662	1.375	1.512	1.56	1.196	1.309	1.559	1.691	1.71	1.732	1.83	1.825	1.794
14	1.679	1.656	1.674	1.396	1.527	1.574	1.226	1.339	1.571	1.7	1.719	1.746	1.851	1.846	1.817
14.5	1.688	1.671	1.687	1.418	1.538	1.584	1.253	1.365	1.579	1.708	1.727	1.759	1.87	1.866	1.839
15	1.697	1.683	1.697	1.437	1.549	1.597	1.281	1.389	1.585	1.713	1.732	1.767	1.883	1.881	1.86
Raw absorbance values. Each cell corresponds to a single well absorbance value over time

[truncated: 3 more sheets: Supplemental Fig 2 source data, Supplemental Fig 3 source data, Supplemental Fig 4 source data]
